# Supplementary material for: Analysis of two birth tissues provides new insights into the epigenetic landscape of neonates born preterm
Source: Clin Epigenetics. 2019 Feb 11;11:26. doi: 10.1186/s13148-018-0599-4 (PMC6371604; doi:10.1186/s13148-018-0599-4)
Supplement: Supplementary file 2 — Supplementary tables. (ZIP 3966 kb) [file 13148_2018_599_MOESM2_ESM.zip]

Archive with 11 entries (11 files):
- CB-signif-CpGs-SupplTable8-main-and-GLS-results-v2.xlsx
- CT-signif-CpGs-SupplTable7-main-and-GLS-results-v2.xlsx
- EWAS-PTB-Supplementary-Tables-v17.pdf
- Supplementary_Table_11-v15d.xlsx
- Supplementary_Table_12-v15d.xlsx
- Supplementary_Table_13-v15.xlsx
- Supplementary_Table_14-v15.xlsx
- Supplementary_Table_15-v17 (to submit).xlsx
- Supplementary_Table_3-v11.xlsx
- Supplementary_Table_4-v11.xlsx
- Supplementary_Table_6-v18-HOMER_annotation-checked.xlsx
