# Supplementary material for: Analysis of two birth tissues provides new insights into the epigenetic landscape of neonates born preterm
Source: Clin Epigenetics. 2019 Feb 11;11:26. doi: 10.1186/s13148-018-0599-4 (PMC6371604; doi:10.1186/s13148-018-0599-4)
Supplement: Supplementary file 2 — Supplementary tables. (ZIP 3966 kb) [file 13148_2018_599_MOESM2_ESM.zip › CB-signif-CpGs-SupplTable8-main-and-GLS-results-v2.xlsx]

## Sheet: CB-signif-CpGs-SupplTable8-main
	Supplementary Table 8. Test for tissue-dependent effects for 194/296 cord blood PTB-associated CpGs (p < 5.8e-7). Results labeled under “Cord Blood” are identical to those in Supplementary Table 4. Results labeled under “Cord Tissue” give the corresponding DNAm-PTB association in cord tissue, obtained by a linear regression analysis of cord tissue DNAm against PTB, adjusted for covariates. Result…
								Cord Tissue			Cord Blood			Interaction
#	Illumina 450K probe ID	Chr	Position	Gene symbol	Feature	Relation to UCSC CpG Island	Enhancer	Est	95% CI	P value	Est	95% CI	P value	Est	95% CI	P value
1	cg03048432	chr14	51290750	NIN	Intron	Open Sea	No	0.2	(-0.02,0.42)	0.074	-1.3	(-1.7,-0.99)	6e-14	-1.5	(-1.9,-1.1)	2.5e-14
2	cg04347477	chr12	125002006	NCOR2	Intron	Island	No	-0.0068	(-0.19,0.17)	0.94	-1.3	(-1.7,-1)	4.7e-13	-1.4	(-1.7,-1)	6.5e-13
3	cg04685228	chr5	172462625	ATP6V0E1	TTS	Open Sea	Yes	-0.6	(-0.8,-0.4)	2.9e-09	-1.3	(-1.7,-0.95)	3.3e-12	-0.66	(-1,-0.29)	0.00056
4	cg08726900	chr16	89550473	ANKRD11	Intron	Open Sea	Yes	-0.023	(-0.23,0.18)	0.82	-1.2	(-1.5,-0.85)	3.5e-12	-1.1	(-1.5,-0.77)	3.8e-09
5	cg18623216	chr3	155421969	PLCH1	Promoter	Open Sea	Yes	-0.34	(-0.54,-0.14)	0.00076	-1	(-1.3,-0.76)	6.3e-12	-0.72	(-1,-0.39)	2.1e-05
6	cg16949914	chr10	6104514	IL2RA	Promoter	Open Sea	No	-0.057	(-0.27,0.16)	0.61	-1.1	(-1.5,-0.82)	1.9e-11	-1.1	(-1.5,-0.7)	3.4e-08
7	cg12697139	chr1	209571888	Intergenic	Intergenic	Open Sea	Yes	-0.46	(-0.66,-0.27)	4.1e-06	-1	(-1.3,-0.73)	2.4e-11	-0.55	(-0.89,-0.21)	0.0014
8	cg09915396	chr17	2907894	RAP1GAP2	Intron	Open Sea	Yes	-0.29	(-0.51,-0.075)	0.0086	-0.95	(-1.2,-0.68)	3.7e-11	-0.67	(-1,-0.33)	0.0001
9	cg18183624	chr17	47076903	IGF2BP1	Intron	Shore	No	0.54	(0.3,0.77)	1.1e-05	1.2	(0.85,1.5)	5.5e-11	0.67	(0.28,1.1)	0.00077
10	cg13492133	chr1	183516265	SMG7	Exon	Open Sea	Yes	-0.043	(-0.28,0.19)	0.72	1.2	(0.82,1.5)	5.9e-11	1.2	(0.83,1.6)	7e-10
11	cg08282819	chr16	27437899	IL21R	Promoter	Open Sea	Yes	-0.18	(-0.42,0.064)	0.15	-1.2	(-1.5,-0.84)	6.2e-11	-1	(-1.4,-0.6)	1.3e-06
12	cg24815934	chr21	46332180	ITGB2	Intron	Open Sea	No	-0.045	(-0.2,0.11)	0.57	-0.99	(-1.3,-0.7)	1.2e-10	-0.93	(-1.2,-0.62)	5.1e-09
13	cg07106169	chr2	95740361	Intergenic	Intergenic	Shelf	No	0.15	(-0.05,0.36)	0.14	-1.1	(-1.5,-0.8)	1.2e-10	-1.3	(-1.7,-0.89)	2.1e-10
14	cg02553054	chr12	50478479	SMARCD1	Promoter	Shore	No	-0.47	(-0.72,-0.23)	0.00015	-1.1	(-1.5,-0.8)	1.4e-10	-0.7	(-1.1,-0.32)	0.00036
15	cg23541926	chr3	155422091	PLCH1	Promoter	Open Sea	Yes	-0.33	(-0.58,-0.081)	0.0093	-1	(-1.3,-0.72)	1.5e-10	-0.7	(-1.1,-0.31)	0.00044
16	cg20334115	chr1	226107898	PYCR2	3' UTR	Shelf	No	-0.051	(-0.3,0.19)	0.68	-1.2	(-1.5,-0.83)	1.7e-10	-1	(-1.4,-0.7)	5.1e-09
17	cg10728351	chr4	122628019	Intergenic	Intergenic	Open Sea	Yes	-0.049	(-0.27,0.18)	0.67	-1.1	(-1.5,-0.8)	2.8e-10	-1.1	(-1.5,-0.68)	3.6e-07
18	cg00220721	chr11	36422442	PRR5L	Promoter	Open Sea	No	-0.16	(-0.35,0.039)	0.12	-1.2	(-1.5,-0.81)	4.3e-10	-1.1	(-1.4,-0.68)	2.9e-08
19	cg17936572	chr3	35706113	ARPP21	Intron	Open Sea	Yes	-0.11	(-0.36,0.14)	0.37	-1.2	(-1.5,-0.81)	4.5e-10	-1	(-1.5,-0.63)	9.1e-07
20	cg00166343	chr17	29150099	CRLF3	Intron	Shore	No	0.008	(-0.2,0.21)	0.94	-1.2	(-1.6,-0.83)	4.6e-10	-1.2	(-1.6,-0.8)	9e-09
21	cg12758082	chr13	113407768	ATP11A-AS1	Exon	Shelf	Yes	-0.06	(-0.29,0.18)	0.62	-1	(-1.3,-0.71)	4.8e-10	-0.97	(-1.4,-0.58)	1.5e-06
22	cg12713583	chr19	940723	ARID3A	Intron	Island	Yes	0.074	(-0.17,0.32)	0.55	-1.1	(-1.5,-0.79)	5.5e-10	-1.3	(-1.6,-0.89)	3.3e-11
23	cg02430430	chr15	74532449	CCDC33	Intron	Open Sea	Yes	0.31	(0.11,0.5)	0.0021	-0.99	(-1.3,-0.69)	5.7e-10	-1.3	(-1.6,-0.93)	1.2e-12
24	cg08817867	chr17	19656553	Intergenic	Intergenic	Open Sea	Yes	-0.23	(-0.43,-0.019)	0.032	-0.8	(-1,-0.55)	7.5e-10	-0.58	(-0.89,-0.28)	0.00021
25	cg03047995	chr14	24601587	FITM1	Exon	Island	No	-0.029	(-0.24,0.18)	0.79	-1.1	(-1.5,-0.79)	8.5e-10	-1.1	(-1.5,-0.72)	9.9e-09
26	cg02001279	chr19	940966	ARID3A	Intron	Island	Yes	-0.0094	(-0.25,0.23)	0.94	-1.2	(-1.6,-0.82)	9.2e-10	-1.2	(-1.6,-0.86)	9.8e-11
27	cg22828383	chr12	125002190	NCOR2	Intron	Island	No	-0.0081	(-0.22,0.21)	0.94	-1.2	(-1.5,-0.81)	1e-09	-1.2	(-1.6,-0.77)	1.6e-08
28	cg09866743	chr3	35706037	ARPP21	Intron	Open Sea	No	-0.067	(-0.32,0.18)	0.6	-1.2	(-1.6,-0.81)	1.2e-09	-1.1	(-1.5,-0.7)	2.2e-07
29	cg09233395	chr8	116678581	TRPS1	Intron	Shore	Yes	-0.15	(-0.37,0.077)	0.2	-0.95	(-1.3,-0.65)	1.3e-09	-0.81	(-1.2,-0.45)	1.3e-05
30	cg08237220	chr3	156332966	Intergenic	Intergenic	Open Sea	Yes	0.11	(-0.12,0.35)	0.35	-1.2	(-1.5,-0.8)	1.3e-09	-1.3	(-1.7,-0.86)	2.7e-09
31	cg18082788	chr6	149806338	ZC3H12D	Promoter	Open Sea	No	-0.042	(-0.23,0.15)	0.67	-1	(-1.4,-0.71)	1.5e-09	-1	(-1.4,-0.62)	2.6e-07
32	cg13641317	chr3	127255551	LINC01471	Intron	Open Sea	Yes	-0.099	(-0.33,0.13)	0.4	-1.3	(-1.7,-0.86)	1.5e-09	-1.1	(-1.6,-0.7)	4.6e-07
33	cg13586051	chr3	58200470	Intergenic	Intergenic	Open Sea	No	-0.1	(-0.27,0.069)	0.25	-1	(-1.4,-0.7)	1.5e-09	-0.93	(-1.3,-0.57)	5e-07
34	cg17898925	chr4	83196046	Intergenic	Intergenic	Open Sea	No	-0.042	(-0.24,0.16)	0.69	-0.88	(-1.2,-0.6)	1.7e-09	-0.84	(-1.2,-0.5)	1.7e-06
35	cg06379435	chr19	3344272	Intergenic	Intergenic	Open Sea	Yes	-0.55	(-0.77,-0.32)	1.9e-06	-0.63	(-0.84,-0.43)	1.9e-09	-0.077	(-0.33,0.18)	0.55
36	cg09238801	chr14	74179100	PNMA1	3' UTR	Shore	No	0.14	(-0.06,0.35)	0.17	-1.1	(-1.4,-0.73)	2.4e-09	-1.2	(-1.6,-0.87)	4.3e-11
37	cg27407935	chr17	17723234	SREBF1	Intron	Shelf	No	-0.74	(-0.98,-0.51)	6.4e-10	-0.74	(-0.97,-0.5)	2.7e-09	0.0027	(-0.32,0.33)	0.99
38	cg24166457	chr19	45590881	GEMIN7	Intron	Shelf	No	-0.15	(-0.34,0.038)	0.12	-1.1	(-1.4,-0.74)	2.8e-09	-0.96	(-1.3,-0.58)	8.3e-07
39	cg17501395	chr6	149806330	ZC3H12D	Promoter	Open Sea	No	0.13	(-0.066,0.32)	0.19	-1	(-1.4,-0.69)	2.8e-09	-1.2	(-1.5,-0.77)	2.8e-09
40	cg01883759	chr7	28220575	JAZF1	Promoter	Shore	No	-0.15	(-0.38,0.093)	0.23	-0.99	(-1.3,-0.67)	2.9e-09	-0.78	(-1.1,-0.43)	2e-05
41	cg02734358	chr4	90227073	GPRIN3	Intron	Shore	Yes	-0.012	(-0.23,0.21)	0.92	-0.86	(-1.1,-0.59)	3.1e-09	-0.86	(-1.2,-0.51)	1.4e-06
42	cg20301308	chr1	65534741	Intergenic	Intergenic	Shore	No	-0.049	(-0.24,0.15)	0.62	-1.1	(-1.4,-0.74)	3.5e-09	-1	(-1.4,-0.63)	1.2e-07
43	cg11360522	chr13	113379827	ATP11A	Intron	Shelf	Yes	-0.11	(-0.26,0.041)	0.15	-1.1	(-1.4,-0.73)	4e-09	-0.93	(-1.3,-0.57)	4.8e-07
44	cg03390636	chr15	80843451	ARNT2	Intron	Open Sea	Yes	-0.078	(-0.33,0.17)	0.54	-0.96	(-1.3,-0.65)	4.2e-09	-0.9	(-1.3,-0.52)	4.3e-06
45	cg19439123	chr17	17687620	RAI1	Intron	Shore	Yes	0.3	(0.049,0.55)	0.019	-1	(-1.4,-0.7)	5e-09	-1.3	(-1.7,-0.92)	1.8e-10
46	cg14415629	chr11	33033606	Intergenic	Intergenic	Shelf	No	-0.0093	(-0.24,0.22)	0.94	-1	(-1.4,-0.69)	5.4e-09	-1	(-1.4,-0.61)	9.7e-07
47	cg05958910	chr10	21796440	Intergenic	Intergenic	Shore	No	0.21	(0.0054,0.41)	0.044	1.1	(0.72,1.4)	5.6e-09	0.85	(0.47,1.2)	1.5e-05
48	cg23449541	chr21	47855892	PCNT	Exon	Island	No	-0.31	(-0.53,-0.077)	0.0087	1.1	(0.74,1.5)	5.9e-09	1.4	(0.98,1.8)	8.4e-11
49	cg16103712	chr8	99023868	MATN2	Intron	Open Sea	Yes	0.064	(-0.088,0.22)	0.41	-0.97	(-1.3,-0.65)	6.1e-09	-1	(-1.4,-0.71)	2.1e-09
50	cg14427590	chr17	60695088	Intergenic	Intergenic	Open Sea	Yes	0.17	(-0.032,0.37)	0.099	0.98	(0.66,1.3)	6.3e-09	0.81	(0.44,1.2)	1.9e-05
51	cg01790646	chr2	240321228	HDAC4	Intron	Shore	No	-0.23	(-0.44,-0.021)	0.031	-1.1	(-1.5,-0.76)	6.5e-09	-0.9	(-1.3,-0.49)	2.4e-05
52	cg02767093	chr13	99130654	STK24	Intron	Shelf	Yes	-0.072	(-0.25,0.1)	0.42	-0.94	(-1.3,-0.63)	7.1e-09	-0.87	(-1.2,-0.52)	1e-06
53	cg20068209	chr6	75988567	TMEM30A	Intron	Open Sea	Yes	-0.4	(-0.63,-0.17)	0.00068	-0.96	(-1.3,-0.64)	7.4e-09	-0.58	(-0.95,-0.21)	0.0023
54	cg17940587	chr10	89292230	MINPP1	Intron	Open Sea	Yes	-0.2	(-0.4,0.0096)	0.062	-0.55	(-0.74,-0.37)	7.6e-09	-0.36	(-0.64,-0.085)	0.01
55	cg27295118	chr14	22902225	Intergenic	Intergenic	Open Sea	No	0.27	(0.086,0.45)	0.0039	-1.1	(-1.4,-0.71)	8.1e-09	-1.3	(-1.7,-0.93)	5.7e-11
56	cg07450210	chr13	99880946	MIR548AN	Intron	Open Sea	Yes	-0.18	(-0.38,0.018)	0.075	-1.1	(-1.4,-0.72)	8.2e-09	-0.89	(-1.3,-0.49)	1.8e-05
57	cg21356710	chr2	24234016	MFSD2B	Intron	Shore	No	0.36	(0.12,0.59)	0.0029	1.1	(0.71,1.4)	9.5e-09	0.72	(0.31,1.1)	0.00064
58	cg15030415	chr17	2908067	RAP1GAP2	Intron	Open Sea	Yes	-0.08	(-0.32,0.16)	0.5	-1	(-1.3,-0.67)	1.1e-08	-0.93	(-1.3,-0.54)	2.6e-06
59	cg13784312	chr9	134609064	RAPGEF1	Intron	Open Sea	Yes	-0.16	(-0.32,0.0015)	0.052	-1	(-1.3,-0.67)	1.1e-08	-0.84	(-1.2,-0.48)	3.7e-06
60	cg11945297	chr8	102514633	GRHL2	Intron	Open Sea	Yes	0.44	(0.19,0.68)	0.00049	1.1	(0.74,1.5)	1.1e-08	0.67	(0.22,1.1)	0.0034
61	cg24119607	chr5	139047738	CXXC5	Intron	Shore	Yes	-0.65	(-0.87,-0.43)	1.2e-08	-0.81	(-1.1,-0.54)	1.2e-08	-0.17	(-0.52,0.17)	0.32
62	cg14214856	chr10	36965361	Intergenic	Intergenic	Open Sea	Yes	-0.049	(-0.29,0.19)	0.69	-0.99	(-1.3,-0.66)	1.2e-08	-0.95	(-1.4,-0.54)	5e-06
63	cg10489463	chr2	33546571	LTBP1	Intron	Open Sea	Yes	0.04	(-0.18,0.26)	0.72	-1	(-1.4,-0.69)	1.2e-08	-1.1	(-1.5,-0.67)	3.1e-07
64	cg07738730	chr17	47077164	IGF2BP1	Intron	Shore	No	0.51	(0.28,0.74)	1.2e-05	1.1	(0.73,1.5)	1.2e-08	0.62	(0.21,1)	0.0028
65	cg27239243	chr2	101945866	Intergenic	Intergenic	Open Sea	Yes	-0.084	(-0.27,0.1)	0.38	-0.95	(-1.3,-0.63)	1.3e-08	-0.89	(-1.2,-0.53)	1.2e-06
66	cg09168805	chr1	94514547	ABCA4	Intron	Open Sea	Yes	0.19	(0.0025,0.37)	0.047	0.96	(0.63,1.3)	1.3e-08	0.76	(0.41,1.1)	2.5e-05
67	cg26627956	chr2	202004765	CFLAR	Promoter	Open Sea	No	0.64	(0.42,0.87)	1.9e-08	1.1	(0.7,1.4)	1.4e-08	0.42	(0.049,0.8)	0.027
68	cg10397819	chr14	75447511	Intergenic	Intergenic	Island	Yes	0.39	(0.15,0.63)	0.0014	1.1	(0.71,1.4)	1.5e-08	0.7	(0.28,1.1)	0.0011
69	cg01574788	chr16	12184132	SNX29	Intron	Open Sea	Yes	0.36	(0.13,0.59)	0.0023	1	(0.69,1.4)	1.5e-08	0.44	(0.2,0.69)	0.00035
70	cg00186909	chr12	93129287	PLEKHG7	Promoter	Open Sea	Yes	-0.35	(-0.59,-0.11)	0.0039	-0.75	(-1,-0.5)	1.5e-08	-0.41	(-0.75,-0.067)	0.019
71	cg23721586	chr1	92197530	TGFBR3	Intron	Open Sea	Yes	-0.44	(-0.66,-0.22)	0.00011	-1.1	(-1.4,-0.7)	1.7e-08	-0.64	(-1,-0.22)	0.0025
72	cg04625615	chr15	41788367	ITPKA	Intron	Island	Yes	0.39	(0.18,0.6)	0.0003	0.82	(0.54,1.1)	1.8e-08	0.44	(0.1,0.77)	0.01
73	cg23378033	chr12	65672030	MSRB3	Promoter	Shore	No	0.059	(-0.11,0.23)	0.51	-0.75	(-1,-0.49)	1.9e-08	-0.8	(-1.1,-0.52)	5.1e-08
74	cg07788865	chr10	30101041	Intergenic	Intergenic	Open Sea	Yes	0.35	(0.12,0.58)	0.0027	-1	(-1.3,-0.66)	1.9e-08	-1.4	(-1.8,-0.95)	1.4e-10
75	cg16536330	chr8	29957343	LEPROTL1	Intron	Shelf	Yes	0.16	(-0.011,0.32)	0.068	-0.92	(-1.2,-0.6)	2e-08	-1.1	(-1.4,-0.73)	1.4e-09
76	cg15908709	chr17	46676214	HOXB6	Intron	Shore	No	0.23	(0.0055,0.46)	0.045	1	(0.67,1.4)	2e-08	0.8	(0.4,1.2)	0.00011
77	cg15078061	chr6	32117557	PRRT1	Intron	Shore	No	0.18	(-0.052,0.41)	0.13	0.97	(0.64,1.3)	2e-08	0.77	(0.38,1.2)	0.00012
78	cg02983090	chr16	27437891	IL21R	Promoter	Open Sea	Yes	-0.38	(-0.63,-0.14)	0.0021	-0.99	(-1.3,-0.65)	2e-08	-0.61	(-1,-0.21)	0.0027
79	cg06870470	chr19	11315766	DOCK6	Intron	Shelf	No	-0.022	(-0.24,0.19)	0.84	-0.82	(-1.1,-0.54)	2.1e-08	-0.76	(-1.1,-0.47)	5.2e-07
80	cg23009780	chr2	96774491	Intergenic	Intergenic	Open Sea	Yes	0.52	(0.29,0.74)	8e-06	1	(0.66,1.4)	2.3e-08	0.49	(0.096,0.87)	0.015
81	cg02017450	chr10	10631669	Intergenic	Intergenic	Open Sea	Yes	-0.84	(-1.1,-0.6)	9e-12	-0.93	(-1.2,-0.61)	2.3e-08	-0.11	(-0.48,0.26)	0.57
82	cg26690511	chr3	155422102	PLCH1	Promoter	Open Sea	Yes	-0.19	(-0.44,0.053)	0.12	-0.92	(-1.2,-0.61)	2.4e-08	-0.73	(-1.1,-0.34)	0.00028
83	cg27448161	chr12	53472791	SPRYD3	Intron	Shore	No	-0.005	(-0.24,0.23)	0.97	-0.99	(-1.3,-0.65)	2.6e-08	-1	(-1.4,-0.62)	2.4e-07
84	cg12403889	chr1	11753337	DRAXIN	Intron	Shore	Yes	-0.36	(-0.6,-0.12)	0.0035	-0.78	(-1,-0.51)	2.7e-08	-0.46	(-0.77,-0.15)	0.0038
85	cg25144135	chr1	1144011	Intergenic	Intergenic	Shore	Yes	-0.049	(-0.28,0.18)	0.67	-1	(-1.4,-0.66)	2.9e-08	-0.94	(-1.3,-0.58)	2.7e-07
86	cg11376341	chr10	21796151	Intergenic	Intergenic	Shore	No	0.19	(-0.012,0.4)	0.065	0.67	(0.44,0.91)	3e-08	0.45	(0.17,0.73)	0.0017
87	cg23062810	chr7	73720807	CLIP2	Intron	Island	Yes	0.033	(-0.19,0.25)	0.77	-1	(-1.4,-0.68)	3.2e-08	-1.1	(-1.5,-0.67)	1.7e-07
88	cg22608507	chr12	123379307	VPS37B	Intron	Shore	No	0.3	(0.048,0.54)	0.019	-1	(-1.3,-0.65)	3.3e-08	-1.3	(-1.7,-0.87)	1.4e-09
89	cg24020157	chr10	43697520	RASGEF1A	Intron	Shore	Yes	0.15	(-0.049,0.36)	0.14	-0.88	(-1.2,-0.57)	3.4e-08	-1	(-1.4,-0.66)	2.3e-08
90	cg00587472	chr2	6952859	Intergenic	Intergenic	Open Sea	Yes	-0.13	(-0.34,0.073)	0.2	-0.93	(-1.3,-0.6)	3.6e-08	-0.79	(-1.2,-0.41)	5.7e-05
91	cg22347642	chr8	41382950	Intergenic	Intergenic	Shelf	No	-0.2	(-0.41,0.019)	0.073	-1	(-1.4,-0.66)	3.7e-08	-0.82	(-1.2,-0.42)	5.6e-05
92	cg14619949	chr5	76116168	F2RL1	Intron	Shore	No	0.038	(-0.2,0.27)	0.75	-0.82	(-1.1,-0.53)	3.7e-08	-0.85	(-1.2,-0.51)	1.5e-06
93	cg02244028	chr3	38992199	SCN11A	Promoter	Open Sea	No	-0.033	(-0.28,0.21)	0.79	0.74	(0.48,1)	3.9e-08	0.77	(0.42,1.1)	1.9e-05
94	cg12550731	chr1	184355218	C1orf21	Promoter	Shore	No	0.32	(0.081,0.57)	0.009	0.91	(0.59,1.2)	4.1e-08	0.59	(0.21,0.97)	0.0026
95	cg19979370	chr11	128772354	C11orf45	Exon	Open Sea	Yes	0.17	(-0.071,0.41)	0.17	1	(0.65,1.4)	4.2e-08	0.84	(0.43,1.3)	6.3e-05
96	cg24258347	chr11	13983850	SPON1	Promoter	Shore	No	0.02	(-0.19,0.23)	0.85	0.98	(0.64,1.3)	4.3e-08	0.97	(0.59,1.4)	1e-06
97	cg07573872	chr19	1126341	SBNO2	Intron	Shelf	Yes	-0.54	(-0.78,-0.3)	1.2e-05	-0.85	(-1.2,-0.55)	4.4e-08	-0.33	(-0.69,0.027)	0.07
98	cg13380995	chr6	37670127	Intergenic	Intergenic	Shelf	No	0.21	(-0.017,0.45)	0.069	1	(0.65,1.4)	4.5e-08	0.79	(0.41,1.2)	4.3e-05
99	cg08866634	chr5	175962337	RNF44	Intron	Shore	Yes	-0.31	(-0.48,-0.14)	0.00033	-0.93	(-1.3,-0.6)	4.7e-08	-0.62	(-0.98,-0.27)	0.00062
100	cg19653589	chr19	2614176	GNG7	Intron	Shore	No	0.17	(-0.082,0.42)	0.19	-1	(-1.4,-0.67)	5.1e-08	-1.2	(-1.6,-0.76)	5.1e-08
101	cg18961281	chr7	3083772	CARD11	Promoter	Open Sea	Yes	0.076	(-0.17,0.33)	0.55	-0.97	(-1.3,-0.63)	5.1e-08	-0.97	(-1.4,-0.58)	9.1e-07
102	cg23730027	chr3	57995179	FLNB	Intron	Island	No	0.13	(-0.081,0.35)	0.22	-1	(-1.4,-0.67)	5.3e-08	-1.1	(-1.5,-0.73)	3e-08
103	cg17378193	chr3	13679573	FBLN2	3' UTR	Shore	No	-0.016	(-0.24,0.2)	0.88	-0.99	(-1.3,-0.64)	5.4e-08	-0.98	(-1.4,-0.58)	1.9e-06
104	cg08576185	chr16	2055683	ZNF598	Intron	Shore	No	-0.24	(-0.46,-0.021)	0.032	-0.86	(-1.2,-0.56)	5.4e-08	-0.61	(-0.97,-0.26)	0.0008
105	cg00463367	chr10	8103672	GATA3	Intron	Shelf	Yes	0.046	(-0.12,0.22)	0.6	-0.94	(-1.3,-0.61)	5.4e-08	-0.99	(-1.4,-0.62)	2e-07
106	cg09202851	chr11	567965	MIR210	TTS	Island	No	0.41	(0.2,0.62)	0.00016	0.99	(0.64,1.3)	5.5e-08	0.6	(0.21,0.99)	0.0024
107	cg13492245	chr9	130566156	FPGS	Intron	Shore	No	-0.015	(-0.25,0.22)	0.9	-0.88	(-1.2,-0.57)	5.7e-08	-0.75	(-1,-0.46)	3.2e-07
108	cg11934771	chr6	31021795	HCG22	Intron	Open Sea	No	0.67	(0.42,0.91)	7.4e-08	-0.85	(-1.2,-0.55)	5.9e-08	-1.5	(-1.9,-1.1)	1.2e-13
109	cg11060441	chr7	149485711	SSPO	Exon	Shore	No	0.046	(-0.2,0.3)	0.72	0.96	(0.62,1.3)	5.9e-08	0.92	(0.51,1.3)	1e-05
110	cg10714639	chr19	1075103	HMHA1	Intron	Shore	No	-0.28	(-0.49,-0.075)	0.0074	-1	(-1.4,-0.66)	5.9e-08	-0.73	(-1.1,-0.35)	0.00016
111	cg13622265	chr9	124584473	TTLL11	3' UTR	Open Sea	No	0.18	(0.013,0.34)	0.034	0.97	(0.63,1.3)	6.3e-08	0.8	(0.44,1.2)	1.6e-05
112	cg27132471	chr15	92613279	SLCO3A1	Intron	Open Sea	No	-0.11	(-0.32,0.11)	0.33	-0.79	(-1.1,-0.51)	6.4e-08	-0.68	(-1,-0.35)	6e-05
113	cg13638867	chr11	2241567	Intergenic	Intergenic	Open Sea	No	-0.087	(-0.32,0.15)	0.47	1	(0.66,1.4)	6.4e-08	1.1	(0.68,1.5)	5e-07
114	cg18598117	chr19	941125	ARID3A	Intron	Island	Yes	-0.036	(-0.27,0.2)	0.76	-1	(-1.4,-0.65)	6.5e-08	-1	(-1.4,-0.68)	1.3e-08
115	cg01178924	chr13	76430721	LMO7	Exon	Open Sea	No	0.32	(0.096,0.54)	0.005	0.96	(0.62,1.3)	6.8e-08	0.64	(0.24,1)	0.0015
116	cg27488648	chr11	118477033	PHLDB1	Promoter	Shore	Yes	0.12	(-0.056,0.29)	0.18	1	(0.65,1.4)	7e-08	0.88	(0.49,1.3)	1e-05
117	cg19453938	chr7	73265945	Intergenic	Intergenic	Shelf	Yes	-0.27	(-0.52,-0.027)	0.029	-1	(-1.4,-0.65)	7.2e-08	-0.72	(-1.1,-0.3)	0.00091
118	cg14489570	chr8	144099279	LY6E	Promoter	Shore	No	-0.081	(-0.28,0.12)	0.43	-0.97	(-1.3,-0.62)	7.4e-08	-0.88	(-1.3,-0.5)	6.5e-06
119	cg04806562	chr17	80316907	TEX19	Promoter	Open Sea	No	-0.18	(-0.4,0.054)	0.13	-0.89	(-1.2,-0.57)	7.8e-08	-0.72	(-1.1,-0.33)	0.0003
120	cg05514299	chr17	74868669	MGAT5B	Promoter	Shelf	Yes	-0.036	(-0.24,0.17)	0.74	-0.96	(-1.3,-0.62)	8e-08	-0.93	(-1.3,-0.54)	3.9e-06
121	cg02835964	chr9	127265170	NR5A1	Intron	Island	No	0.11	(-0.11,0.33)	0.32	1	(0.66,1.4)	8.1e-08	0.9	(0.5,1.3)	9.9e-06
122	cg24916358	chr10	126315760	FAM53B	Intron	Open Sea	Yes	0.093	(-0.076,0.26)	0.28	-0.78	(-1.1,-0.5)	8.7e-08	-0.87	(-1.2,-0.55)	1.5e-07
123	cg07306253	chr15	41062223	C15orf62	Promoter	Open Sea	No	-0.12	(-0.28,0.048)	0.16	-0.94	(-1.3,-0.6)	8.7e-08	-0.8	(-1.2,-0.44)	1.6e-05
124	cg16399664	chr12	113417283	OAS2	Intron	Open Sea	Yes	-0.16	(-0.39,0.07)	0.17	-0.93	(-1.3,-0.59)	9.6e-08	-0.77	(-1.2,-0.38)	0.00013
125	cg17338821	chr3	57995781	FLNB	Intron	Shore	Yes	0.002	(-0.18,0.18)	0.98	-0.9	(-1.2,-0.57)	1e-07	-0.9	(-1.3,-0.53)	2.3e-06
126	cg05211189	chr16	2055402	ZNF598	Intron	Shore	Yes	-0.3	(-0.5,-0.092)	0.0044	-0.89	(-1.2,-0.57)	1e-07	-0.59	(-0.94,-0.23)	0.0012
127	cg25486824	chr11	13983789	SPON1	Promoter	Shore	No	0.088	(-0.13,0.31)	0.43	0.97	(0.62,1.3)	1.1e-07	0.89	(0.48,1.3)	2.2e-05
128	cg11623339	chr5	138725481	MZB1	Exon	Shelf	No	0.13	(-0.055,0.32)	0.17	-0.95	(-1.3,-0.61)	1.1e-07	-1.1	(-1.5,-0.7)	5.6e-08
129	cg06152215	chr12	124422258	CCDC92	Exon	Shore	Yes	-0.058	(-0.27,0.15)	0.59	-0.86	(-1.2,-0.55)	1.1e-07	-0.8	(-1.2,-0.43)	3e-05
130	cg18090197	chr7	99769601	GPC2	Intron	Shore	No	0.33	(0.087,0.57)	0.0077	-1	(-1.4,-0.64)	1.2e-07	-1.3	(-1.7,-0.9)	1.6e-10
131	cg07120889	chr1	150535934	ADAMTSL4-AS1	Intron	Shore	No	0.26	(0.025,0.5)	0.03	-0.69	(-0.95,-0.44)	1.2e-07	-0.96	(-1.3,-0.62)	2.6e-08
132	cg03679544	chr6	155537971	TIAM2	Promoter	Shelf	Yes	0.4	(0.16,0.65)	0.0014	1	(0.66,1.4)	1.2e-07	0.64	(0.21,1.1)	0.0038
133	cg22531371	chr1	155162755	MUC1	Promoter	Shore	No	0.44	(0.23,0.65)	4.8e-05	-0.85	(-1.2,-0.54)	1.3e-07	-1.3	(-1.6,-0.9)	1.1e-11
134	cg07941983	chr4	36245137	ARAP2	Promoter	Shore	No	-0.063	(-0.3,0.18)	0.6	-1	(-1.4,-0.64)	1.3e-07	-0.95	(-1.4,-0.52)	1.3e-05
135	cg01149053	chr16	89342194	ANKRD11	Intron	Shelf	No	-0.13	(-0.34,0.085)	0.24	0.91	(0.58,1.2)	1.3e-07	1	(0.65,1.4)	1e-07
136	cg25020550	chr8	134028957	TG	Intron	Open Sea	Yes	-0.044	(-0.28,0.2)	0.72	-0.97	(-1.3,-0.61)	1.4e-07	-0.91	(-1.3,-0.51)	1.2e-05
137	cg22000727	chr6	3459198	Intergenic	Intergenic	Shore	No	0.088	(-0.14,0.32)	0.45	0.94	(0.59,1.3)	1.4e-07	0.85	(0.45,1.3)	3.4e-05
138	cg20608085	chr11	45943129	GYLTL1B	Promoter	Shore	No	0.5	(0.29,0.71)	4.1e-06	0.95	(0.6,1.3)	1.4e-07	0.44	(0.045,0.84)	0.029
139	cg23630423	chr17	1903021	RTN4RL1	Intron	Shore	No	0.45	(0.27,0.62)	6.2e-07	0.87	(0.55,1.2)	1.5e-07	0.43	(0.081,0.78)	0.016
140	cg08648047	chr1	11028560	C1orf127	Intron	Open Sea	Yes	0.39	(0.18,0.61)	0.00033	0.91	(0.57,1.2)	1.5e-07	0.51	(0.12,0.89)	0.0098
141	cg14635466	chr8	101661244	SNX31	Intron	Shore	Yes	0.33	(0.13,0.54)	0.0013	0.88	(0.56,1.2)	1.6e-07	0.54	(0.19,0.9)	0.0025
142	cg05294455	chr17	45286608	MYL4	Promoter	Open Sea	No	0.45	(0.21,0.68)	0.00019	0.97	(0.61,1.3)	1.6e-07	0.53	(0.11,0.95)	0.014
143	cg19818308	chr14	75946744	Intergenic	Intergenic	Open Sea	Yes	-0.042	(-0.27,0.19)	0.72	0.96	(0.6,1.3)	1.7e-07	0.99	(0.59,1.4)	1.4e-06
144	cg19371652	chr12	113415882	OAS2	Promoter	Open Sea	Yes	-0.0074	(-0.23,0.21)	0.95	-0.8	(-1.1,-0.51)	1.7e-07	-0.79	(-1.1,-0.42)	2.2e-05
145	cg12325286	chr17	55332819	Intergenic	Intergenic	Shore	No	-0.024	(-0.25,0.21)	0.84	-1	(-1.4,-0.63)	1.7e-07	-0.99	(-1.4,-0.56)	5.1e-06
146	cg11985480	chr2	74729099	LBX2-AS1	Promoter	Shore	No	0.013	(-0.16,0.19)	0.89	0.82	(0.52,1.1)	1.7e-07	0.82	(0.48,1.2)	2.6e-06
147	cg08133584	chr16	609678	PRR35	Promoter	Shore	No	0.22	(-0.0033,0.44)	0.054	0.94	(0.6,1.3)	1.7e-07	0.69	(0.31,1.1)	0.00037
148	cg07816074	chr4	8201559	SH3TC1	Intron	Open Sea	Yes	-0.24	(-0.39,-0.081)	0.0029	-1.1	(-1.5,-0.67)	1.7e-07	-0.82	(-1.2,-0.41)	8.3e-05
149	cg04720348	chr5	72922872	ARHGEF28	Intron	Shore	No	0.11	(-0.13,0.35)	0.36	0.93	(0.59,1.3)	1.7e-07	0.83	(0.47,1.2)	7.6e-06
150	cg27347434	chr3	32726202	CNOT10	Promoter	Shore	No	0.0044	(-0.24,0.25)	0.97	-1	(-1.4,-0.63)	1.8e-07	-0.91	(-1.3,-0.51)	1.1e-05
151	cg18402166	chr17	62778278	LOC146880	Promoter	Shore	No	0.17	(-0.047,0.38)	0.13	0.81	(0.51,1.1)	1.8e-07	0.64	(0.28,1)	0.00055
152	cg17276002	chr10	75172805	ANXA7	Intron	Shore	No	-0.028	(-0.23,0.17)	0.79	-0.78	(-1.1,-0.49)	1.8e-07	-0.76	(-1.1,-0.42)	9.6e-06
153	cg06947286	chr5	131596601	PDLIM4	Intron	Shelf	No	-0.58	(-0.8,-0.36)	3.3e-07	-0.64	(-0.88,-0.41)	1.8e-07	-0.069	(-0.39,0.25)	0.67
154	cg26562638	chr1	226130365	Intergenic	Intergenic	Shelf	No	-0.19	(-0.43,0.048)	0.12	-0.93	(-1.3,-0.59)	1.9e-07	-0.72	(-1.1,-0.31)	0.00061
155	cg14295482	chr19	2555716	GNG7	Intron	Shore	Yes	-0.089	(-0.32,0.14)	0.45	0.91	(0.58,1.3)	1.9e-07	0.99	(0.6,1.4)	1e-06
156	cg06901890	chr9	132803507	FNBP1	Intron	Shore	No	-0.14	(-0.36,0.071)	0.19	-0.91	(-1.2,-0.57)	1.9e-07	-0.77	(-1.2,-0.37)	0.00014
157	cg19483007	chr3	149327650	WWTR1	Intron	Open Sea	Yes	0.25	(0.074,0.43)	0.0058	0.96	(0.6,1.3)	2e-07	0.72	(0.33,1.1)	0.00027
158	cg22928599	chr19	46999402	PNMAL2	Promoter	Shore	No	0.58	(0.36,0.8)	1.7e-07	0.91	(0.57,1.3)	2.2e-07	0.34	(-0.044,0.73)	0.082
159	cg20752878	chr17	7080537	ASGR1	Exon	Shelf	No	0.48	(0.24,0.73)	0.00013	1	(0.63,1.4)	2.3e-07	0.62	(0.26,0.99)	0.00088
160	cg11261958	chr3	118958538	B4GALT4	Intron	Shore	No	0.14	(-0.087,0.37)	0.23	-0.83	(-1.1,-0.52)	2.3e-07	-0.98	(-1.3,-0.64)	2.2e-08
161	cg17133774	chr1	6198666	CHD5	Intron	Shelf	No	-0.00051	(-0.24,0.24)	1	-0.95	(-1.3,-0.59)	2.5e-07	-0.94	(-1.4,-0.52)	1.6e-05
162	cg27320518	chr10	81678828	LOC100288974	Intron	Open Sea	No	0.18	(-0.058,0.41)	0.14	-0.89	(-1.2,-0.56)	2.6e-07	-1.1	(-1.5,-0.67)	1.9e-07
163	cg26128121	chr17	37331530	CACNB1	Exon	Island	No	0.32	(0.086,0.55)	0.0073	0.94	(0.59,1.3)	2.6e-07	0.6	(0.22,0.98)	0.0018
164	cg09191626	chr11	13983985	SPON1	Promoter	Shore	No	0.2	(-0.016,0.41)	0.07	0.92	(0.58,1.3)	2.6e-07	0.74	(0.34,1.1)	0.00026
165	cg04411893	chr3	185300708	Intergenic	Intergenic	Shelf	No	0.066	(-0.19,0.32)	0.61	-0.81	(-1.1,-0.51)	2.6e-07	-0.88	(-1.3,-0.5)	4.9e-06
166	cg25134859	chr5	171340542	FBXW11	Intron	Open Sea	Yes	-0.071	(-0.27,0.13)	0.49	-0.81	(-1.1,-0.51)	2.7e-07	-0.75	(-1.1,-0.4)	2.6e-05
167	cg09577367	chr19	18197698	IL12RB1	Exon	Open Sea	No	-0.1	(-0.32,0.11)	0.34	-0.96	(-1.3,-0.6)	2.7e-07	-0.86	(-1.3,-0.45)	3.9e-05
168	cg02291365	chr13	25317266	Intergenic	Intergenic	Shelf	No	-0.15	(-0.35,0.05)	0.14	-1	(-1.4,-0.63)	2.8e-07	-0.84	(-1.2,-0.44)	4.4e-05
169	cg10020892	chr1	147016900	BCL9	Intron	Open Sea	Yes	-0.069	(-0.28,0.14)	0.52	-1	(-1.4,-0.63)	2.9e-07	-0.95	(-1.4,-0.52)	1.4e-05
170	cg02264407	chr13	76430664	LMO7	Exon	Open Sea	No	0.23	(0.0026,0.46)	0.047	0.98	(0.61,1.3)	2.9e-07	0.72	(0.3,1.1)	0.00078
171	cg05581878	chr3	159886980	IL12A-AS1	Intron	Open Sea	Yes	0.053	(-0.19,0.3)	0.67	-0.91	(-1.3,-0.57)	3e-07	-0.97	(-1.4,-0.56)	3.5e-06
172	cg05287480	chr7	27176126	Intergenic	Intergenic	Shelf	No	-0.039	(-0.26,0.18)	0.73	0.98	(0.61,1.3)	3e-07	1	(0.59,1.4)	3.1e-06
173	cg09852607	chr3	128205199	GATA2	Exon	Shore	Yes	0.23	(-0.014,0.48)	0.064	-0.98	(-1.3,-0.61)	3.1e-07	-1.2	(-1.6,-0.77)	8e-08
174	cg20692268	chr1	25358980	Intergenic	Intergenic	Open Sea	Yes	0.058	(-0.18,0.29)	0.63	-0.92	(-1.3,-0.58)	3.3e-07	-0.98	(-1.4,-0.56)	4.1e-06
175	cg13932501	chr9	94060852	AUH	Intron	Open Sea	Yes	-0.33	(-0.5,-0.15)	0.00028	-0.57	(-0.79,-0.36)	3.3e-07	-0.26	(-0.53,0.013)	0.063
176	cg12590902	chr1	44771984	ERI3	Intron	Open Sea	No	0.15	(-0.047,0.36)	0.13	-0.68	(-0.93,-0.42)	3.3e-07	-0.84	(-1.2,-0.52)	2.3e-07
177	cg27110277	chr8	16860120	FGF20	Promoter	Shore	No	0.35	(0.16,0.54)	0.00034	0.9	(0.56,1.2)	3.5e-07	0.52	(0.16,0.89)	0.0052
178	cg12461141	chr11	5710653	TRIM22	Promoter	Open Sea	No	0.48	(0.23,0.72)	0.00011	-0.92	(-1.3,-0.57)	3.5e-07	-1.4	(-1.8,-0.98)	1.8e-10
179	cg16612806	chr11	124592228	Intergenic	Intergenic	Shelf	No	0.2	(-0.025,0.42)	0.082	-0.86	(-1.2,-0.53)	3.8e-07	-1.1	(-1.4,-0.66)	1.3e-07
180	cg00927594	chr15	101514298	LRRK1	Intron	Island	Yes	0.52	(0.31,0.73)	1.1e-06	0.96	(0.6,1.3)	3.8e-07	0.42	(0.036,0.81)	0.032
181	cg03520342	chr6	32920783	HLA-DMA	Exon	Open Sea	Yes	0.14	(-0.085,0.36)	0.23	-0.89	(-1.2,-0.55)	3.9e-07	-1	(-1.4,-0.63)	6.3e-07
182	cg03074244	chr11	118213413	CD3D	Promoter	Open Sea	No	0.088	(-0.16,0.34)	0.49	0.7	(0.43,0.97)	4.2e-07	0.61	(0.25,0.96)	0.0009
183	cg27051318	chr8	42623770	CHRNA6	5' UTR	Open Sea	No	-0.43	(-0.64,-0.21)	0.00011	-0.82	(-1.1,-0.51)	4.3e-07	-0.41	(-0.78,-0.052)	0.025
184	cg05093811	chr3	58059918	FLNB	Intron	Open Sea	Yes	0.073	(-0.18,0.32)	0.56	-0.82	(-1.1,-0.5)	4.4e-07	-0.88	(-1.2,-0.55)	3.1e-07
185	cg13497089	chr4	83718405	SCD5	Intron	Shore	No	0.71	(0.46,0.95)	1.4e-08	0.91	(0.56,1.3)	4.6e-07	0.22	(-0.2,0.63)	0.31
186	cg15694715	chr11	118402279	TTC36	Promoter	Shore	No	0.42	(0.18,0.67)	0.00065	-0.93	(-1.3,-0.57)	4.7e-07	-1.3	(-1.8,-0.92)	4.5e-10
187	cg22274745	chr2	182451536	CERKL	Intron	Open Sea	Yes	0.18	(-0.069,0.43)	0.15	-0.96	(-1.3,-0.59)	5e-07	-1.1	(-1.6,-0.7)	4.6e-07
188	cg15391590	chr6	52913426	ICK	Intron	Open Sea	Yes	-0.68	(-0.87,-0.49)	7.2e-12	-0.62	(-0.86,-0.38)	5e-07	0.061	(-0.25,0.37)	0.7
189	cg05359207	chr20	52196505	ZNF217	Intron	Shore	No	-0.23	(-0.44,-0.014)	0.037	-0.8	(-1.1,-0.49)	5.1e-07	-0.57	(-0.94,-0.2)	0.0026
190	cg04417773	chr10	80909900	ZMIZ1	Intron	Open Sea	Yes	0.17	(-0.076,0.43)	0.17	-0.83	(-1.1,-0.51)	5.3e-07	-0.95	(-1.3,-0.58)	5.8e-07
191	cg10324998	chr1	92338261	TGFBR3	Intron	Open Sea	Yes	0.16	(-0.058,0.37)	0.15	0.73	(0.45,1)	5.4e-07	0.57	(0.23,0.9)	0.00094
192	cg23355492	chr17	45933592	SP6	Promoter	Open Sea	No	0.29	(0.052,0.54)	0.017	0.78	(0.48,1.1)	5.6e-07	0.47	(0.11,0.83)	0.011
193	cg01236573	chr1	26248896	Intergenic	Intergenic	Shore	No	0.23	(0.0077,0.45)	0.043	0.87	(0.54,1.2)	5.7e-07	0.64	(0.27,1)	0.00083
194	cg02979520	chr3	48471574	PLXNB1	Promoter	Shore	No	0.089	(-0.13,0.3)	0.42	-0.79	(-1.1,-0.49)	5.8e-07	-0.86	(-1.2,-0.51)	1.2e-06
