# Supplementary material for: Analysis of two birth tissues provides new insights into the epigenetic landscape of neonates born preterm
Source: Clin Epigenetics. 2019 Feb 11;11:26. doi: 10.1186/s13148-018-0599-4 (PMC6371604; doi:10.1186/s13148-018-0599-4)
Supplement: Supplementary file 2 — Supplementary tables. (ZIP 3966 kb) [file 13148_2018_599_MOESM2_ESM.zip › CT-signif-CpGs-SupplTable7-main-and-GLS-results-v2.xlsx]

## Sheet: CT-signif-CpGs-SupplTable7-main
	Supplementary Table 7. Test for tissue-dependent effects for 448/994 cord tissue PTB-associated CpGs (p < 3.7e-7). Results labeled under “Cord Tissue” are identical to those in Supplementary Table 3. Results labeled under “Cord Blood” give the corresponding DNAm-PTB association in cord blood, obtained by a linear regression analysis of cord blood DNAm against PTB, adjusted for covariates. Results…
								Cord Tissue			Cord Blood			Interaction
#	Illumina 450K probe ID	Chr	Position	Gene symbol	Feature	Relation to UCSC CpG Island	Enhancer	Est	95% CI	P value	Est	95% CI	P value	Est	95% CI	P value
1	cg00689225	chr14	35871953	NFKBIA	Intron	Shore	No	-1.2	(-1.4,-0.94)	1e-23	-0.24	(-0.52,0.051)	0.11	0.92	(0.58,1.3)	1.2e-07
2	cg11327657	chr21	46388161	FAM207A	Intron	Shore	Yes	-1	(-1.2,-0.82)	1.3e-21	-0.1	(-0.24,0.039)	0.15	0.92	(0.68,1.2)	4.2e-13
3	cg13155421	chr3	105717035	Intergenic	Intergenic	Open Sea	Yes	-1	(-1.3,-0.82)	2.2e-19	-0.4	(-0.72,-0.093)	0.011	0.63	(0.27,0.99)	0.00069
4	cg08893087	chr1	93416981	FAM69A	Intron	Open Sea	Yes	-1	(-1.2,-0.78)	1.3e-18	-0.12	(-0.4,0.16)	0.41	0.88	(0.53,1.2)	9.2e-07
5	cg00646216	chr16	73210821	Intergenic	Intergenic	Open Sea	Yes	-1	(-1.3,-0.81)	3.3e-18	-0.13	(-0.5,0.23)	0.46	0.92	(0.49,1.3)	3e-05
6	cg00168694	chr21	40193055	ETS2	Intron	Shore	No	-0.84	(-1,-0.65)	3.4e-18	-0.028	(-0.17,0.11)	0.69	0.81	(0.58,1)	9.1e-12
7	cg00871371	chr17	75371475	SEPT9	Promoter	Shore	Yes	0.99	(0.77,1.2)	4.1e-18	-0.1	(-0.34,0.14)	0.39	-1.1	(-1.4,-0.77)	3.7e-11
8	cg21491609	chr4	129224164	Intergenic	Intergenic	Open Sea	Yes	-1	(-1.2,-0.78)	1.1e-17	-0.023	(-0.26,0.21)	0.85	0.97	(0.66,1.3)	1.3e-09
9	cg07917901	chr14	35870183	NFKBIA	TTS	Shelf	Yes	-0.9	(-1.1,-0.7)	5.7e-17	-0.11	(-0.26,0.043)	0.16	0.79	(0.54,1)	1.8e-09
10	cg14578677	chr4	38859769	Intergenic	Intergenic	Open Sea	Yes	-0.89	(-1.1,-0.69)	7.9e-17	0.0092	(-0.14,0.16)	0.9	0.9	(0.65,1.2)	7.6e-12
11	cg11606261	chr12	53775335	SP1	Intron	Shore	No	-0.83	(-1,-0.63)	2.7e-16	-0.17	(-0.32,-0.019)	0.028	0.66	(0.42,0.9)	9.4e-08
12	cg14290576	chr9	94181611	NFIL3	Intron	Shore	Yes	-0.81	(-1,-0.62)	9.6e-16	-0.11	(-0.25,0.028)	0.12	0.71	(0.47,0.95)	1.1e-08
13	cg01301660	chr5	110886710	STARD4-AS1	Intron	Open Sea	Yes	-0.89	(-1.1,-0.68)	1.3e-15	-0.16	(-0.48,0.16)	0.33	0.73	(0.35,1.1)	0.00017
14	cg17056618	chr13	50216116	Intergenic	Intergenic	Open Sea	Yes	-0.88	(-1.1,-0.66)	1.8e-15	-0.14	(-0.33,0.052)	0.15	0.74	(0.45,1)	7.5e-07
15	cg20592075	chr7	45921667	Intergenic	Intergenic	Open Sea	Yes	-0.95	(-1.2,-0.71)	3.3e-15	-0.15	(-0.54,0.25)	0.47	0.81	(0.35,1.3)	0.00061
16	cg14669607	chr5	66562930	Intergenic	Intergenic	Open Sea	Yes	-0.92	(-1.2,-0.7)	3.7e-15	0.097	(-0.27,0.46)	0.6	1	(0.6,1.4)	2.5e-06
17	cg03128029	chr2	203143287	NOP58	Intron	Open Sea	Yes	-0.9	(-1.1,-0.68)	4.8e-15	-0.48	(-0.82,-0.14)	0.0063	0.41	(0.015,0.8)	0.042
18	cg09133511	chr2	113384906	Intergenic	Intergenic	Open Sea	Yes	-0.75	(-0.94,-0.57)	6.2e-15	0.0056	(-0.2,0.21)	0.96	0.76	(0.48,1)	1.8e-07
19	cg08633074	chr16	11837718	Intergenic	Intergenic	Shore	No	-0.79	(-0.98,-0.59)	6.3e-15	-0.052	(-0.18,0.081)	0.45	0.74	(0.5,0.98)	3.6e-09
20	cg13509421	chr12	110476820	ANKRD13A	3' UTR	Open Sea	Yes	-0.94	(-1.2,-0.71)	7.9e-15	-0.36	(-0.71,-0.0054)	0.047	0.59	(0.18,0.99)	0.0044
21	cg20921972	chr12	1753439	WNT5B	Intron	Shore	Yes	0.76	(0.57,0.95)	9.4e-15	0.044	(-0.26,0.35)	0.78	-0.71	(-1.1,-0.38)	3.2e-05
22	cg11146034	chr12	96590669	ELK3	Intron	Shore	No	-0.88	(-1.1,-0.66)	1.3e-14	0.037	(-0.3,0.37)	0.83	0.92	(0.53,1.3)	4e-06
23	cg05171937	chr12	27396764	STK38L	Promoter	Shore	No	-0.83	(-1,-0.62)	1.7e-14	-0.098	(-0.27,0.073)	0.26	0.74	(0.47,1)	1e-07
24	cg26898099	chr5	95192948	C5orf27	Intron	Open Sea	Yes	-0.9	(-1.1,-0.66)	1.2e-13	0.41	(0.17,0.65)	0.00075	1.3	(0.98,1.6)	2.7e-14
25	cg16640599	chr4	119732130	SEC24D	Intron	Open Sea	Yes	-0.74	(-0.94,-0.55)	1.3e-13	-0.072	(-0.21,0.065)	0.3	0.67	(0.44,0.91)	3.2e-08
26	cg04685442	chr8	49776491	Intergenic	Intergenic	Open Sea	Yes	0.68	(0.5,0.86)	2.7e-13	-0.096	(-0.46,0.27)	0.6	-0.77	(-1.2,-0.37)	0.00015
27	cg04814352	chr13	97909915	MBNL2	Intron	Open Sea	Yes	-0.79	(-1,-0.58)	5.5e-13	-0.42	(-0.7,-0.14)	0.0035	0.37	(0.02,0.72)	0.038
28	cg12217560	chr13	24144899	TNFRSF19	5' UTR	Open Sea	Yes	0.62	(0.45,0.79)	5.6e-13	0.16	(-0.048,0.37)	0.13	-0.46	(-0.72,-0.2)	0.0006
29	cg10185478	chr16	15767005	NDE1	Intron	Open Sea	Yes	-0.77	(-0.98,-0.56)	5.8e-13	-0.24	(-0.53,0.056)	0.11	0.54	(0.18,0.89)	0.0028
30	cg22941573	chr20	48761278	TMEM189	Intron	Open Sea	Yes	-0.76	(-0.96,-0.55)	7.7e-13	-0.089	(-0.26,0.085)	0.32	0.67	(0.4,0.94)	1e-06
31	cg00519063	chr1	94373433	GCLM	Intron	Shore	No	0.66	(0.48,0.84)	7.7e-13	-0.27	(-0.63,0.1)	0.15	-0.94	(-1.3,-0.53)	8.5e-06
32	cg02097152	chr13	29291700	SLC46A3	Intron	Shore	No	-0.82	(-1,-0.6)	8e-13	-0.32	(-0.5,-0.14)	0.00056	0.51	(0.22,0.79)	0.00055
33	cg06196379	chr6	41254884	TREM1	Promoter	Open Sea	No	-0.78	(-0.99,-0.57)	8.2e-13	-0.011	(-0.16,0.14)	0.89	0.77	(0.51,1)	7.2e-09
34	cg20909017	chr12	54805344	ITGA5	Intron	Open Sea	Yes	-0.82	(-1,-0.6)	1.1e-12	-0.15	(-0.29,-0.0031)	0.045	0.68	(0.41,0.94)	4.8e-07
35	cg16283183	chr3	45718804	LIMD1-AS1	TTS	Open Sea	Yes	-0.62	(-0.79,-0.45)	1.3e-12	0.088	(-0.09,0.27)	0.33	0.71	(0.47,0.96)	1.7e-08
36	cg06392753	chr2	102783281	IL1R1	Intron	Open Sea	No	-0.72	(-0.92,-0.52)	1.7e-12	-0.14	(-0.3,0.024)	0.094	0.58	(0.32,0.83)	9.8e-06
37	cg04958236	chr6	74276972	Intergenic	Intergenic	Open Sea	Yes	-0.76	(-0.98,-0.55)	1.8e-12	-0.14	(-0.37,0.09)	0.23	0.63	(0.33,0.93)	4.1e-05
38	cg07320695	chr4	107423689	Intergenic	Intergenic	Open Sea	No	0.63	(0.45,0.8)	2.3e-12	0.45	(0.064,0.83)	0.022	-0.18	(-0.59,0.23)	0.39
39	cg26034658	chr11	65836742	SF3B2	TTS	Shore	Yes	-0.86	(-1.1,-0.62)	2.8e-12	0.1	(-0.25,0.45)	0.57	0.96	(0.54,1.4)	8.6e-06
40	cg04834204	chr2	69423552	ANTXR1	Intron	Open Sea	Yes	-0.79	(-1,-0.57)	2.8e-12	-0.16	(-0.33,0.015)	0.073	0.64	(0.36,0.92)	9.3e-06
41	cg08343834	chr17	15168657	PMP22	Promoter	Shelf	No	0.65	(0.47,0.83)	3e-12	-0.39	(-0.76,-0.026)	0.036	-1	(-1.4,-0.62)	9.9e-07
42	cg27386431	chr1	200990481	KIF21B	Intron	Shore	Yes	0.64	(0.46,0.81)	3.2e-12	0.55	(0.22,0.88)	0.0013	-0.082	(-0.45,0.29)	0.66
43	cg26313511	chr3	125053814	ZNF148	Intron	Open Sea	Yes	-0.72	(-0.92,-0.52)	3.7e-12	-0.23	(-0.38,-0.075)	0.0037	0.49	(0.24,0.74)	0.00015
44	cg14327394	chr9	116337284	RGS3	Intron	Open Sea	Yes	0.79	(0.57,1)	4e-12	0.04	(-0.21,0.29)	0.75	-0.75	(-1.1,-0.42)	7.6e-06
45	cg02049210	chr8	48647582	SPIDR	Intron	Shelf	No	-0.86	(-1.1,-0.62)	4.2e-12	0.083	(-0.092,0.26)	0.35	0.94	(0.64,1.2)	6.1e-10
46	cg22331294	chr3	45698298	LIMD1	Intron	Open Sea	Yes	-0.88	(-1.1,-0.63)	4.4e-12	-0.052	(-0.24,0.14)	0.59	0.82	(0.53,1.1)	6.2e-08
47	cg00201133	chr10	35740215	CCNY	Intron	Open Sea	Yes	-0.8	(-1,-0.57)	4.8e-12	-0.1	(-0.27,0.061)	0.22	0.69	(0.42,0.97)	7e-07
48	cg16518861	chr14	35871714	NFKBIA	Exon	Shore	No	-0.8	(-1,-0.57)	4.9e-12	-0.6	(-0.99,-0.21)	0.0026	0.24	(-0.16,0.63)	0.24
49	cg25114611	chr6	35696869	FKBP5	Promoter	Shore	No	-0.63	(-0.8,-0.45)	6.4e-12	-0.83	(-1.2,-0.45)	1.6e-05	-0.18	(-0.56,0.2)	0.35
50	cg14109551	chr6	118903046	CEP85L	Intron	Open Sea	Yes	-0.78	(-1,-0.56)	6.8e-12	0.23	(-0.059,0.52)	0.12	1	(0.65,1.4)	7.3e-08
51	cg07275179	chr3	63962439	ATXN7	Intron	Open Sea	Yes	-0.74	(-0.95,-0.53)	7.1e-12	-0.18	(-0.33,-0.027)	0.021	0.57	(0.3,0.83)	2.6e-05
52	cg15391590	chr6	52913426	ICK	Intron	Open Sea	Yes	-0.68	(-0.87,-0.49)	7.2e-12	-0.62	(-0.86,-0.38)	5e-07	0.061	(-0.25,0.37)	0.7
53	cg23411518	chr15	57680478	CGNL1	Intron	Open Sea	Yes	0.76	(0.55,0.98)	8.2e-12	0.31	(-0.076,0.69)	0.12	-0.45	(-0.89,-0.021)	0.04
54	cg04144218	chr7	69559530	AUTS2	Intron	Open Sea	Yes	0.67	(0.48,0.86)	8.3e-12	-0.26	(-0.6,0.075)	0.13	-0.93	(-1.3,-0.54)	3.4e-06
55	cg18638581	chr2	75059601	HK2	Promoter	Shore	No	-0.65	(-0.83,-0.46)	8.6e-12	-0.037	(-0.21,0.14)	0.68	0.61	(0.36,0.86)	1.5e-06
56	cg02017450	chr10	10631669	Intergenic	Intergenic	Open Sea	Yes	-0.84	(-1.1,-0.6)	9e-12	-0.93	(-1.2,-0.61)	2.3e-08	-0.11	(-0.48,0.26)	0.57
57	cg15872437	chr3	37804281	ITGA9-AS1	Intron	Open Sea	Yes	-0.82	(-1.1,-0.59)	9.8e-12	-0.13	(-0.38,0.12)	0.29	0.69	(0.35,1)	7.6e-05
58	cg10743102	chr3	177055589	Intergenic	Intergenic	Open Sea	Yes	-0.8	(-1,-0.57)	9.9e-12	-0.36	(-0.66,-0.07)	0.015	0.43	(0.067,0.8)	0.021
59	cg15657390	chr2	38155842	RMDN2	Promoter	Shelf	No	-0.83	(-1.1,-0.59)	1.1e-11	-0.25	(-0.54,0.045)	0.097	0.56	(0.19,0.93)	0.0027
60	cg13579205	chr15	91447539	MAN2A2	Exon	Shore	No	0.79	(0.56,1)	1.4e-11	0.16	(-0.21,0.53)	0.4	-0.63	(-1.1,-0.2)	0.0042
61	cg10528484	chr1	204265409	PLEKHA6	Intron	Open Sea	Yes	0.72	(0.51,0.92)	1.4e-11	0.1	(-0.23,0.44)	0.55	-0.64	(-1,-0.27)	0.0006
62	cg01827633	chr2	219610102	TTLL4	Intron	Open Sea	Yes	-0.69	(-0.88,-0.49)	1.4e-11	-0.0068	(-0.14,0.13)	0.92	0.67	(0.44,0.91)	2e-08
63	cg14746387	chr5	172879298	Intergenic	Intergenic	Open Sea	Yes	-0.74	(-0.96,-0.53)	1.5e-11	-0.16	(-0.38,0.066)	0.17	0.59	(0.28,0.89)	0.00022
64	cg07060794	chr7	23387364	IGF2BP3	Intron	Open Sea	No	-0.71	(-0.91,-0.5)	1.7e-11	-0.47	(-0.71,-0.22)	0.0002	0.24	(-0.069,0.55)	0.13
65	cg21130221	chr11	2848309	KCNQ1	Intron	Open Sea	No	-0.7	(-0.91,-0.5)	1.8e-11	0.11	(-0.11,0.33)	0.34	0.81	(0.52,1.1)	5.7e-08
66	cg18882687	chr1	228275827	ARF1	Intron	Open Sea	No	-0.81	(-1,-0.57)	1.8e-11	-0.29	(-0.54,-0.048)	0.019	0.54	(0.23,0.85)	0.00072
67	cg08500112	chr5	59086431	PDE4D	Intron	Open Sea	Yes	-0.66	(-0.85,-0.47)	1.9e-11	-0.19	(-0.44,0.052)	0.12	0.47	(0.16,0.77)	0.0028
68	cg07974833	chr4	73430159	ADAMTS3	Intron	Shelf	No	-0.76	(-0.98,-0.54)	1.9e-11	-0.24	(-0.46,-0.023)	0.031	0.53	(0.21,0.84)	0.001
69	cg08284263	chr10	92958626	PCGF5	Intron	Open Sea	Yes	-0.71	(-0.91,-0.5)	2.3e-11	-0.41	(-0.65,-0.18)	0.0006	0.3	(-0.017,0.62)	0.064
70	cg27640064	chr7	4752982	FOXK1	Intron	Open Sea	No	-0.6	(-0.77,-0.42)	2.8e-11	-0.25	(-0.42,-0.078)	0.0044	0.34	(0.1,0.58)	0.0054
71	cg13390284	chr1	65531863	Intergenic	Intergenic	Shore	No	-0.83	(-1.1,-0.59)	2.9e-11	-0.55	(-0.83,-0.27)	0.00014	0.31	(-0.037,0.66)	0.08
72	cg14183922	chr17	75371531	SEPT9	Promoter	Shore	Yes	0.72	(0.51,0.92)	3.3e-11	0.02	(-0.23,0.27)	0.88	-0.69	(-1,-0.37)	2.4e-05
73	cg01450842	chr2	48796212	STON1-GTF2A1L	Promoter	Open Sea	No	-0.79	(-1,-0.56)	3.5e-11	-0.43	(-0.79,-0.064)	0.021	0.31	(-0.061,0.68)	0.1
74	cg11562411	chr6	35206617	SCUBE3	Intron	Open Sea	Yes	0.65	(0.46,0.84)	3.6e-11	-0.14	(-0.38,0.092)	0.23	-0.77	(-1.1,-0.49)	9.7e-08
75	cg14939821	chr10	128947229	FAM196A	Intron	Open Sea	Yes	-0.74	(-0.96,-0.52)	3.9e-11	-0.3	(-0.65,0.057)	0.099	0.42	(0.033,0.81)	0.034
76	cg00784161	chr2	238406431	MLPH	Intron	Open Sea	No	-0.79	(-1,-0.56)	4e-11	0.39	(0.012,0.77)	0.043	1.2	(0.73,1.6)	1.6e-07
77	cg07495389	chr2	27233871	MAPRE3	Intron	Open Sea	Yes	-0.62	(-0.8,-0.43)	4.1e-11	-0.12	(-0.26,0.024)	0.1	0.5	(0.27,0.72)	2.4e-05
78	cg10045881	chr1	111770290	CHI3L2	Promoter	Open Sea	No	-0.75	(-0.97,-0.53)	4.6e-11	-0.43	(-0.74,-0.13)	0.0055	0.31	(-0.061,0.69)	0.1
79	cg27050612	chr17	46133197	NFE2L1	Intron	Shelf	Yes	-0.73	(-0.94,-0.51)	5.7e-11	-0.11	(-0.27,0.053)	0.19	0.62	(0.35,0.88)	5.2e-06
80	cg01393945	chr5	10457033	ROPN1L	Intron	Open Sea	Yes	-0.71	(-0.92,-0.5)	5.7e-11	-0.0035	(-0.18,0.17)	0.97	0.7	(0.43,0.97)	4.4e-07
81	cg25124300	chr2	31607760	XDH	Intron	Open Sea	Yes	-0.63	(-0.82,-0.45)	5.8e-11	-0.062	(-0.22,0.095)	0.44	0.57	(0.33,0.82)	5.1e-06
82	cg14195992	chr8	48265916	SPIDR	Intron	Open Sea	Yes	-0.72	(-0.94,-0.51)	5.9e-11	-0.12	(-0.43,0.19)	0.44	0.6	(0.23,0.97)	0.0015
83	cg05057534	chr2	28497668	BRE	Intron	Open Sea	Yes	-0.63	(-0.81,-0.44)	6.2e-11	-0.097	(-0.24,0.046)	0.18	0.53	(0.29,0.77)	1.3e-05
84	cg01330991	chr17	7648107	DNAH2	Intron	Shelf	Yes	-0.75	(-0.97,-0.53)	6.2e-11	0.054	(-0.31,0.41)	0.77	0.8	(0.38,1.2)	0.00019
85	cg20969424	chr5	73690901	Intergenic	Intergenic	Open Sea	Yes	-0.64	(-0.84,-0.45)	6.5e-11	-0.083	(-0.25,0.08)	0.32	0.54	(0.3,0.78)	1.1e-05
86	cg23191950	chr15	101419073	ALDH1A3	Promoter	Shore	No	0.76	(0.54,0.99)	7e-11	0.29	(-0.1,0.69)	0.15	-0.42	(-0.86,0.011)	0.056
87	cg12017558	chr7	2289096	NUDT1	Intron	Open Sea	Yes	-0.7	(-0.91,-0.49)	7.7e-11	-0.48	(-0.84,-0.12)	0.0087	0.22	(-0.18,0.62)	0.28
88	cg08580187	chr16	84027870	NECAB2	Intron	Shore	Yes	-0.57	(-0.74,-0.4)	8e-11	-0.17	(-0.39,0.049)	0.13	0.41	(0.13,0.69)	0.0045
89	cg26899651	chr17	75441391	SEPT9	Intron	Open Sea	Yes	0.72	(0.5,0.93)	8.6e-11	-0.75	(-1.1,-0.39)	4.2e-05	-1.5	(-1.9,-1.1)	4.5e-12
90	cg07635227	chr16	4714814	MGRN1	Intron	Open Sea	No	-0.42	(-0.55,-0.3)	9.6e-11	-0.37	(-0.56,-0.19)	8.9e-05	0.049	(-0.17,0.27)	0.67
91	cg17327171	chr2	161156220	RBMS1	Intron	Open Sea	Yes	-0.67	(-0.87,-0.47)	1e-10	0.057	(-0.21,0.32)	0.67	0.72	(0.4,1)	1.2e-05
92	cg15348679	chr21	45626490	Intergenic	Intergenic	Shelf	No	-0.74	(-0.96,-0.52)	1e-10	-0.39	(-0.62,-0.16)	0.00087	0.34	(0.032,0.65)	0.031
93	cg06551697	chr17	56612361	SEPT4	Intron	Shelf	Yes	-0.63	(-0.83,-0.44)	1.1e-10	-0.15	(-0.31,0.016)	0.077	0.49	(0.24,0.74)	0.00013
94	cg18442362	chr7	44677771	OGDH	Intron	Open Sea	Yes	-0.69	(-0.9,-0.48)	1.2e-10	-0.07	(-0.28,0.15)	0.52	0.61	(0.32,0.91)	4.6e-05
95	cg06465011	chr16	84860870	CRISPLD2	Intron	Open Sea	Yes	0.67	(0.47,0.87)	1.2e-10	0.0063	(-0.2,0.21)	0.95	-0.66	(-0.93,-0.38)	3e-06
96	cg06164260	chr3	187454438	BCL6	Promoter	Shore	No	-0.74	(-0.96,-0.51)	1.5e-10	-0.75	(-1.1,-0.45)	1.5e-06	-0.014	(-0.38,0.35)	0.94
97	cg12160087	chr12	120531985	RAB35	TTS	Shelf	Yes	0.68	(0.48,0.89)	1.6e-10	0.31	(-0.077,0.7)	0.12	-0.37	(-0.8,0.057)	0.089
98	cg04884025	chr1	52704336	ZFYVE9	Exon	Open Sea	Yes	-0.73	(-0.95,-0.51)	1.9e-10	0.49	(0.11,0.86)	0.011	1.2	(0.78,1.7)	4.9e-08
99	cg14636077	chr17	17684009	RAI1	Intron	Shore	No	0.65	(0.45,0.84)	2e-10	0.029	(-0.34,0.4)	0.88	-0.62	(-1,-0.2)	0.0036
100	cg07276621	chr11	10750869	Intergenic	Intergenic	Open Sea	No	0.58	(0.4,0.75)	2e-10	0.84	(0.48,1.2)	6.9e-06	0.27	(-0.12,0.66)	0.17
101	cg12182708	chr10	99223743	MMS19	Exon	Open Sea	Yes	-0.54	(-0.71,-0.38)	2.1e-10	-0.057	(-0.19,0.08)	0.41	0.49	(0.27,0.7)	1.1e-05
102	cg08608126	chr11	33744566	CD59	Promoter	Open Sea	Yes	-0.68	(-0.89,-0.47)	2.1e-10	-0.17	(-0.48,0.15)	0.3	0.52	(0.15,0.89)	0.0065
103	cg01909364	chr17	41739925	MEOX1	Promoter	Open Sea	Yes	0.64	(0.45,0.84)	2.2e-10	0.33	(0.015,0.64)	0.04	-0.28	(-0.62,0.065)	0.11
104	cg17541002	chr12	121714888	CAMKK2	Intron	Shelf	Yes	-0.59	(-0.78,-0.41)	2.3e-10	-0.14	(-0.3,0.015)	0.076	0.45	(0.21,0.69)	0.00027
105	cg24560920	chr2	179344386	PLEKHA3	Promoter	Shore	No	-0.73	(-0.95,-0.5)	2.4e-10	0.09	(-0.18,0.36)	0.51	0.79	(0.46,1.1)	3.7e-06
106	cg16346032	chr1	180100911	Intergenic	Intergenic	Open Sea	Yes	-0.76	(-1,-0.53)	2.4e-10	-0.023	(-0.18,0.14)	0.78	0.74	(0.46,1)	2.3e-07
107	cg09502809	chr1	32248171	Intergenic	Intergenic	Open Sea	Yes	0.7	(0.49,0.92)	2.4e-10	0.051	(-0.33,0.43)	0.79	-0.65	(-1.1,-0.22)	0.0031
108	cg16872071	chr9	135997154	RALGDS	Promoter	Shore	No	-0.53	(-0.7,-0.37)	2.5e-10	-0.27	(-0.47,-0.069)	0.0087	0.26	(0.0074,0.52)	0.044
109	cg02926307	chr12	106520197	NUAK1	Intron	Open Sea	Yes	-0.77	(-1,-0.54)	2.7e-10	-0.06	(-0.42,0.3)	0.74	0.71	(0.29,1.1)	0.001
110	cg26514961	chr12	94566783	PLXNC1	Intron	Open Sea	Yes	-0.68	(-0.89,-0.47)	2.8e-10	-0.16	(-0.35,0.039)	0.12	0.53	(0.24,0.82)	0.00031
111	cg24928546	chr17	79392688	BAHCC1	Intron	Shore	Yes	-0.75	(-0.98,-0.52)	2.8e-10	-0.096	(-0.47,0.28)	0.61	0.65	(0.23,1.1)	0.0026
112	cg16876823	chr19	2987081	TLE6	Exon	Open Sea	Yes	0.71	(0.49,0.93)	2.8e-10	0.89	(0.54,1.2)	8.4e-07	0.17	(-0.22,0.57)	0.39
113	cg06092244	chr2	48796150	STON1-GTF2A1L	Promoter	Open Sea	No	-0.8	(-1,-0.55)	2.9e-10	-0.6	(-0.96,-0.25)	0.00098	0.18	(-0.13,0.48)	0.26
114	cg26427498	chr7	105987257	Intergenic	Intergenic	Open Sea	Yes	-0.7	(-0.91,-0.48)	3.1e-10	-0.093	(-0.29,0.1)	0.35	0.59	(0.32,0.87)	3e-05
115	cg17647904	chr12	124908600	NCOR2	Intron	Shelf	No	-0.69	(-0.91,-0.48)	3.1e-10	0.1	(-0.13,0.33)	0.38	0.79	(0.48,1.1)	4.9e-07
116	cg08255481	chr16	88103034	BANP	Intron	Shore	Yes	0.75	(0.52,0.98)	3.5e-10	-0.26	(-0.47,-0.047)	0.017	-1	(-1.3,-0.69)	8.2e-10
117	cg15282417	chr9	129245245	MVB12B	Intron	Island	Yes	0.71	(0.49,0.93)	3.7e-10	-0.03	(-0.42,0.36)	0.88	-0.7	(-1.1,-0.29)	0.001
118	cg06873024	chr1	215130953	Intergenic	Intergenic	Open Sea	Yes	-0.64	(-0.84,-0.44)	4e-10	0.03	(-0.15,0.21)	0.74	0.67	(0.41,0.92)	4.6e-07
119	cg20636248	chr10	121439844	Intergenic	Intergenic	Open Sea	Yes	-0.67	(-0.89,-0.46)	4.6e-10	-0.1	(-0.25,0.054)	0.2	0.58	(0.33,0.84)	8.5e-06
120	cg05940146	chr14	76097638	FLVCR2	Intron	Open Sea	Yes	0.67	(0.46,0.87)	4.7e-10	0.57	(0.21,0.93)	0.002	-0.072	(-0.47,0.32)	0.72
121	cg25936902	chr13	30982970	Intergenic	Intergenic	Shore	Yes	-0.7	(-0.92,-0.48)	4.8e-10	0.011	(-0.14,0.16)	0.88	0.71	(0.45,0.97)	1.1e-07
122	cg00291213	chr21	36398055	RUNX1	Intron	Shore	No	-0.54	(-0.71,-0.37)	5.1e-10	-0.091	(-0.23,0.049)	0.2	0.45	(0.23,0.67)	6.9e-05
123	cg15712310	chr16	73100789	Intergenic	Intergenic	Island	No	0.74	(0.51,0.97)	5.3e-10	0.27	(-0.084,0.62)	0.13	-0.45	(-0.85,-0.043)	0.03
124	cg13446584	chr7	74024952	Intergenic	Intergenic	Shelf	No	-0.68	(-0.89,-0.47)	5.4e-10	-0.2	(-0.53,0.12)	0.22	0.47	(0.087,0.85)	0.016
125	cg24726137	chr17	74524851	CYGB	Intron	Open Sea	No	-0.76	(-0.99,-0.52)	5.5e-10	0.14	(-0.15,0.44)	0.35	0.88	(0.52,1.2)	2.2e-06
126	cg21755969	chr6	160680067	SLC22A2	Promoter	Shore	No	0.6	(0.41,0.79)	6e-10	-0.3	(-0.69,0.082)	0.12	-0.88	(-1.3,-0.47)	2.5e-05
127	cg18325315	chr7	73897229	GTF2IRD1	Intron	Shelf	Yes	-0.68	(-0.89,-0.46)	6e-10	-0.088	(-0.23,0.056)	0.23	0.59	(0.33,0.84)	7e-06
128	cg16679302	chr16	85622275	Intergenic	Intergenic	Open Sea	Yes	0.61	(0.42,0.8)	6.1e-10	0.26	(-0.1,0.61)	0.16	-0.35	(-0.75,0.048)	0.085
129	cg27407935	chr17	17723234	SREBF1	Intron	Shelf	No	-0.74	(-0.98,-0.51)	6.4e-10	-0.74	(-0.97,-0.5)	2.7e-09	0.0027	(-0.32,0.33)	0.99
130	cg02102456	chr2	100824335	LINC01104	Promoter	Open Sea	Yes	0.58	(0.4,0.77)	6.4e-10	0.049	(-0.33,0.43)	0.8	-0.52	(-0.96,-0.094)	0.017
131	cg26799250	chr17	6358414	PITPNM3	3' UTR	Island	No	0.62	(0.43,0.82)	6.5e-10	0.52	(0.15,0.9)	0.0061	-0.036	(-0.43,0.35)	0.86
132	cg07593390	chr3	136714182	IL20RB	Intron	Open Sea	Yes	-0.71	(-0.94,-0.49)	6.9e-10	0.031	(-0.37,0.43)	0.88	0.74	(0.3,1.2)	0.0011
133	cg17571559	chr3	11267524	HRH1	Promoter	Open Sea	No	-0.64	(-0.84,-0.44)	7e-10	0.039	(-0.13,0.21)	0.65	0.67	(0.41,0.93)	4.6e-07
134	cg10689689	chr11	63677196	MARK2	3' UTR	Shore	No	0.67	(0.46,0.88)	8.2e-10	-0.55	(-0.85,-0.25)	0.00034	-1.2	(-1.6,-0.86)	9.6e-11
135	cg03786842	chr10	127569750	DHX32	5' UTR	Open Sea	Yes	0.64	(0.44,0.84)	8.3e-10	-0.09	(-0.47,0.29)	0.64	-0.73	(-1.2,-0.3)	0.00085
136	cg26035892	chr2	174855414	Intergenic	Intergenic	Open Sea	Yes	0.64	(0.44,0.85)	8.7e-10	0.15	(-0.21,0.51)	0.42	-0.5	(-0.91,-0.087)	0.018
137	cg09935994	chr2	235406539	ARL4C	Promoter	Island	No	0.75	(0.51,0.98)	9.2e-10	0.44	(0.061,0.83)	0.023	-0.31	(-0.73,0.1)	0.14
138	cg26453588	chr22	43506020	BIK	Promoter	Island	No	0.59	(0.4,0.78)	9.4e-10	0.24	(-0.14,0.62)	0.21	-0.32	(-0.7,0.059)	0.097
139	cg05808246	chr1	221741552	Intergenic	Intergenic	Open Sea	Yes	-0.67	(-0.88,-0.45)	9.6e-10	-0.091	(-0.34,0.16)	0.48	0.57	(0.25,0.89)	0.00057
140	cg25812095	chr2	144998513	GTDC1	Intron	Open Sea	Yes	0.68	(0.46,0.9)	1.1e-09	0.11	(-0.17,0.4)	0.44	-0.57	(-0.91,-0.22)	0.0014
141	cg20997268	chr7	28338583	CREB5	Promoter	Open Sea	No	0.66	(0.45,0.87)	1.1e-09	-0.079	(-0.47,0.31)	0.69	-0.73	(-1.2,-0.3)	0.00098
142	cg10168494	chr3	187635182	Intergenic	Intergenic	Open Sea	Yes	-0.6	(-0.79,-0.41)	1.1e-09	-0.12	(-0.28,0.038)	0.14	0.48	(0.24,0.73)	0.00014
143	cg24518609	chr18	77547234	Intergenic	Intergenic	Shore	No	-0.72	(-0.95,-0.49)	1.2e-09	0.14	(-0.25,0.53)	0.47	0.78	(0.36,1.2)	0.00028
144	cg23254045	chr15	38226453	Intergenic	Intergenic	Open Sea	No	-0.71	(-0.94,-0.48)	1.2e-09	0.33	(-0.063,0.72)	0.1	1	(0.57,1.4)	7.7e-06
145	cg12077460	chr8	8702052	MFHAS1	Intron	Open Sea	Yes	-0.7	(-0.92,-0.47)	1.2e-09	0.16	(-0.22,0.53)	0.42	0.86	(0.42,1.3)	0.00014
146	cg14685356	chr6	152639547	SYNE1	Intron	Open Sea	No	-0.69	(-0.91,-0.47)	1.3e-09	0.038	(-0.11,0.19)	0.62	0.72	(0.46,0.98)	6.9e-08
147	cg22286764	chr3	37428638	Intergenic	Intergenic	Open Sea	Yes	-0.67	(-0.88,-0.45)	1.4e-09	-0.029	(-0.21,0.15)	0.75	0.64	(0.36,0.91)	5.7e-06
148	cg08684879	chr12	5369359	Intergenic	Intergenic	Open Sea	Yes	0.73	(0.49,0.96)	1.4e-09	-0.73	(-1.1,-0.39)	3.9e-05	-1.4	(-1.9,-1)	3.9e-12
149	cg04261496	chr7	4753001	FOXK1	Intron	Open Sea	No	-0.57	(-0.75,-0.39)	1.5e-09	-0.12	(-0.27,0.028)	0.11	0.45	(0.21,0.68)	0.0002
150	cg03835824	chr15	90744009	SEMA4B	Promoter	Shore	No	0.59	(0.4,0.78)	1.5e-09	0.19	(-0.16,0.54)	0.27	-0.37	(-0.74,0.0066)	0.054
151	cg22534374	chr1	201511609	Intergenic	Intergenic	Shelf	No	-0.73	(-0.96,-0.49)	1.6e-09	-0.57	(-0.86,-0.29)	7.4e-05	0.15	(-0.21,0.51)	0.41
152	cg04986504	chr11	12031265	DKK3	Promoter	Shore	No	0.76	(0.51,1)	1.6e-09	0.5	(0.12,0.88)	0.011	-0.26	(-0.72,0.19)	0.26
153	cg09146183	chr22	38610375	MAFF	Intron	Island	No	0.69	(0.47,0.91)	1.8e-09	0.32	(0.019,0.63)	0.037	-0.34	(-0.69,0.012)	0.058
154	cg02420027	chr13	41632639	Intergenic	Intergenic	Shore	No	-0.53	(-0.7,-0.36)	1.8e-09	-0.35	(-0.56,-0.14)	0.0012	0.19	(-0.075,0.45)	0.16
155	cg25865120	chr15	48625057	DUT	Intron	Shore	No	0.73	(0.49,0.97)	2e-09	0.31	(-0.056,0.68)	0.096	-0.4	(-0.82,0.02)	0.062
156	cg22129276	chr2	169926102	DHRS9	5' UTR	Open Sea	No	-0.62	(-0.82,-0.42)	2e-09	-0.11	(-0.28,0.049)	0.17	0.5	(0.25,0.76)	0.00013
157	cg12093241	chr6	157465137	ARID1B	Intron	Open Sea	Yes	0.64	(0.43,0.85)	2e-09	-0.39	(-0.73,-0.055)	0.023	-1	(-1.4,-0.66)	1.3e-07
158	cg16290689	chr13	31506684	TEX26-AS1	Promoter	Open Sea	No	0.66	(0.44,0.87)	2.2e-09	0.29	(-0.07,0.66)	0.11	-0.34	(-0.75,0.066)	0.1
159	cg17871993	chr7	65673055	TPST1	Intron	Shelf	No	0.59	(0.39,0.78)	2.3e-09	0.53	(0.16,0.91)	0.0055	-0.052	(-0.47,0.37)	0.81
160	cg01733904	chr13	110493044	Intergenic	Intergenic	Open Sea	Yes	-0.6	(-0.79,-0.4)	2.3e-09	-0.28	(-0.59,0.025)	0.071	0.32	(-0.038,0.67)	0.08
161	cg08220149	chr16	15766326	NDE1	Intron	Open Sea	Yes	-0.6	(-0.8,-0.41)	2.4e-09	-0.13	(-0.3,0.029)	0.11	0.47	(0.22,0.72)	0.0002
162	cg22044342	chr17	3819338	P2RX1	Intron	Open Sea	No	0.73	(0.49,0.97)	2.7e-09	-0.044	(-0.27,0.18)	0.71	-0.77	(-1.1,-0.44)	5.4e-06
163	cg17206393	chr20	33681222	TRPC4AP	Promoter	Shore	No	-0.57	(-0.75,-0.38)	2.7e-09	-0.12	(-0.3,0.052)	0.17	0.43	(0.2,0.67)	0.00031
164	cg07136111	chr7	30829004	FAM188B	Intron	Open Sea	Yes	-0.57	(-0.75,-0.38)	2.7e-09	0.0079	(-0.14,0.15)	0.91	0.57	(0.34,0.81)	1.7e-06
165	cg04685228	chr5	172462625	ATP6V0E1	TTS	Open Sea	Yes	-0.6	(-0.8,-0.4)	2.9e-09	-1.3	(-1.7,-0.95)	3.3e-12	-0.66	(-1,-0.29)	0.00056
166	cg25837277	chr19	46999365	PNMAL2	Promoter	Shore	No	0.71	(0.48,0.95)	3e-09	0.62	(0.29,0.95)	0.00026	-0.087	(-0.47,0.3)	0.66
167	cg22233512	chr17	55543387	MSI2	Intron	Open Sea	Yes	0.67	(0.45,0.88)	3e-09	0.0026	(-0.24,0.24)	0.98	-0.65	(-0.97,-0.34)	5.5e-05
168	cg16353350	chr10	75683979	Intergenic	Intergenic	Open Sea	Yes	0.61	(0.41,0.81)	3e-09	-0.016	(-0.41,0.37)	0.94	-0.63	(-1.1,-0.19)	0.0047
169	cg15887927	chr13	29148951	Intergenic	Intergenic	Open Sea	Yes	-0.56	(-0.75,-0.38)	3e-09	0.041	(-0.17,0.25)	0.7	0.61	(0.34,0.88)	1.2e-05
170	cg01156249	chr16	4714793	MGRN1	Intron	Open Sea	No	-0.45	(-0.59,-0.3)	3.4e-09	-0.19	(-0.38,0.0053)	0.057	0.25	(0.017,0.49)	0.036
171	cg05901279	chr12	42979567	PRICKLE1	Intron	Shelf	No	0.59	(0.4,0.79)	3.5e-09	0.22	(-0.16,0.61)	0.25	-0.36	(-0.78,0.046)	0.082
172	cg03742763	chr11	116700048	APOC3	Promoter	Open Sea	Yes	0.6	(0.41,0.8)	3.6e-09	0.17	(-0.19,0.54)	0.35	-0.41	(-0.82,-0.013)	0.043
173	cg14488466	chr9	93823464	Intergenic	Intergenic	Open Sea	Yes	-0.67	(-0.89,-0.45)	3.8e-09	-0.032	(-0.33,0.27)	0.83	0.58	(0.24,0.92)	0.00081
174	cg12740037	chr15	100891256	SPATA41	Promoter	Shore	No	-0.59	(-0.78,-0.39)	3.8e-09	-0.25	(-0.6,0.091)	0.15	0.33	(-0.06,0.71)	0.098
175	cg10278552	chr16	65406964	LINC00922	Intron	Open Sea	Yes	-0.61	(-0.82,-0.41)	3.8e-09	-0.16	(-0.4,0.077)	0.18	0.42	(0.14,0.7)	0.003
176	cg05200313	chr14	92960826	SLC24A4	3' UTR	Open Sea	No	-0.61	(-0.81,-0.41)	3.8e-09	-0.071	(-0.2,0.063)	0.3	0.54	(0.3,0.78)	1.2e-05
177	cg02893429	chr2	38404262	CYP1B1-AS1	Intron	Open Sea	Yes	-0.64	(-0.85,-0.43)	3.8e-09	-0.44	(-0.7,-0.17)	0.0015	0.2	(-0.14,0.54)	0.24
178	cg14802951	chr9	136287408	ADAMTS13	5' UTR	Shelf	No	0.55	(0.37,0.73)	3.9e-09	0.13	(-0.24,0.5)	0.48	-0.42	(-0.82,-0.017)	0.041
179	cg15688324	chr4	8102943	ABLIM2	Intron	Shelf	No	-0.68	(-0.9,-0.45)	4e-09	-0.07	(-0.46,0.32)	0.72	0.6	(0.17,1)	0.007
180	cg02672229	chr10	101594255	ABCC2	Exon	Open Sea	Yes	-0.67	(-0.89,-0.45)	4e-09	-0.018	(-0.39,0.35)	0.92	0.65	(0.23,1.1)	0.0027
181	cg01580228	chr11	93467094	SNORD5	Promoter	Open Sea	No	-0.61	(-0.81,-0.41)	4.1e-09	-0.098	(-0.23,0.037)	0.15	0.51	(0.27,0.75)	2.8e-05
182	cg20561863	chr17	66905629	ABCA8	Intron	Open Sea	Yes	-0.59	(-0.79,-0.4)	4.2e-09	0.015	(-0.17,0.2)	0.87	0.61	(0.35,0.87)	4.5e-06
183	cg20429833	chr17	6358426	PITPNM3	3' UTR	Island	No	0.6	(0.4,0.8)	4.2e-09	0.36	(-0.0071,0.73)	0.055	-0.21	(-0.59,0.17)	0.28
184	cg15712057	chr2	19661794	Intergenic	Intergenic	Open Sea	Yes	0.52	(0.35,0.7)	4.2e-09	-0.23	(-0.61,0.16)	0.25	-0.75	(-1.2,-0.33)	0.00043
185	cg10797552	chr8	129382150	Intergenic	Intergenic	Open Sea	Yes	-0.59	(-0.79,-0.4)	4.2e-09	0.38	(0.14,0.62)	0.0022	0.96	(0.66,1.3)	4.8e-10
186	cg08358964	chr16	11367782	PRM3	Promoter	Shelf	Yes	0.56	(0.37,0.74)	4.3e-09	0.37	(0.012,0.73)	0.043	-0.18	(-0.59,0.22)	0.37
187	cg04157865	chr17	77914161	TBC1D16	3' UTR	Shore	No	0.69	(0.46,0.92)	4.4e-09	0.38	(0.15,0.61)	0.0012	-0.3	(-0.62,0.012)	0.059
188	cg04329351	chr10	81955970	ANXA11	Intron	Open Sea	Yes	-0.73	(-0.97,-0.49)	4.6e-09	-0.32	(-0.59,-0.048)	0.022	0.4	(0.04,0.75)	0.029
189	cg11073382	chr4	120898807	Intergenic	Intergenic	Open Sea	Yes	0.63	(0.42,0.84)	4.9e-09	-0.32	(-0.7,0.053)	0.092	-0.95	(-1.4,-0.53)	1.3e-05
190	cg13298466	chr12	6658163	IFFO1	Intron	Shore	Yes	-0.68	(-0.91,-0.45)	5.7e-09	0.044	(-0.1,0.19)	0.56	0.73	(0.46,1)	1.8e-07
191	cg22894805	chr15	41983772	MIR626	Promoter	Open Sea	No	-0.6	(-0.79,-0.4)	5.8e-09	-0.32	(-0.53,-0.11)	0.0025	0.27	(-0.009,0.55)	0.058
192	cg06817454	chr1	48360453	TRABD2B	Intron	Open Sea	Yes	-0.73	(-0.97,-0.48)	5.8e-09	0.064	(-0.3,0.43)	0.73	0.81	(0.39,1.2)	0.00014
193	cg05222243	chr10	71672821	COL13A1	Intron	Open Sea	Yes	0.73	(0.48,0.97)	5.8e-09	0.16	(-0.22,0.54)	0.4	-0.56	(-0.99,-0.12)	0.012
194	cg24504014	chr11	110297120	Intergenic	Intergenic	Shelf	No	-0.62	(-0.82,-0.41)	6.1e-09	-0.038	(-0.19,0.11)	0.62	0.59	(0.33,0.85)	1.2e-05
195	cg14623306	chr9	84280536	TLE1	Intron	Open Sea	Yes	0.59	(0.39,0.79)	6.1e-09	-0.3	(-0.63,0.032)	0.076	-0.89	(-1.3,-0.51)	4.7e-06
196	cg15487620	chr1	160084832	ATP1A2	Promoter	Open Sea	No	0.58	(0.39,0.78)	6.3e-09	0.31	(-0.025,0.65)	0.069	-0.27	(-0.66,0.13)	0.18
197	cg10133100	chr11	68276882	PPP6R3	Intron	Open Sea	Yes	0.57	(0.38,0.76)	6.5e-09	-0.14	(-0.34,0.051)	0.15	-0.73	(-1,-0.45)	4e-07
198	cg19274606	chr6	43968251	C6orf223	Promoter	Shore	Yes	0.69	(0.46,0.92)	6.6e-09	-0.26	(-0.59,0.075)	0.13	-0.94	(-1.3,-0.54)	4.5e-06
199	cg08173915	chr21	34774163	Intergenic	Intergenic	Shore	No	-0.64	(-0.86,-0.43)	6.7e-09	-0.11	(-0.26,0.037)	0.14	0.51	(0.26,0.76)	5.8e-05
200	cg26942829	chr6	13408157	GFOD1	5' UTR	Open Sea	Yes	-0.65	(-0.87,-0.43)	6.8e-09	-0.021	(-0.2,0.16)	0.82	0.63	(0.35,0.9)	8.3e-06
201	cg16945415	chr3	125980094	Intergenic	Intergenic	Open Sea	Yes	-0.61	(-0.81,-0.4)	7.1e-09	-0.0046	(-0.16,0.15)	0.95	0.6	(0.35,0.85)	2.1e-06
202	cg24956391	chr20	36011998	SRC	Intron	Shore	No	-0.63	(-0.84,-0.42)	7.8e-09	-0.16	(-0.51,0.19)	0.37	0.47	(0.061,0.88)	0.024
203	cg14918548	chr2	101350220	Intergenic	Intergenic	Open Sea	Yes	-0.63	(-0.85,-0.42)	8.1e-09	-0.11	(-0.27,0.053)	0.19	0.5	(0.24,0.75)	0.00013
204	cg00123478	chr4	10458164	ZNF518B	Intron	Island	No	0.68	(0.45,0.9)	8.6e-09	0.56	(0.19,0.93)	0.0029	-0.099	(-0.51,0.31)	0.63
205	cg05668703	chr17	79380492	BAHCC1	Intron	Island	No	0.64	(0.42,0.85)	8.7e-09	0.21	(-0.16,0.59)	0.26	-0.46	(-0.85,-0.072)	0.02
206	cg27295342	chr3	195849367	Intergenic	Intergenic	Open Sea	No	-0.54	(-0.72,-0.36)	9.2e-09	0.15	(-0.11,0.41)	0.26	0.69	(0.38,1)	1.4e-05
207	cg01120953	chr5	149643465	CAMK2A	Intron	Open Sea	Yes	0.57	(0.38,0.77)	9.5e-09	0.2	(-0.14,0.54)	0.24	-0.37	(-0.75,0.014)	0.059
208	cg02304370	chr11	587925	PHRF1	Intron	Shore	Yes	-0.67	(-0.9,-0.45)	9.7e-09	-0.16	(-0.47,0.16)	0.33	0.54	(0.17,0.91)	0.0041
209	cg17610169	chr11	10750972	Intergenic	Intergenic	Open Sea	No	0.59	(0.39,0.78)	9.9e-09	0.63	(0.26,1)	0.00091	0.063	(-0.34,0.47)	0.76
210	cg23719157	chr15	74501583	STRA6	Promoter	Open Sea	Yes	0.54	(0.36,0.72)	1e-08	0.19	(-0.17,0.55)	0.3	-0.33	(-0.71,0.041)	0.081
211	cg17841440	chr19	1861355	KLF16	Intron	Shore	No	0.6	(0.39,0.8)	1e-08	-0.026	(-0.31,0.26)	0.86	-0.62	(-0.96,-0.29)	0.00028
212	cg08720806	chr11	125142670	PKNOX2	Intron	Open Sea	Yes	0.55	(0.36,0.73)	1e-08	0.17	(-0.21,0.55)	0.38	-0.39	(-0.8,0.028)	0.068
213	cg25437886	chr3	45677345	LIMD1	Intron	Open Sea	Yes	-0.62	(-0.82,-0.41)	1.1e-08	-0.097	(-0.25,0.057)	0.22	0.51	(0.26,0.76)	6.9e-05
214	cg22104744	chr13	114829832	RASA3	Intron	Open Sea	No	-0.71	(-0.96,-0.47)	1.1e-08	-0.31	(-0.54,-0.082)	0.008	0.4	(0.089,0.71)	0.012
215	cg11287987	chr17	41837047	SOST	Promoter	Shelf	Yes	0.6	(0.4,0.8)	1.1e-08	0.17	(-0.2,0.55)	0.37	-0.42	(-0.85,-0.00057)	0.05
216	cg24119607	chr5	139047738	CXXC5	Intron	Shore	Yes	-0.65	(-0.87,-0.43)	1.2e-08	-0.81	(-1.1,-0.54)	1.2e-08	-0.17	(-0.52,0.17)	0.32
217	cg23378074	chr12	30947870	LINC00941	Promoter	Shore	No	-0.68	(-0.92,-0.45)	1.2e-08	-0.12	(-0.49,0.24)	0.51	0.52	(0.2,0.85)	0.0016
218	cg05600496	chr13	80357186	Intergenic	Intergenic	Open Sea	Yes	0.7	(0.46,0.94)	1.2e-08	0.17	(-0.098,0.43)	0.22	-0.52	(-0.86,-0.19)	0.0024
219	cg25362652	chr6	106429768	Intergenic	Intergenic	Island	No	0.59	(0.39,0.79)	1.3e-08	0.27	(-0.067,0.61)	0.12	-0.25	(-0.58,0.077)	0.13
220	cg10988324	chr10	49730752	ARHGAP22	Intron	Shore	Yes	0.71	(0.46,0.95)	1.3e-08	0.12	(-0.26,0.5)	0.54	-0.58	(-1,-0.14)	0.0097
221	cg01077100	chr10	124067279	BTBD16	Intron	Open Sea	No	-0.63	(-0.84,-0.41)	1.3e-08	-0.055	(-0.43,0.32)	0.78	0.56	(0.13,1)	0.011
222	cg26709988	chr16	84860917	CRISPLD2	Intron	Open Sea	Yes	0.58	(0.38,0.79)	1.4e-08	-0.053	(-0.21,0.1)	0.5	-0.64	(-0.89,-0.39)	6.9e-07
223	cg24531955	chr8	23154690	R3HCC1	TTS	Open Sea	Yes	-0.7	(-0.94,-0.46)	1.4e-08	-0.36	(-0.66,-0.069)	0.016	0.34	(-0.028,0.71)	0.071
224	cg16744911	chr10	102108973	SCD	Intron	Shore	Yes	0.64	(0.42,0.86)	1.4e-08	-0.47	(-0.84,-0.092)	0.015	-1.1	(-1.5,-0.66)	5e-07
225	cg13497089	chr4	83718405	SCD5	Intron	Shore	No	0.71	(0.46,0.95)	1.4e-08	0.91	(0.56,1.3)	4.6e-07	0.22	(-0.2,0.63)	0.31
226	cg08537847	chr5	148810202	CARMN	Intron	Open Sea	Yes	-0.66	(-0.88,-0.43)	1.4e-08	-0.11	(-0.29,0.067)	0.22	0.55	(0.27,0.83)	0.00014
227	cg20492868	chr1	42202047	HIVEP3	Intron	Open Sea	Yes	0.56	(0.37,0.75)	1.5e-08	0.53	(0.14,0.91)	0.0073	-0.015	(-0.43,0.4)	0.94
228	cg03471346	chr1	179112076	ABL2	Exon	Open Sea	No	-0.62	(-0.84,-0.41)	1.6e-08	0.013	(-0.2,0.22)	0.91	0.64	(0.34,0.93)	2.4e-05
229	cg16162590	chr5	159360801	ADRA1B	Intron	Open Sea	Yes	0.71	(0.46,0.95)	1.7e-08	0.023	(-0.15,0.2)	0.8	-0.68	(-0.97,-0.39)	5.5e-06
230	cg21328082	chr6	41254470	TREM1	Promoter	Open Sea	No	-0.59	(-0.8,-0.39)	1.8e-08	-0.066	(-0.2,0.069)	0.34	0.52	(0.28,0.77)	2.5e-05
231	cg17344091	chr6	28885443	TRIM27	Intron	Open Sea	Yes	-0.65	(-0.88,-0.43)	1.8e-08	-0.058	(-0.2,0.083)	0.42	0.59	(0.33,0.85)	9.5e-06
232	cg08305378	chr8	118953375	EXT1	Intron	Open Sea	Yes	0.64	(0.42,0.85)	1.8e-08	-0.22	(-0.59,0.15)	0.24	-0.84	(-1.3,-0.42)	9e-05
233	cg26627956	chr2	202004765	CFLAR	Promoter	Open Sea	No	0.64	(0.42,0.87)	1.9e-08	1.1	(0.7,1.4)	1.4e-08	0.42	(0.049,0.8)	0.027
234	cg24863152	chr6	151134875	PLEKHG1	Intron	Open Sea	Yes	0.65	(0.42,0.88)	1.9e-08	-0.025	(-0.39,0.34)	0.89	-0.68	(-1.1,-0.24)	0.0022
235	cg08548498	chr20	43883545	SLPI	Promoter	Open Sea	No	-0.58	(-0.78,-0.38)	2e-08	-0.046	(-0.21,0.11)	0.57	0.54	(0.28,0.81)	5e-05
236	cg00024516	chr4	123506193	Intergenic	Intergenic	Open Sea	Yes	-0.67	(-0.9,-0.44)	2e-08	0.048	(-0.33,0.42)	0.8	0.71	(0.28,1.1)	0.0012
237	cg23493497	chr11	131992672	NTM	Intron	Open Sea	Yes	0.62	(0.4,0.83)	2.1e-08	0.05	(-0.33,0.43)	0.8	-0.57	(-1,-0.14)	0.0098
238	cg05576245	chr7	138719783	ZC3HAV1L	Intron	Shore	No	0.65	(0.43,0.88)	2.1e-08	-0.11	(-0.48,0.27)	0.57	-0.74	(-1.2,-0.32)	0.00053
239	cg17484944	chr8	122736416	Intergenic	Intergenic	Open Sea	Yes	-0.69	(-0.92,-0.45)	2.2e-08	-0.43	(-0.72,-0.14)	0.0035	0.25	(-0.1,0.6)	0.16
240	cg03691720	chr13	29318665	Intergenic	Intergenic	Open Sea	Yes	-0.69	(-0.93,-0.45)	2.2e-08	0.55	(0.24,0.87)	0.00055	1.2	(0.85,1.6)	7.1e-10
241	cg03339956	chr10	114818234	TCF7L2	Intron	Open Sea	Yes	0.56	(0.36,0.75)	2.2e-08	0.12	(-0.21,0.44)	0.47	-0.44	(-0.81,-0.077)	0.018
242	cg18606630	chr14	75400791	Intergenic	Intergenic	Open Sea	Yes	0.63	(0.41,0.86)	2.3e-08	-0.021	(-0.25,0.2)	0.85	-0.66	(-0.96,-0.36)	1.4e-05
243	cg12857074	chr1	200975161	KIF21B	Intron	Open Sea	No	0.69	(0.45,0.93)	2.3e-08	0.45	(0.064,0.84)	0.022	-0.24	(-0.69,0.2)	0.29
244	cg10504066	chr15	101418966	ALDH1A3	Promoter	Shore	No	0.66	(0.43,0.89)	2.3e-08	0.23	(-0.15,0.61)	0.24	-0.39	(-0.82,0.038)	0.074
245	cg20706778	chr2	75798121	Intergenic	Intergenic	Open Sea	Yes	0.46	(0.3,0.61)	2.4e-08	0.16	(-0.089,0.4)	0.21	-0.31	(-0.6,-0.011)	0.042
246	cg03242666	chr17	15168569	PMP22	Exon	Shelf	No	0.53	(0.34,0.71)	2.4e-08	0.13	(-0.26,0.52)	0.51	-0.41	(-0.83,0.014)	0.059
247	cg07804470	chr13	99201495	STK24	Intron	Open Sea	Yes	-0.67	(-0.9,-0.44)	2.5e-08	-0.075	(-0.22,0.07)	0.31	0.6	(0.32,0.88)	3e-05
248	cg21609804	chr11	63678192	RCOR2	TTS	Shore	No	0.51	(0.33,0.68)	2.6e-08	-0.025	(-0.42,0.37)	0.9	-0.52	(-0.91,-0.14)	0.0076
249	cg05294112	chr13	112617068	Intergenic	Intergenic	Open Sea	No	-0.53	(-0.71,-0.34)	2.6e-08	0.073	(-0.12,0.27)	0.47	0.6	(0.33,0.87)	1.3e-05
250	cg03487430	chr9	35616243	CD72	Exon	Shore	No	0.62	(0.41,0.84)	2.6e-08	0.073	(-0.21,0.36)	0.62	-0.55	(-0.92,-0.18)	0.0033
251	cg22065124	chr13	73649954	KLF5	Exon	Open Sea	No	0.6	(0.39,0.82)	2.7e-08	0.8	(0.44,1.2)	2.2e-05	0.17	(-0.2,0.54)	0.38
252	cg09378756	chr14	24569542	PCK2	3' UTR	Open Sea	No	-0.62	(-0.83,-0.4)	2.8e-08	-0.0029	(-0.15,0.14)	0.97	0.61	(0.35,0.86)	4.2e-06
253	cg16251016	chr19	11643099	Intergenic	Intergenic	Shelf	No	-0.64	(-0.87,-0.42)	2.9e-08	0.049	(-0.32,0.42)	0.8	0.69	(0.26,1.1)	0.0016
254	cg07941108	chr14	90741813	Intergenic	Intergenic	Open Sea	Yes	-0.58	(-0.78,-0.37)	2.9e-08	-0.3	(-0.68,0.088)	0.13	0.25	(-0.16,0.66)	0.23
255	cg23772122	chr11	26355627	ANO3	Intron	Shore	Yes	-0.65	(-0.87,-0.42)	3e-08	0.18	(-0.15,0.51)	0.29	0.81	(0.42,1.2)	4.7e-05
256	cg04399632	chr16	11837546	TXNDC11	Promoter	Shore	No	-0.63	(-0.85,-0.41)	3e-08	-0.37	(-0.56,-0.18)	0.00016	0.27	(-0.0011,0.55)	0.051
257	cg26818573	chr2	46717838	Intergenic	Intergenic	Open Sea	Yes	0.58	(0.37,0.78)	3.1e-08	-0.35	(-0.67,-0.038)	0.028	-0.93	(-1.3,-0.56)	9.9e-07
258	cg20995564	chr2	145172034	ZEB2	Intron	Open Sea	Yes	-0.56	(-0.76,-0.37)	3.2e-08	-0.17	(-0.4,0.064)	0.16	0.4	(0.097,0.71)	0.01
259	cg13374432	chr15	86192744	AKAP13	Intron	Open Sea	Yes	-0.71	(-0.96,-0.46)	3.3e-08	0.0036	(-0.15,0.16)	0.96	0.72	(0.42,1)	3.2e-06
260	cg06397161	chr22	39760058	SYNGR1	Promoter	Open Sea	Yes	0.55	(0.36,0.74)	3.3e-08	0.11	(-0.23,0.45)	0.54	-0.44	(-0.82,-0.058)	0.024
261	cg08626653	chr7	100082321	NYAP1	Intron	Shore	Yes	0.48	(0.31,0.64)	3.7e-08	0.064	(-0.31,0.44)	0.74	-0.41	(-0.82,-0.0065)	0.047
262	cg07474842	chr6	136915087	MAP3K5	Intron	Open Sea	Yes	-0.55	(-0.74,-0.35)	3.7e-08	-0.22	(-0.42,-0.012)	0.038	0.33	(0.047,0.61)	0.022
263	cg05114606	chr17	21274192	Intergenic	Intergenic	Open Sea	Yes	0.6	(0.39,0.81)	3.7e-08	0.55	(0.21,0.88)	0.0015	-0.033	(-0.41,0.35)	0.86
264	cg14621763	chr9	8856694	PTPRD	Intron	Shore	No	0.6	(0.39,0.82)	3.9e-08	0.04	(-0.35,0.43)	0.84	-0.57	(-1,-0.14)	0.0094
265	cg00556627	chr2	201187002	SPATS2L	Intron	Open Sea	Yes	-0.67	(-0.91,-0.43)	3.9e-08	-0.2	(-0.58,0.17)	0.29	0.46	(0.022,0.9)	0.04
266	cg26385126	chr12	124912020	NCOR2	Intron	Shore	No	-0.64	(-0.86,-0.41)	4.1e-08	0.38	(0.077,0.68)	0.014	1	(0.65,1.4)	6.7e-08
267	cg23040782	chr1	6762214	DNAJC11	Promoter	Shore	No	-0.63	(-0.86,-0.41)	4.2e-08	0.14	(-0.11,0.38)	0.27	0.77	(0.44,1.1)	3.8e-06
268	cg01558110	chr22	50607680	Intergenic	Intergenic	Shore	No	0.54	(0.35,0.74)	4.3e-08	0.58	(0.21,0.94)	0.002	0.038	(-0.36,0.43)	0.85
269	cg24116380	chr5	114791123	Intergenic	Intergenic	Open Sea	Yes	-0.68	(-0.93,-0.44)	4.4e-08	0.18	(-0.21,0.57)	0.37	0.86	(0.41,1.3)	0.0002
270	cg23598010	chr12	88601808	Intergenic	Intergenic	Open Sea	Yes	-0.69	(-0.93,-0.44)	4.4e-08	0.28	(-0.11,0.67)	0.16	0.98	(0.52,1.4)	3.3e-05
271	cg23568192	chr10	44289379	Intergenic	Intergenic	Open Sea	Yes	-0.58	(-0.79,-0.37)	4.4e-08	-0.099	(-0.25,0.056)	0.21	0.48	(0.23,0.74)	0.00024
272	cg18076430	chr20	40325862	Intergenic	Intergenic	Shelf	No	-0.61	(-0.83,-0.39)	4.4e-08	-0.096	(-0.5,0.3)	0.64	0.51	(0.059,0.95)	0.027
273	cg13471188	chr2	20638398	Intergenic	Intergenic	Open Sea	Yes	-0.65	(-0.89,-0.42)	4.4e-08	-0.071	(-0.22,0.076)	0.34	0.58	(0.31,0.85)	2.6e-05
274	cg02630477	chr1	40388222	Intergenic	Intergenic	Open Sea	No	0.56	(0.36,0.77)	4.4e-08	0.82	(0.48,1.2)	4.7e-06	0.27	(-0.1,0.64)	0.16
275	cg23534245	chr20	6751434	BMP2	Intron	Shore	No	0.58	(0.37,0.78)	4.5e-08	0.39	(0.026,0.76)	0.036	-0.18	(-0.57,0.21)	0.37
276	cg11814087	chr5	32391134	ZFR	Intron	Open Sea	Yes	-0.49	(-0.67,-0.32)	4.5e-08	-0.047	(-0.2,0.11)	0.55	0.46	(0.22,0.7)	0.00019
277	cg07298299	chr11	45943236	GYLTL1B	Promoter	Shore	No	0.5	(0.32,0.67)	4.5e-08	0.86	(0.51,1.2)	2.3e-06	0.36	(-0.021,0.74)	0.064
278	cg16279861	chr11	128531311	Intergenic	Intergenic	Open Sea	Yes	-0.54	(-0.74,-0.35)	4.7e-08	-0.092	(-0.24,0.056)	0.22	0.45	(0.21,0.69)	0.00027
279	cg10256477	chr12	49934028	KCNH3	Intron	Shore	No	0.59	(0.38,0.79)	4.7e-08	0.64	(0.32,0.96)	8.7e-05	0.049	(-0.3,0.4)	0.78
280	cg23445003	chr7	101535820	CUX1	Intron	Open Sea	Yes	-0.65	(-0.88,-0.42)	4.9e-08	-0.096	(-0.24,0.045)	0.18	0.56	(0.28,0.83)	8e-05
281	cg18788725	chr19	45512121	RELB	Intron	Shelf	No	0.66	(0.42,0.89)	4.9e-08	0.14	(-0.19,0.47)	0.41	-0.52	(-0.92,-0.12)	0.011
282	cg01799818	chr17	594734	VPS53	Intron	Open Sea	Yes	-0.55	(-0.75,-0.36)	5e-08	0.25	(-0.041,0.54)	0.092	0.81	(0.46,1.2)	7e-06
283	cg10462187	chr10	124067401	BTBD16	Intron	Open Sea	Yes	-0.67	(-0.91,-0.43)	5.1e-08	-0.49	(-0.84,-0.13)	0.0076	0.2	(-0.22,0.62)	0.35
284	cg26328687	chr11	96076793	MAML2	Promoter	Open Sea	No	-0.65	(-0.88,-0.42)	5.2e-08	-0.58	(-0.97,-0.2)	0.0029	0.021	(-0.4,0.44)	0.92
285	cg04045544	chr16	27298090	FLJ21408	Intron	Open Sea	Yes	-0.59	(-0.79,-0.38)	5.2e-08	-0.08	(-0.39,0.23)	0.61	0.5	(0.13,0.87)	0.0077
286	cg02998129	chr17	42344233	SLC4A1	Intron	Open Sea	Yes	0.6	(0.38,0.81)	5.2e-08	0.21	(-0.16,0.57)	0.26	-0.39	(-0.81,0.031)	0.069
287	cg24938761	chr19	2091405	MOB3A	Intron	Shelf	No	-0.54	(-0.73,-0.35)	5.3e-08	-0.12	(-0.26,0.02)	0.092	0.42	(0.18,0.67)	0.00057
288	cg14576319	chr3	171175712	TNIK	Intron	Shelf	No	0.6	(0.38,0.81)	5.3e-08	0.58	(0.21,0.95)	0.0024	0.0025	(-0.42,0.42)	0.99
289	cg02217713	chr7	643154	PRKAR1B	Intron	Shore	No	-0.55	(-0.75,-0.35)	5.7e-08	-0.33	(-0.54,-0.12)	0.0017	0.22	(-0.067,0.51)	0.13
290	cg11004890	chr20	3218499	SLC4A11	Promoter	Shore	No	0.51	(0.33,0.7)	5.9e-08	0.2	(-0.17,0.57)	0.29	-0.32	(-0.72,0.079)	0.12
291	cg23716141	chr17	75360476	SEPT9	Intron	Open Sea	Yes	-0.66	(-0.9,-0.42)	6e-08	-0.3	(-0.54,-0.058)	0.015	0.32	(0.032,0.62)	0.03
292	cg24543939	chr5	53952506	Intergenic	Intergenic	Open Sea	Yes	-0.63	(-0.86,-0.4)	6.1e-08	-0.16	(-0.56,0.24)	0.43	0.48	(0.014,0.94)	0.044
293	cg19190699	chr15	101514155	LRRK1	Exon	Island	No	0.64	(0.41,0.87)	6.1e-08	0.86	(0.48,1.2)	1.2e-05	0.24	(-0.17,0.64)	0.25
294	cg16533146	chr12	27901071	MRPS35	Intron	Open Sea	Yes	-0.62	(-0.84,-0.4)	6.1e-08	0.21	(-0.13,0.56)	0.22	0.81	(0.47,1.2)	4.3e-06
295	cg08324925	chr5	131409158	CSF2	Promoter	Open Sea	Yes	0.67	(0.43,0.92)	6.1e-08	-0.15	(-0.52,0.21)	0.4	-0.83	(-1.3,-0.4)	0.00016
296	cg01649611	chr2	43521065	THADA	Intron	Open Sea	Yes	-0.62	(-0.84,-0.4)	6.2e-08	-0.14	(-0.29,0.0051)	0.058	0.48	(0.21,0.75)	0.00063
297	cg25507845	chr5	149635693	CAMK2A	Intron	Open Sea	Yes	0.6	(0.39,0.82)	6.4e-08	0.56	(0.19,0.92)	0.0033	-0.046	(-0.47,0.38)	0.83
298	cg20889322	chr11	65196621	Intergenic	Intergenic	Open Sea	Yes	-0.66	(-0.9,-0.42)	6.5e-08	-0.39	(-0.68,-0.099)	0.0087	0.28	(-0.091,0.65)	0.14
299	cg11357013	chr15	73588053	NEO1	Intron	Open Sea	Yes	-0.56	(-0.76,-0.36)	6.5e-08	-0.043	(-0.18,0.096)	0.54	0.52	(0.27,0.76)	3.3e-05
300	cg00920892	chr8	37732223	RAB11FIP1	Exon	Open Sea	No	0.58	(0.37,0.78)	6.5e-08	0.11	(-0.085,0.31)	0.26	-0.46	(-0.75,-0.17)	0.0019
301	cg26877720	chr10	14647529	FAM107B	Intron	Shore	Yes	-0.63	(-0.86,-0.41)	6.6e-08	-0.51	(-0.85,-0.18)	0.003	0.11	(-0.28,0.5)	0.57
302	cg16331674	chr22	28074070	Intergenic	Intergenic	Island	No	0.6	(0.39,0.82)	6.6e-08	0.73	(0.34,1.1)	0.00022	0.12	(-0.29,0.53)	0.57
303	cg24397241	chr3	11227409	HRH1	Intron	Open Sea	Yes	-0.58	(-0.79,-0.37)	6.9e-08	0.29	(-0.091,0.68)	0.13	0.87	(0.44,1.3)	8.7e-05
304	cg09721144	chr10	90282718	RNLS	Intron	Open Sea	Yes	0.67	(0.43,0.91)	6.9e-08	0.19	(-0.14,0.52)	0.26	-0.48	(-0.88,-0.075)	0.02
305	cg06785060	chr1	42180980	HIVEP3	Intron	Open Sea	Yes	0.66	(0.42,0.9)	7.2e-08	0.04	(-0.33,0.41)	0.83	-0.59	(-1,-0.17)	0.0063
306	cg11934771	chr6	31021795	HCG22	Intron	Open Sea	No	0.67	(0.42,0.91)	7.4e-08	-0.85	(-1.2,-0.55)	5.9e-08	-1.5	(-1.9,-1.1)	1.2e-13
307	cg10713515	chr10	22603998	Intergenic	Intergenic	Shore	No	-0.52	(-0.71,-0.33)	7.5e-08	-0.13	(-0.28,0.026)	0.1	0.39	(0.16,0.63)	0.0012
308	cg17086773	chr3	112486071	Intergenic	Intergenic	Open Sea	Yes	-0.62	(-0.84,-0.39)	7.8e-08	0.11	(-0.14,0.36)	0.38	0.73	(0.4,1.1)	1.7e-05
309	cg13551141	chr9	127155186	PSMB7	Intron	Open Sea	Yes	-0.54	(-0.74,-0.34)	7.9e-08	-0.21	(-0.48,0.06)	0.13	0.33	(0.0076,0.65)	0.045
310	cg26658927	chr22	24577437	SUSD2	Promoter	Open Sea	Yes	0.51	(0.33,0.7)	8e-08	0.15	(-0.21,0.5)	0.42	-0.36	(-0.76,0.035)	0.074
311	cg00058291	chr1	228974132	Intergenic	Intergenic	Open Sea	Yes	-0.52	(-0.71,-0.33)	8.1e-08	0.14	(-0.082,0.36)	0.22	0.64	(0.36,0.91)	7.4e-06
312	cg26426334	chr1	68403249	GNG12-AS1	Intron	Open Sea	Yes	0.67	(0.43,0.92)	8.2e-08	0.1	(-0.21,0.41)	0.53	-0.59	(-0.99,-0.18)	0.0045
313	cg03428047	chr4	140730655	MAML3	Intron	Open Sea	Yes	0.6	(0.38,0.82)	8.5e-08	-0.0075	(-0.35,0.34)	0.97	-0.61	(-1,-0.21)	0.0031
314	cg16107528	chr17	8928450	NTN1	Intron	Shore	No	0.55	(0.35,0.76)	8.6e-08	0.21	(-0.14,0.56)	0.23	-0.31	(-0.69,0.062)	0.1
315	cg18011760	chr2	19320927	Intergenic	Intergenic	Open Sea	Yes	-0.54	(-0.74,-0.34)	8.7e-08	-0.14	(-0.52,0.24)	0.46	0.38	(-0.031,0.8)	0.07
316	cg13341668	chr3	50359908	HYAL2	Intron	Island	No	0.56	(0.36,0.77)	8.9e-08	0.31	(-0.0099,0.63)	0.058	-0.23	(-0.58,0.11)	0.19
317	cg06236276	chr6	160680077	SLC22A2	Promoter	Shore	No	0.6	(0.38,0.81)	9e-08	-0.25	(-0.63,0.12)	0.18	-0.84	(-1.3,-0.42)	0.0001
318	cg00264799	chr12	102848838	IGF1	Intron	Open Sea	Yes	-0.62	(-0.85,-0.4)	9.1e-08	0.028	(-0.38,0.44)	0.89	0.67	(0.2,1.1)	0.0054
319	cg05539841	chr13	44204357	ENOX1	Promoter	Open Sea	No	-0.66	(-0.9,-0.42)	9.2e-08	0.33	(-0.0067,0.68)	0.055	0.97	(0.57,1.4)	2.6e-06
320	cg05484458	chr12	6949259	GNB3	Promoter	Open Sea	Yes	0.48	(0.3,0.65)	9.4e-08	-0.088	(-0.36,0.19)	0.53	-0.57	(-0.91,-0.24)	0.00074
321	cg04727071	chr19	4061358	ZBTB7A	Intron	Shore	Yes	-0.67	(-0.91,-0.43)	9.4e-08	-0.12	(-0.3,0.052)	0.17	0.54	(0.24,0.84)	0.00038
322	cg07194551	chr15	101324717	Intergenic	Intergenic	Open Sea	No	0.65	(0.42,0.89)	9.6e-08	-0.0093	(-0.38,0.36)	0.96	-0.64	(-1.1,-0.21)	0.0036
323	cg19239052	chr10	48427625	GDF10	Intron	Shore	Yes	0.62	(0.39,0.85)	9.7e-08	-0.21	(-0.51,0.085)	0.16	-0.83	(-1.2,-0.46)	1.1e-05
324	cg12221689	chr2	98827982	VWA3B	Intron	Open Sea	No	0.65	(0.41,0.89)	9.8e-08	-0.23	(-0.62,0.16)	0.25	-0.88	(-1.3,-0.43)	0.00013
325	cg16384774	chr14	89626931	FOXN3	3' UTR	Shore	No	-0.54	(-0.74,-0.34)	1e-07	-0.081	(-0.27,0.11)	0.4	0.44	(0.18,0.71)	0.0012
326	cg14959425	chr7	20447706	ITGB8	Intron	Open Sea	Yes	-0.63	(-0.87,-0.4)	1e-07	0.0033	(-0.37,0.37)	0.99	0.61	(0.2,1)	0.0038
327	cg27168858	chr1	55351658	DHCR24	Intron	Shore	No	0.56	(0.35,0.76)	1.1e-07	-0.44	(-0.83,-0.046)	0.029	-0.96	(-1.4,-0.55)	4.2e-06
328	cg23623251	chr6	7731279	BMP6	Intron	Shelf	Yes	-0.66	(-0.91,-0.42)	1.1e-07	-0.25	(-0.58,0.066)	0.12	0.41	(0.023,0.8)	0.038
329	cg13038847	chr22	28073996	Intergenic	Intergenic	Island	No	0.59	(0.38,0.81)	1.1e-07	0.47	(0.085,0.85)	0.017	-0.15	(-0.56,0.27)	0.48
330	cg12192282	chr2	143632189	Intergenic	Intergenic	Open Sea	Yes	-0.59	(-0.81,-0.37)	1.1e-07	-0.38	(-0.7,-0.062)	0.019	0.2	(-0.18,0.58)	0.3
331	cg09599062	chr3	141995700	Intergenic	Intergenic	Open Sea	Yes	-0.64	(-0.88,-0.41)	1.1e-07	-0.03	(-0.18,0.12)	0.69	0.61	(0.34,0.89)	1.5e-05
332	cg08151370	chr3	43073151	FAM198A	Intron	Open Sea	No	-0.54	(-0.74,-0.34)	1.1e-07	-0.068	(-0.36,0.22)	0.65	0.42	(0.094,0.75)	0.012
333	cg03788408	chr16	4441938	CORO7	Intron	Open Sea	Yes	0.62	(0.4,0.85)	1.1e-07	0.22	(-0.087,0.53)	0.16	-0.4	(-0.78,-0.022)	0.038
334	cg01582066	chr22	32057064	Intergenic	Intergenic	Shore	No	-0.63	(-0.86,-0.4)	1.1e-07	-0.013	(-0.27,0.24)	0.92	0.61	(0.28,0.94)	0.00031
335	cg22950598	chr12	56139861	GDF11	Intron	Shelf	No	0.54	(0.34,0.74)	1.2e-07	0.33	(-0.015,0.67)	0.061	-0.2	(-0.57,0.18)	0.3
336	cg08015382	chr6	12365898	Intergenic	Intergenic	Open Sea	Yes	0.4	(0.25,0.55)	1.2e-07	0.46	(0.11,0.81)	0.01	0.061	(-0.31,0.44)	0.75
337	cg20637081	chr11	131920672	NTM	Intron	Open Sea	Yes	0.65	(0.41,0.89)	1.3e-07	0.21	(-0.15,0.57)	0.25	-0.44	(-0.86,-0.013)	0.043
338	cg18949666	chr4	170187450	SH3RF1	Intron	Shelf	No	-0.55	(-0.75,-0.35)	1.3e-07	0.19	(-0.11,0.48)	0.21	0.75	(0.39,1.1)	5.3e-05
339	cg00067720	chr5	67521140	PIK3R1	Intron	Open Sea	Yes	-0.61	(-0.83,-0.38)	1.3e-07	-0.15	(-0.3,-0.0044)	0.044	0.46	(0.19,0.72)	0.00068
340	cg27534833	chr12	123347896	HIP1R	TTS	Shelf	No	0.52	(0.33,0.72)	1.4e-07	-0.13	(-0.5,0.24)	0.49	-0.65	(-1.1,-0.23)	0.0024
341	cg19529471	chr13	35517633	NBEA	Intron	Open Sea	No	0.52	(0.33,0.71)	1.4e-07	0.38	(0.0067,0.75)	0.046	-0.14	(-0.55,0.28)	0.52
342	cg13555050	chr4	111985639	Intergenic	Intergenic	Open Sea	Yes	-0.54	(-0.74,-0.34)	1.4e-07	0.11	(-0.25,0.48)	0.54	0.66	(0.26,1.1)	0.0013
343	cg10789956	chr8	26467540	DPYSL2	Intron	Open Sea	Yes	-0.61	(-0.84,-0.39)	1.4e-07	0.0095	(-0.17,0.19)	0.92	0.63	(0.34,0.91)	2.4e-05
344	cg10422233	chr14	103565914	EXOC3L4	Promoter	Shelf	Yes	0.63	(0.4,0.86)	1.4e-07	0.41	(0.067,0.75)	0.019	-0.21	(-0.61,0.18)	0.29
345	cg04936009	chr2	223846844	Intergenic	Intergenic	Open Sea	Yes	-0.64	(-0.88,-0.41)	1.4e-07	0.067	(-0.15,0.28)	0.55	0.71	(0.39,1)	1.2e-05
346	cg23052776	chr14	71609157	Intergenic	Intergenic	Open Sea	Yes	-0.54	(-0.73,-0.34)	1.5e-07	-0.37	(-0.6,-0.15)	0.0011	0.16	(-0.14,0.47)	0.29
347	cg18828619	chr14	56615076	PELI2	Intron	Open Sea	Yes	0.59	(0.37,0.81)	1.5e-07	0.03	(-0.29,0.35)	0.85	-0.56	(-0.93,-0.19)	0.0034
348	cg14754427	chr12	16135307	DERA	Exon	Open Sea	Yes	-0.59	(-0.81,-0.37)	1.5e-07	0.033	(-0.2,0.26)	0.78	0.62	(0.31,0.94)	0.00011
349	cg12422704	chr17	1080693	ABR	Intron	Shore	Yes	0.62	(0.39,0.84)	1.5e-07	0.13	(-0.24,0.49)	0.49	-0.49	(-0.92,-0.063)	0.025
350	cg07805345	chr3	46922485	PTH1R	Intron	Shore	No	0.54	(0.34,0.74)	1.5e-07	0.62	(0.25,0.99)	0.001	0.084	(-0.33,0.49)	0.69
351	cg06093152	chr1	212662016	Intergenic	Intergenic	Open Sea	Yes	-0.48	(-0.66,-0.3)	1.5e-07	-0.25	(-0.51,0.012)	0.061	0.21	(-0.097,0.51)	0.18
352	cg04880052	chr2	219191630	CATIP-AS2	Exon	Shelf	Yes	0.67	(0.42,0.92)	1.5e-07	-0.11	(-0.5,0.27)	0.56	-0.78	(-1.2,-0.32)	0.00085
353	cg26038465	chr22	38610513	MAFF	Exon	Island	No	0.58	(0.36,0.79)	1.6e-07	0.35	(-0.038,0.74)	0.077	-0.21	(-0.61,0.2)	0.31
354	cg16200325	chr10	134371959	INPP5A	Intron	Open Sea	No	0.62	(0.39,0.85)	1.6e-07	0.06	(-0.32,0.44)	0.76	-0.57	(-1,-0.12)	0.013
355	cg13078421	chr19	2624621	GNG7	Intron	Shore	Yes	0.52	(0.32,0.71)	1.6e-07	-0.32	(-0.69,0.046)	0.086	-0.84	(-1.3,-0.42)	8.1e-05
356	cg10835986	chr7	43577360	HECW1	Intron	Open Sea	Yes	0.62	(0.39,0.84)	1.6e-07	0.059	(-0.33,0.45)	0.77	-0.56	(-1,-0.12)	0.012
357	cg27661394	chr4	4661951	STX18-AS1	Intron	Open Sea	Yes	-0.64	(-0.88,-0.4)	1.7e-07	-0.25	(-0.57,0.075)	0.13	0.4	(-0.0062,0.81)	0.054
358	cg22928599	chr19	46999402	PNMAL2	Promoter	Shore	No	0.58	(0.36,0.8)	1.7e-07	0.91	(0.57,1.3)	2.2e-07	0.34	(-0.044,0.73)	0.082
359	cg20379593	chr11	65198022	Intergenic	Intergenic	Open Sea	No	-0.64	(-0.88,-0.4)	1.7e-07	-0.4	(-0.78,-0.02)	0.039	0.25	(-0.19,0.68)	0.27
360	cg18052274	chr11	19737157	NAV2	Intron	Shore	Yes	-0.64	(-0.87,-0.4)	1.7e-07	0.3	(-0.083,0.68)	0.12	0.94	(0.51,1.4)	1.9e-05
361	cg11169848	chr11	67142029	CLCF1	Promoter	Shore	No	-0.64	(-0.87,-0.4)	1.7e-07	0.023	(-0.25,0.29)	0.87	0.67	(0.32,1)	0.00019
362	cg09349128	chr22	50327985	Intergenic	Intergenic	Shore	Yes	-0.51	(-0.7,-0.32)	1.7e-07	-0.4	(-0.62,-0.18)	0.00039	0.12	(-0.17,0.4)	0.42
363	cg05064489	chr10	102279953	SEC31B	Promoter	Shore	Yes	0.44	(0.28,0.61)	1.7e-07	0.39	(0.026,0.75)	0.036	-0.057	(-0.43,0.32)	0.77
364	cg15843331	chr11	61063143	VWCE	Promoter	Shore	No	0.61	(0.38,0.84)	1.8e-07	-0.24	(-0.6,0.12)	0.19	-0.83	(-1.2,-0.43)	5.5e-05
365	cg11691844	chr11	85460603	SYTL2	Intron	Open Sea	Yes	-0.63	(-0.86,-0.39)	1.8e-07	-0.039	(-0.22,0.14)	0.67	0.59	(0.31,0.87)	5.1e-05
366	cg07904452	chr6	22892737	Intergenic	Intergenic	Open Sea	Yes	-0.67	(-0.92,-0.42)	1.8e-07	-0.47	(-0.79,-0.15)	0.0042	0.22	(-0.15,0.59)	0.25
367	cg24064639	chr17	66592242	FAM20A	Intron	Shelf	No	0.59	(0.37,0.81)	1.9e-07	-0.13	(-0.31,0.056)	0.17	-0.72	(-1,-0.44)	6.1e-07
368	cg20872809	chr6	1481523	Intergenic	Intergenic	Open Sea	Yes	-0.65	(-0.89,-0.41)	1.9e-07	-0.26	(-0.64,0.12)	0.18	0.38	(-0.062,0.82)	0.093
369	cg15123159	chr6	43045685	PTK7	Intron	Shore	No	0.49	(0.31,0.67)	1.9e-07	0.22	(-0.16,0.6)	0.25	-0.28	(-0.7,0.14)	0.2
370	cg14437045	chr8	128342704	CASC21	Intron	Open Sea	Yes	0.42	(0.26,0.57)	1.9e-07	0.29	(-0.05,0.63)	0.094	-0.13	(-0.49,0.24)	0.5
371	cg11230940	chr5	3103773	Intergenic	Intergenic	Open Sea	Yes	0.58	(0.36,0.79)	1.9e-07	0.2	(-0.19,0.59)	0.32	-0.36	(-0.77,0.042)	0.079
372	cg00238805	chr2	239949448	Intergenic	Intergenic	Open Sea	No	0.62	(0.39,0.85)	1.9e-07	-0.094	(-0.48,0.29)	0.63	-0.71	(-1.2,-0.27)	0.0017
373	cg13462082	chr7	106820840	HBP1	Intron	Open Sea	Yes	-0.58	(-0.8,-0.36)	2e-07	0.016	(-0.22,0.25)	0.89	0.58	(0.28,0.88)	0.00018
374	cg08861493	chr11	119189288	Intergenic	Intergenic	Shore	Yes	0.4	(0.25,0.55)	2e-07	0.16	(-0.22,0.53)	0.42	-0.24	(-0.65,0.16)	0.23
375	cg05570141	chr8	37556958	ZNF703	TTS	Shore	No	0.62	(0.39,0.86)	2e-07	-0.31	(-0.69,0.063)	0.1	-0.94	(-1.4,-0.5)	3.3e-05
376	cg03180322	chr15	81604543	STARD5	TTS	Open Sea	Yes	-0.51	(-0.7,-0.32)	2e-07	-0.018	(-0.29,0.25)	0.9	0.52	(0.18,0.86)	0.003
377	cg22476807	chr5	151284293	GLRA1	Intron	Open Sea	Yes	0.59	(0.37,0.81)	2.1e-07	0.38	(-0.00048,0.76)	0.05	-0.21	(-0.65,0.22)	0.34
378	cg17818061	chr17	70293551	Intergenic	Intergenic	Open Sea	Yes	-0.56	(-0.77,-0.35)	2.1e-07	-0.4	(-0.79,-0.0067)	0.046	0.15	(-0.28,0.59)	0.49
379	cg11542394	chr15	101419010	ALDH1A3	Promoter	Shore	No	0.61	(0.38,0.84)	2.1e-07	0.25	(-0.11,0.62)	0.18	-0.32	(-0.73,0.093)	0.13
380	cg04705952	chr1	160066586	IGSF8	Intron	Shore	Yes	-0.53	(-0.72,-0.33)	2.1e-07	-0.094	(-0.38,0.19)	0.51	0.43	(0.11,0.76)	0.0081
381	cg26672959	chr3	65387307	MAGI1	Intron	Open Sea	Yes	0.51	(0.32,0.7)	2.2e-07	0.47	(0.078,0.86)	0.019	-0.051	(-0.47,0.37)	0.81
382	cg18390345	chr10	98939911	ARHGAP19-SLIT1	Intron	Open Sea	No	0.61	(0.38,0.84)	2.2e-07	0.19	(-0.19,0.57)	0.33	-0.45	(-0.85,-0.048)	0.028
383	cg10302498	chr12	1738291	WNT5B	Promoter	Shore	No	0.58	(0.36,0.8)	2.2e-07	0.32	(-0.038,0.67)	0.08	-0.22	(-0.61,0.17)	0.27
384	cg07561747	chr1	200983312	KIF21B	Intron	Open Sea	No	0.55	(0.35,0.76)	2.2e-07	0.055	(-0.098,0.21)	0.48	-0.5	(-0.76,-0.24)	0.00015
385	cg07472373	chr10	50595180	DRGX	Intron	Open Sea	Yes	-0.51	(-0.7,-0.32)	2.2e-07	-0.19	(-0.33,-0.051)	0.0079	0.31	(0.078,0.55)	0.0092
386	cg24596116	chr12	68665316	Intergenic	Intergenic	Open Sea	Yes	0.63	(0.39,0.87)	2.3e-07	-0.084	(-0.23,0.067)	0.27	-0.71	(-0.99,-0.43)	5.2e-07
387	cg24437523	chr1	160085567	ATP1A2	Promoter	Open Sea	No	0.49	(0.31,0.68)	2.3e-07	0.23	(-0.1,0.56)	0.18	-0.26	(-0.62,0.098)	0.15
388	cg21691367	chr6	151325641	MTHFD1L	Intron	Open Sea	Yes	-0.63	(-0.87,-0.39)	2.3e-07	-0.21	(-0.37,-0.052)	0.0096	0.42	(0.14,0.7)	0.0034
389	cg17611235	chr11	1991187	Intergenic	Intergenic	Island	Yes	0.57	(0.35,0.78)	2.3e-07	0.12	(-0.26,0.51)	0.53	-0.46	(-0.81,-0.11)	0.0096
390	cg11510891	chr13	41053746	LINC00598	Intron	Open Sea	No	0.64	(0.4,0.89)	2.3e-07	0.27	(-0.096,0.64)	0.15	-0.37	(-0.8,0.057)	0.09
391	cg03850957	chr20	16713358	SNRPB2	Intron	Shelf	No	-0.53	(-0.73,-0.33)	2.3e-07	-0.043	(-0.21,0.12)	0.61	0.48	(0.23,0.74)	0.00022
392	cg22650271	chr22	39760164	SYNGR1	Promoter	Open Sea	Yes	0.61	(0.38,0.84)	2.4e-07	0.4	(0.05,0.75)	0.025	-0.21	(-0.62,0.21)	0.33
393	cg25099490	chr14	23583132	Intergenic	Intergenic	Open Sea	Yes	-0.51	(-0.7,-0.32)	2.5e-07	-0.057	(-0.2,0.089)	0.44	0.45	(0.21,0.69)	0.00021
394	cg24851818	chr12	1738445	WNT5B	Promoter	Shore	No	0.62	(0.38,0.85)	2.5e-07	0.43	(0.078,0.77)	0.017	-0.17	(-0.57,0.23)	0.4
395	cg24697460	chr12	124908652	NCOR2	Intron	Shelf	No	-0.58	(-0.8,-0.36)	2.5e-07	0.16	(-0.11,0.42)	0.24	0.74	(0.4,1.1)	2.1e-05
396	cg08520443	chr17	746640	NXN	Intron	Shore	No	0.44	(0.27,0.6)	2.5e-07	-0.0041	(-0.4,0.39)	0.98	-0.43	(-0.84,-0.023)	0.039
397	cg05203213	chr2	73419550	Intergenic	Intergenic	Open Sea	Yes	0.56	(0.35,0.77)	2.5e-07	0.62	(0.27,0.98)	0.00058	0.057	(-0.34,0.46)	0.78
398	cg04921068	chr3	160787667	PPM1L	3' UTR	Open Sea	Yes	-0.46	(-0.64,-0.29)	2.5e-07	-0.49	(-0.83,-0.15)	0.0045	-0.034	(-0.4,0.33)	0.86
399	cg13030582	chr17	19290707	MFAP4	Promoter	Open Sea	Yes	0.51	(0.32,0.7)	2.6e-07	-0.013	(-0.28,0.25)	0.93	-0.52	(-0.84,-0.2)	0.0016
400	cg07465028	chr15	101454318	ALDH1A3	Intron	Shelf	No	0.6	(0.38,0.83)	2.6e-07	0.46	(0.081,0.83)	0.018	-0.14	(-0.57,0.29)	0.52
401	cg06781948	chr3	72941471	GXYLT2	Intron	Open Sea	Yes	-0.49	(-0.67,-0.3)	2.6e-07	-0.038	(-0.35,0.27)	0.81	0.45	(0.094,0.81)	0.013
402	cg18535415	chr1	200983237	KIF21B	Intron	Open Sea	No	0.53	(0.33,0.72)	2.7e-07	0.086	(-0.081,0.25)	0.31	-0.44	(-0.69,-0.18)	0.00077
403	cg09414426	chr6	112558318	LAMA4	Intron	Open Sea	Yes	-0.63	(-0.87,-0.39)	2.7e-07	0.094	(-0.22,0.41)	0.56	0.73	(0.33,1.1)	0.0003
404	cg06875131	chr17	63554467	AXIN2	Exon	Shore	No	0.51	(0.31,0.7)	2.7e-07	0.14	(-0.26,0.53)	0.5	-0.37	(-0.79,0.051)	0.085
405	cg04017102	chr5	111405935	Intergenic	Intergenic	Open Sea	Yes	0.59	(0.37,0.82)	2.7e-07	0.31	(-0.064,0.68)	0.1	-0.27	(-0.67,0.13)	0.19
406	cg27055365	chr1	117689355	VTCN1	Intron	Open Sea	Yes	-0.64	(-0.88,-0.4)	2.8e-07	-0.17	(-0.56,0.21)	0.37	0.46	(0.014,0.91)	0.043
407	cg26711406	chr16	85616329	Intergenic	Intergenic	Open Sea	Yes	0.52	(0.32,0.71)	2.8e-07	0.11	(-0.25,0.47)	0.55	-0.39	(-0.8,0.0081)	0.055
408	cg16801797	chr11	20043508	NAV2	Promoter	Open Sea	Yes	0.62	(0.38,0.85)	2.8e-07	0.19	(-0.069,0.46)	0.15	-0.42	(-0.74,-0.093)	0.012
409	cg07137751	chr14	71376999	PCNX	Intron	Shore	No	-0.56	(-0.78,-0.35)	2.8e-07	-0.19	(-0.48,0.09)	0.18	0.37	(0.053,0.69)	0.023
410	cg06008295	chr8	103821814	Intergenic	Intergenic	Shore	No	0.5	(0.31,0.69)	2.8e-07	-0.23	(-0.53,0.076)	0.14	-0.72	(-1.1,-0.39)	2.8e-05
411	cg24726121	chr2	236539527	AGAP1	Intron	Open Sea	No	0.58	(0.36,0.8)	2.9e-07	-0.065	(-0.46,0.33)	0.74	-0.65	(-1.1,-0.2)	0.0043
412	cg20482145	chr17	8525164	MYH10	Intron	Open Sea	Yes	-0.63	(-0.87,-0.39)	2.9e-07	-0.1	(-0.43,0.23)	0.55	0.53	(0.12,0.94)	0.011
413	cg16476991	chr13	114831403	RASA3	Intron	Open Sea	Yes	-0.51	(-0.71,-0.32)	2.9e-07	-0.42	(-0.75,-0.098)	0.011	0.089	(-0.28,0.46)	0.64
414	cg16225663	chr6	32026796	TNXB	Intron	Open Sea	No	-0.54	(-0.74,-0.33)	2.9e-07	-0.53	(-0.9,-0.17)	0.0043	-0.0049	(-0.4,0.39)	0.98
415	cg00258316	chr1	8194340	Intergenic	Intergenic	Open Sea	Yes	-0.59	(-0.81,-0.37)	2.9e-07	-0.16	(-0.51,0.19)	0.37	0.43	(0.026,0.84)	0.037
416	cg20583432	chr6	12045380	HIVEP1	Intron	Open Sea	Yes	-0.62	(-0.85,-0.38)	3e-07	-0.28	(-0.52,-0.032)	0.027	0.33	(0.0028,0.66)	0.048
417	cg17194270	chr22	39759991	SYNGR1	Promoter	Open Sea	Yes	0.54	(0.34,0.75)	3e-07	0.29	(0.0085,0.57)	0.044	-0.26	(-0.6,0.088)	0.15
418	cg06885823	chr5	82675004	Intergenic	Intergenic	Open Sea	Yes	-0.52	(-0.71,-0.32)	3e-07	-0.041	(-0.17,0.092)	0.54	0.47	(0.24,0.7)	7.5e-05
419	cg06197751	chr3	153912865	ARHGEF26	Intron	Open Sea	Yes	-0.63	(-0.87,-0.39)	3e-07	-0.3	(-0.65,0.043)	0.086	0.32	(-0.087,0.73)	0.12
420	cg27219972	chr16	85479263	Intergenic	Intergenic	Open Sea	Yes	0.5	(0.31,0.7)	3.2e-07	-0.0011	(-0.38,0.37)	1	-0.5	(-0.92,-0.083)	0.019
421	cg24166100	chr2	218886642	Intergenic	Intergenic	Open Sea	Yes	0.49	(0.3,0.68)	3.2e-07	0.79	(0.43,1.2)	2.6e-05	0.32	(-0.082,0.72)	0.12
422	cg19620333	chr15	81596331	IL16	Intron	Open Sea	Yes	0.58	(0.36,0.8)	3.2e-07	-0.14	(-0.37,0.093)	0.24	-0.72	(-1,-0.4)	1e-05
423	cg15612947	chr5	14464063	TRIO	Intron	Shelf	Yes	-0.49	(-0.67,-0.3)	3.2e-07	-0.04	(-0.25,0.17)	0.71	0.44	(0.17,0.71)	0.0015
424	cg13792913	chr11	118026592	Intergenic	Intergenic	Shelf	Yes	0.53	(0.33,0.73)	3.2e-07	0.59	(0.27,0.91)	0.00034	0.028	(-0.32,0.38)	0.87
425	cg27516568	chr4	122686666	TMEM155	Promoter	Shore	No	0.55	(0.34,0.76)	3.3e-07	0.48	(0.13,0.84)	0.0077	-0.068	(-0.45,0.31)	0.72
426	cg18348836	chr1	60282399	HOOK1	Intron	Shore	No	0.52	(0.32,0.72)	3.3e-07	0.084	(-0.31,0.48)	0.68	-0.44	(-0.87,-0.0063)	0.047
427	cg17284119	chr6	110644423	METTL24	Intron	Open Sea	Yes	0.56	(0.35,0.78)	3.3e-07	0.34	(-0.045,0.73)	0.083	-0.22	(-0.64,0.21)	0.32
428	cg13555278	chr1	26348483	EXTL1	5' UTR	Open Sea	Yes	0.57	(0.35,0.78)	3.3e-07	0.66	(0.28,1)	0.00062	0.099	(-0.29,0.48)	0.61
429	cg13504055	chr2	102234417	Intergenic	Intergenic	Open Sea	Yes	0.63	(0.39,0.87)	3.3e-07	0.17	(-0.19,0.52)	0.36	-0.49	(-0.9,-0.088)	0.017
430	cg09220326	chr3	45175420	CDCP1	Intron	Open Sea	Yes	-0.63	(-0.86,-0.39)	3.3e-07	-0.14	(-0.42,0.14)	0.32	0.48	(0.13,0.82)	0.0071
431	cg06947286	chr5	131596601	PDLIM4	Intron	Shelf	No	-0.58	(-0.8,-0.36)	3.3e-07	-0.64	(-0.88,-0.41)	1.8e-07	-0.069	(-0.39,0.25)	0.67
432	cg02704502	chr11	2036579	Intergenic	Intergenic	Shelf	Yes	0.55	(0.34,0.76)	3.3e-07	0.57	(0.22,0.92)	0.0014	0.023	(-0.37,0.41)	0.91
433	cg25587233	chr9	131872004	CRAT	Intron	Shore	No	-0.53	(-0.74,-0.33)	3.4e-07	-0.25	(-0.46,-0.037)	0.021	0.28	(-0.0035,0.56)	0.053
434	cg05132828	chr12	123560478	PITPNM2	Intron	Open Sea	Yes	0.56	(0.35,0.77)	3.4e-07	-0.089	(-0.28,0.099)	0.35	-0.64	(-0.93,-0.36)	7.8e-06
435	cg00738345	chr17	55940529	CUEDC1	3' UTR	Shore	No	0.47	(0.29,0.65)	3.4e-07	0.15	(-0.21,0.52)	0.41	-0.31	(-0.7,0.088)	0.13
436	cg20837626	chr2	54195595	PSME4	Intron	Shelf	No	-0.63	(-0.87,-0.39)	3.5e-07	-0.43	(-0.76,-0.1)	0.01	0.19	(-0.2,0.58)	0.34
437	cg13503564	chr2	45539373	Intergenic	Intergenic	Shore	No	0.46	(0.28,0.64)	3.5e-07	0.28	(-0.1,0.65)	0.15	-0.18	(-0.58,0.22)	0.38
438	cg11155784	chr1	164572162	PBX1	Intron	Open Sea	Yes	0.5	(0.31,0.69)	3.5e-07	-0.52	(-0.88,-0.16)	0.0049	-0.99	(-1.4,-0.59)	9.9e-07
439	cg09500196	chr16	8963748	CARHSP1	Promoter	Shore	No	0.61	(0.38,0.84)	3.5e-07	0.16	(-0.11,0.43)	0.25	-0.43	(-0.78,-0.092)	0.013
440	cg08216099	chr2	1725760	PXDN	Intron	Open Sea	Yes	-0.61	(-0.84,-0.37)	3.5e-07	-0.27	(-0.56,0.022)	0.07	0.34	(-0.029,0.71)	0.071
441	cg06755427	chr2	223824318	Intergenic	Intergenic	Open Sea	Yes	-0.55	(-0.77,-0.34)	3.5e-07	0.18	(-0.2,0.56)	0.36	0.73	(0.3,1.2)	0.00091
442	cg04382468	chr16	11110745	CLEC16A	Intron	Open Sea	Yes	-0.54	(-0.75,-0.33)	3.5e-07	-0.1	(-0.4,0.19)	0.49	0.44	(0.083,0.79)	0.016
443	cg03051880	chr6	119662023	MAN1A1	Intron	Open Sea	Yes	-0.55	(-0.76,-0.34)	3.5e-07	-0.44	(-0.81,-0.07)	0.02	0.079	(-0.33,0.49)	0.71
444	cg02721394	chr3	195914016	Intergenic	Intergenic	Open Sea	Yes	0.62	(0.39,0.86)	3.5e-07	-0.46	(-0.81,-0.11)	0.01	-1.1	(-1.5,-0.67)	3.2e-07
445	cg14651936	chr9	137207505	Intergenic	Intergenic	Open Sea	No	0.46	(0.29,0.64)	3.6e-07	0.2	(-0.19,0.6)	0.3	-0.26	(-0.69,0.17)	0.23
446	cg25137841	chr22	31536584	PLA2G3	Promoter	Open Sea	Yes	0.57	(0.35,0.78)	3.7e-07	0.66	(0.3,1)	0.00038	0.088	(-0.31,0.49)	0.67
447	cg08568550	chr11	8954569	C11orf16	Promoter	Open Sea	Yes	0.6	(0.37,0.83)	3.7e-07	0.43	(0.07,0.79)	0.02	-0.18	(-0.58,0.23)	0.39
448	cg07549715	chr20	3024203	GNRH2	Promoter	Shelf	No	0.52	(0.32,0.72)	3.7e-07	0.039	(-0.28,0.36)	0.81	-0.5	(-0.85,-0.15)	0.0057
