# Supplementary material for: Analysis of two birth tissues provides new insights into the epigenetic landscape of neonates born preterm
Source: Clin Epigenetics. 2019 Feb 11;11:26. doi: 10.1186/s13148-018-0599-4 (PMC6371604; doi:10.1186/s13148-018-0599-4)
Supplement: Supplementary file 2 — Supplementary tables. (ZIP 3966 kb) [file 13148_2018_599_MOESM2_ESM.zip › Supplementary_Table_11-v15d.xlsx]

## Sheet: Annotated-autosomes-CT-GA-bfsig
CpG	Est	95% C.I.	P-value
cg11327657	-0.0396756	(-0.045, -0.035)	4.10241e-47
cg00689225	-0.0373003	(-0.043, -0.032)	1.63688e-35
cg15817130	0.0361782	(0.031, 0.042)	1.99371e-35
cg07917901	-0.0359996	(-0.041, -0.031)	2.08235e-35
cg15085205	0.029472	(0.025, 0.034)	5.8719e-35
cg26898099	-0.0381499	(-0.044, -0.032)	1.96725e-34
cg00168694	-0.0304927	(-0.035, -0.026)	2.12494e-34
cg14578677	-0.0335313	(-0.039, -0.028)	6.84178e-34
cg26061357	-0.0397418	(-0.046, -0.034)	6.91784e-34
cg22277972	-0.0342145	(-0.040, -0.029)	9.0819e-33
cg13155421	-0.0352262	(-0.041, -0.030)	5.67997e-32
cg10997190	-0.0357962	(-0.042, -0.030)	6.3858e-32
cg22804528	-0.038923	(-0.045, -0.033)	9.33403e-32
cg00646216	-0.0364098	(-0.042, -0.031)	1.24909e-31
cg08297686	-0.0318462	(-0.037, -0.027)	1.30366e-31
cg05171937	-0.0324718	(-0.038, -0.027)	6.64098e-31
cg21491609	-0.0352015	(-0.041, -0.029)	7.14989e-31
cg13509421	-0.0361734	(-0.042, -0.030)	9.1733e-31
cg13613388	-0.0318986	(-0.037, -0.027)	1.53289e-30
cg14669607	-0.0347078	(-0.040, -0.029)	3.1566e-30
cg14290576	-0.029891	(-0.035, -0.025)	4.79088e-30
cg13390284	-0.0374639	(-0.044, -0.031)	7.70711e-30
cg20615910	0.0241673	(0.020, 0.028)	7.88041e-30
cg13366501	0.0224744	(0.019, 0.026)	1.55917e-29
cg01723031	-0.0347765	(-0.041, -0.029)	5.1385e-29
cg08893087	-0.0328696	(-0.038, -0.027)	1.02672e-28
cg01301660	-0.0322905	(-0.038, -0.027)	5.48311e-28
cg20127496	-0.0290126	(-0.034, -0.024)	7.17438e-28
cg27442839	0.0266881	(0.022, 0.031)	7.94706e-28
cg11608893	-0.0334152	(-0.039, -0.028)	9.46272e-28
cg02049210	-0.0360024	(-0.042, -0.030)	1.18929e-27
cg12655112	-0.0317931	(-0.037, -0.026)	1.31913e-27
cg08154627	0.0333881	(0.027, 0.039)	4.88778e-27
cg02725556	-0.0323716	(-0.038, -0.027)	9.40482e-27
cg27238358	0.0284752	(0.023, 0.034)	9.93128e-27
cg25007447	-0.0335802	(-0.040, -0.028)	2.96382e-26
cg23286609	-0.0324466	(-0.038, -0.027)	3.09954e-26
cg02513808	-0.0342365	(-0.040, -0.028)	3.79522e-26
cg12674975	-0.0340404	(-0.040, -0.028)	4.46702e-26
cg11606261	-0.0281909	(-0.033, -0.023)	5.00164e-26
cg20921972	0.0268675	(0.022, 0.032)	6.54109e-26
cg20909017	-0.032195	(-0.038, -0.026)	8.37344e-26
cg08284263	-0.0287708	(-0.034, -0.024)	9.98442e-26
cg20592075	-0.0326382	(-0.039, -0.027)	1.27314e-25
cg00889709	-0.0305002	(-0.036, -0.025)	1.76037e-25
cg10110335	-0.0334085	(-0.040, -0.027)	2.27463e-25
cg04834204	-0.0305227	(-0.036, -0.025)	2.79317e-25
cg00585790	-0.0298174	(-0.035, -0.024)	4.09256e-25
cg05933510	-0.0297101	(-0.035, -0.024)	7.9362e-25
cg00096418	0.0262075	(0.021, 0.031)	8.15994e-25
cg19791221	-0.027007	(-0.032, -0.022)	8.84206e-25
cg05471169	-0.0238709	(-0.028, -0.019)	1.07454e-24
cg22331294	-0.0349671	(-0.041, -0.028)	1.15945e-24
cg17056618	-0.029435	(-0.035, -0.024)	1.18274e-24
cg00871371	0.0304293	(0.025, 0.036)	2.21769e-24
cg00519063	0.0244507	(0.020, 0.029)	2.74947e-24
cg24406771	0.030201	(0.025, 0.036)	4.11088e-24
cg16283183	-0.0230988	(-0.027, -0.019)	4.59741e-24
cg01432692	-0.0296105	(-0.035, -0.024)	6.03653e-24
cg04958236	-0.0284154	(-0.034, -0.023)	7.23283e-24
cg06500365	-0.0298785	(-0.036, -0.024)	7.37427e-24
cg21435684	-0.0227521	(-0.027, -0.018)	8.28706e-24
cg03128029	-0.0301521	(-0.036, -0.024)	8.64366e-24
cg13294602	0.027917	(0.023, 0.033)	9.28619e-24
cg10045881	-0.0293648	(-0.035, -0.024)	1.76088e-23
cg14109551	-0.0294335	(-0.035, -0.024)	1.78727e-23
cg09499379	0.0289983	(0.023, 0.035)	1.92495e-23
cg03553765	0.0247956	(0.020, 0.030)	2.00606e-23
cg06522679	-0.0326799	(-0.039, -0.026)	2.2248e-23
cg20285609	-0.0314514	(-0.037, -0.025)	2.3801e-23
cg11146034	-0.0294705	(-0.035, -0.024)	2.61455e-23
cg07881496	-0.0291311	(-0.035, -0.024)	2.63261e-23
cg20322433	-0.0318314	(-0.038, -0.026)	2.86204e-23
cg11118198	-0.029295	(-0.035, -0.024)	5.98002e-23
cg22941573	-0.0270231	(-0.032, -0.022)	9.06592e-23
cg02097152	-0.0293303	(-0.035, -0.024)	1.03501e-22
cg12217560	0.0220844	(0.018, 0.026)	1.09111e-22
cg15657390	-0.0309485	(-0.037, -0.025)	1.56548e-22
cg10177197	-0.0308093	(-0.037, -0.025)	1.6711e-22
cg24161018	0.0235881	(0.019, 0.028)	1.67787e-22
cg15678380	0.0313089	(0.025, 0.037)	2.9794e-22
cg05027533	0.0250988	(0.020, 0.030)	3.15774e-22
cg01393945	-0.0269763	(-0.032, -0.022)	4.16181e-22
cg15348679	-0.0286872	(-0.034, -0.023)	4.47831e-22
cg22388417	-0.0265453	(-0.032, -0.021)	7.05516e-22
cg01330991	-0.0286448	(-0.034, -0.023)	7.25167e-22
cg11966524	0.0265931	(0.021, 0.032)	8.50998e-22
cg16090790	0.0235408	(0.019, 0.028)	1.128e-21
cg00264799	-0.0302281	(-0.036, -0.024)	1.43519e-21
cg08633074	-0.0251354	(-0.030, -0.020)	1.57724e-21
cg27431500	-0.0264677	(-0.032, -0.021)	1.82849e-21
cg02017450	-0.0317484	(-0.038, -0.025)	1.85934e-21
cg06343233	0.0229804	(0.018, 0.028)	1.94353e-21
cg05256719	0.0229978	(0.018, 0.028)	1.94599e-21
cg12102573	0.0287272	(0.023, 0.035)	2.23419e-21
cg09397716	-0.0313046	(-0.038, -0.025)	3.11332e-21
cg22149419	-0.0263243	(-0.032, -0.021)	3.38466e-21
cg16640599	-0.0247257	(-0.030, -0.020)	3.59632e-21
cg07275179	-0.0266132	(-0.032, -0.021)	3.90386e-21
cg25503410	-0.0257726	(-0.031, -0.021)	4.25942e-21
cg17233452	-0.0281571	(-0.034, -0.022)	4.46947e-21
cg14549078	-0.0289999	(-0.035, -0.023)	5.21648e-21
cg24242290	-0.0296051	(-0.036, -0.024)	5.31016e-21
cg09133511	-0.02371	(-0.029, -0.019)	5.86227e-21
cg04339692	-0.0312807	(-0.038, -0.025)	6.05086e-21
cg00172872	-0.0296363	(-0.036, -0.024)	6.69112e-21
cg22428027	0.021991	(0.017, 0.026)	7.1907e-21
cg13374432	-0.0319805	(-0.039, -0.025)	7.93521e-21
cg19107469	0.0248052	(0.020, 0.030)	8.67884e-21
cg06112335	-0.0298949	(-0.036, -0.024)	9.04733e-21
cg24943066	-0.0280373	(-0.034, -0.022)	1.20477e-20
cg16851385	0.0282043	(0.022, 0.034)	1.26809e-20
cg15872437	-0.0291876	(-0.035, -0.023)	1.49611e-20
cg06300886	-0.0246868	(-0.030, -0.020)	1.63519e-20
cg04685442	0.0226622	(0.018, 0.027)	1.73965e-20
cg02428753	0.0275811	(0.022, 0.033)	1.86399e-20
cg14746387	-0.0272863	(-0.033, -0.022)	2.14764e-20
cg26034658	-0.0297458	(-0.036, -0.024)	2.26897e-20
cg10528484	0.0255221	(0.020, 0.031)	2.28066e-20
cg21903221	0.0263228	(0.021, 0.032)	2.31362e-20
cg26940479	0.0269802	(0.021, 0.033)	2.31915e-20
cg07827420	0.0260958	(0.021, 0.032)	2.3844e-20
cg26942829	-0.0271391	(-0.033, -0.022)	2.42365e-20
cg01827633	-0.0244527	(-0.030, -0.019)	2.43306e-20
cg01909364	0.0243248	(0.019, 0.029)	2.46225e-20
cg15760474	0.0228081	(0.018, 0.028)	2.93253e-20
cg19630951	-0.0291894	(-0.035, -0.023)	2.9356e-20
cg07034103	0.0214998	(0.017, 0.026)	3.06332e-20
cg08729279	-0.0285828	(-0.035, -0.023)	3.39528e-20
cg06164260	-0.027566	(-0.033, -0.022)	3.73262e-20
cg21111471	0.0294966	(0.023, 0.036)	4.36978e-20
cg06775420	-0.024744	(-0.030, -0.020)	5.13459e-20
cg10303107	0.0238126	(0.019, 0.029)	5.25584e-20
cg25784280	-0.0258312	(-0.031, -0.020)	7.04505e-20
cg27230882	-0.0241263	(-0.029, -0.019)	7.33144e-20
cg22330763	0.0198503	(0.016, 0.024)	1.12189e-19
cg20636248	-0.0255164	(-0.031, -0.020)	1.36385e-19
cg07593390	-0.0272511	(-0.033, -0.021)	1.41179e-19
cg23719157	0.0223732	(0.018, 0.027)	1.48881e-19
cg27295342	-0.0227571	(-0.028, -0.018)	1.5203e-19
cg16945415	-0.0245697	(-0.030, -0.019)	1.66731e-19
cg24871482	0.0209597	(0.016, 0.025)	1.73764e-19
cg06873024	-0.0239756	(-0.029, -0.019)	2.83719e-19
cg08255481	0.0279124	(0.022, 0.034)	2.86191e-19
cg16796458	0.0281176	(0.022, 0.034)	2.92873e-19
cg26313511	-0.0241845	(-0.029, -0.019)	2.96016e-19
cg06909254	0.0180865	(0.014, 0.022)	2.98302e-19
cg24116380	-0.0289592	(-0.035, -0.023)	3.02141e-19
cg02102456	0.0220865	(0.017, 0.027)	3.0568e-19
cg16162590	0.028969	(0.023, 0.035)	3.54504e-19
cg01120953	0.0231672	(0.018, 0.028)	4.31526e-19
cg18638581	-0.0220534	(-0.027, -0.017)	4.38406e-19
cg12535109	-0.0269506	(-0.033, -0.021)	4.43244e-19
cg23411518	0.025961	(0.020, 0.032)	4.50167e-19
cg13471188	-0.0277031	(-0.034, -0.022)	4.52566e-19
cg06551697	-0.0228639	(-0.028, -0.018)	4.71366e-19
cg15517343	0.0224306	(0.018, 0.027)	5.07491e-19
cg06196379	-0.0253326	(-0.031, -0.020)	5.61023e-19
cg16218477	0.0254384	(0.020, 0.031)	5.94245e-19
cg03050127	0.0203035	(0.016, 0.025)	5.94763e-19
cg04588356	-0.02849	(-0.035, -0.022)	6.86749e-19
cg02004165	-0.0273997	(-0.033, -0.021)	7.12753e-19
cg08015382	0.0173533	(0.014, 0.021)	7.20521e-19
cg16518861	-0.026692	(-0.032, -0.021)	7.38129e-19
cg09247020	-0.0301882	(-0.037, -0.024)	7.56806e-19
cg24015472	-0.0290861	(-0.035, -0.023)	8.25851e-19
cg25114611	-0.021032	(-0.026, -0.016)	8.39373e-19
cg03487430	0.0256696	(0.020, 0.031)	9.55156e-19
cg03274800	-0.0258493	(-0.031, -0.020)	9.56374e-19
cg04590036	-0.0287986	(-0.035, -0.023)	9.70653e-19
cg07388969	0.0253688	(0.020, 0.031)	1.04107e-18
cg04814352	-0.0251076	(-0.031, -0.020)	1.26837e-18
cg10088622	0.0241271	(0.019, 0.029)	1.2964e-18
cg13537801	0.0251113	(0.020, 0.031)	1.42347e-18
cg25973445	0.0232108	(0.018, 0.028)	1.60664e-18
cg06596307	0.0238449	(0.019, 0.029)	1.66246e-18
cg03216884	-0.0274716	(-0.033, -0.021)	1.67488e-18
cg21510189	0.0210511	(0.016, 0.026)	1.8258e-18
cg05372727	-0.0248033	(-0.030, -0.019)	1.83472e-18
cg06392753	-0.0233453	(-0.028, -0.018)	1.90029e-18
cg02236679	0.0268817	(0.021, 0.033)	1.92731e-18
cg08656837	-0.024673	(-0.030, -0.019)	2.06037e-18
cg13579205	0.0267676	(0.021, 0.033)	2.23364e-18
cg12182708	-0.0193804	(-0.024, -0.015)	2.48917e-18
cg01254707	-0.0280554	(-0.034, -0.022)	2.49829e-18
cg24928546	-0.0269724	(-0.033, -0.021)	2.58829e-18
cg15587041	0.0218902	(0.017, 0.027)	3.27225e-18
cg10185478	-0.0244669	(-0.030, -0.019)	3.47457e-18
cg06196314	-0.0279561	(-0.034, -0.022)	3.59202e-18
cg19499614	0.0197028	(0.015, 0.024)	4.04316e-18
cg23239344	0.0193576	(0.015, 0.024)	4.08978e-18
cg23695131	-0.0275654	(-0.034, -0.021)	4.1195e-18
cg08608126	-0.0243165	(-0.030, -0.019)	4.25062e-18
cg15688324	-0.0258763	(-0.032, -0.020)	4.6489e-18
cg06533895	-0.0254745	(-0.031, -0.020)	4.87223e-18
cg10547050	-0.024816	(-0.030, -0.019)	4.87736e-18
cg07320695	0.0201977	(0.016, 0.025)	4.90282e-18
cg10497894	-0.0270129	(-0.033, -0.021)	5.12669e-18
cg26035892	0.0237187	(0.018, 0.029)	5.64426e-18
cg25812095	0.0249845	(0.019, 0.031)	5.89318e-18
cg03893663	-0.0246441	(-0.030, -0.019)	6.57214e-18
cg16442402	0.0273498	(0.021, 0.033)	6.69185e-18
cg25124300	-0.0217526	(-0.027, -0.017)	7.43042e-18
cg08401628	0.0244099	(0.019, 0.030)	7.83865e-18
cg25714326	-0.0282962	(-0.035, -0.022)	7.88858e-18
cg22688535	-0.0275511	(-0.034, -0.021)	8.08731e-18
cg22534374	-0.0270264	(-0.033, -0.021)	8.35621e-18
cg17868893	-0.0258795	(-0.032, -0.020)	8.74832e-18
cg07727170	0.0198697	(0.015, 0.024)	9.02059e-18
cg07276621	0.0202843	(0.016, 0.025)	1.03195e-17
cg20632224	0.0225442	(0.017, 0.028)	1.03236e-17
cg27640064	-0.0200341	(-0.025, -0.016)	1.12744e-17
cg12618270	0.0176187	(0.014, 0.022)	1.1318e-17
cg08173915	-0.0246922	(-0.030, -0.019)	1.1664e-17
cg20938708	-0.0242639	(-0.030, -0.019)	1.17862e-17
cg08537847	-0.0266115	(-0.033, -0.021)	1.18305e-17
cg11380051	0.0260231	(0.020, 0.032)	1.19422e-17
cg08343834	0.020757	(0.016, 0.025)	1.19674e-17
cg02371631	0.0210486	(0.016, 0.026)	1.21123e-17
cg10378521	-0.0238219	(-0.029, -0.018)	1.22087e-17
cg13497089	0.028474	(0.022, 0.035)	1.30629e-17
cg04510420	0.0219272	(0.017, 0.027)	1.37433e-17
cg14982472	-0.0226208	(-0.028, -0.018)	1.44602e-17
cg10186039	0.0246539	(0.019, 0.030)	1.56452e-17
cg08500112	-0.0220167	(-0.027, -0.017)	1.57625e-17
cg05200313	-0.0230272	(-0.028, -0.018)	1.57815e-17
cg06074920	-0.0282996	(-0.035, -0.022)	1.60245e-17
cg26248586	0.0205591	(0.016, 0.025)	1.61474e-17
cg03339956	0.0221645	(0.017, 0.027)	1.67225e-17
cg08580187	-0.0195521	(-0.024, -0.015)	1.70052e-17
cg21611112	0.0270582	(0.021, 0.033)	1.74937e-17
cg10348368	0.0188993	(0.015, 0.023)	1.78246e-17
cg01580228	-0.0229914	(-0.028, -0.018)	2.24429e-17
cg15520052	0.0244783	(0.019, 0.030)	2.51505e-17
cg12593223	-0.0194837	(-0.024, -0.015)	2.57401e-17
cg27549186	-0.0267813	(-0.033, -0.021)	2.60512e-17
cg19513232	0.0262814	(0.020, 0.032)	3.01373e-17
cg04118741	-0.0264281	(-0.032, -0.020)	3.07359e-17
cg12077754	0.0276154	(0.021, 0.034)	3.2749e-17
cg10968631	0.0235956	(0.018, 0.029)	3.42348e-17
cg25507845	0.024714	(0.019, 0.030)	3.51696e-17
cg24049621	0.0216376	(0.017, 0.027)	3.61336e-17
cg14195992	-0.0243821	(-0.030, -0.019)	3.68346e-17
cg27278640	-0.0280847	(-0.035, -0.022)	3.68369e-17
cg05043716	-0.026932	(-0.033, -0.021)	4.05867e-17
cg18442362	-0.0234554	(-0.029, -0.018)	4.20731e-17
cg26899651	0.0242341	(0.019, 0.030)	4.29059e-17
cg04304338	-0.0223923	(-0.028, -0.017)	4.35281e-17
cg11179180	0.0200921	(0.015, 0.025)	5.01268e-17
cg20706315	-0.0237146	(-0.029, -0.018)	5.10883e-17
cg01558110	0.021644	(0.017, 0.027)	5.73095e-17
cg01448881	0.0236737	(0.018, 0.029)	5.8393e-17
cg26160945	-0.0266372	(-0.033, -0.021)	5.88023e-17
cg18325315	-0.0240911	(-0.030, -0.019)	6.08971e-17
cg25099490	-0.0223207	(-0.027, -0.017)	6.38842e-17
cg00067720	-0.0250666	(-0.031, -0.019)	6.43479e-17
cg18167466	0.021914	(0.017, 0.027)	6.58328e-17
cg24880869	0.0269146	(0.021, 0.033)	6.59194e-17
cg24879726	-0.0230715	(-0.028, -0.018)	6.65678e-17
cg07495389	-0.0209379	(-0.026, -0.016)	6.87578e-17
cg16744911	0.02537	(0.020, 0.031)	7.40175e-17
cg08684879	0.0261211	(0.020, 0.032)	7.6453e-17
cg13173567	-0.0250454	(-0.031, -0.019)	8.29897e-17
cg04700814	-0.0230857	(-0.028, -0.018)	8.36027e-17
cg09502809	0.0243491	(0.019, 0.030)	8.92377e-17
cg14636077	0.0219928	(0.017, 0.027)	9.09296e-17
cg27386431	0.0199544	(0.015, 0.025)	9.09511e-17
cg19239052	0.0251246	(0.019, 0.031)	9.52751e-17
cg16397028	0.0195556	(0.015, 0.024)	9.58679e-17
cg21292981	0.0258397	(0.020, 0.032)	1.06493e-16
cg06817454	-0.027033	(-0.033, -0.021)	1.08939e-16
cg22129276	-0.0221134	(-0.027, -0.017)	1.12429e-16
cg18985738	0.0207889	(0.016, 0.026)	1.29352e-16
cg23666300	-0.0278291	(-0.034, -0.021)	1.32266e-16
cg07136111	-0.0205398	(-0.025, -0.016)	1.32484e-16
cg17541002	-0.0202632	(-0.025, -0.016)	1.36383e-16
cg25307332	-0.0200066	(-0.025, -0.015)	1.38012e-16
cg22078179	0.0207116	(0.016, 0.026)	1.55358e-16
cg12077460	-0.0247036	(-0.030, -0.019)	1.56106e-16
cg15706312	0.0202755	(0.016, 0.025)	1.64647e-16
cg06642647	0.0257391	(0.020, 0.032)	1.65546e-16
cg16801797	0.0257028	(0.020, 0.032)	1.66491e-16
cg13296809	0.0250314	(0.019, 0.031)	1.78749e-16
cg22441000	-0.0255029	(-0.031, -0.020)	1.94158e-16
cg10458734	-0.0204318	(-0.025, -0.016)	1.96285e-16
cg16442712	-0.0250889	(-0.031, -0.019)	1.98662e-16
cg03668470	0.0220292	(0.017, 0.027)	2.05386e-16
cg15867626	-0.0252062	(-0.031, -0.019)	2.05897e-16
cg04144218	0.0217747	(0.017, 0.027)	2.16827e-16
cg05815419	0.0251405	(0.019, 0.031)	2.2202e-16
cg15064964	0.0240232	(0.018, 0.030)	2.22066e-16
cg14959425	-0.0254446	(-0.031, -0.019)	2.225e-16
cg08358964	0.0202739	(0.016, 0.025)	2.34141e-16
cg20561863	-0.0216728	(-0.027, -0.017)	2.34929e-16
cg02926307	-0.026243	(-0.032, -0.020)	2.49575e-16
cg20969424	-0.0211815	(-0.026, -0.016)	2.51578e-16
cg00201133	-0.0252529	(-0.031, -0.019)	2.54201e-16
cg21328082	-0.0224778	(-0.028, -0.017)	2.82507e-16
cg13719712	-0.0266014	(-0.033, -0.020)	2.89075e-16
cg01649611	-0.024392	(-0.030, -0.019)	2.92131e-16
cg05808246	-0.0232553	(-0.029, -0.018)	3.00472e-16
cg16817668	-0.025077	(-0.031, -0.019)	3.06088e-16
cg13413719	-0.0205976	(-0.025, -0.016)	3.08478e-16
cg00782188	0.019133	(0.015, 0.024)	3.11495e-16
cg23725027	0.0181813	(0.014, 0.022)	3.11826e-16
cg25997722	-0.0217554	(-0.027, -0.017)	3.62371e-16
cg18456331	-0.0228119	(-0.028, -0.017)	3.8951e-16
cg02383399	0.0244161	(0.019, 0.030)	4.25665e-16
cg02225720	-0.022562	(-0.028, -0.017)	4.25722e-16
cg15466952	-0.0239201	(-0.030, -0.018)	4.27317e-16
cg13446584	-0.0231557	(-0.029, -0.018)	4.39145e-16
cg24085344	0.0264156	(0.020, 0.033)	4.41711e-16
cg09599062	-0.0254951	(-0.032, -0.019)	4.56583e-16
cg19466563	0.0180159	(0.014, 0.022)	4.67607e-16
cg19405484	-0.0232075	(-0.029, -0.018)	4.84644e-16
cg21702971	0.0225426	(0.017, 0.028)	4.96194e-16
cg27168858	0.0221721	(0.017, 0.027)	5.06163e-16
cg03116016	-0.0218517	(-0.027, -0.017)	5.90368e-16
cg02171804	0.0255474	(0.019, 0.032)	5.9994e-16
cg05600496	0.0259228	(0.020, 0.032)	6.43453e-16
cg22065124	0.0229251	(0.017, 0.028)	7.09056e-16
cg02753187	-0.0231837	(-0.029, -0.018)	7.25127e-16
cg13925220	0.022999	(0.017, 0.029)	7.29344e-16
cg12449813	0.0212141	(0.016, 0.026)	7.53137e-16
cg22444720	-0.0222507	(-0.028, -0.017)	7.57903e-16
cg05643545	0.0220443	(0.017, 0.027)	7.76501e-16
cg19324627	0.021705	(0.017, 0.027)	7.79461e-16
cg01649623	0.021008	(0.016, 0.026)	7.82009e-16
cg00363082	0.0226697	(0.017, 0.028)	8.35209e-16
cg26880525	-0.0248949	(-0.031, -0.019)	8.59616e-16
cg08720806	0.0200564	(0.015, 0.025)	9.16332e-16
cg26222731	0.0246387	(0.019, 0.031)	9.19533e-16
cg04938738	-0.0240837	(-0.030, -0.018)	9.49882e-16
cg24032304	-0.0262458	(-0.033, -0.020)	1.01041e-15
cg01601639	0.0222517	(0.017, 0.028)	1.01056e-15
cg21904489	-0.0208664	(-0.026, -0.016)	1.04539e-15
cg03535079	-0.0251127	(-0.031, -0.019)	1.05943e-15
cg20995564	-0.0214012	(-0.027, -0.016)	1.09985e-15
cg24064639	0.0237455	(0.018, 0.029)	1.1016e-15
cg12813754	0.0172362	(0.013, 0.021)	1.17603e-15
cg15290965	0.0188186	(0.014, 0.023)	1.17759e-15
cg02136961	0.0247839	(0.019, 0.031)	1.21841e-15
cg08861493	0.0160274	(0.012, 0.020)	1.25434e-15
cg10797552	-0.0211514	(-0.026, -0.016)	1.25893e-15
cg00784161	-0.0251729	(-0.031, -0.019)	1.27888e-15
cg06507244	0.017971	(0.014, 0.022)	1.28201e-15
cg12160087	0.0223204	(0.017, 0.028)	1.37923e-15
cg03803086	0.025917	(0.020, 0.032)	1.38e-15
cg10433273	0.0217868	(0.017, 0.027)	1.42134e-15
cg21130221	-0.0219078	(-0.027, -0.017)	1.44688e-15
cg13696887	0.0218901	(0.017, 0.027)	1.49197e-15
cg15487620	0.0208579	(0.016, 0.026)	1.50563e-15
cg23191950	0.0244147	(0.019, 0.030)	1.52481e-15
cg13948883	-0.0224022	(-0.028, -0.017)	1.77809e-15
cg20492868	0.0206349	(0.016, 0.026)	1.81355e-15
cg05491166	0.0181598	(0.014, 0.023)	1.81975e-15
cg05265574	0.0193683	(0.015, 0.024)	1.83294e-15
cg14327394	0.0237685	(0.018, 0.030)	1.84615e-15
cg14183922	0.0224358	(0.017, 0.028)	1.97728e-15
cg19047158	0.0231132	(0.017, 0.029)	2.1191e-15
cg04218880	0.0191008	(0.014, 0.024)	2.1531e-15
cg19104757	-0.0223746	(-0.028, -0.017)	2.22494e-15
cg05251593	0.0186668	(0.014, 0.023)	2.32529e-15
cg08319999	0.0231886	(0.018, 0.029)	2.56345e-15
cg09378756	-0.0228201	(-0.028, -0.017)	2.56989e-15
cg24954967	-0.0242748	(-0.030, -0.018)	2.63991e-15
cg13005635	-0.0230556	(-0.029, -0.017)	2.79603e-15
cg04705318	0.0248119	(0.019, 0.031)	2.80042e-15
cg14397231	-0.0261073	(-0.032, -0.020)	2.90147e-15
cg11562411	0.0202605	(0.015, 0.025)	2.93425e-15
cg23068989	-0.0249227	(-0.031, -0.019)	2.94409e-15
cg23970275	-0.0248372	(-0.031, -0.019)	3.06536e-15
cg22564695	0.0204224	(0.015, 0.025)	3.1484e-15
cg12972447	0.0232426	(0.018, 0.029)	3.18187e-15
cg24543939	-0.0239007	(-0.030, -0.018)	3.19179e-15
cg08961621	0.0189167	(0.014, 0.024)	3.26968e-15
cg13342710	-0.0233328	(-0.029, -0.018)	3.40257e-15
cg08305378	0.0231691	(0.017, 0.029)	3.63418e-15
cg24518609	-0.0242382	(-0.030, -0.018)	3.86031e-15
cg17884766	-0.0244764	(-0.030, -0.018)	3.91016e-15
cg19762427	-0.0252172	(-0.031, -0.019)	3.91841e-15
cg12307200	-0.0262645	(-0.033, -0.020)	3.92844e-15
cg08857713	0.0202218	(0.015, 0.025)	4.06611e-15
cg26977759	0.0163262	(0.012, 0.020)	4.60722e-15
cg03849851	-0.0229689	(-0.029, -0.017)	5.1909e-15
cg15867307	-0.0237317	(-0.030, -0.018)	5.38799e-15
cg02054513	-0.024679	(-0.031, -0.019)	5.47057e-15
cg14488466	-0.023178	(-0.029, -0.017)	5.49736e-15
cg24726137	-0.0247973	(-0.031, -0.019)	5.49873e-15
cg10037913	-0.0214106	(-0.027, -0.016)	5.5043e-15
cg26257411	0.0233254	(0.018, 0.029)	5.50596e-15
cg13733708	-0.0216583	(-0.027, -0.016)	5.61174e-15
cg08480996	0.0227094	(0.017, 0.028)	5.61716e-15
cg15891757	0.0211538	(0.016, 0.026)	5.72552e-15
cg06434454	-0.0259254	(-0.032, -0.020)	5.96153e-15
cg26296781	-0.0222892	(-0.028, -0.017)	6.05021e-15
cg26710371	0.0236375	(0.018, 0.029)	6.07227e-15
cg02917236	0.0247339	(0.019, 0.031)	6.2067e-15
cg03691720	-0.0249576	(-0.031, -0.019)	6.68977e-15
cg00124095	0.0214805	(0.016, 0.027)	6.84889e-15
cg01065679	0.0237301	(0.018, 0.030)	7.29547e-15
cg16353350	0.0210312	(0.016, 0.026)	7.507e-15
cg16533146	-0.0231483	(-0.029, -0.017)	7.56451e-15
cg17512133	-0.0225888	(-0.028, -0.017)	7.76286e-15
cg05131526	0.0193037	(0.015, 0.024)	7.89055e-15
cg02854554	0.0228754	(0.017, 0.029)	8.70453e-15
cg26010756	-0.0252853	(-0.032, -0.019)	8.84715e-15
cg03835824	0.0197581	(0.015, 0.025)	8.87555e-15
cg08931404	0.0189278	(0.014, 0.024)	8.94313e-15
cg07974833	-0.0231141	(-0.029, -0.017)	9.14221e-15
cg05901279	0.0203106	(0.015, 0.025)	9.42465e-15
cg08139855	0.0217141	(0.016, 0.027)	9.49848e-15
cg04648494	0.0206082	(0.015, 0.026)	9.70139e-15
cg16876823	0.0228292	(0.017, 0.029)	9.79732e-15
cg21363050	-0.0246168	(-0.031, -0.018)	9.8776e-15
cg17683775	-0.0220691	(-0.028, -0.017)	1.02957e-14
cg08137852	0.0224392	(0.017, 0.028)	1.06788e-14
cg01827248	0.0251405	(0.019, 0.031)	1.07948e-14
cg17206393	-0.019534	(-0.024, -0.015)	1.0984e-14
cg20583432	-0.0241637	(-0.030, -0.018)	1.12171e-14
cg11090529	0.0224478	(0.017, 0.028)	1.16386e-14
cg13960999	0.0187994	(0.014, 0.024)	1.17102e-14
cg18937934	0.0159827	(0.012, 0.020)	1.17876e-14
cg20706778	0.0165655	(0.012, 0.021)	1.20337e-14
cg02630477	0.0208362	(0.016, 0.026)	1.21765e-14
cg14339991	0.0204646	(0.015, 0.026)	1.25889e-14
cg25443836	0.0223066	(0.017, 0.028)	1.28429e-14
cg23258611	0.0222798	(0.017, 0.028)	1.31127e-14
cg26427498	-0.0223296	(-0.028, -0.017)	1.32305e-14
cg11728145	-0.0206231	(-0.026, -0.015)	1.33539e-14
cg21002224	0.0248565	(0.019, 0.031)	1.35262e-14
cg22027204	-0.0208834	(-0.026, -0.016)	1.36311e-14
cg24065957	0.021199	(0.016, 0.027)	1.37687e-14
cg12606682	0.022061	(0.017, 0.028)	1.4966e-14
cg17184477	0.0176142	(0.013, 0.022)	1.52099e-14
cg17927847	0.019814	(0.015, 0.025)	1.52989e-14
cg12432155	0.0153504	(0.011, 0.019)	1.54436e-14
cg05270551	-0.0222997	(-0.028, -0.017)	1.58433e-14
cg04102854	-0.0229134	(-0.029, -0.017)	1.61622e-14
cg23623251	-0.0256169	(-0.032, -0.019)	1.68798e-14
cg25941285	-0.0250588	(-0.031, -0.019)	1.6949e-14
cg08141142	0.0235824	(0.018, 0.030)	1.7866e-14
cg17356733	-0.0229944	(-0.029, -0.017)	1.81319e-14
ch.16.1630026F	0.024722	(0.018, 0.031)	1.82438e-14
cg18450270	0.0194879	(0.015, 0.024)	1.90919e-14
cg13725590	0.0227496	(0.017, 0.028)	1.92335e-14
cg20506347	0.0229428	(0.017, 0.029)	1.94489e-14
cg00909286	0.0193006	(0.014, 0.024)	2.00628e-14
cg24119607	-0.0226313	(-0.028, -0.017)	2.04775e-14
cg27407935	-0.0239921	(-0.030, -0.018)	2.05425e-14
cg20319604	-0.0230893	(-0.029, -0.017)	2.05445e-14
cg10327067	0.0200405	(0.015, 0.025)	2.07204e-14
cg25075776	0.0231344	(0.017, 0.029)	2.09134e-14
cg00281273	0.0244944	(0.018, 0.031)	2.12647e-14
cg04265492	0.0180153	(0.013, 0.023)	2.14237e-14
cg17327171	-0.0206526	(-0.026, -0.015)	2.25456e-14
cg03340667	-0.0245941	(-0.031, -0.018)	2.26053e-14
cg05865493	0.0156387	(0.012, 0.020)	2.29074e-14
cg07339138	-0.0214832	(-0.027, -0.016)	2.31571e-14
cg05132828	0.0218202	(0.016, 0.027)	2.32995e-14
cg20643991	0.0201367	(0.015, 0.025)	2.51075e-14
cg21068293	0.0146323	(0.011, 0.018)	2.56028e-14
cg17959631	0.0206659	(0.015, 0.026)	2.59872e-14
cg03786842	0.0206197	(0.015, 0.026)	2.77898e-14
cg26620314	0.0180586	(0.013, 0.023)	2.93172e-14
cg24560920	-0.0228884	(-0.029, -0.017)	3.08013e-14
cg02821149	0.021683	(0.016, 0.027)	3.17825e-14
cg03428047	0.0223063	(0.017, 0.028)	3.22693e-14
cg16079541	0.0244279	(0.018, 0.031)	3.2418e-14
cg20632887	0.0189123	(0.014, 0.024)	3.35152e-14
cg07884255	-0.0243501	(-0.031, -0.018)	3.37988e-14
cg11205173	0.0220846	(0.016, 0.028)	3.47145e-14
cg20172156	0.0185116	(0.014, 0.023)	3.47782e-14
cg01388260	0.0173002	(0.013, 0.022)	3.50001e-14
cg08496523	0.0210611	(0.016, 0.026)	3.52502e-14
cg14425294	0.0213008	(0.016, 0.027)	3.54459e-14
cg06092244	-0.0251156	(-0.032, -0.019)	3.59448e-14
cg05719392	-0.0240732	(-0.030, -0.018)	3.67213e-14
cg00118158	0.0198134	(0.015, 0.025)	3.74127e-14
cg13780614	0.0153059	(0.011, 0.019)	3.80547e-14
cg12845021	0.0246762	(0.018, 0.031)	3.84564e-14
cg10743102	-0.0232984	(-0.029, -0.017)	3.85634e-14
cg13044649	-0.0214469	(-0.027, -0.016)	3.89012e-14
cg19292760	0.02079	(0.015, 0.026)	3.90521e-14
cg19339146	0.0246851	(0.018, 0.031)	3.93167e-14
cg13030582	0.019568	(0.015, 0.025)	3.93314e-14
cg23167456	0.0205104	(0.015, 0.026)	4.17876e-14
cg21140160	-0.0209782	(-0.026, -0.016)	4.29815e-14
cg04243033	0.0226612	(0.017, 0.028)	4.33929e-14
cg14170337	-0.0193161	(-0.024, -0.014)	4.3464e-14
cg14538785	-0.022972	(-0.029, -0.017)	4.53972e-14
cg18851795	0.0190773	(0.014, 0.024)	4.62394e-14
cg10835986	0.023179	(0.017, 0.029)	4.64634e-14
cg12441066	0.0182728	(0.014, 0.023)	4.75343e-14
cg03925072	0.0213682	(0.016, 0.027)	4.83467e-14
cg04233620	-0.0247459	(-0.031, -0.018)	4.87526e-14
cg18857655	-0.0250109	(-0.031, -0.019)	4.87605e-14
cg27050612	-0.0219074	(-0.028, -0.016)	4.91761e-14
cg05484458	0.0175945	(0.013, 0.022)	5.07414e-14
cg23140965	0.0178363	(0.013, 0.022)	5.08203e-14
cg00506299	-0.0246463	(-0.031, -0.018)	5.21859e-14
cg13907255	0.0201311	(0.015, 0.025)	5.22172e-14
cg04685228	-0.0199544	(-0.025, -0.015)	5.26251e-14
cg24504014	-0.0209151	(-0.026, -0.016)	5.47696e-14
cg25705508	-0.0223021	(-0.028, -0.017)	5.4976e-14
cg18882687	-0.0236721	(-0.030, -0.018)	5.52179e-14
cg03649855	-0.0228262	(-0.029, -0.017)	5.60466e-14
cg06867623	0.0231073	(0.017, 0.029)	5.60842e-14
cg13042605	0.0239597	(0.018, 0.030)	5.65488e-14
cg04591650	0.0214452	(0.016, 0.027)	5.68626e-14
cg06635133	0.018015	(0.013, 0.023)	5.70514e-14
cg17854297	0.0205766	(0.015, 0.026)	5.96818e-14
cg16872071	-0.0166586	(-0.021, -0.012)	6.08439e-14
cg16861241	0.0208436	(0.015, 0.026)	6.13415e-14
cg09168997	0.022517	(0.017, 0.028)	6.32325e-14
cg10929758	-0.0228862	(-0.029, -0.017)	6.77142e-14
cg01306747	0.0202025	(0.015, 0.025)	6.87544e-14
cg04025127	0.0208872	(0.015, 0.026)	6.96435e-14
cg25721982	0.0225263	(0.017, 0.028)	7.19784e-14
cg15716847	-0.0228195	(-0.029, -0.017)	7.29529e-14
cg13682096	0.0236002	(0.017, 0.030)	7.33105e-14
cg03591753	-0.0211127	(-0.027, -0.016)	7.43574e-14
cg17344091	-0.0226852	(-0.029, -0.017)	7.50054e-14
cg07322003	0.021876	(0.016, 0.028)	7.53744e-14
cg00834924	-0.0192565	(-0.024, -0.014)	7.72802e-14
cg16289848	0.0197932	(0.015, 0.025)	8.11683e-14
cg09414426	-0.0238512	(-0.030, -0.018)	8.19132e-14
cg03919488	-0.0196815	(-0.025, -0.015)	8.24347e-14
cg12684668	-0.022182	(-0.028, -0.016)	8.49173e-14
cg24438085	0.0195842	(0.015, 0.025)	8.96655e-14
cg13327134	0.0196923	(0.015, 0.025)	9.11376e-14
cg25028639	-0.024587	(-0.031, -0.018)	9.27389e-14
cg18852857	-0.0228431	(-0.029, -0.017)	9.30457e-14
cg11287987	0.0204498	(0.015, 0.026)	9.34097e-14
cg18677871	0.0238542	(0.018, 0.030)	9.36849e-14
cg07120031	-0.0209628	(-0.026, -0.016)	9.42127e-14
cg12422704	0.0227307	(0.017, 0.029)	1.00574e-13
cg16200325	0.0229568	(0.017, 0.029)	1.03847e-13
cg22996031	0.0201873	(0.015, 0.025)	1.03916e-13
cg02175321	-0.0222592	(-0.028, -0.016)	1.0543e-13
cg14465376	-0.0207755	(-0.026, -0.015)	1.05739e-13
cg15712057	0.0173809	(0.013, 0.022)	1.0743e-13
cg06894710	-0.0200818	(-0.025, -0.015)	1.08532e-13
cg11814087	-0.0175424	(-0.022, -0.013)	1.11376e-13
cg12083852	0.0212221	(0.016, 0.027)	1.11915e-13
cg26346562	0.02044	(0.015, 0.026)	1.13302e-13
cg26038465	0.021382	(0.016, 0.027)	1.13957e-13
cg05057534	-0.0187198	(-0.024, -0.014)	1.14753e-13
cg15712310	0.0230893	(0.017, 0.029)	1.18312e-13
ch.10.80061816F	0.0232721	(0.017, 0.029)	1.18709e-13
cg03473087	0.024371	(0.018, 0.031)	1.23151e-13
cg27410595	-0.0236159	(-0.030, -0.017)	1.23734e-13
cg19981243	0.0187924	(0.014, 0.024)	1.24661e-13
cg10220544	-0.0212865	(-0.027, -0.016)	1.25605e-13
ch.14.68214257F	0.023848	(0.018, 0.030)	1.2814e-13
cg05487895	0.0192385	(0.014, 0.024)	1.28401e-13
cg18173859	0.0203573	(0.015, 0.026)	1.29458e-13
cg17548735	0.0202851	(0.015, 0.026)	1.36111e-13
cg22383874	0.0226914	(0.017, 0.029)	1.39715e-13
cg04936009	-0.0236544	(-0.030, -0.017)	1.39719e-13
cg25137841	0.0215063	(0.016, 0.027)	1.39823e-13
cg10278552	-0.0201371	(-0.025, -0.015)	1.41545e-13
cg15374027	0.0199391	(0.015, 0.025)	1.43597e-13
cg07165288	0.017674	(0.013, 0.022)	1.44298e-13
cg25576997	-0.0205263	(-0.026, -0.015)	1.54131e-13
cg06981033	0.0188277	(0.014, 0.024)	1.60759e-13
cg15013177	0.017716	(0.013, 0.022)	1.64114e-13
cg09362047	-0.0224322	(-0.028, -0.017)	1.66909e-13
cg13782937	0.0217242	(0.016, 0.027)	1.67624e-13
cg00024516	-0.0230097	(-0.029, -0.017)	1.67945e-13
cg25500948	0.0215368	(0.016, 0.027)	1.68162e-13
cg05917419	0.0189695	(0.014, 0.024)	1.73093e-13
cg15228639	0.0230339	(0.017, 0.029)	1.7314e-13
cg21691367	-0.0234043	(-0.030, -0.017)	1.76627e-13
cg21691753	0.0236834	(0.017, 0.030)	1.82028e-13
cg10928426	0.0205396	(0.015, 0.026)	1.86098e-13
cg10030162	0.0202548	(0.015, 0.026)	1.92509e-13
cg00123478	0.0225946	(0.017, 0.029)	1.9828e-13
cg09867084	0.0211031	(0.016, 0.027)	2.00266e-13
cg26915924	0.017207	(0.013, 0.022)	2.01908e-13
cg08548498	-0.0198566	(-0.025, -0.015)	2.06231e-13
cg21913159	0.0183067	(0.013, 0.023)	2.08249e-13
cg00238805	0.0227732	(0.017, 0.029)	2.18618e-13
cg13214309	0.0168176	(0.012, 0.021)	2.20262e-13
cg07081061	0.0180975	(0.013, 0.023)	2.20487e-13
cg10988324	0.0237214	(0.017, 0.030)	2.26107e-13
cg05940146	0.0206123	(0.015, 0.026)	2.26552e-13
ch.2.30415474F	0.0233688	(0.017, 0.030)	2.27717e-13
cg05976840	0.0224924	(0.017, 0.028)	2.32635e-13
cg24938761	-0.0189733	(-0.024, -0.014)	2.34044e-13
cg17571559	-0.0198024	(-0.025, -0.015)	2.36561e-13
cg25936902	-0.0217871	(-0.028, -0.016)	2.38295e-13
cg16251016	-0.0222824	(-0.028, -0.016)	2.47092e-13
cg26392737	0.0219709	(0.016, 0.028)	2.49029e-13
cg22286764	-0.0210654	(-0.027, -0.015)	2.51846e-13
ch.8.214553F	0.0242731	(0.018, 0.031)	2.58289e-13
cg10275917	-0.0226112	(-0.029, -0.017)	2.61307e-13
cg21708130	-0.0205423	(-0.026, -0.015)	2.6694e-13
cg11468363	-0.0223683	(-0.028, -0.016)	2.74823e-13
cg15427520	0.0187886	(0.014, 0.024)	2.79628e-13
cg09220326	-0.023372	(-0.030, -0.017)	2.82779e-13
cg04017102	0.0221413	(0.016, 0.028)	2.8712e-13
cg25091228	0.0198618	(0.015, 0.025)	2.94441e-13
cg25073563	0.0168081	(0.012, 0.021)	2.97207e-13
cg26196087	-0.0205494	(-0.026, -0.015)	3.01193e-13
cg17110052	0.0201676	(0.015, 0.026)	3.02274e-13
cg00501904	0.0193107	(0.014, 0.024)	3.08018e-13
cg11150074	0.0185525	(0.014, 0.023)	3.1122e-13
cg08324925	0.0235929	(0.017, 0.030)	3.13925e-13
cg11207652	0.0194564	(0.014, 0.025)	3.18543e-13
cg01277438	0.0220468	(0.016, 0.028)	3.32681e-13
cg13269555	0.017026	(0.012, 0.022)	3.37358e-13
cg22233512	0.0213885	(0.016, 0.027)	3.42185e-13
cg09859596	0.0151125	(0.011, 0.019)	3.42637e-13
cg04261496	-0.0180106	(-0.023, -0.013)	3.45084e-13
cg00003858	0.020751	(0.015, 0.026)	3.47601e-13
cg02304370	-0.0223345	(-0.028, -0.016)	3.6161e-13
cg04234543	0.020814	(0.015, 0.026)	3.66351e-13
ch.12.50831229F	0.0213655	(0.016, 0.027)	3.66693e-13
cg22650271	0.0227587	(0.017, 0.029)	3.70085e-13
cg20470975	-0.0233895	(-0.030, -0.017)	3.76554e-13
cg19274606	0.023138	(0.017, 0.029)	3.81908e-13
cg05245650	-0.0219903	(-0.028, -0.016)	3.8754e-13
cg26829322	0.0211019	(0.015, 0.027)	3.90695e-13
ch.12.41530717F	0.0233355	(0.017, 0.030)	3.91643e-13
cg12431087	0.0212914	(0.016, 0.027)	3.91657e-13
cg09565002	0.0196491	(0.014, 0.025)	3.95297e-13
cg19883748	0.017492	(0.013, 0.022)	3.95696e-13
cg00499237	0.0209394	(0.015, 0.027)	4.00476e-13
cg10608341	0.0236074	(0.017, 0.030)	4.07404e-13
cg11691844	-0.0238183	(-0.030, -0.017)	4.14128e-13
cg12429065	0.0188048	(0.014, 0.024)	4.15404e-13
cg06999127	0.0148434	(0.011, 0.019)	4.19723e-13
cg12925682	-0.0212695	(-0.027, -0.016)	4.21588e-13
cg16678564	0.0229207	(0.017, 0.029)	4.27227e-13
cg04874103	0.021734	(0.016, 0.028)	4.3072e-13
cg04399632	-0.0218699	(-0.028, -0.016)	4.37841e-13
cg23040782	-0.0218443	(-0.028, -0.016)	4.45382e-13
cg20261167	0.0220099	(0.016, 0.028)	4.52245e-13
cg17497320	0.0171495	(0.013, 0.022)	4.5488e-13
cg25891078	0.0205769	(0.015, 0.026)	4.5962e-13
cg06758644	0.0218851	(0.016, 0.028)	4.64523e-13
cg25587431	-0.0216007	(-0.027, -0.016)	4.69205e-13
cg07804470	-0.0227549	(-0.029, -0.017)	4.74107e-13
cg08298091	-0.0229654	(-0.029, -0.017)	4.90697e-13
cg16107528	0.0195737	(0.014, 0.025)	5.01338e-13
cg12003463	0.0223835	(0.016, 0.028)	5.02158e-13
cg12580580	0.0195057	(0.014, 0.025)	5.02649e-13
cg08913523	-0.0240176	(-0.030, -0.018)	5.0474e-13
cg17753162	0.0214492	(0.016, 0.027)	5.06052e-13
cg01450842	-0.0225698	(-0.029, -0.017)	5.22205e-13
cg14443637	-0.0238513	(-0.030, -0.017)	5.26489e-13
cg02713832	0.0192299	(0.014, 0.024)	5.49762e-13
cg13224420	0.0214657	(0.016, 0.027)	5.51275e-13
cg03821121	-0.0174185	(-0.022, -0.013)	5.55337e-13
cg12552104	0.0201743	(0.015, 0.026)	5.6606e-13
cg16204225	-0.0225026	(-0.029, -0.016)	5.704e-13
cg08220149	-0.0190861	(-0.024, -0.014)	6.25953e-13
cg22044342	0.0231389	(0.017, 0.029)	6.37908e-13
cg17924243	-0.0211461	(-0.027, -0.015)	6.44989e-13
cg03009240	0.0161186	(0.012, 0.020)	6.47551e-13
cg04045544	-0.0210202	(-0.027, -0.015)	6.72231e-13
cg26768556	0.0154903	(0.011, 0.020)	6.73628e-13
cg19211851	0.015531	(0.011, 0.020)	6.74705e-13
cg19883066	0.0227756	(0.017, 0.029)	6.87245e-13
cg10256477	0.0201385	(0.015, 0.026)	6.89531e-13
cg17454561	-0.02087	(-0.026, -0.015)	7.05151e-13
cg13600632	0.0177859	(0.013, 0.023)	7.10972e-13
cg24956391	-0.0204886	(-0.026, -0.015)	7.11807e-13
cg20748073	-0.0205606	(-0.026, -0.015)	7.17065e-13
cg08780166	0.0161322	(0.012, 0.020)	7.19689e-13
cg00738345	0.0172438	(0.013, 0.022)	7.21096e-13
cg21857098	-0.0223924	(-0.028, -0.016)	7.22587e-13
cg10298992	0.0159679	(0.012, 0.020)	7.31416e-13
cg24108508	-0.0224031	(-0.028, -0.016)	7.46362e-13
cg23532322	0.0206658	(0.015, 0.026)	7.63279e-13
cg27130493	-0.0202995	(-0.026, -0.015)	7.8984e-13
cg06811300	0.0197592	(0.014, 0.025)	7.94233e-13
cg11943883	-0.023327	(-0.030, -0.017)	7.9817e-13
cg07780199	0.0210722	(0.015, 0.027)	8.02621e-13
cg06440041	0.0227782	(0.017, 0.029)	8.05744e-13
cg25888881	0.0227469	(0.017, 0.029)	8.05837e-13
cg24384120	0.0224926	(0.016, 0.029)	8.12573e-13
cg27517823	0.0185438	(0.014, 0.024)	8.24073e-13
cg17939585	-0.0226329	(-0.029, -0.017)	8.5316e-13
cg01266390	0.021919	(0.016, 0.028)	8.58202e-13
cg26131026	0.0207056	(0.015, 0.026)	8.67394e-13
cg15833353	-0.0226504	(-0.029, -0.017)	8.67573e-13
cg01684175	-0.0219583	(-0.028, -0.016)	8.69008e-13
cg07635227	-0.0123021	(-0.016, -0.009)	8.71398e-13
cg25943719	0.0208229	(0.015, 0.026)	8.77276e-13
cg03654783	0.0172162	(0.013, 0.022)	8.80489e-13
cg01933519	-0.0193839	(-0.025, -0.014)	8.82262e-13
cg15282417	0.0211853	(0.015, 0.027)	8.96119e-13
cg00446046	-0.0205027	(-0.026, -0.015)	9.02152e-13
cg01170129	-0.0203433	(-0.026, -0.015)	9.1595e-13
cg11064454	0.014652	(0.011, 0.019)	9.29363e-13
cg17262810	-0.0222286	(-0.028, -0.016)	9.38338e-13
cg05546575	-0.0223292	(-0.028, -0.016)	9.47916e-13
cg09562426	0.0202748	(0.015, 0.026)	9.83932e-13
cg26877720	-0.0219084	(-0.028, -0.016)	1.00867e-12
cg20094066	0.0180581	(0.013, 0.023)	1.01595e-12
cg13557373	0.0143652	(0.010, 0.018)	1.02461e-12
cg14048465	0.0186378	(0.014, 0.024)	1.0486e-12
cg26479374	-0.0217369	(-0.028, -0.016)	1.07678e-12
cg00289053	0.0155748	(0.011, 0.020)	1.08624e-12
cg20872809	-0.0231448	(-0.029, -0.017)	1.08787e-12
cg25817351	0.0217337	(0.016, 0.028)	1.0976e-12
cg11192169	0.0173088	(0.013, 0.022)	1.09764e-12
cg01077100	-0.0205171	(-0.026, -0.015)	1.10235e-12
cg27289079	-0.0206038	(-0.026, -0.015)	1.106e-12
cg05229759	0.0209577	(0.015, 0.027)	1.1134e-12
cg12918696	-0.0235852	(-0.030, -0.017)	1.1603e-12
cg14685356	-0.0211	(-0.027, -0.015)	1.16358e-12
cg01733904	-0.0186027	(-0.024, -0.014)	1.17263e-12
cg14918548	-0.0204775	(-0.026, -0.015)	1.18225e-12
cg08116711	-0.0223437	(-0.028, -0.016)	1.18753e-12
cg04910662	0.0219432	(0.016, 0.028)	1.19428e-12
cg16346032	-0.0224609	(-0.029, -0.016)	1.19799e-12
cg13442388	0.0163761	(0.012, 0.021)	1.21511e-12
cg03471346	-0.0204923	(-0.026, -0.015)	1.23267e-12
cg18912530	-0.0218453	(-0.028, -0.016)	1.23983e-12
cg07541160	0.0163687	(0.012, 0.021)	1.24433e-12
cg13411813	0.0202878	(0.015, 0.026)	1.25412e-12
cg08469255	-0.0213655	(-0.027, -0.016)	1.29974e-12
cg01668352	-0.0223233	(-0.028, -0.016)	1.31672e-12
cg11155784	0.0182975	(0.013, 0.023)	1.32452e-12
cg01651570	0.0203622	(0.015, 0.026)	1.326e-12
cg18052274	-0.0228103	(-0.029, -0.017)	1.36463e-12
cg20971546	0.0204094	(0.015, 0.026)	1.37728e-12
cg04133132	0.0175341	(0.013, 0.022)	1.38047e-12
cg27153327	-0.0219313	(-0.028, -0.016)	1.39e-12
cg05559808	0.0176062	(0.013, 0.022)	1.3925e-12
cg03682581	-0.0244074	(-0.031, -0.018)	1.41055e-12
cg26490274	0.0208889	(0.015, 0.027)	1.41719e-12
cg24613043	0.016044	(0.012, 0.020)	1.42035e-12
cg05203213	0.0200111	(0.015, 0.025)	1.42314e-12
cg18496543	-0.0219848	(-0.028, -0.016)	1.4294e-12
cg07132038	0.0211313	(0.015, 0.027)	1.43689e-12
cg23694605	0.0216931	(0.016, 0.028)	1.45462e-12
cg03988038	0.0212786	(0.015, 0.027)	1.4597e-12
cg07526974	0.017486	(0.013, 0.022)	1.46331e-12
cg22877024	0.0180746	(0.013, 0.023)	1.46961e-12
cg05227215	0.0180171	(0.013, 0.023)	1.4715e-12
cg03198733	-0.0202878	(-0.026, -0.015)	1.4746e-12
cg12630983	0.0148447	(0.011, 0.019)	1.47786e-12
cg18875453	0.0194301	(0.014, 0.025)	1.52769e-12
cg04756168	0.0209633	(0.015, 0.027)	1.55248e-12
cg16476991	-0.0184232	(-0.023, -0.013)	1.6053e-12
cg07846400	0.0173296	(0.013, 0.022)	1.61667e-12
cg05400196	0.0151736	(0.011, 0.019)	1.61686e-12
cg04782982	0.0208347	(0.015, 0.027)	1.6224e-12
cg13686789	0.020093	(0.015, 0.026)	1.63446e-12
cg12611448	-0.019602	(-0.025, -0.014)	1.65971e-12
cg16860392	-0.0234013	(-0.030, -0.017)	1.67619e-12
cg13555050	-0.0188433	(-0.024, -0.014)	1.67653e-12
cg14633252	-0.021178	(-0.027, -0.015)	1.69457e-12
cg26013796	0.0166259	(0.012, 0.021)	1.76919e-12
cg07298299	0.0167223	(0.012, 0.021)	1.7767e-12
cg09000257	0.0154136	(0.011, 0.020)	1.77937e-12
cg14559879	-0.020948	(-0.027, -0.015)	1.84781e-12
cg13197103	0.0185248	(0.013, 0.024)	1.88484e-12
cg19442889	0.0178536	(0.013, 0.023)	1.92192e-12
cg04027328	0.0224975	(0.016, 0.029)	1.93898e-12
cg25405318	0.020126	(0.015, 0.026)	1.94747e-12
cg04629204	0.0183744	(0.013, 0.023)	1.95728e-12
cg23568192	-0.0196251	(-0.025, -0.014)	1.97592e-12
cg24245601	0.0208835	(0.015, 0.027)	1.98937e-12
cg26619894	0.0221591	(0.016, 0.028)	2.0202e-12
cg18767057	-0.0215639	(-0.028, -0.016)	2.08906e-12
cg18880946	0.0230591	(0.017, 0.029)	2.09042e-12
cg10241684	0.0172921	(0.013, 0.022)	2.09105e-12
cg24969820	-0.0230279	(-0.029, -0.017)	2.15966e-12
cg25669699	0.0208399	(0.015, 0.027)	2.17706e-12
cg12399687	0.0174346	(0.013, 0.022)	2.23952e-12
cg03044367	0.0204611	(0.015, 0.026)	2.27757e-12
cg03510194	0.0203016	(0.015, 0.026)	2.29066e-12
cg03788408	0.0215965	(0.016, 0.028)	2.30188e-12
cg24811563	0.0198603	(0.014, 0.025)	2.31498e-12
cg03742763	0.018771	(0.014, 0.024)	2.34101e-12
cg09791504	0.0211216	(0.015, 0.027)	2.39183e-12
cg15694987	0.0188272	(0.014, 0.024)	2.39963e-12
cg13515064	0.0177892	(0.013, 0.023)	2.40011e-12
cg20315739	-0.0200826	(-0.026, -0.015)	2.4062e-12
cg02893429	-0.0198143	(-0.025, -0.014)	2.45611e-12
cg22068743	-0.0205018	(-0.026, -0.015)	2.49261e-12
cg05964487	0.0205491	(0.015, 0.026)	2.4982e-12
cg02016094	0.0197053	(0.014, 0.025)	2.51389e-12
cg00920892	0.0195343	(0.014, 0.025)	2.53124e-12
cg05783135	0.0160603	(0.012, 0.021)	2.56677e-12
cg08485937	0.0187408	(0.014, 0.024)	2.5964e-12
cg03927470	-0.0220562	(-0.028, -0.016)	2.65134e-12
cg22430861	0.0199533	(0.014, 0.025)	2.70499e-12
cg24216701	0.0222679	(0.016, 0.028)	2.73014e-12
cg16118678	0.0212534	(0.015, 0.027)	2.73329e-12
cg06179749	-0.0229412	(-0.029, -0.017)	2.73675e-12
cg10359913	0.0212415	(0.015, 0.027)	2.7608e-12
cg05570141	0.0218197	(0.016, 0.028)	2.79448e-12
cg10422233	0.0219252	(0.016, 0.028)	2.83048e-12
cg16034517	0.0164247	(0.012, 0.021)	2.87977e-12
cg05485769	-0.0191712	(-0.024, -0.014)	2.9468e-12
cg06544693	0.0201049	(0.015, 0.026)	2.96588e-12
cg27221424	-0.0214282	(-0.027, -0.015)	2.97258e-12
cg18788725	0.0220025	(0.016, 0.028)	2.98479e-12
cg12570716	-0.0206062	(-0.026, -0.015)	2.98539e-12
cg17591640	0.018944	(0.014, 0.024)	3.10342e-12
cg21515785	-0.0177302	(-0.023, -0.013)	3.11033e-12
cg01601476	0.0212668	(0.015, 0.027)	3.13174e-12
cg01712452	-0.018515	(-0.024, -0.013)	3.15089e-12
cg00349404	-0.017443	(-0.022, -0.013)	3.16632e-12
cg23534245	0.0192513	(0.014, 0.025)	3.20706e-12
cg20837626	-0.0223961	(-0.029, -0.016)	3.22161e-12
cg21606956	-0.0216863	(-0.028, -0.016)	3.24465e-12
cg13687834	-0.0204721	(-0.026, -0.015)	3.27222e-12
cg01233922	0.0212632	(0.015, 0.027)	3.35923e-12
cg14253605	-0.020205	(-0.026, -0.015)	3.39258e-12
cg04727357	0.0226485	(0.016, 0.029)	3.40221e-12
cg14855378	0.0162519	(0.012, 0.021)	3.42598e-12
cg16649999	-0.0203859	(-0.026, -0.015)	3.42738e-12
cg13585930	-0.0222543	(-0.028, -0.016)	3.42906e-12
cg18821418	0.021161	(0.015, 0.027)	3.43357e-12
cg17027138	0.017307	(0.012, 0.022)	3.46704e-12
cg08532862	0.0182825	(0.013, 0.023)	3.47376e-12
cg03888223	0.0173114	(0.012, 0.022)	3.49532e-12
cg26841157	0.0211828	(0.015, 0.027)	3.54181e-12
cg23416081	-0.0232319	(-0.030, -0.017)	3.59819e-12
cg00512459	0.024356	(0.018, 0.031)	3.72101e-12
cg00417131	0.0195216	(0.014, 0.025)	3.8081e-12
cg16187635	0.0177314	(0.013, 0.023)	3.87234e-12
cg05087577	0.022031	(0.016, 0.028)	3.8799e-12
cg01792616	0.0194212	(0.014, 0.025)	3.88926e-12
cg01527562	0.0218817	(0.016, 0.028)	3.9216e-12
cg09728120	0.0198116	(0.014, 0.025)	3.95961e-12
cg04571951	0.0197803	(0.014, 0.025)	4.00226e-12
cg25036707	0.0185466	(0.013, 0.024)	4.01359e-12
cg06453241	0.0212723	(0.015, 0.027)	4.1146e-12
cg14939821	-0.0203548	(-0.026, -0.015)	4.14807e-12
cg26149739	0.0231397	(0.017, 0.030)	4.17541e-12
cg19156552	-0.0219887	(-0.028, -0.016)	4.20561e-12
cg17871993	0.0178054	(0.013, 0.023)	4.26066e-12
cg08210681	-0.0218816	(-0.028, -0.016)	4.27854e-12
cg25437886	-0.0195261	(-0.025, -0.014)	4.32907e-12
cg00107890	0.0204304	(0.015, 0.026)	4.36667e-12
cg20274430	0.0142552	(0.010, 0.018)	4.38505e-12
cg15864571	0.0178882	(0.013, 0.023)	4.41303e-12
cg27269962	0.0179623	(0.013, 0.023)	4.42395e-12
cg22147546	0.0150586	(0.011, 0.019)	4.49229e-12
cg05668703	0.0200082	(0.014, 0.026)	4.49962e-12
cg10898310	0.0227572	(0.016, 0.029)	4.52857e-12
cg05671018	0.0203478	(0.015, 0.026)	4.56285e-12
cg16617758	0.0180005	(0.013, 0.023)	4.58203e-12
cg17511604	0.0194342	(0.014, 0.025)	4.64526e-12
cg13835436	0.0207049	(0.015, 0.027)	4.67994e-12
cg16534399	-0.0174223	(-0.022, -0.013)	4.71995e-12
cg02052536	-0.0212892	(-0.027, -0.015)	4.73499e-12
cg26728422	-0.0220982	(-0.028, -0.016)	4.74462e-12
cg19817126	0.0152118	(0.011, 0.019)	4.78284e-12
cg26194092	0.0189732	(0.014, 0.024)	4.79906e-12
cg02283487	0.0206131	(0.015, 0.026)	4.91621e-12
cg25837277	0.0217921	(0.016, 0.028)	4.9296e-12
cg07665929	0.0176342	(0.013, 0.023)	4.95058e-12
cg09841915	0.0160531	(0.012, 0.021)	4.95386e-12
cg02349866	-0.0217728	(-0.028, -0.016)	5.00336e-12
cg25356468	-0.0210117	(-0.027, -0.015)	5.05001e-12
cg11235411	0.018482	(0.013, 0.024)	5.07935e-12
cg08055330	0.0163348	(0.012, 0.021)	5.16826e-12
cg15656686	0.0213174	(0.015, 0.027)	5.26269e-12
cg16568084	-0.0214642	(-0.027, -0.015)	5.32394e-12
cg11366934	-0.022029	(-0.028, -0.016)	5.38241e-12
cg21189224	-0.0227715	(-0.029, -0.016)	5.38365e-12
cg03604731	0.0208733	(0.015, 0.027)	5.54284e-12
cg26215727	-0.0213018	(-0.027, -0.015)	5.65584e-12
cg04705952	-0.0182409	(-0.023, -0.013)	5.67105e-12
cg20766179	0.0223682	(0.016, 0.029)	5.7604e-12
cg18274788	0.0148788	(0.011, 0.019)	5.76058e-12
cg23378074	-0.0215764	(-0.028, -0.016)	5.81212e-12
cg08702160	0.0200039	(0.014, 0.026)	5.82236e-12
cg00790307	0.0175368	(0.013, 0.022)	5.9706e-12
cg09272993	-0.0228532	(-0.029, -0.016)	6.21483e-12
cg26013975	-0.022101	(-0.028, -0.016)	6.27139e-12
cg23790689	-0.0222832	(-0.029, -0.016)	6.27556e-12
cg20733108	0.0210163	(0.015, 0.027)	6.2939e-12
cg04140596	0.0219353	(0.016, 0.028)	6.29881e-12
cg09721144	0.0221948	(0.016, 0.028)	6.34093e-12
cg14950344	0.0162616	(0.012, 0.021)	6.39019e-12
cg10902850	-0.0219086	(-0.028, -0.016)	6.39212e-12
cg04884025	-0.0205981	(-0.026, -0.015)	6.4419e-12
cg09576124	0.0212331	(0.015, 0.027)	6.88376e-12
cg04439374	0.0209143	(0.015, 0.027)	6.97698e-12
cg25865120	0.0219556	(0.016, 0.028)	7.07388e-12
cg04226375	0.0218928	(0.016, 0.028)	7.08493e-12
cg16625671	0.0180348	(0.013, 0.023)	7.28603e-12
cg16572224	-0.0219435	(-0.028, -0.016)	7.43167e-12
cg20608085	0.0193015	(0.014, 0.025)	7.4788e-12
cg05114606	0.0195794	(0.014, 0.025)	7.50323e-12
cg14174320	0.0191961	(0.014, 0.025)	7.53774e-12
cg13523819	0.0192965	(0.014, 0.025)	7.55308e-12
cg07060794	-0.0189263	(-0.024, -0.014)	7.6171e-12
cg20146489	0.018598	(0.013, 0.024)	7.64718e-12
cg00291213	-0.0155827	(-0.020, -0.011)	7.67956e-12
cg15887927	-0.0170581	(-0.022, -0.012)	7.68445e-12
cg00760729	-0.0220941	(-0.028, -0.016)	7.7616e-12
cg01976921	0.017227	(0.012, 0.022)	7.87064e-12
cg02357637	0.0220428	(0.016, 0.028)	7.89025e-12
cg14933494	0.0212874	(0.015, 0.027)	7.91677e-12
cg25616600	-0.0193916	(-0.025, -0.014)	7.93159e-12
cg18183642	0.0167209	(0.012, 0.021)	7.96145e-12
cg02149532	0.0167184	(0.012, 0.021)	8.01304e-12
cg25099065	0.0157858	(0.011, 0.020)	8.01401e-12
cg22928599	0.0199928	(0.014, 0.026)	8.06875e-12
cg04329351	-0.0222258	(-0.029, -0.016)	8.15405e-12
cg08678314	0.0178152	(0.013, 0.023)	8.22192e-12
cg18735451	0.0171135	(0.012, 0.022)	8.23475e-12
cg25731261	-0.0215114	(-0.028, -0.015)	8.29423e-12
cg06008295	0.0172992	(0.012, 0.022)	8.44022e-12
cg08626653	0.0154427	(0.011, 0.020)	8.44268e-12
cg24004943	0.0185487	(0.013, 0.024)	8.53962e-12
cg00589520	0.0187567	(0.013, 0.024)	8.54605e-12
cg22104744	-0.0223924	(-0.029, -0.016)	8.59745e-12
cg19595244	-0.0173887	(-0.022, -0.012)	8.60684e-12
cg23510415	0.0187432	(0.013, 0.024)	8.65207e-12
cg24437523	0.0168852	(0.012, 0.022)	8.7214e-12
cg01871581	0.0182732	(0.013, 0.023)	8.72961e-12
cg08354053	0.0178349	(0.013, 0.023)	8.78669e-12
cg19008597	0.022756	(0.016, 0.029)	8.80602e-12
cg00297721	0.0182305	(0.013, 0.023)	8.80827e-12
cg24272980	-0.0212898	(-0.027, -0.015)	8.96603e-12
cg08877512	0.0201883	(0.014, 0.026)	8.98574e-12
cg02494703	0.0198002	(0.014, 0.025)	9.22144e-12
cg00225196	0.0214015	(0.015, 0.027)	9.2286e-12
cg14105536	-0.0183189	(-0.024, -0.013)	9.35848e-12
cg07618409	0.0193568	(0.014, 0.025)	9.39466e-12
cg04723343	-0.0205618	(-0.026, -0.015)	9.40131e-12
cg18112235	0.0192996	(0.014, 0.025)	9.4163e-12
cg12093241	0.0195239	(0.014, 0.025)	9.43383e-12
cg21240847	0.0182538	(0.013, 0.023)	9.60319e-12
cg12667511	-0.0194961	(-0.025, -0.014)	9.60701e-12
cg00081324	0.0163995	(0.012, 0.021)	9.66212e-12
cg04157865	0.0209476	(0.015, 0.027)	9.68264e-12
cg02313829	0.0214948	(0.015, 0.028)	9.75287e-12
cg01266546	0.0193881	(0.014, 0.025)	9.77946e-12
cg15522517	0.0201927	(0.014, 0.026)	9.96373e-12
cg06521646	0.0211757	(0.015, 0.027)	1.0118e-11
cg04904784	0.0183706	(0.013, 0.024)	1.02427e-11
cg13957126	-0.0209642	(-0.027, -0.015)	1.05075e-11
cg03067403	0.020442	(0.015, 0.026)	1.06554e-11
cg10504066	0.0210509	(0.015, 0.027)	1.06884e-11
cg20429833	0.0184362	(0.013, 0.024)	1.09939e-11
cg13709211	0.0197959	(0.014, 0.025)	1.10435e-11
cg16929739	-0.0213267	(-0.027, -0.015)	1.115e-11
cg25248045	-0.0217295	(-0.028, -0.016)	1.11688e-11
cg26802119	0.0187676	(0.013, 0.024)	1.1193e-11
cg00258316	-0.0207836	(-0.027, -0.015)	1.13572e-11
cg18568067	0.0200893	(0.014, 0.026)	1.15602e-11
cg06741653	0.0219257	(0.016, 0.028)	1.15722e-11
cg00476617	-0.0215908	(-0.028, -0.015)	1.16261e-11
cg20149937	0.0180337	(0.013, 0.023)	1.19535e-11
cg20083676	0.0217044	(0.015, 0.028)	1.20933e-11
cg02998129	0.0195129	(0.014, 0.025)	1.21581e-11
cg13902829	0.0223347	(0.016, 0.029)	1.21823e-11
cg00436874	-0.0194577	(-0.025, -0.014)	1.21992e-11
cg02275040	-0.019236	(-0.025, -0.014)	1.23431e-11
cg04727071	-0.022022	(-0.028, -0.016)	1.2476e-11
cg16679302	0.0175215	(0.013, 0.023)	1.25038e-11
cg02420027	-0.0157418	(-0.020, -0.011)	1.25576e-11
cg08639379	-0.0181554	(-0.023, -0.013)	1.25849e-11
cg05294112	-0.0168357	(-0.022, -0.012)	1.26548e-11
cg25245338	-0.0223336	(-0.029, -0.016)	1.26814e-11
cg13803234	0.0220269	(0.016, 0.028)	1.28164e-11
cg12740037	-0.0176953	(-0.023, -0.013)	1.28211e-11
cg18135738	0.0215904	(0.015, 0.028)	1.28329e-11
cg22619824	0.0208387	(0.015, 0.027)	1.28773e-11
cg00696323	0.0155235	(0.011, 0.020)	1.28942e-11
cg09935994	0.0216649	(0.015, 0.028)	1.29228e-11
cg14623306	0.01803	(0.013, 0.023)	1.30679e-11
cg23879937	0.0205835	(0.015, 0.026)	1.31033e-11
cg20670923	-0.0168659	(-0.022, -0.012)	1.31595e-11
cg06014588	0.0183798	(0.013, 0.024)	1.34244e-11
cg19978728	-0.0205133	(-0.026, -0.015)	1.37997e-11
cg23738760	0.0205093	(0.015, 0.026)	1.38349e-11
cg13633625	-0.0183213	(-0.024, -0.013)	1.38523e-11
cg04324821	-0.0169883	(-0.022, -0.012)	1.3901e-11
cg08858295	-0.0208618	(-0.027, -0.015)	1.4368e-11
cg21755969	0.0171298	(0.012, 0.022)	1.43758e-11
cg09649586	0.0184185	(0.013, 0.024)	1.44561e-11
cg07805345	0.0181785	(0.013, 0.023)	1.45189e-11
cg07306006	-0.0222539	(-0.029, -0.016)	1.46346e-11
cg08194011	0.0180131	(0.013, 0.023)	1.47284e-11
cg17017272	0.0205627	(0.015, 0.026)	1.48378e-11
cg13555278	0.0196758	(0.014, 0.025)	1.49319e-11
cg26453588	0.0171455	(0.012, 0.022)	1.52308e-11
cg17484944	-0.0216484	(-0.028, -0.015)	1.56744e-11
cg27313492	0.0184373	(0.013, 0.024)	1.58679e-11
cg20953388	-0.0221033	(-0.028, -0.016)	1.63419e-11
cg21697944	0.0208802	(0.015, 0.027)	1.63948e-11
cg10713515	-0.0172239	(-0.022, -0.012)	1.64833e-11
cg24531955	-0.0223481	(-0.029, -0.016)	1.6592e-11
cg24222546	0.0178886	(0.013, 0.023)	1.6733e-11
cg01700683	-0.0208575	(-0.027, -0.015)	1.6989e-11
cg11419304	-0.0222163	(-0.029, -0.016)	1.71703e-11
cg24687805	-0.0206504	(-0.027, -0.015)	1.76624e-11
cg08638960	0.0191395	(0.014, 0.025)	1.77098e-11
cg04360334	0.0194815	(0.014, 0.025)	1.77497e-11
cg04163216	0.0221444	(0.016, 0.029)	1.78755e-11
cg11004890	0.0166882	(0.012, 0.022)	1.80558e-11
cg25965776	0.0162756	(0.012, 0.021)	1.80935e-11
cg11542394	0.0207308	(0.015, 0.027)	1.8196e-11
cg15438548	0.0147352	(0.010, 0.019)	1.82579e-11
cg05726274	0.0217118	(0.015, 0.028)	1.85321e-11
cg14614881	0.0196522	(0.014, 0.025)	1.86645e-11
cg06785060	0.0215625	(0.015, 0.028)	1.88974e-11
cg27370104	0.0165946	(0.012, 0.021)	1.90102e-11
cg05385260	0.0211363	(0.015, 0.027)	1.90123e-11
cg16218910	0.020228	(0.014, 0.026)	1.90774e-11
cg24397241	-0.01867	(-0.024, -0.013)	1.93093e-11
cg03225208	0.0198997	(0.014, 0.026)	1.95435e-11
cg14753631	0.0145851	(0.010, 0.019)	1.95978e-11
cg02671171	-0.0202374	(-0.026, -0.014)	1.96097e-11
cg21789008	0.0204326	(0.015, 0.026)	1.98926e-11
cg10083889	-0.0212655	(-0.027, -0.015)	2.022e-11
cg11323113	0.0188949	(0.013, 0.024)	2.0344e-11
cg11800844	0.0209338	(0.015, 0.027)	2.06967e-11
cg25117600	-0.0212036	(-0.027, -0.015)	2.07021e-11
cg04106190	0.0152997	(0.011, 0.020)	2.07693e-11
cg12165841	0.0167097	(0.012, 0.022)	2.08884e-11
cg10381153	0.0189145	(0.013, 0.024)	2.09554e-11
cg16651768	-0.0194703	(-0.025, -0.014)	2.09559e-11
cg17882587	0.0192452	(0.014, 0.025)	2.10039e-11
cg09973105	0.0186812	(0.013, 0.024)	2.10799e-11
cg08124461	0.0203594	(0.014, 0.026)	2.1254e-11
cg19516619	0.0151833	(0.011, 0.020)	2.12791e-11
cg05674437	0.0184015	(0.013, 0.024)	2.12931e-11
cg18313182	-0.0169693	(-0.022, -0.012)	2.16935e-11
cg20029140	-0.0185904	(-0.024, -0.013)	2.17618e-11
cg24248505	0.0218875	(0.016, 0.028)	2.21678e-11
cg00232831	-0.0200564	(-0.026, -0.014)	2.24224e-11
cg23630423	0.0157573	(0.011, 0.020)	2.27475e-11
cg12300731	0.0215048	(0.015, 0.028)	2.27695e-11
cg13184177	0.017246	(0.012, 0.022)	2.28218e-11
cg00909706	0.0198115	(0.014, 0.026)	2.28521e-11
cg09063173	0.0178331	(0.013, 0.023)	2.28582e-11
cg17171539	-0.0164738	(-0.021, -0.012)	2.31336e-11
cg07398661	0.0183362	(0.013, 0.024)	2.32351e-11
cg13391664	0.0209363	(0.015, 0.027)	2.33445e-11
cg05348324	0.0197439	(0.014, 0.025)	2.34391e-11
cg19587318	0.0201395	(0.014, 0.026)	2.34592e-11
cg21584862	-0.0186205	(-0.024, -0.013)	2.3494e-11
cg10823785	0.0189567	(0.013, 0.024)	2.36272e-11
cg17787502	-0.0205034	(-0.026, -0.015)	2.37e-11
cg18899064	0.0176093	(0.012, 0.023)	2.42132e-11
cg10501360	0.0171674	(0.012, 0.022)	2.47076e-11
cg02219601	-0.0163093	(-0.021, -0.012)	2.47148e-11
cg17611235	0.0191715	(0.014, 0.025)	2.51324e-11
cg16958106	0.018364	(0.013, 0.024)	2.51886e-11
cg17194270	0.018573	(0.013, 0.024)	2.52195e-11
cg15242360	-0.0184058	(-0.024, -0.013)	2.52384e-11
cg13551141	-0.0176445	(-0.023, -0.013)	2.52402e-11
cg00812557	-0.0200288	(-0.026, -0.014)	2.56216e-11
cg21875839	0.0210145	(0.015, 0.027)	2.57795e-11
cg15123159	0.0164525	(0.012, 0.021)	2.59302e-11
cg13532463	0.0148807	(0.011, 0.019)	2.61632e-11
cg20951444	0.0180466	(0.013, 0.023)	2.61855e-11
cg23803468	0.0203121	(0.014, 0.026)	2.62707e-11
cg23565826	0.0165368	(0.012, 0.021)	2.65384e-11
cg26514961	-0.0189295	(-0.024, -0.013)	2.66831e-11
cg02452639	0.0182887	(0.013, 0.024)	2.66848e-11
cg11706780	0.0206583	(0.015, 0.027)	2.69719e-11
cg23275644	-0.0178599	(-0.023, -0.013)	2.70458e-11
cg00984696	0.0185039	(0.013, 0.024)	2.73026e-11
cg02351655	0.0154343	(0.011, 0.020)	2.79463e-11
cg18283037	0.0202624	(0.014, 0.026)	2.79474e-11
cg03759236	0.0208337	(0.015, 0.027)	2.82193e-11
cg21565960	-0.0162394	(-0.021, -0.012)	2.82904e-11
cg13946929	0.0203101	(0.014, 0.026)	2.83352e-11
cg14596967	-0.0201586	(-0.026, -0.014)	2.86444e-11
cg10302498	0.0196406	(0.014, 0.025)	2.87862e-11
cg05146536	-0.0176533	(-0.023, -0.013)	2.87927e-11
cg26986871	-0.0183629	(-0.024, -0.013)	2.94499e-11
cg05922437	0.0170316	(0.012, 0.022)	2.96659e-11
cg22699361	0.0166995	(0.012, 0.022)	2.9693e-11
cg11340830	-0.0190154	(-0.025, -0.013)	2.99414e-11
cg00026474	0.0197847	(0.014, 0.026)	3.04752e-11
cg17230535	-0.020554	(-0.027, -0.015)	3.07287e-11
cg24867247	0.0197002	(0.014, 0.025)	3.10509e-11
cg22626506	-0.0199207	(-0.026, -0.014)	3.10599e-11
cg07129978	0.0213123	(0.015, 0.028)	3.21298e-11
cg02565999	0.0204667	(0.014, 0.026)	3.23145e-11
cg08792630	-0.0189254	(-0.024, -0.013)	3.23527e-11
cg00058291	-0.0169428	(-0.022, -0.012)	3.29059e-11
cg23599026	0.0216045	(0.015, 0.028)	3.30614e-11
cg16411103	0.0160356	(0.011, 0.021)	3.34033e-11
cg24199006	-0.0182038	(-0.024, -0.013)	3.34667e-11
cg10336108	0.0217959	(0.015, 0.028)	3.3781e-11
cg19118072	-0.0200762	(-0.026, -0.014)	3.38274e-11
cg13462082	-0.0196376	(-0.025, -0.014)	3.40226e-11
cg24851818	0.0207655	(0.015, 0.027)	3.40524e-11
cg07169289	0.0181197	(0.013, 0.023)	3.51217e-11
cg14645027	0.0169722	(0.012, 0.022)	3.5489e-11
cg07159758	0.0187512	(0.013, 0.024)	3.55763e-11
cg17647904	-0.019199	(-0.025, -0.014)	3.56057e-11
cg00024471	0.017866	(0.013, 0.023)	3.56316e-11
cg07071764	0.0170081	(0.012, 0.022)	3.5674e-11
cg20097219	0.0136783	(0.010, 0.018)	3.56918e-11
cg15420926	-0.0205595	(-0.027, -0.015)	3.57315e-11
cg21483860	0.0201415	(0.014, 0.026)	3.58162e-11
cg00795584	0.0163051	(0.012, 0.021)	3.58489e-11
cg13327664	0.0212635	(0.015, 0.027)	3.60334e-11
cg22800743	0.015735	(0.011, 0.020)	3.61462e-11
cg10307152	-0.0210746	(-0.027, -0.015)	3.62887e-11
cg24654025	0.0149792	(0.011, 0.019)	3.63372e-11
cg17168836	0.0164634	(0.012, 0.021)	3.64327e-11
cg06093152	-0.0158513	(-0.020, -0.011)	3.68826e-11
cg22019569	-0.0222579	(-0.029, -0.016)	3.69751e-11
cg12063847	-0.020576	(-0.027, -0.015)	3.73436e-11
cg10689689	0.0189756	(0.013, 0.025)	3.8028e-11
cg08761535	-0.0157361	(-0.020, -0.011)	3.81365e-11
cg14389669	0.0186537	(0.013, 0.024)	3.81509e-11
cg15824962	0.017183	(0.012, 0.022)	3.83985e-11
cg23768816	0.0186398	(0.013, 0.024)	3.84522e-11
cg12622273	0.0208322	(0.015, 0.027)	3.85868e-11
cg17862837	0.0153542	(0.011, 0.020)	3.87647e-11
cg11083848	0.0181155	(0.013, 0.023)	3.92472e-11
cg06379435	-0.0198308	(-0.026, -0.014)	3.9269e-11
cg17854544	0.0203663	(0.014, 0.026)	3.9523e-11
cg19617217	0.0196518	(0.014, 0.025)	3.95895e-11
cg19979108	-0.0216079	(-0.028, -0.015)	3.96899e-11
cg20379007	0.0184142	(0.013, 0.024)	3.96986e-11
cg15647617	-0.0190541	(-0.025, -0.013)	3.98707e-11
cg06465076	-0.0176326	(-0.023, -0.012)	4.03397e-11
cg00796821	0.0201891	(0.014, 0.026)	4.06898e-11
cg21765235	-0.0199914	(-0.026, -0.014)	4.0758e-11
cg08300252	-0.0152636	(-0.020, -0.011)	4.09284e-11
cg00870849	0.0220441	(0.016, 0.029)	4.16028e-11
cg26988617	0.0215895	(0.015, 0.028)	4.17043e-11
cg13412754	0.0137776	(0.010, 0.018)	4.1896e-11
cg06617093	0.0195341	(0.014, 0.025)	4.27898e-11
cg26657675	0.0179106	(0.013, 0.023)	4.28782e-11
cg23273465	-0.0209461	(-0.027, -0.015)	4.29116e-11
cg27055365	-0.0215221	(-0.028, -0.015)	4.37093e-11
cg26081413	0.0179562	(0.013, 0.023)	4.40421e-11
cg09146183	0.0198538	(0.014, 0.026)	4.40869e-11
cg02247178	0.0191138	(0.013, 0.025)	4.41639e-11
cg06947286	-0.0194649	(-0.025, -0.014)	4.44682e-11
cg02672229	-0.0197805	(-0.026, -0.014)	4.46434e-11
cg27036936	-0.022096	(-0.029, -0.016)	4.48347e-11
cg18183624	0.0210772	(0.015, 0.027)	4.48812e-11
cg12192282	-0.0192092	(-0.025, -0.014)	4.48895e-11
cg14914924	0.0222693	(0.016, 0.029)	4.49586e-11
cg20626045	-0.0188208	(-0.024, -0.013)	4.54048e-11
cg03606511	0.0217102	(0.015, 0.028)	4.62745e-11
cg15799109	-0.0189748	(-0.025, -0.013)	4.62824e-11
cg16098726	0.021116	(0.015, 0.027)	4.67348e-11
cg01274812	0.0177199	(0.012, 0.023)	4.7343e-11
cg27155939	0.0184721	(0.013, 0.024)	4.80165e-11
cg21480173	0.0158994	(0.011, 0.021)	4.92298e-11
cg22378095	-0.0200113	(-0.026, -0.014)	4.94798e-11
cg02262553	-0.0162849	(-0.021, -0.011)	4.98874e-11
cg20005056	0.0158754	(0.011, 0.021)	5.0317e-11
cg15549075	0.0205992	(0.015, 0.027)	5.05767e-11
cg21123577	-0.01733	(-0.022, -0.012)	5.08409e-11
cg06380401	-0.0195287	(-0.025, -0.014)	5.18191e-11
cg27409771	0.0151621	(0.011, 0.020)	5.18885e-11
cg13504055	0.0211361	(0.015, 0.027)	5.2196e-11
cg27554156	0.0182441	(0.013, 0.024)	5.30947e-11
cg19382175	0.0192003	(0.014, 0.025)	5.33147e-11
cg21338225	0.0219869	(0.015, 0.028)	5.34848e-11
cg23445003	-0.0205095	(-0.027, -0.014)	5.39708e-11
cg23123731	0.0176457	(0.012, 0.023)	5.46702e-11
cg02382400	0.0161494	(0.011, 0.021)	5.47678e-11
cg19577365	0.0203209	(0.014, 0.026)	5.65566e-11
cg19224278	0.0205	(0.014, 0.027)	5.68246e-11
cg01302240	0.0172042	(0.012, 0.022)	5.69084e-11
cg10236261	-0.0208817	(-0.027, -0.015)	5.7036e-11
cg11278919	0.0202481	(0.014, 0.026)	5.7063e-11
cg19190699	0.0203813	(0.014, 0.026)	5.71585e-11
cg08326300	0.016086	(0.011, 0.021)	5.79926e-11
cg08788681	0.017443	(0.012, 0.023)	5.81767e-11
cg14800014	0.0210665	(0.015, 0.027)	5.9924e-11
cg13518442	0.020967	(0.015, 0.027)	6.06217e-11
cg07958575	0.0157354	(0.011, 0.020)	6.08179e-11
cg13078421	0.0169615	(0.012, 0.022)	6.14627e-11
cg09305503	0.0215003	(0.015, 0.028)	6.15148e-11
cg00102731	0.0186026	(0.013, 0.024)	6.16632e-11
cg01278232	0.0197839	(0.014, 0.026)	6.17499e-11
cg09170311	0.0205439	(0.014, 0.027)	6.20312e-11
cg03117577	0.0133956	(0.009, 0.017)	6.20779e-11
cg01678309	0.0168469	(0.012, 0.022)	6.22497e-11
cg06783003	0.0204642	(0.014, 0.027)	6.2761e-11
cg13781414	0.0217474	(0.015, 0.028)	6.29372e-11
cg11357013	-0.0178448	(-0.023, -0.013)	6.36796e-11
cg00686404	0.0186101	(0.013, 0.024)	6.45242e-11
cg01307684	0.0202412	(0.014, 0.026)	6.46794e-11
cg18828619	0.0194169	(0.014, 0.025)	6.49089e-11
cg02955940	-0.0200599	(-0.026, -0.014)	6.51472e-11
cg04382468	-0.0180928	(-0.023, -0.013)	6.56118e-11
cg14754427	-0.0190332	(-0.025, -0.013)	6.56278e-11
cg22542871	-0.0206393	(-0.027, -0.015)	6.59739e-11
cg01071511	0.0206812	(0.015, 0.027)	6.6483e-11
cg09064486	-0.0175375	(-0.023, -0.012)	6.65269e-11
cg04244849	0.0200561	(0.014, 0.026)	6.6699e-11
cg12551957	-0.0178635	(-0.023, -0.013)	6.70511e-11
cg02657855	-0.0214718	(-0.028, -0.015)	6.86466e-11
cg20849835	0.0200184	(0.014, 0.026)	6.8699e-11
cg21042276	0.0207637	(0.015, 0.027)	6.93806e-11
cg12221689	0.0209377	(0.015, 0.027)	6.97972e-11
cg21917295	-0.0205873	(-0.027, -0.014)	6.98532e-11
cg26672959	0.0168485	(0.012, 0.022)	6.99284e-11
cg11974158	-0.0209537	(-0.027, -0.015)	7.02129e-11
cg10371155	-0.0195721	(-0.025, -0.014)	7.02269e-11
cg11832793	-0.021086	(-0.027, -0.015)	7.03002e-11
cg07039404	0.018215	(0.013, 0.024)	7.04275e-11
cg22113926	0.0206045	(0.014, 0.027)	7.04604e-11
cg14119158	-0.0212526	(-0.028, -0.015)	7.18829e-11
cg26893605	0.0187985	(0.013, 0.024)	7.37059e-11
cg05592114	-0.0187217	(-0.024, -0.013)	7.40558e-11
cg26379012	0.0200197	(0.014, 0.026)	7.41463e-11
cg19914554	0.0190089	(0.013, 0.025)	7.42896e-11
cg03400695	-0.0190441	(-0.025, -0.013)	7.42912e-11
cg11692403	-0.0177631	(-0.023, -0.012)	7.43442e-11
cg02015823	0.0199672	(0.014, 0.026)	7.45801e-11
cg14986890	-0.0207833	(-0.027, -0.015)	7.54103e-11
cg17486234	0.017656	(0.012, 0.023)	7.56417e-11
cg06880245	0.0190516	(0.013, 0.025)	7.63017e-11
cg15933451	0.0197212	(0.014, 0.026)	7.66145e-11
cg04388970	-0.0188371	(-0.024, -0.013)	7.81238e-11
cg24693193	0.0191144	(0.013, 0.025)	7.92296e-11
cg18631996	0.0183025	(0.013, 0.024)	8.03486e-11
cg06086012	0.018823	(0.013, 0.024)	8.12755e-11
cg00432262	0.0208386	(0.015, 0.027)	8.23946e-11
cg15262728	0.0200603	(0.014, 0.026)	8.25947e-11
cg22899000	-0.020402	(-0.026, -0.014)	8.33688e-11
cg11071448	0.017055	(0.012, 0.022)	8.39538e-11
cg06615445	0.0192845	(0.014, 0.025)	8.4384e-11
cg04088152	0.0205775	(0.014, 0.027)	8.58457e-11
cg05494776	0.0202223	(0.014, 0.026)	8.61775e-11
cg07180646	0.0202083	(0.014, 0.026)	8.6586e-11
cg01057705	0.0192825	(0.014, 0.025)	8.89319e-11
cg00379559	0.01968	(0.014, 0.026)	8.9491e-11
cg12964697	0.0199676	(0.014, 0.026)	9.0481e-11
cg11835657	-0.020045	(-0.026, -0.014)	9.05643e-11
cg02785332	0.0211836	(0.015, 0.028)	9.05753e-11
cg07083818	-0.0170855	(-0.022, -0.012)	9.17502e-11
cg20752683	0.0148113	(0.010, 0.019)	9.26134e-11
cg09610332	-0.021028	(-0.027, -0.015)	9.41596e-11
cg22894805	-0.0173976	(-0.023, -0.012)	9.44406e-11
cg23202167	0.0201822	(0.014, 0.026)	9.50036e-11
ch.13.470465F	0.019455	(0.014, 0.025)	9.51852e-11
cg09789650	0.0165577	(0.012, 0.022)	9.53958e-11
cg18076430	-0.0189169	(-0.025, -0.013)	9.58921e-11
cg22243733	0.0202722	(0.014, 0.026)	9.60878e-11
cg22476807	0.0192183	(0.013, 0.025)	9.6936e-11
cg21875946	0.0178666	(0.013, 0.023)	9.69641e-11
cg14603085	0.01845	(0.013, 0.024)	9.70601e-11
cg11200568	-0.019037	(-0.025, -0.013)	9.7081e-11
cg00080125	0.0178017	(0.012, 0.023)	9.86299e-11
cg05538432	-0.0195369	(-0.025, -0.014)	9.93126e-11
cg04944853	0.0192541	(0.013, 0.025)	1.00238e-10
cg24863152	0.019649	(0.014, 0.026)	1.00346e-10
cg24166100	0.0162296	(0.011, 0.021)	1.0123e-10
cg00495658	0.0166942	(0.012, 0.022)	1.01892e-10
cg27417606	0.0209312	(0.015, 0.027)	1.02037e-10
cg17018021	0.0194043	(0.014, 0.025)	1.02142e-10
cg06028975	0.0209482	(0.015, 0.027)	1.03004e-10
cg06465011	0.0177398	(0.012, 0.023)	1.03051e-10
cg14087574	0.0194343	(0.014, 0.025)	1.03894e-10
cg22745369	-0.0155229	(-0.020, -0.011)	1.05696e-10
cg25213968	0.0166728	(0.012, 0.022)	1.05877e-10
cg05814100	0.0185542	(0.013, 0.024)	1.05941e-10
cg17186750	0.0182078	(0.013, 0.024)	1.06235e-10
cg18024358	-0.0216424	(-0.028, -0.015)	1.06772e-10
cg12180319	-0.0194822	(-0.025, -0.014)	1.07102e-10
cg20957370	0.0200397	(0.014, 0.026)	1.08172e-10
cg16612422	-0.0187138	(-0.024, -0.013)	1.10439e-10
cg09705784	-0.0182993	(-0.024, -0.013)	1.11497e-10
cg19805943	-0.0188863	(-0.025, -0.013)	1.1198e-10
cg24206537	0.0197039	(0.014, 0.026)	1.12037e-10
cg02217713	-0.017237	(-0.022, -0.012)	1.13393e-10
cg14523734	0.016368	(0.011, 0.021)	1.13814e-10
cg01351300	0.0169367	(0.012, 0.022)	1.13999e-10
cg22849635	0.0198873	(0.014, 0.026)	1.14671e-10
cg26818573	0.0176456	(0.012, 0.023)	1.14687e-10
cg20608895	-0.0192885	(-0.025, -0.013)	1.1486e-10
cg17226446	0.020076	(0.014, 0.026)	1.14945e-10
cg08326019	0.0191178	(0.013, 0.025)	1.15522e-10
cg01876531	0.0152941	(0.011, 0.020)	1.15678e-10
cg08593157	0.0163274	(0.011, 0.021)	1.16439e-10
cg25938803	-0.0189205	(-0.025, -0.013)	1.17954e-10
cg20050237	0.018785	(0.013, 0.024)	1.19231e-10
cg04572258	0.0194256	(0.014, 0.025)	1.19609e-10
cg06732241	0.0206814	(0.014, 0.027)	1.19665e-10
cg00216804	0.0160758	(0.011, 0.021)	1.1971e-10
cg07773337	0.0198119	(0.014, 0.026)	1.19712e-10
cg03110787	0.0188675	(0.013, 0.025)	1.20549e-10
cg19620994	-0.0180303	(-0.023, -0.013)	1.21864e-10
cg14819242	-0.0169823	(-0.022, -0.012)	1.2248e-10
cg21157065	0.0194514	(0.014, 0.025)	1.22865e-10
cg23051392	0.0147797	(0.010, 0.019)	1.24027e-10
cg01981433	0.018358	(0.013, 0.024)	1.24089e-10
cg23202949	-0.0199856	(-0.026, -0.014)	1.2617e-10
cg06977285	0.0169279	(0.012, 0.022)	1.27119e-10
cg14398243	0.016702	(0.012, 0.022)	1.28201e-10
cg25336334	-0.0209695	(-0.027, -0.015)	1.28424e-10
cg05136956	0.0206468	(0.014, 0.027)	1.29431e-10
cg01060989	-0.0212246	(-0.028, -0.015)	1.30267e-10
cg08947167	0.0195649	(0.014, 0.025)	1.30553e-10
cg22511413	-0.0195348	(-0.025, -0.014)	1.31267e-10
cg18083008	0.0201882	(0.014, 0.026)	1.31542e-10
cg02471149	0.0218379	(0.015, 0.028)	1.32587e-10
cg20495964	0.0192244	(0.013, 0.025)	1.33214e-10
cg25389863	0.0170787	(0.012, 0.022)	1.34424e-10
cg01261013	-0.0164874	(-0.021, -0.012)	1.35431e-10
cg19970086	0.0184794	(0.013, 0.024)	1.35879e-10
cg23054181	-0.018482	(-0.024, -0.013)	1.36672e-10
cg10716612	0.0166876	(0.012, 0.022)	1.36707e-10
cg25587233	-0.0175721	(-0.023, -0.012)	1.37618e-10
cg02029908	-0.0175448	(-0.023, -0.012)	1.38291e-10
cg17222682	-0.0180384	(-0.024, -0.013)	1.43406e-10
cg24697460	-0.0190607	(-0.025, -0.013)	1.44488e-10
cg02389513	0.0204535	(0.014, 0.027)	1.44996e-10
cg13896328	0.0163157	(0.011, 0.021)	1.45977e-10
cg09304617	0.0176883	(0.012, 0.023)	1.4763e-10
cg21399717	0.0176237	(0.012, 0.023)	1.48427e-10
cg09586583	0.0189992	(0.013, 0.025)	1.49578e-10
cg24643922	0.0188916	(0.013, 0.025)	1.51465e-10
cg06672250	0.0183565	(0.013, 0.024)	1.51841e-10
cg20603222	0.0202267	(0.014, 0.026)	1.51952e-10
cg03431524	0.016744	(0.012, 0.022)	1.52104e-10
cg14780255	-0.0212706	(-0.028, -0.015)	1.52392e-10
cg16248287	0.0178623	(0.012, 0.023)	1.53669e-10
cg03193847	-0.0208182	(-0.027, -0.015)	1.54292e-10
cg24861866	-0.0188496	(-0.025, -0.013)	1.55025e-10
cg00729699	0.0191279	(0.013, 0.025)	1.56016e-10
cg26070865	-0.0207278	(-0.027, -0.014)	1.56479e-10
cg25512791	0.0185995	(0.013, 0.024)	1.58669e-10
cg18582260	-0.0126915	(-0.017, -0.009)	1.59317e-10
cg08088222	0.0168931	(0.012, 0.022)	1.59379e-10
cg05219423	0.0202414	(0.014, 0.026)	1.60533e-10
cg07099073	0.0194417	(0.014, 0.025)	1.60714e-10
cg24686957	0.0212242	(0.015, 0.028)	1.61313e-10
cg00711291	0.0170098	(0.012, 0.022)	1.61334e-10
cg06826155	0.0206792	(0.014, 0.027)	1.61666e-10
cg26075408	0.020317	(0.014, 0.026)	1.61863e-10
cg20697464	-0.0185393	(-0.024, -0.013)	1.62103e-10
cg17201947	0.0196933	(0.014, 0.026)	1.62298e-10
cg04722643	0.0181173	(0.013, 0.024)	1.64112e-10
cg05162858	-0.0187959	(-0.025, -0.013)	1.64683e-10
cg04880052	0.0210779	(0.015, 0.027)	1.6943e-10
cg23290456	0.0203725	(0.014, 0.027)	1.7161e-10
cg11169848	-0.0202462	(-0.026, -0.014)	1.7208e-10
cg24586978	0.0147494	(0.010, 0.019)	1.74992e-10
cg03051880	-0.0180288	(-0.024, -0.013)	1.75122e-10
cg20976581	0.0150331	(0.010, 0.020)	1.75865e-10
cg24076884	0.0187896	(0.013, 0.025)	1.77592e-10
cg26239495	0.0165988	(0.012, 0.022)	1.79418e-10
cg26431018	0.017474	(0.012, 0.023)	1.80277e-10
cg26289291	-0.0195602	(-0.026, -0.014)	1.80507e-10
cg18348836	0.017066	(0.012, 0.022)	1.80577e-10
cg21877005	-0.0189723	(-0.025, -0.013)	1.81797e-10
cg00369056	0.015758	(0.011, 0.021)	1.85359e-10
cg02791417	0.0196891	(0.014, 0.026)	1.85774e-10
cg09349128	-0.0163614	(-0.021, -0.011)	1.85999e-10
cg13985132	0.0187765	(0.013, 0.024)	1.87054e-10
cg05217312	0.0192531	(0.013, 0.025)	1.87173e-10
cg21699330	0.0171643	(0.012, 0.022)	1.88012e-10
cg07999732	0.0189651	(0.013, 0.025)	1.91209e-10
cg06979680	0.0211923	(0.015, 0.028)	1.92061e-10
cg08151370	-0.0173247	(-0.023, -0.012)	1.92387e-10
cg15416442	0.0186249	(0.013, 0.024)	1.92462e-10
cg16771104	0.0200032	(0.014, 0.026)	1.92604e-10
cg10120652	-0.0200905	(-0.026, -0.014)	1.92694e-10
cg26782322	-0.0205234	(-0.027, -0.014)	1.95378e-10
cg00535027	0.0204747	(0.014, 0.027)	1.95648e-10
cg01348594	0.0182426	(0.013, 0.024)	1.96114e-10
cg19782746	0.0160852	(0.011, 0.021)	1.97039e-10
cg16845126	-0.0200348	(-0.026, -0.014)	1.97945e-10
cg07787977	0.0204489	(0.014, 0.027)	1.98684e-10
cg13528145	0.0169544	(0.012, 0.022)	1.98983e-10
cg19700658	0.0186466	(0.013, 0.024)	2.01831e-10
cg09802818	-0.016717	(-0.022, -0.012)	2.01947e-10
cg20484322	-0.0202507	(-0.026, -0.014)	2.02224e-10
cg27172557	0.0146082	(0.010, 0.019)	2.02353e-10
cg26330809	-0.0176465	(-0.023, -0.012)	2.02474e-10
cg04697299	0.0155152	(0.011, 0.020)	2.02728e-10
cg26896748	0.0156107	(0.011, 0.020)	2.09905e-10
cg02913568	-0.0163698	(-0.021, -0.011)	2.12034e-10
cg17313709	0.015675	(0.011, 0.020)	2.17121e-10
cg08677210	0.0129387	(0.009, 0.017)	2.17794e-10
cg26844077	0.0193898	(0.013, 0.025)	2.18386e-10
cg25941075	-0.0187791	(-0.025, -0.013)	2.18564e-10
cg04401067	0.0161959	(0.011, 0.021)	2.19174e-10
cg04267772	0.0200603	(0.014, 0.026)	2.21134e-10
cg00087971	0.0164274	(0.011, 0.021)	2.22131e-10
cg11459773	0.0173832	(0.012, 0.023)	2.22482e-10
cg11414345	0.0192477	(0.013, 0.025)	2.2312e-10
cg22659676	0.0192921	(0.013, 0.025)	2.23146e-10
cg04051565	0.0173165	(0.012, 0.023)	2.25676e-10
cg17941330	0.0172025	(0.012, 0.022)	2.25906e-10
cg19350115	-0.0196201	(-0.026, -0.014)	2.26851e-10
cg08141862	0.0216741	(0.015, 0.028)	2.31982e-10
cg14602087	0.0208595	(0.014, 0.027)	2.32642e-10
cg17841440	0.0173194	(0.012, 0.023)	2.35214e-10
cg10518475	0.0170508	(0.012, 0.022)	2.3767e-10
cg00463859	0.0166528	(0.012, 0.022)	2.38093e-10
cg03278643	0.0194431	(0.013, 0.025)	2.47273e-10
cg02272851	-0.0202585	(-0.026, -0.014)	2.48323e-10
cg15722631	0.0174557	(0.012, 0.023)	2.49802e-10
cg19270887	0.0128959	(0.009, 0.017)	2.50482e-10
cg01729125	0.0206441	(0.014, 0.027)	2.511e-10
cg06451479	0.0206122	(0.014, 0.027)	2.51584e-10
cg17284119	0.0182376	(0.013, 0.024)	2.52414e-10
cg05348776	0.0154518	(0.011, 0.020)	2.52769e-10
cg14196998	-0.0160681	(-0.021, -0.011)	2.54492e-10
cg20889322	-0.0202432	(-0.026, -0.014)	2.55427e-10
cg13438095	-0.0187735	(-0.025, -0.013)	2.55517e-10
cg21899461	0.0202804	(0.014, 0.027)	2.57345e-10
cg10309886	-0.0195313	(-0.026, -0.014)	2.58164e-10
cg13359998	-0.02239	(-0.029, -0.016)	2.58268e-10
cg07107130	0.0196873	(0.014, 0.026)	2.58956e-10
cg11992171	0.0174097	(0.012, 0.023)	2.62202e-10
cg17869161	0.0172741	(0.012, 0.023)	2.62617e-10
cg05170445	0.0174098	(0.012, 0.023)	2.63284e-10
cg05899103	0.0188006	(0.013, 0.025)	2.63357e-10
cg13152690	0.0208367	(0.014, 0.027)	2.6429e-10
cg26946288	0.0162645	(0.011, 0.021)	2.6536e-10
cg21035402	0.0207293	(0.014, 0.027)	2.66859e-10
cg08139059	0.0178975	(0.012, 0.023)	2.68364e-10
cg02561912	0.0205516	(0.014, 0.027)	2.72229e-10
cg27132080	0.0203002	(0.014, 0.027)	2.72352e-10
cg10322443	0.0197083	(0.014, 0.026)	2.72842e-10
cg02237208	0.0175076	(0.012, 0.023)	2.73885e-10
cg11586448	-0.0167656	(-0.022, -0.012)	2.74565e-10
cg15807046	0.0135103	(0.009, 0.018)	2.77841e-10
cg18190824	-0.0200027	(-0.026, -0.014)	2.79034e-10
cg15166089	0.0199287	(0.014, 0.026)	2.80114e-10
cg11338178	0.0137203	(0.009, 0.018)	2.8251e-10
cg12596243	0.0204755	(0.014, 0.027)	2.82599e-10
cg21185271	0.0193434	(0.013, 0.025)	2.83145e-10
cg19609334	0.0177717	(0.012, 0.023)	2.8321e-10
cg11397541	-0.0207132	(-0.027, -0.014)	2.88426e-10
cg18495781	0.0204873	(0.014, 0.027)	2.88438e-10
cg05778278	0.0170324	(0.012, 0.022)	2.88511e-10
cg04330597	0.0185887	(0.013, 0.024)	2.90586e-10
cg08823954	0.0156551	(0.011, 0.020)	2.91066e-10
cg15391590	-0.0165251	(-0.022, -0.011)	2.91292e-10
cg10921599	0.0192787	(0.013, 0.025)	2.91596e-10
cg13261106	0.0149518	(0.010, 0.020)	2.91897e-10
cg02400942	0.0168031	(0.012, 0.022)	2.9383e-10
cg01814027	0.0190306	(0.013, 0.025)	2.99107e-10
cg06849477	0.0210797	(0.015, 0.028)	3.01767e-10
cg12593541	-0.0171038	(-0.022, -0.012)	3.02851e-10
cg06767142	0.0196391	(0.014, 0.026)	3.0299e-10
cg23772122	-0.019238	(-0.025, -0.013)	3.03015e-10
cg11249762	0.0181468	(0.013, 0.024)	3.03448e-10
cg06529996	-0.0204293	(-0.027, -0.014)	3.04331e-10
cg12426784	0.017958	(0.012, 0.023)	3.04994e-10
cg09860804	0.0205192	(0.014, 0.027)	3.05476e-10
cg26670875	0.0197598	(0.014, 0.026)	3.06763e-10
cg04994405	0.0206578	(0.014, 0.027)	3.08976e-10
cg00687444	0.0178575	(0.012, 0.023)	3.0913e-10
cg02974085	-0.0199573	(-0.026, -0.014)	3.10284e-10
cg15339435	0.016313	(0.011, 0.021)	3.11298e-10
cg11487187	0.0166906	(0.012, 0.022)	3.15388e-10
cg16290689	0.0181371	(0.013, 0.024)	3.15549e-10
cg01118569	0.0165231	(0.011, 0.022)	3.15847e-10
cg23253752	0.0184609	(0.013, 0.024)	3.15883e-10
cg02579706	-0.0193948	(-0.025, -0.013)	3.17237e-10
cg01232969	-0.019494	(-0.026, -0.013)	3.22765e-10
cg00316939	0.0160105	(0.011, 0.021)	3.24502e-10
cg25444339	-0.019848	(-0.026, -0.014)	3.25749e-10
cg23357209	0.0152192	(0.011, 0.020)	3.25775e-10
cg13873655	0.0198183	(0.014, 0.026)	3.29684e-10
cg16660494	0.0190113	(0.013, 0.025)	3.3023e-10
cg00556627	-0.0201124	(-0.026, -0.014)	3.32188e-10
cg23369364	-0.0207164	(-0.027, -0.014)	3.33448e-10
cg23004985	0.0146814	(0.010, 0.019)	3.40122e-10
cg26457075	0.0162333	(0.011, 0.021)	3.40795e-10
cg25794538	0.0197047	(0.014, 0.026)	3.45605e-10
cg18065686	0.0182514	(0.013, 0.024)	3.46398e-10
cg23909079	0.0161909	(0.011, 0.021)	3.47795e-10
cg15495288	0.0187543	(0.013, 0.025)	3.50306e-10
cg06397161	0.0163787	(0.011, 0.021)	3.53772e-10
cg22849526	0.0194376	(0.013, 0.025)	3.5398e-10
cg01227558	0.020234	(0.014, 0.026)	3.54655e-10
cg06160530	0.0189078	(0.013, 0.025)	3.56634e-10
cg20025238	0.0159808	(0.011, 0.021)	3.66535e-10
cg13145528	0.0139855	(0.010, 0.018)	3.7026e-10
cg00730670	0.0167248	(0.012, 0.022)	3.70576e-10
cg12791065	0.0199699	(0.014, 0.026)	3.70617e-10
cg25937577	0.0168894	(0.012, 0.022)	3.7126e-10
cg14653216	0.0151949	(0.010, 0.020)	3.72076e-10
cg23205276	0.0199217	(0.014, 0.026)	3.76447e-10
cg27109748	-0.0176874	(-0.023, -0.012)	3.76816e-10
cg16892553	0.0180957	(0.012, 0.024)	3.77086e-10
cg05962511	0.0179083	(0.012, 0.023)	3.8093e-10
cg07013698	-0.0207442	(-0.027, -0.014)	3.82542e-10
cg19174634	-0.0183759	(-0.024, -0.013)	3.82932e-10
cg06254729	0.0165726	(0.011, 0.022)	3.84068e-10
cg03979241	0.0175776	(0.012, 0.023)	3.86668e-10
cg11786776	0.0171517	(0.012, 0.022)	3.90939e-10
cg23944572	0.0210578	(0.015, 0.028)	3.93434e-10
cg04309375	0.0164545	(0.011, 0.022)	3.96716e-10
cg11611856	0.0181928	(0.013, 0.024)	3.99428e-10
cg22444338	0.0161355	(0.011, 0.021)	4.02014e-10
cg11188666	0.0185244	(0.013, 0.024)	4.06541e-10
cg11510891	0.0204133	(0.014, 0.027)	4.07162e-10
cg20482223	0.018449	(0.013, 0.024)	4.08638e-10
cg10903916	0.0156231	(0.011, 0.020)	4.09168e-10
cg14741236	0.0192377	(0.013, 0.025)	4.10808e-10
cg01704609	0.0192401	(0.013, 0.025)	4.11211e-10
cg26142490	-0.0177239	(-0.023, -0.012)	4.11436e-10
cg25601446	0.020398	(0.014, 0.027)	4.12625e-10
cg01782024	0.0140188	(0.010, 0.018)	4.14137e-10
cg07137751	-0.0180134	(-0.024, -0.012)	4.16953e-10
cg19218505	0.0194882	(0.013, 0.026)	4.16979e-10
cg16181642	0.0201382	(0.014, 0.026)	4.24916e-10
cg19064601	0.0189423	(0.013, 0.025)	4.25901e-10
cg10098221	0.0190429	(0.013, 0.025)	4.26912e-10
cg11085282	0.0196245	(0.014, 0.026)	4.27072e-10
cg10773526	0.0201653	(0.014, 0.026)	4.27111e-10
cg05461503	0.0177253	(0.012, 0.023)	4.27466e-10
cg27632288	-0.019464	(-0.026, -0.013)	4.32178e-10
cg05857060	0.015101	(0.010, 0.020)	4.34208e-10
cg22396850	-0.0163099	(-0.021, -0.011)	4.35751e-10
cg06429138	0.0119892	(0.008, 0.016)	4.36792e-10
cg05222243	0.0203066	(0.014, 0.027)	4.44808e-10
cg05064489	0.0139055	(0.010, 0.018)	4.45214e-10
cg01394255	0.0161533	(0.011, 0.021)	4.47391e-10
cg25461775	0.0198057	(0.014, 0.026)	4.48151e-10
cg07731211	0.0204809	(0.014, 0.027)	4.5224e-10
cg20036706	0.0159045	(0.011, 0.021)	4.53312e-10
cg01985201	0.0183291	(0.013, 0.024)	4.5614e-10
cg18036081	0.0202617	(0.014, 0.027)	4.5631e-10
cg27284120	-0.020508	(-0.027, -0.014)	4.57937e-10
cg04408104	-0.0201407	(-0.026, -0.014)	4.58541e-10
cg05460571	0.0184945	(0.013, 0.024)	4.60841e-10
cg16463697	0.0184406	(0.013, 0.024)	4.62193e-10
cg13342634	0.0192958	(0.013, 0.025)	4.63789e-10
cg25942940	0.016591	(0.011, 0.022)	4.64747e-10
cg16475423	0.0190759	(0.013, 0.025)	4.66259e-10
cg14377720	0.0198973	(0.014, 0.026)	4.67196e-10
cg26090406	-0.0197654	(-0.026, -0.014)	4.72985e-10
cg04757901	-0.0164019	(-0.022, -0.011)	4.76009e-10
cg13008174	-0.0164399	(-0.022, -0.011)	4.7765e-10
cg18287768	0.0168371	(0.012, 0.022)	4.8072e-10
cg07472373	-0.0159704	(-0.021, -0.011)	4.81027e-10
cg14029001	0.0145657	(0.010, 0.019)	4.85105e-10
cg04363470	0.02034	(0.014, 0.027)	4.89093e-10
cg25012961	0.0140689	(0.010, 0.018)	4.93474e-10
cg00234046	0.0199275	(0.014, 0.026)	4.93817e-10
cg15452381	0.0212985	(0.015, 0.028)	4.94242e-10
cg16616765	0.0159815	(0.011, 0.021)	4.96961e-10
cg20234007	0.0189189	(0.013, 0.025)	4.99193e-10
cg16220294	-0.0188179	(-0.025, -0.013)	5.08752e-10
cg08550490	0.0159438	(0.011, 0.021)	5.09986e-10
cg19524533	0.0187715	(0.013, 0.025)	5.10744e-10
cg15437231	-0.0198795	(-0.026, -0.014)	5.1921e-10
cg10131026	-0.0162596	(-0.021, -0.011)	5.21312e-10
cg24650940	0.0198807	(0.014, 0.026)	5.285e-10
cg19818271	0.0170722	(0.012, 0.022)	5.40974e-10
cg08692430	0.018882	(0.013, 0.025)	5.43036e-10
cg02704502	0.0174781	(0.012, 0.023)	5.45304e-10
cg17417004	0.0193559	(0.013, 0.025)	5.45384e-10
cg27064337	-0.0190954	(-0.025, -0.013)	5.5625e-10
cg16009407	0.0167461	(0.012, 0.022)	5.57041e-10
cg13503564	0.0146872	(0.010, 0.019)	5.61381e-10
cg06294470	0.0141267	(0.010, 0.019)	5.7118e-10
cg26711406	0.0162589	(0.011, 0.021)	5.71182e-10
cg03412618	-0.0184411	(-0.024, -0.013)	5.73377e-10
cg20634074	0.0185585	(0.013, 0.024)	5.74804e-10
cg06960881	0.0176819	(0.012, 0.023)	5.74987e-10
cg02566789	0.0161306	(0.011, 0.021)	5.78192e-10
ch.6.1693624F	0.0200476	(0.014, 0.026)	5.83382e-10
cg13809236	0.0193906	(0.013, 0.025)	5.85032e-10
cg08628233	0.018874	(0.013, 0.025)	5.85982e-10
cg21167532	0.0156942	(0.011, 0.021)	5.87142e-10
cg25383323	0.0192003	(0.013, 0.025)	5.8989e-10
cg01381170	0.0176986	(0.012, 0.023)	5.9001e-10
cg06647928	-0.0185503	(-0.024, -0.013)	5.91754e-10
cg04144606	0.0171676	(0.012, 0.023)	5.92172e-10
cg10228981	0.0178648	(0.012, 0.023)	5.93416e-10
cg04071779	-0.0196313	(-0.026, -0.013)	5.93433e-10
cg02865822	0.0166988	(0.011, 0.022)	5.93673e-10
cg26389737	0.0169214	(0.012, 0.022)	5.98881e-10
cg11934771	0.020129	(0.014, 0.026)	5.99847e-10
cg20014094	0.0192842	(0.013, 0.025)	6.00486e-10
cg21429725	0.0167629	(0.012, 0.022)	6.01991e-10
cg09800500	-0.019452	(-0.026, -0.013)	6.0425e-10
cg17560136	0.0168194	(0.012, 0.022)	6.06535e-10
cg03137209	0.0195061	(0.013, 0.026)	6.07589e-10
cg09703136	0.0160479	(0.011, 0.021)	6.09869e-10
cg08216099	-0.01921	(-0.025, -0.013)	6.12562e-10
cg04458969	0.0204949	(0.014, 0.027)	6.15622e-10
cg02192117	-0.02027	(-0.027, -0.014)	6.16162e-10
cg26649851	0.0160307	(0.011, 0.021)	6.16957e-10
cg02345148	-0.0180978	(-0.024, -0.012)	6.23475e-10
cg14701122	0.0196657	(0.013, 0.026)	6.23548e-10
cg11131117	0.019099	(0.013, 0.025)	6.24162e-10
cg11812015	0.017526	(0.012, 0.023)	6.24359e-10
cg00308560	0.0154215	(0.011, 0.020)	6.25888e-10
cg07248242	0.0179369	(0.012, 0.024)	6.29304e-10
cg08545213	0.0123685	(0.008, 0.016)	6.29563e-10
cg18406792	0.0197567	(0.014, 0.026)	6.30341e-10
cg19726712	-0.0183338	(-0.024, -0.013)	6.30924e-10
cg17284553	0.0173082	(0.012, 0.023)	6.31991e-10
cg12964657	0.016396	(0.011, 0.022)	6.37307e-10
cg06559111	0.0163593	(0.011, 0.022)	6.39316e-10
cg21001412	0.0175281	(0.012, 0.023)	6.45883e-10
cg18065728	0.0170225	(0.012, 0.022)	6.46449e-10
cg08728285	0.0176915	(0.012, 0.023)	6.50193e-10
cg26429266	0.0154744	(0.011, 0.020)	6.51672e-10
cg21195235	0.0205231	(0.014, 0.027)	6.53223e-10
ch.1.1540554F	0.0201704	(0.014, 0.027)	6.63784e-10
cg17879101	-0.0145086	(-0.019, -0.010)	6.665e-10
cg20926282	-0.0154894	(-0.020, -0.011)	6.66948e-10
cg23531697	0.0185253	(0.013, 0.024)	6.67413e-10
cg20299697	-0.0153927	(-0.020, -0.011)	6.71941e-10
cg20582976	0.0180889	(0.012, 0.024)	6.86136e-10
cg16326902	0.0173171	(0.012, 0.023)	6.86505e-10
cg11461875	0.0173886	(0.012, 0.023)	6.91234e-10
cg26741373	0.0198056	(0.014, 0.026)	6.93757e-10
cg05875066	0.018817	(0.013, 0.025)	6.95978e-10
cg01942776	0.0170561	(0.012, 0.022)	7.03595e-10
cg15081033	0.0158992	(0.011, 0.021)	7.07608e-10
cg22204103	-0.0194249	(-0.026, -0.013)	7.1092e-10
cg05355411	-0.0193045	(-0.025, -0.013)	7.16403e-10
cg22786748	0.0199722	(0.014, 0.026)	7.18546e-10
cg06631625	0.0176826	(0.012, 0.023)	7.20669e-10
cg16127514	-0.0193016	(-0.025, -0.013)	7.22346e-10
cg17292729	0.0177493	(0.012, 0.023)	7.24059e-10
cg06210630	0.0144974	(0.010, 0.019)	7.25719e-10
cg13668207	0.0177777	(0.012, 0.023)	7.29361e-10
cg20928824	0.0163498	(0.011, 0.022)	7.31465e-10
cg02392882	-0.0194355	(-0.026, -0.013)	7.33011e-10
cg21101726	0.0138324	(0.009, 0.018)	7.37054e-10
cg24000087	0.017744	(0.012, 0.023)	7.37842e-10
cg20953310	0.016206	(0.011, 0.021)	7.38515e-10
cg09948879	0.0181349	(0.012, 0.024)	7.44208e-10
cg25023257	-0.0200969	(-0.026, -0.014)	7.4589e-10
cg09259595	0.0190853	(0.013, 0.025)	7.48836e-10
cg21591938	-0.0180829	(-0.024, -0.012)	7.50508e-10
cg24448171	0.019569	(0.013, 0.026)	7.5414e-10
cg23254045	-0.0188879	(-0.025, -0.013)	7.63247e-10
cg19620333	0.0183521	(0.013, 0.024)	7.66262e-10
cg25533211	0.0198079	(0.014, 0.026)	7.66774e-10
cg15889768	0.0162389	(0.011, 0.021)	7.69489e-10
cg14160480	0.0158667	(0.011, 0.021)	7.73479e-10
cg06952384	0.0175809	(0.012, 0.023)	7.7774e-10
cg24250684	0.0173315	(0.012, 0.023)	7.78409e-10
cg04567334	0.0175345	(0.012, 0.023)	7.84783e-10
cg13073141	0.0189457	(0.013, 0.025)	7.8503e-10
cg12787530	0.0176626	(0.012, 0.023)	7.90359e-10
cg15600124	0.0165303	(0.011, 0.022)	7.9088e-10
cg01087239	-0.0173118	(-0.023, -0.012)	7.96979e-10
cg01582066	-0.019096	(-0.025, -0.013)	8.02695e-10
cg13170640	0.0183202	(0.013, 0.024)	8.09373e-10
cg06852240	0.0193333	(0.013, 0.025)	8.09701e-10
cg08091050	0.0144714	(0.010, 0.019)	8.1037e-10
cg25206073	0.0172716	(0.012, 0.023)	8.12838e-10
cg20300315	0.0182999	(0.013, 0.024)	8.18852e-10
cg07474842	-0.0159939	(-0.021, -0.011)	8.19379e-10
cg13655250	0.0204458	(0.014, 0.027)	8.29734e-10
cg04180113	0.0179827	(0.012, 0.024)	8.39937e-10
cg08951891	0.0176714	(0.012, 0.023)	8.40912e-10
cg07041720	0.0157206	(0.011, 0.021)	8.46598e-10
cg07120544	0.0171642	(0.012, 0.023)	8.46712e-10
cg24681307	-0.0168684	(-0.022, -0.012)	8.47602e-10
cg00031779	0.0139535	(0.010, 0.018)	8.5081e-10
ch.12.91948412F	0.0194414	(0.013, 0.026)	8.55437e-10
cg06197751	-0.0197169	(-0.026, -0.013)	8.56205e-10
cg19611193	-0.0183595	(-0.024, -0.013)	8.71162e-10
cg11134246	0.0182203	(0.012, 0.024)	8.71168e-10
cg03533058	0.0196906	(0.013, 0.026)	8.71983e-10
cg07717588	0.018407	(0.013, 0.024)	8.72221e-10
cg05815196	0.0167911	(0.011, 0.022)	8.75859e-10
cg27534833	0.0160316	(0.011, 0.021)	8.76848e-10
cg10462187	-0.02041	(-0.027, -0.014)	8.8337e-10
cg00971613	0.0147392	(0.010, 0.019)	8.84403e-10
cg11323255	0.0154994	(0.011, 0.020)	8.84883e-10
cg23840027	0.0181276	(0.012, 0.024)	8.88194e-10
cg27247807	0.0183532	(0.013, 0.024)	8.95019e-10
cg10330057	0.0154873	(0.011, 0.020)	8.99116e-10
cg10402321	0.0190893	(0.013, 0.025)	9.04202e-10
cg09820244	0.0145259	(0.010, 0.019)	9.04589e-10
cg12562461	0.0189863	(0.013, 0.025)	9.05412e-10
cg01616628	0.0190413	(0.013, 0.025)	9.0672e-10
cg24806326	-0.0185964	(-0.024, -0.013)	9.07094e-10
cg21519701	-0.0162157	(-0.021, -0.011)	9.09789e-10
cg08887400	-0.017666	(-0.023, -0.012)	9.1112e-10
cg08355099	0.0172425	(0.012, 0.023)	9.12574e-10
cg04643690	0.0190152	(0.013, 0.025)	9.18109e-10
cg08973382	0.0165998	(0.011, 0.022)	9.2099e-10
cg15668538	-0.0172572	(-0.023, -0.012)	9.2224e-10
cg18949666	-0.0168021	(-0.022, -0.011)	9.30824e-10
cg01948724	0.0155152	(0.011, 0.020)	9.31696e-10
cg15999547	0.0190069	(0.013, 0.025)	9.37583e-10
cg13533616	0.0193005	(0.013, 0.025)	9.43143e-10
cg05641348	0.0167682	(0.011, 0.022)	9.44071e-10
cg09105687	0.0198356	(0.014, 0.026)	9.45015e-10
cg10765877	-0.0201944	(-0.027, -0.014)	9.55258e-10
cg16440299	0.0178413	(0.012, 0.024)	9.64219e-10
cg19641315	0.0198933	(0.014, 0.026)	9.65075e-10
cg22729539	-0.0160203	(-0.021, -0.011)	9.73344e-10
cg07465028	0.0188132	(0.013, 0.025)	9.75753e-10
cg05082527	0.0164682	(0.011, 0.022)	9.76547e-10
cg01858712	-0.0191366	(-0.025, -0.013)	9.78801e-10
cg10549071	-0.015683	(-0.021, -0.011)	9.79123e-10
cg00028135	-0.0186976	(-0.025, -0.013)	9.86099e-10
cg27060477	0.0168925	(0.012, 0.022)	9.90033e-10
cg15160709	0.018213	(0.012, 0.024)	9.94656e-10
cg06614002	0.0155612	(0.011, 0.021)	9.98229e-10
cg26330304	0.0165832	(0.011, 0.022)	1.00627e-09
cg01906801	0.0149553	(0.010, 0.020)	1.00891e-09
cg21332500	0.0172475	(0.012, 0.023)	1.01553e-09
cg27585822	0.0191858	(0.013, 0.025)	1.02396e-09
cg12972233	0.0190962	(0.013, 0.025)	1.02981e-09
cg11498156	0.0173186	(0.012, 0.023)	1.04417e-09
cg09971653	0.0166742	(0.011, 0.022)	1.05417e-09
cg17159550	0.0182193	(0.012, 0.024)	1.05745e-09
cg16324121	-0.0131036	(-0.017, -0.009)	1.06681e-09
cg25406408	0.0192199	(0.013, 0.025)	1.06849e-09
cg03396664	0.0174739	(0.012, 0.023)	1.06902e-09
cg17480077	0.0187358	(0.013, 0.025)	1.07206e-09
cg14525247	0.0201997	(0.014, 0.027)	1.07333e-09
cg12860764	-0.0171374	(-0.023, -0.012)	1.08044e-09
cg23205886	0.0151162	(0.010, 0.020)	1.08271e-09
cg07482222	0.0182428	(0.012, 0.024)	1.08622e-09
cg23401684	0.0197543	(0.013, 0.026)	1.0878e-09
cg23368715	-0.0176365	(-0.023, -0.012)	1.09613e-09
cg12472022	0.0184017	(0.013, 0.024)	1.09663e-09
cg11222173	0.0144314	(0.010, 0.019)	1.10714e-09
cg05129858	0.0176497	(0.012, 0.023)	1.12441e-09
cg07051221	0.018442	(0.013, 0.024)	1.12575e-09
cg16181383	0.0188534	(0.013, 0.025)	1.1271e-09
cg14651936	0.0145126	(0.010, 0.019)	1.12838e-09
cg23922819	-0.0175506	(-0.023, -0.012)	1.13322e-09
ch.3.741789F	0.0188366	(0.013, 0.025)	1.14079e-09
cg18440774	-0.0175485	(-0.023, -0.012)	1.14251e-09
cg20449726	0.0165924	(0.011, 0.022)	1.15142e-09
cg13180098	0.0167749	(0.011, 0.022)	1.15562e-09
cg06383798	0.0160514	(0.011, 0.021)	1.15805e-09
cg02681842	0.0173664	(0.012, 0.023)	1.16006e-09
cg21161568	0.016544	(0.011, 0.022)	1.16641e-09
cg07738730	0.0184888	(0.013, 0.024)	1.17127e-09
cg08687948	0.0171002	(0.012, 0.023)	1.18447e-09
cg13341668	0.0166941	(0.011, 0.022)	1.18755e-09
cg18909903	-0.0175613	(-0.023, -0.012)	1.19451e-09
cg24082880	-0.0189152	(-0.025, -0.013)	1.20095e-09
cg00456551	-0.0200681	(-0.026, -0.014)	1.20474e-09
cg26435961	0.0181141	(0.012, 0.024)	1.20572e-09
cg13575217	0.016704	(0.011, 0.022)	1.21162e-09
cg06829584	-0.0136097	(-0.018, -0.009)	1.2134e-09
cg12653626	0.0181033	(0.012, 0.024)	1.2144e-09
cg06188545	0.0185646	(0.013, 0.025)	1.21626e-09
cg15302379	0.0135622	(0.009, 0.018)	1.22024e-09
cg10294253	0.0156983	(0.011, 0.021)	1.22407e-09
cg25246084	0.0183239	(0.012, 0.024)	1.22736e-09
cg22950598	0.0163676	(0.011, 0.022)	1.23562e-09
cg13064897	0.0151724	(0.010, 0.020)	1.25481e-09
cg23889730	0.0184875	(0.013, 0.024)	1.26262e-09
cg15394558	0.0185905	(0.013, 0.025)	1.26679e-09
cg23782145	0.0199233	(0.014, 0.026)	1.26713e-09
cg01813071	-0.0170385	(-0.022, -0.012)	1.27069e-09
cg24596116	0.0193605	(0.013, 0.026)	1.27584e-09
cg10870160	0.0150534	(0.010, 0.020)	1.28329e-09
cg23534301	0.0167819	(0.011, 0.022)	1.28582e-09
cg12239580	-0.016737	(-0.022, -0.011)	1.28829e-09
cg17150663	0.0191118	(0.013, 0.025)	1.29132e-09
cg17113147	0.0202214	(0.014, 0.027)	1.29344e-09
cg06438881	0.01923	(0.013, 0.025)	1.30742e-09
cg05294455	0.0189599	(0.013, 0.025)	1.31234e-09
cg11599718	0.0158222	(0.011, 0.021)	1.31347e-09
cg00177203	0.0165103	(0.011, 0.022)	1.31489e-09
cg03699904	0.0188887	(0.013, 0.025)	1.31667e-09
cg27500292	0.0172317	(0.012, 0.023)	1.32139e-09
cg13893756	0.0189508	(0.013, 0.025)	1.32196e-09
cg12400025	-0.0189113	(-0.025, -0.013)	1.33287e-09
cg05476182	-0.0177837	(-0.023, -0.012)	1.33953e-09
cg01512138	0.0144091	(0.010, 0.019)	1.34494e-09
cg01702055	-0.0192932	(-0.025, -0.013)	1.35093e-09
cg27317046	0.0156902	(0.011, 0.021)	1.35505e-09
cg23815312	0.0189269	(0.013, 0.025)	1.35951e-09
cg26255831	-0.0196479	(-0.026, -0.013)	1.36871e-09
cg15843331	0.0186308	(0.013, 0.025)	1.36893e-09
cg08690241	0.0172206	(0.012, 0.023)	1.37824e-09
cg13154925	0.0176579	(0.012, 0.023)	1.38657e-09
cg23510109	0.0159689	(0.011, 0.021)	1.3872e-09
cg07557639	0.0138984	(0.009, 0.018)	1.39101e-09
cg06210367	0.0162559	(0.011, 0.021)	1.39105e-09
cg10334703	-0.020189	(-0.027, -0.014)	1.39709e-09
cg23906872	0.0196045	(0.013, 0.026)	1.404e-09
cg26395374	0.0166002	(0.011, 0.022)	1.40473e-09
cg23198262	0.0161917	(0.011, 0.021)	1.40483e-09
cg04264925	0.0190659	(0.013, 0.025)	1.40755e-09
cg19848732	-0.0197956	(-0.026, -0.013)	1.4088e-09
cg05628390	0.0188565	(0.013, 0.025)	1.41035e-09
cg06350196	0.0178122	(0.012, 0.024)	1.41542e-09
cg03497895	-0.0187257	(-0.025, -0.013)	1.41667e-09
cg19770906	0.0181147	(0.012, 0.024)	1.42147e-09
cg02470874	0.018659	(0.013, 0.025)	1.43142e-09
cg14210830	0.016335	(0.011, 0.022)	1.4375e-09
cg03813964	0.0199599	(0.014, 0.026)	1.43909e-09
cg18994033	0.0175496	(0.012, 0.023)	1.44396e-09
cg18026235	0.0176096	(0.012, 0.023)	1.44606e-09
cg17351439	0.0136911	(0.009, 0.018)	1.44865e-09
cg05350879	0.0172504	(0.012, 0.023)	1.44955e-09
cg03998792	0.0186828	(0.013, 0.025)	1.46145e-09
cg07721901	-0.0197923	(-0.026, -0.013)	1.46681e-09
cg06875131	0.0155577	(0.011, 0.021)	1.47521e-09
cg25337691	0.0153863	(0.010, 0.020)	1.48221e-09
cg04688330	0.0196548	(0.013, 0.026)	1.49564e-09
cg13634681	-0.0189551	(-0.025, -0.013)	1.51474e-09
cg12667125	0.0162264	(0.011, 0.021)	1.51885e-09
cg05226558	0.0139463	(0.009, 0.018)	1.53499e-09
cg03666300	-0.0198985	(-0.026, -0.013)	1.53699e-09
cg19273668	0.018526	(0.013, 0.024)	1.54111e-09
cg08551333	0.0195894	(0.013, 0.026)	1.54543e-09
cg02806733	0.017995	(0.012, 0.024)	1.54983e-09
cg07566790	0.0168089	(0.011, 0.022)	1.55991e-09
cg20100745	-0.015552	(-0.021, -0.011)	1.56806e-09
cg15037004	0.0180194	(0.012, 0.024)	1.56848e-09
cg01156249	-0.0120188	(-0.016, -0.008)	1.57078e-09
cg06694299	0.0143658	(0.010, 0.019)	1.57392e-09
cg25362652	0.0164019	(0.011, 0.022)	1.59775e-09
cg26575057	0.0168436	(0.011, 0.022)	1.6101e-09
cg02984790	-0.0197953	(-0.026, -0.013)	1.6227e-09
cg18668540	0.0174199	(0.012, 0.023)	1.62562e-09
cg24028809	-0.0186797	(-0.025, -0.013)	1.6389e-09
cg01317029	0.0162718	(0.011, 0.022)	1.64733e-09
cg21055554	-0.0189322	(-0.025, -0.013)	1.65001e-09
cg10806811	-0.0182675	(-0.024, -0.012)	1.65359e-09
cg14906690	0.0169254	(0.011, 0.022)	1.66988e-09
cg20845858	0.0168422	(0.011, 0.022)	1.67476e-09
cg08462879	0.0184135	(0.012, 0.024)	1.68408e-09
cg22242585	0.0192691	(0.013, 0.025)	1.68881e-09
cg08529333	0.0161556	(0.011, 0.021)	1.69627e-09
cg05985988	0.0176365	(0.012, 0.023)	1.71206e-09
cg06447341	0.0180226	(0.012, 0.024)	1.72234e-09
cg00576689	0.0180707	(0.012, 0.024)	1.72451e-09
cg27468224	-0.0191655	(-0.025, -0.013)	1.73746e-09
cg13965707	0.0177261	(0.012, 0.023)	1.74067e-09
cg08315483	0.0179321	(0.012, 0.024)	1.74487e-09
cg07427113	0.0187527	(0.013, 0.025)	1.74966e-09
cg27024515	0.0170677	(0.012, 0.023)	1.75035e-09
cg04163696	0.0194633	(0.013, 0.026)	1.75619e-09
cg01487409	0.0199132	(0.013, 0.026)	1.76093e-09
cg13518079	0.0173588	(0.012, 0.023)	1.76484e-09
cg20012848	0.0188293	(0.013, 0.025)	1.78983e-09
cg20430104	0.0143305	(0.010, 0.019)	1.79124e-09
cg25116789	0.013357	(0.009, 0.018)	1.79488e-09
cg25054390	0.0183497	(0.012, 0.024)	1.80223e-09
cg22038738	0.0142681	(0.010, 0.019)	1.80801e-09
cg16919680	-0.0170561	(-0.023, -0.012)	1.81299e-09
cg25471557	0.012714	(0.009, 0.017)	1.82746e-09
cg07143841	0.0158892	(0.011, 0.021)	1.84035e-09
cg09788586	0.0168729	(0.011, 0.022)	1.86241e-09
cg11069824	0.0167638	(0.011, 0.022)	1.86923e-09
cg16399632	-0.0188036	(-0.025, -0.013)	1.88704e-09
cg23598010	-0.0198787	(-0.026, -0.013)	1.90555e-09
cg23052776	-0.0160539	(-0.021, -0.011)	1.90798e-09
cg17971874	0.0169699	(0.011, 0.022)	1.91952e-09
cg26451345	-0.015957	(-0.021, -0.011)	1.95335e-09
cg17597631	-0.0165917	(-0.022, -0.011)	1.95587e-09
cg13991698	0.018952	(0.013, 0.025)	1.95931e-09
cg07740306	0.0134297	(0.009, 0.018)	1.98235e-09
cg17021798	-0.0166394	(-0.022, -0.011)	1.98925e-09
cg08627352	0.0188757	(0.013, 0.025)	1.99544e-09
cg16057826	0.0189418	(0.013, 0.025)	1.9964e-09
cg07720334	0.0170925	(0.012, 0.023)	2.00707e-09
cg04603976	-0.017121	(-0.023, -0.012)	2.04032e-09
cg09088720	0.0166494	(0.011, 0.022)	2.05214e-09
cg04865220	0.0158702	(0.011, 0.021)	2.05492e-09
cg08805241	0.0134171	(0.009, 0.018)	2.07342e-09
cg07325459	0.0188362	(0.013, 0.025)	2.11423e-09
cg15852320	-0.0152138	(-0.020, -0.010)	2.12052e-09
cg07784293	-0.0192407	(-0.025, -0.013)	2.12117e-09
cg14044577	0.0194007	(0.013, 0.026)	2.12456e-09
cg01799818	-0.0160205	(-0.021, -0.011)	2.12599e-09
cg26108621	-0.0184345	(-0.024, -0.012)	2.14228e-09
cg09422806	0.0166324	(0.011, 0.022)	2.15931e-09
cg26513854	0.0143088	(0.010, 0.019)	2.16185e-09
cg04104695	0.0189733	(0.013, 0.025)	2.1772e-09
cg05246100	0.0189969	(0.013, 0.025)	2.18531e-09
cg17203155	0.0196607	(0.013, 0.026)	2.19534e-09
cg16989587	0.016395	(0.011, 0.022)	2.20161e-09
cg00971695	0.0183933	(0.012, 0.024)	2.21692e-09
cg21186778	0.0184118	(0.012, 0.024)	2.22172e-09
cg27184438	0.0171595	(0.012, 0.023)	2.22458e-09
cg21946631	-0.0178075	(-0.024, -0.012)	2.24081e-09
cg27652869	-0.0183791	(-0.024, -0.012)	2.24773e-09
cg09711399	0.0196403	(0.013, 0.026)	2.25256e-09
cg14802951	0.0147137	(0.010, 0.019)	2.25489e-09
cg16936370	0.0174467	(0.012, 0.023)	2.26249e-09
cg24183575	0.0179217	(0.012, 0.024)	2.26587e-09
cg01008495	0.0177492	(0.012, 0.024)	2.26782e-09
cg03418002	-0.0151536	(-0.020, -0.010)	2.28005e-09
cg01807131	0.0188697	(0.013, 0.025)	2.28473e-09
cg02475474	0.0133524	(0.009, 0.018)	2.29851e-09
cg01021631	0.0197958	(0.013, 0.026)	2.31356e-09
cg08061334	0.0150135	(0.010, 0.020)	2.31403e-09
cg09371059	0.0178334	(0.012, 0.024)	2.3187e-09
cg12970084	0.0147485	(0.010, 0.020)	2.33575e-09
cg09255142	0.0182904	(0.012, 0.024)	2.34572e-09
cg02271687	0.0176608	(0.012, 0.023)	2.35229e-09
cg05805445	0.0188301	(0.013, 0.025)	2.36032e-09
cg04188241	0.0171298	(0.012, 0.023)	2.36158e-09
cg01023504	0.0189319	(0.013, 0.025)	2.36362e-09
cg26799250	0.0158787	(0.011, 0.021)	2.37291e-09
cg27660099	0.0160972	(0.011, 0.021)	2.37296e-09
cg04465078	-0.0190504	(-0.025, -0.013)	2.38519e-09
cg21030607	-0.01971	(-0.026, -0.013)	2.39968e-09
cg27220401	-0.019495	(-0.026, -0.013)	2.41001e-09
cg06885823	-0.0159156	(-0.021, -0.011)	2.41595e-09
cg26932364	-0.0178029	(-0.024, -0.012)	2.42811e-09
cg11151251	-0.0194798	(-0.026, -0.013)	2.43117e-09
cg17610169	0.0160669	(0.011, 0.021)	2.44586e-09
cg04049008	0.0150506	(0.010, 0.020)	2.4492e-09
cg20170147	0.0171163	(0.012, 0.023)	2.46457e-09
cg03850957	-0.0160476	(-0.021, -0.011)	2.47445e-09
cg24333145	0.0165672	(0.011, 0.022)	2.47783e-09
cg07326288	0.0187941	(0.013, 0.025)	2.48884e-09
cg27207530	0.0176881	(0.012, 0.023)	2.49624e-09
cg06021990	0.0179331	(0.012, 0.024)	2.51467e-09
cg05278307	0.0171687	(0.012, 0.023)	2.51876e-09
cg14350969	0.0147947	(0.010, 0.020)	2.57959e-09
cg25841008	0.0183706	(0.012, 0.024)	2.58875e-09
cg21221712	0.013038	(0.009, 0.017)	2.59062e-09
cg04476865	-0.0165099	(-0.022, -0.011)	2.59676e-09
cg24678767	0.0153229	(0.010, 0.020)	2.6016e-09
cg03630771	0.0183406	(0.012, 0.024)	2.61904e-09
cg11140086	0.0195247	(0.013, 0.026)	2.62891e-09
cg05362160	0.0177485	(0.012, 0.024)	2.63021e-09
cg22957339	-0.019093	(-0.025, -0.013)	2.63712e-09
cg14189441	-0.0184332	(-0.024, -0.012)	2.65046e-09
cg12907598	0.0147009	(0.010, 0.020)	2.65845e-09
cg21307628	0.0174842	(0.012, 0.023)	2.66767e-09
cg02468320	-0.014611	(-0.019, -0.010)	2.6744e-09
cg01927162	0.0184936	(0.012, 0.025)	2.67503e-09
cg26140911	0.0177374	(0.012, 0.024)	2.6899e-09
cg26328687	-0.0186968	(-0.025, -0.013)	2.69382e-09
cg04249191	0.0135069	(0.009, 0.018)	2.72899e-09
cg21863110	0.0181913	(0.012, 0.024)	2.72967e-09
cg02182592	0.0187051	(0.013, 0.025)	2.73767e-09
cg09006420	-0.0188211	(-0.025, -0.013)	2.73949e-09
cg14587704	0.0193663	(0.013, 0.026)	2.7616e-09
cg21151287	0.017808	(0.012, 0.024)	2.781e-09
cg15612257	0.0128606	(0.009, 0.017)	2.7908e-09
cg06192057	0.0147531	(0.010, 0.020)	2.79236e-09
cg13092575	-0.0158402	(-0.021, -0.011)	2.7972e-09
cg07081245	0.0176111	(0.012, 0.023)	2.79781e-09
cg13786567	0.0177941	(0.012, 0.024)	2.80719e-09
cg00788660	0.0177838	(0.012, 0.024)	2.82748e-09
cg27257822	0.0131577	(0.009, 0.017)	2.86157e-09
cg01758106	0.0166885	(0.011, 0.022)	2.86425e-09
cg26430984	0.018587	(0.013, 0.025)	2.86665e-09
cg26548834	-0.0162469	(-0.022, -0.011)	2.88767e-09
cg09743615	0.0177672	(0.012, 0.024)	2.89345e-09
cg25374649	0.0164209	(0.011, 0.022)	2.90938e-09
cg08894532	-0.0162927	(-0.022, -0.011)	2.92026e-09
cg27299033	0.0191084	(0.013, 0.025)	2.92269e-09
cg03598074	0.0164403	(0.011, 0.022)	2.92371e-09
cg08214518	0.0178387	(0.012, 0.024)	2.92417e-09
cg09624551	0.0191134	(0.013, 0.025)	2.92681e-09
cg23392389	0.0193848	(0.013, 0.026)	2.93077e-09
cg09270346	0.0187356	(0.013, 0.025)	2.93722e-09
cg12727060	0.0161075	(0.011, 0.021)	2.94246e-09
cg05242915	0.0159288	(0.011, 0.021)	2.97122e-09
ch.15.61175060F	0.0196669	(0.013, 0.026)	2.97325e-09
cg03808577	0.0184705	(0.012, 0.025)	2.98249e-09
cg05334416	0.0180107	(0.012, 0.024)	2.99611e-09
cg01142735	0.01815	(0.012, 0.024)	3.034e-09
cg03394700	0.0177868	(0.012, 0.024)	3.03969e-09
cg03167812	0.0194024	(0.013, 0.026)	3.04508e-09
cg27262054	0.0152549	(0.010, 0.020)	3.04823e-09
cg10943932	0.0181214	(0.012, 0.024)	3.05945e-09
cg00363813	0.0159117	(0.011, 0.021)	3.06917e-09
cg00153395	0.019273	(0.013, 0.026)	3.09217e-09
cg23998240	0.016017	(0.011, 0.021)	3.10231e-09
cg25956106	0.0178715	(0.012, 0.024)	3.10291e-09
cg13474370	0.018323	(0.012, 0.024)	3.13507e-09
cg12075949	0.0191374	(0.013, 0.025)	3.15177e-09
cg17333042	0.0125515	(0.008, 0.017)	3.1518e-09
cg24149237	0.014054	(0.009, 0.019)	3.16692e-09
cg11034122	0.0198196	(0.013, 0.026)	3.17314e-09
cg10962490	0.0181254	(0.012, 0.024)	3.17369e-09
cg07464674	0.0175046	(0.012, 0.023)	3.17438e-09
cg26635576	0.0165487	(0.011, 0.022)	3.17529e-09
cg13870494	0.0179259	(0.012, 0.024)	3.17742e-09
cg01154355	0.0183723	(0.012, 0.024)	3.18055e-09
cg12245084	0.0183197	(0.012, 0.024)	3.19919e-09
cg20008846	0.0177222	(0.012, 0.024)	3.19955e-09
cg09708084	0.0163897	(0.011, 0.022)	3.20475e-09
cg18298997	-0.0189248	(-0.025, -0.013)	3.20989e-09
cg22705225	0.0159404	(0.011, 0.021)	3.21739e-09
cg26940676	0.0163944	(0.011, 0.022)	3.21949e-09
cg27382910	0.0163782	(0.011, 0.022)	3.22269e-09
cg00738897	0.0163398	(0.011, 0.022)	3.23546e-09
cg09843855	0.0191374	(0.013, 0.025)	3.24653e-09
cg08550523	-0.0152162	(-0.020, -0.010)	3.26136e-09
cg24404630	0.0168056	(0.011, 0.022)	3.27816e-09
[truncated: 2,076 more rows]
