# Supplementary material for: Analysis of two birth tissues provides new insights into the epigenetic landscape of neonates born preterm
Source: Clin Epigenetics. 2019 Feb 11;11:26. doi: 10.1186/s13148-018-0599-4 (PMC6371604; doi:10.1186/s13148-018-0599-4)
Supplement: Supplementary file 2 — Supplementary tables. (ZIP 3966 kb) [file 13148_2018_599_MOESM2_ESM.zip › Supplementary_Table_12-v15d.xlsx]

## Sheet: Annotated-autosomes-CB-GA-bfsig
CpG	Est	95% C.I.	P-value
cg04685228	-0.0652967	(-0.074, -0.056)	2.75193e-36
cg04347477	-0.0623904	(-0.072, -0.053)	8.76384e-33
cg02001279	-0.0638984	(-0.073, -0.054)	9.49684e-32
cg13066703	-0.058242	(-0.068, -0.049)	1.43016e-28
cg18598117	-0.0558587	(-0.065, -0.047)	5.45452e-28
cg20068209	-0.0508493	(-0.059, -0.043)	1.54902e-27
cg20334115	-0.0553628	(-0.065, -0.046)	3.46892e-27
cg03048432	-0.0533164	(-0.062, -0.044)	3.85362e-27
cg08943494	-0.0538927	(-0.063, -0.045)	5.13282e-27
cg12713583	-0.0549683	(-0.064, -0.046)	6.01493e-27
cg16103712	-0.0496237	(-0.058, -0.041)	6.91571e-27
cg11932158	-0.0503645	(-0.059, -0.042)	8.6347e-27
cg26800893	-0.050627	(-0.059, -0.042)	1.01976e-26
cg17950169	-0.0571353	(-0.067, -0.047)	3.57431e-26
cg27295118	-0.0534558	(-0.063, -0.044)	9.33683e-26
cg03047995	-0.0554635	(-0.065, -0.046)	1.45889e-25
cg22365167	-0.0510637	(-0.060, -0.042)	2.84952e-25
cg23541926	-0.0458157	(-0.054, -0.038)	1.14112e-24
cg08726900	-0.0496807	(-0.058, -0.041)	1.24816e-24
cg18623216	-0.0436341	(-0.051, -0.036)	1.33235e-24
cg02430430	-0.0475723	(-0.056, -0.039)	1.94309e-24
cg14214856	-0.049099	(-0.058, -0.040)	3.70553e-24
cg07408552	-0.0498177	(-0.059, -0.041)	3.83932e-24
cg08894487	-0.0514128	(-0.061, -0.042)	3.89835e-24
cg16949914	-0.0496637	(-0.059, -0.041)	3.94525e-24
cg08282819	-0.052521	(-0.062, -0.043)	4.41383e-24
cg09915396	-0.0410743	(-0.048, -0.034)	9.1101e-24
cg22828383	-0.0550034	(-0.065, -0.045)	2.60356e-23
cg00186909	-0.0368938	(-0.044, -0.030)	3.52538e-23
cg27448161	-0.0499415	(-0.059, -0.041)	5.45906e-23
cg19744173	-0.0557798	(-0.066, -0.046)	5.92167e-23
cg11934771	-0.0426864	(-0.051, -0.035)	1.56561e-22
cg24296397	-0.0500604	(-0.059, -0.041)	1.85678e-22
cg12697139	-0.0429952	(-0.051, -0.035)	2.02712e-22
cg18183624	0.0502888	(0.041, 0.060)	2.21893e-22
cg22608507	-0.0503823	(-0.060, -0.041)	2.44019e-22
cg12758082	-0.0457627	(-0.054, -0.037)	6.05089e-22
cg19439123	-0.0479009	(-0.057, -0.039)	6.56173e-22
cg20258698	-0.0499539	(-0.059, -0.040)	1.22822e-21
cg02637282	-0.0468863	(-0.056, -0.038)	1.51296e-21
cg08817867	-0.0356117	(-0.042, -0.029)	2.21562e-21
cg13492133	0.0475158	(0.038, 0.057)	2.28941e-21
cg11360522	-0.0500296	(-0.060, -0.040)	5.54807e-21
cg19115490	-0.0541978	(-0.065, -0.044)	7.47667e-21
cg22531371	-0.042783	(-0.051, -0.034)	7.80596e-21
cg01790646	-0.0511939	(-0.061, -0.041)	8.84342e-21
cg04411893	-0.0416266	(-0.050, -0.033)	1.18486e-20
cg00220721	-0.0488066	(-0.058, -0.039)	1.65589e-20
cg08576185	-0.0413669	(-0.050, -0.033)	1.94796e-20
cg03485667	-0.0456021	(-0.055, -0.037)	2.36425e-20
cg07638500	0.0484819	(0.039, 0.058)	2.4059e-20
cg07788865	-0.0475194	(-0.057, -0.038)	2.61826e-20
cg09233395	-0.0419853	(-0.050, -0.034)	2.70293e-20
cg10728351	-0.0479341	(-0.057, -0.038)	3.45751e-20
cg01799671	-0.0439634	(-0.053, -0.035)	3.70792e-20
cg24020157	-0.0413842	(-0.050, -0.033)	3.7304e-20
cg26690511	-0.0429843	(-0.052, -0.034)	4.65313e-20
cg14258501	-0.0471706	(-0.057, -0.038)	5.30555e-20
cg04276536	-0.0519807	(-0.062, -0.042)	5.48339e-20
cg03930153	-0.0485317	(-0.058, -0.039)	5.58514e-20
cg25362050	-0.0462466	(-0.056, -0.037)	7.1377e-20
cg01894038	-0.0474366	(-0.057, -0.038)	7.17487e-20
cg02017450	-0.0425557	(-0.051, -0.034)	8.3453e-20
cg06870470	-0.0381623	(-0.046, -0.030)	8.61862e-20
cg04730825	-0.0425901	(-0.051, -0.034)	9.26859e-20
cg07988060	-0.0517754	(-0.062, -0.041)	1.04587e-19
cg23062810	-0.0485762	(-0.058, -0.039)	1.07525e-19
cg06152215	-0.0411756	(-0.050, -0.033)	1.25055e-19
cg19913563	-0.0440873	(-0.053, -0.035)	1.46783e-19
cg05581878	-0.045185	(-0.054, -0.036)	2.00941e-19
cg20076442	-0.0459749	(-0.055, -0.037)	2.03269e-19
cg01883759	-0.042415	(-0.051, -0.034)	2.10071e-19
cg04632887	-0.0473682	(-0.057, -0.038)	2.13068e-19
cg00522276	-0.0445393	(-0.054, -0.035)	2.35818e-19
cg12036735	-0.0446771	(-0.054, -0.036)	2.44401e-19
cg07338715	-0.0514711	(-0.062, -0.041)	3.75057e-19
cg11882607	-0.0438586	(-0.053, -0.035)	4.62695e-19
cg05283597	-0.0423642	(-0.051, -0.034)	4.66975e-19
cg20600850	-0.0461931	(-0.056, -0.037)	4.73299e-19
cg11854981	-0.037624	(-0.045, -0.030)	5.71277e-19
cg15030415	-0.044218	(-0.053, -0.035)	5.99949e-19
cg24095374	-0.029526	(-0.036, -0.023)	9.85954e-19
cg05514299	-0.0447394	(-0.054, -0.035)	1.01645e-18
cg02983090	-0.0444177	(-0.054, -0.035)	1.10383e-18
cg23009780	0.0459758	(0.036, 0.056)	1.15378e-18
cg24815934	-0.0388312	(-0.047, -0.031)	1.23595e-18
cg13100137	-0.0466246	(-0.056, -0.037)	1.26831e-18
cg16399664	-0.0431378	(-0.052, -0.034)	1.32743e-18
cg16174106	-0.0417207	(-0.050, -0.033)	1.47511e-18
cg27504369	-0.0379815	(-0.046, -0.030)	1.5694e-18
cg05828925	-0.0484442	(-0.059, -0.038)	1.749e-18
cg19136673	-0.0440714	(-0.053, -0.035)	2.31254e-18
cg17936572	-0.0461621	(-0.056, -0.036)	2.46917e-18
cg07810039	-0.042923	(-0.052, -0.034)	2.50697e-18
cg02291365	-0.0498154	(-0.060, -0.039)	2.59247e-18
cg07738730	0.0488533	(0.038, 0.059)	2.73641e-18
cg16356456	-0.0469819	(-0.057, -0.037)	3.2272e-18
cg08915038	-0.0469421	(-0.057, -0.037)	3.42431e-18
cg04902474	-0.044636	(-0.054, -0.035)	3.4285e-18
cg09866743	-0.0479825	(-0.058, -0.038)	3.62889e-18
cg15016701	-0.0434687	(-0.053, -0.034)	4.22063e-18
cg17133774	-0.0459164	(-0.056, -0.036)	4.64044e-18
cg22500132	-0.04118	(-0.050, -0.032)	5.3961e-18
cg07103201	-0.0453189	(-0.055, -0.036)	5.59146e-18
cg05612654	0.038363	(0.030, 0.047)	5.74098e-18
cg24916358	-0.0358168	(-0.044, -0.028)	6.6091e-18
cg03226666	-0.0427163	(-0.052, -0.034)	6.96505e-18
cg07932300	-0.0300991	(-0.037, -0.024)	7.87611e-18
cg00442282	-0.0391714	(-0.048, -0.031)	8.37148e-18
cg25124943	-0.0446506	(-0.054, -0.035)	8.92446e-18
cg03046812	-0.0421778	(-0.051, -0.033)	9.44884e-18
cg13586051	-0.0416629	(-0.051, -0.033)	9.46876e-18
cg23378033	-0.0323714	(-0.039, -0.025)	9.49966e-18
cg21912938	-0.0417833	(-0.051, -0.033)	9.65898e-18
cg18082788	-0.0420262	(-0.051, -0.033)	1.04301e-17
cg24166457	-0.0447343	(-0.054, -0.035)	1.13152e-17
cg06388350	-0.0446184	(-0.054, -0.035)	1.19339e-17
cg07941983	-0.0479777	(-0.058, -0.038)	1.38081e-17
cg13924996	-0.0366946	(-0.045, -0.029)	1.44691e-17
cg20782117	-0.041673	(-0.051, -0.033)	1.75933e-17
cg09653641	-0.0434221	(-0.053, -0.034)	1.81593e-17
cg14656043	-0.0445624	(-0.054, -0.035)	1.84198e-17
cg02571874	-0.0445513	(-0.054, -0.035)	2.76778e-17
cg27239243	-0.040754	(-0.050, -0.032)	2.79899e-17
cg01143454	-0.0439755	(-0.054, -0.034)	2.96862e-17
cg18897025	-0.0289391	(-0.035, -0.023)	3.14483e-17
cg15659420	-0.0384225	(-0.047, -0.030)	3.25567e-17
cg00257775	-0.0413729	(-0.050, -0.032)	3.35088e-17
cg19233405	-0.0443568	(-0.054, -0.035)	3.50785e-17
cg03390636	-0.0389804	(-0.048, -0.030)	3.69096e-17
cg00382138	-0.0376183	(-0.046, -0.029)	3.79204e-17
cg23482898	-0.043026	(-0.053, -0.034)	4.00694e-17
cg08217545	-0.0428378	(-0.052, -0.033)	4.42138e-17
cg16348385	-0.0436938	(-0.053, -0.034)	4.53392e-17
cg20033652	-0.0421262	(-0.051, -0.033)	4.53527e-17
cg10357314	-0.0481851	(-0.059, -0.037)	5.92519e-17
cg03875330	-0.0386652	(-0.047, -0.030)	5.98399e-17
cg12970171	-0.0385481	(-0.047, -0.030)	6.2773e-17
cg13519902	-0.0294353	(-0.036, -0.023)	7.48367e-17
cg25020550	-0.0430645	(-0.053, -0.033)	8.97948e-17
cg03940776	-0.0410707	(-0.050, -0.032)	8.98435e-17
cg01154283	-0.0413445	(-0.051, -0.032)	9.18099e-17
cg15961007	-0.0417365	(-0.051, -0.032)	1.02321e-16
cg16301617	-0.0425609	(-0.052, -0.033)	1.07346e-16
cg13784312	-0.0415715	(-0.051, -0.032)	1.14603e-16
cg25114611	-0.044709	(-0.055, -0.035)	1.34874e-16
cg10020892	-0.0485974	(-0.060, -0.038)	1.37251e-16
cg06947286	-0.0290407	(-0.036, -0.023)	1.40442e-16
cg09152259	-0.0394579	(-0.048, -0.031)	1.53443e-16
cg01229865	-0.0371563	(-0.046, -0.029)	1.79302e-16
cg05298628	-0.0415359	(-0.051, -0.032)	1.90063e-16
cg22117805	-0.0427142	(-0.052, -0.033)	1.92757e-16
cg01824466	-0.0358674	(-0.044, -0.028)	2.07702e-16
cg25773386	-0.0356674	(-0.044, -0.028)	2.74305e-16
cg27320518	-0.0411061	(-0.050, -0.032)	2.92326e-16
cg00411595	-0.0279201	(-0.034, -0.022)	3.14212e-16
cg04384810	-0.0309467	(-0.038, -0.024)	3.20649e-16
cg02064275	-0.0403299	(-0.050, -0.031)	3.92465e-16
cg02753354	-0.0442934	(-0.054, -0.034)	3.99232e-16
cg24257309	-0.0432839	(-0.053, -0.033)	4.01715e-16
cg00166343	-0.0452437	(-0.056, -0.035)	4.19468e-16
cg13561409	-0.0366342	(-0.045, -0.028)	4.25182e-16
cg05211189	-0.0386637	(-0.048, -0.030)	4.40285e-16
cg13139542	0.043666	(0.034, 0.054)	4.75526e-16
cg01930719	-0.0404414	(-0.050, -0.031)	4.92577e-16
cg13641317	-0.0492283	(-0.061, -0.038)	5.53514e-16
cg00587472	-0.0389068	(-0.048, -0.030)	5.71145e-16
cg20301308	-0.0444057	(-0.055, -0.034)	6.14309e-16
cg27281690	-0.0239711	(-0.030, -0.018)	6.18042e-16
cg01429256	-0.0421607	(-0.052, -0.032)	6.20279e-16
cg12325286	-0.0447718	(-0.055, -0.034)	7.84489e-16
cg22364219	-0.0414813	(-0.051, -0.032)	8.00774e-16
cg14415629	-0.0410708	(-0.051, -0.032)	8.03818e-16
cg27416337	-0.0461979	(-0.057, -0.035)	8.36234e-16
cg00634542	0.0425124	(0.033, 0.052)	8.99612e-16
cg24024661	-0.04689	(-0.058, -0.036)	9.40426e-16
cg13052625	-0.0381078	(-0.047, -0.029)	9.41439e-16
cg16545105	-0.0367173	(-0.045, -0.028)	9.43186e-16
cg07969918	-0.037482	(-0.046, -0.029)	9.44199e-16
cg13932501	-0.0255517	(-0.031, -0.020)	9.65616e-16
cg16536330	-0.0375376	(-0.046, -0.029)	1.19443e-15
cg13008538	-0.038997	(-0.048, -0.030)	1.22011e-15
cg13497089	0.0413197	(0.032, 0.051)	1.22019e-15
cg25072666	-0.0362158	(-0.045, -0.028)	1.31028e-15
cg10505630	-0.0420447	(-0.052, -0.032)	1.31478e-15
cg03433048	-0.0414125	(-0.051, -0.032)	1.34223e-15
cg26077811	0.0324182	(0.025, 0.040)	1.34516e-15
cg03720100	-0.0306254	(-0.038, -0.023)	1.34965e-15
cg00782811	0.0403291	(0.031, 0.050)	1.36418e-15
cg25287071	-0.0413372	(-0.051, -0.032)	1.61086e-15
cg19371652	-0.0348756	(-0.043, -0.027)	1.67212e-15
cg24401487	-0.04834	(-0.060, -0.037)	1.8256e-15
cg07069759	0.0428808	(0.033, 0.053)	1.97242e-15
cg00781658	-0.0404783	(-0.050, -0.031)	2.12222e-15
cg10239319	-0.0387699	(-0.048, -0.030)	2.17333e-15
cg25144135	-0.0409902	(-0.051, -0.031)	2.36438e-15
cg00547530	-0.0411759	(-0.051, -0.031)	2.36705e-15
cg00682367	-0.0267608	(-0.033, -0.020)	2.57413e-15
cg13283635	-0.0309303	(-0.038, -0.024)	2.64637e-15
cg13856340	-0.0355931	(-0.044, -0.027)	2.68685e-15
cg04999352	-0.034648	(-0.043, -0.026)	2.7057e-15
cg07573872	-0.0351902	(-0.044, -0.027)	2.71577e-15
cg04948284	-0.0490628	(-0.061, -0.037)	2.78922e-15
cg16815625	0.0347549	(0.027, 0.043)	2.98664e-15
cg00151922	-0.0318574	(-0.039, -0.024)	3.16821e-15
cg06518251	-0.0335407	(-0.041, -0.026)	3.21952e-15
cg10535320	-0.0355904	(-0.044, -0.027)	3.53086e-15
cg20924136	-0.0398608	(-0.049, -0.030)	3.76246e-15
cg00257455	-0.0435216	(-0.054, -0.033)	3.91667e-15
cg25484139	-0.0412046	(-0.051, -0.031)	4.14519e-15
cg02734358	-0.0327803	(-0.041, -0.025)	5.16239e-15
cg14427590	0.0379678	(0.029, 0.047)	5.25306e-15
cg11376341	0.0272277	(0.021, 0.034)	5.51292e-15
cg02979520	-0.035276	(-0.044, -0.027)	5.80549e-15
cg01787084	-0.0355327	(-0.044, -0.027)	6.52221e-15
cg17501395	-0.0385881	(-0.048, -0.029)	6.77313e-15
cg20717932	-0.0419216	(-0.052, -0.032)	7.00315e-15
cg26706803	-0.0283079	(-0.035, -0.021)	7.08944e-15
cg03445287	-0.0425573	(-0.053, -0.032)	7.82053e-15
cg07120889	-0.0291974	(-0.036, -0.022)	7.83415e-15
cg07450210	-0.041783	(-0.052, -0.032)	7.93256e-15
cg13607248	-0.0403865	(-0.050, -0.031)	8.46905e-15
cg08237220	-0.0431082	(-0.054, -0.033)	9.14104e-15
cg13110239	-0.0451115	(-0.056, -0.034)	9.4239e-15
cg16536918	-0.0415272	(-0.052, -0.031)	9.74524e-15
cg13403689	-0.0425327	(-0.053, -0.032)	9.95103e-15
cg27051318	-0.0361556	(-0.045, -0.027)	1.01988e-14
cg13492245	-0.035898	(-0.045, -0.027)	1.02599e-14
cg14619949	-0.0328925	(-0.041, -0.025)	1.04685e-14
cg00989249	-0.0425849	(-0.053, -0.032)	1.06449e-14
cg19049607	-0.0404869	(-0.050, -0.031)	1.08316e-14
cg04160501	-0.0382663	(-0.048, -0.029)	1.1431e-14
cg27407935	-0.0279881	(-0.035, -0.021)	1.1838e-14
cg14489570	-0.0399072	(-0.050, -0.030)	1.2113e-14
cg14527110	-0.0410844	(-0.051, -0.031)	1.26867e-14
cg02306995	-0.0374648	(-0.047, -0.028)	1.3217e-14
cg16834726	-0.0310577	(-0.039, -0.023)	1.49489e-14
cg04345034	-0.0365807	(-0.046, -0.028)	1.6064e-14
cg13992911	-0.0425853	(-0.053, -0.032)	1.61068e-14
cg17924072	-0.0424936	(-0.053, -0.032)	1.8943e-14
cg23839159	-0.0396774	(-0.049, -0.030)	1.96565e-14
cg26983198	-0.0323646	(-0.040, -0.024)	2.13136e-14
cg07352544	-0.0304521	(-0.038, -0.023)	2.17384e-14
cg21842274	-0.0338711	(-0.042, -0.026)	2.21158e-14
cg19851574	0.0413466	(0.031, 0.052)	2.23363e-14
cg27565899	-0.0359375	(-0.045, -0.027)	2.39917e-14
cg24873093	-0.0355932	(-0.044, -0.027)	2.47476e-14
cg01899130	-0.0410763	(-0.051, -0.031)	2.922e-14
cg03747456	-0.0352677	(-0.044, -0.027)	2.9477e-14
cg05958910	0.041187	(0.031, 0.051)	2.97876e-14
cg17837526	-0.0326403	(-0.041, -0.025)	3.04246e-14
cg08620426	-0.0386551	(-0.048, -0.029)	3.08949e-14
cg25095518	-0.0278833	(-0.035, -0.021)	3.16132e-14
cg13455434	-0.0408373	(-0.051, -0.031)	3.20934e-14
cg09879334	-0.0302869	(-0.038, -0.023)	3.24906e-14
cg25551168	-0.038635	(-0.048, -0.029)	3.31034e-14
cg00739778	-0.0371162	(-0.046, -0.028)	3.33975e-14
cg14377059	-0.0353377	(-0.044, -0.027)	3.35978e-14
cg14830371	-0.0378447	(-0.047, -0.028)	3.59309e-14
cg07306253	-0.0379659	(-0.047, -0.029)	3.66358e-14
cg08250081	-0.0377642	(-0.047, -0.028)	3.76423e-14
cg27217148	-0.0284323	(-0.035, -0.021)	3.80932e-14
cg11261958	-0.0349169	(-0.044, -0.026)	3.86661e-14
cg23169111	-0.0407831	(-0.051, -0.031)	3.95322e-14
cg13443592	-0.040337	(-0.050, -0.030)	3.98576e-14
cg24633390	-0.0371358	(-0.046, -0.028)	4.08294e-14
cg06652329	-0.0418173	(-0.052, -0.031)	4.20614e-14
cg02573176	-0.0296588	(-0.037, -0.022)	4.53809e-14
cg01739167	-0.0357701	(-0.045, -0.027)	4.55369e-14
cg03679544	0.0422573	(0.032, 0.053)	4.77661e-14
cg20072118	-0.0300184	(-0.038, -0.023)	4.78508e-14
cg25174412	-0.0351658	(-0.044, -0.026)	4.96727e-14
cg19453938	-0.0411934	(-0.051, -0.031)	4.99568e-14
cg07157107	-0.0395718	(-0.049, -0.030)	5.06443e-14
cg24149590	-0.0297809	(-0.037, -0.022)	5.63809e-14
cg10397819	0.0410973	(0.031, 0.051)	5.74268e-14
cg03616827	-0.03951	(-0.049, -0.030)	5.79827e-14
cg20692268	-0.038931	(-0.049, -0.029)	6.22533e-14
cg24119607	-0.0308048	(-0.039, -0.023)	6.54966e-14
cg03619256	-0.0374888	(-0.047, -0.028)	6.67061e-14
cg10278520	-0.0342428	(-0.043, -0.026)	6.87425e-14
cg25202280	-0.0389838	(-0.049, -0.029)	7.07768e-14
cg19265300	-0.0413058	(-0.052, -0.031)	7.24112e-14
cg03005293	-0.0206359	(-0.026, -0.015)	7.36629e-14
cg13941235	-0.0371997	(-0.047, -0.028)	8.10346e-14
cg15131146	-0.035099	(-0.044, -0.026)	8.25732e-14
cg25938530	-0.0371308	(-0.046, -0.028)	8.34249e-14
cg09982224	-0.0381923	(-0.048, -0.029)	8.35177e-14
cg15451250	-0.0331195	(-0.041, -0.025)	8.51622e-14
cg24914185	-0.0359789	(-0.045, -0.027)	8.5384e-14
cg06379435	-0.022763	(-0.029, -0.017)	8.79736e-14
cg25953130	-0.0416417	(-0.052, -0.031)	1.00582e-13
cg17796323	-0.0424408	(-0.053, -0.032)	1.03572e-13
cg22603569	-0.0394432	(-0.049, -0.029)	1.04375e-13
cg09479286	-0.035561	(-0.045, -0.027)	1.04835e-13
cg03295554	-0.0312374	(-0.039, -0.023)	1.07034e-13
cg18681014	-0.0405861	(-0.051, -0.030)	1.07203e-13
cg00501876	-0.0341172	(-0.043, -0.025)	1.09577e-13
cg27210390	0.0398707	(0.030, 0.050)	1.09691e-13
cg22820108	-0.0336911	(-0.042, -0.025)	1.10839e-13
cg15694715	-0.0391114	(-0.049, -0.029)	1.12332e-13
cg11466832	-0.0345758	(-0.043, -0.026)	1.14801e-13
cg18900271	-0.0414738	(-0.052, -0.031)	1.14902e-13
cg25197194	-0.03896	(-0.049, -0.029)	1.15727e-13
cg06051311	-0.0429561	(-0.054, -0.032)	1.20322e-13
cg01149053	0.0368652	(0.028, 0.046)	1.2054e-13
cg20112500	-0.0358748	(-0.045, -0.027)	1.2813e-13
cg09238801	-0.0386305	(-0.048, -0.029)	1.30442e-13
cg23721586	-0.0399868	(-0.050, -0.030)	1.33764e-13
cg15417798	-0.0388216	(-0.049, -0.029)	1.39287e-13
cg11752100	-0.030716	(-0.039, -0.023)	1.41018e-13
cg24279744	0.0382543	(0.029, 0.048)	1.51194e-13
cg25414605	-0.0418987	(-0.053, -0.031)	1.541e-13
cg03676485	-0.037175	(-0.047, -0.028)	1.54515e-13
cg04391186	-0.0394928	(-0.050, -0.029)	1.59065e-13
cg03640051	-0.0388572	(-0.049, -0.029)	1.61643e-13
cg15908709	0.0387815	(0.029, 0.049)	1.75393e-13
cg03074244	0.0292601	(0.022, 0.037)	1.76677e-13
cg26724018	-0.0370978	(-0.047, -0.028)	1.80005e-13
cg00218409	-0.0370349	(-0.047, -0.028)	2.00401e-13
cg04845871	-0.0403326	(-0.051, -0.030)	2.09679e-13
cg12054453	-0.0375778	(-0.047, -0.028)	2.15246e-13
cg24601055	-0.0323766	(-0.041, -0.024)	2.16103e-13
cg00153101	-0.0378135	(-0.048, -0.028)	2.16247e-13
cg07106169	-0.037484	(-0.047, -0.028)	2.16532e-13
cg06687489	-0.0384109	(-0.048, -0.029)	2.25733e-13
cg25800753	-0.0369623	(-0.046, -0.027)	2.33568e-13
cg04806562	-0.0353746	(-0.044, -0.026)	2.39357e-13
cg15034393	-0.0248071	(-0.031, -0.018)	2.41951e-13
cg11985480	0.0330954	(0.025, 0.042)	2.4494e-13
cg24504423	-0.0374182	(-0.047, -0.028)	2.47204e-13
cg02691192	-0.0360562	(-0.045, -0.027)	2.50184e-13
cg16042943	-0.0342898	(-0.043, -0.025)	2.58166e-13
cg15948030	-0.0342039	(-0.043, -0.025)	2.58325e-13
cg14295482	0.0368403	(0.027, 0.046)	2.64568e-13
cg09704116	-0.0389469	(-0.049, -0.029)	2.74566e-13
cg16705546	-0.0393522	(-0.050, -0.029)	2.92307e-13
cg24002003	-0.0339232	(-0.043, -0.025)	3.02662e-13
cg04340651	-0.0400701	(-0.050, -0.030)	3.07004e-13
cg24144853	-0.0376018	(-0.047, -0.028)	3.1246e-13
cg07207669	-0.0401196	(-0.050, -0.030)	3.21944e-13
cg11217218	-0.0353714	(-0.045, -0.026)	3.34559e-13
cg06540458	0.0380423	(0.028, 0.048)	3.35784e-13
cg26677394	-0.0399065	(-0.050, -0.030)	3.6904e-13
cg10867751	-0.0421519	(-0.053, -0.031)	3.76323e-13
cg13390284	-0.0298769	(-0.038, -0.022)	3.78593e-13
cg01309328	-0.0309059	(-0.039, -0.023)	4.10763e-13
cg22274745	-0.0397652	(-0.050, -0.029)	4.14409e-13
cg14553895	-0.0353823	(-0.045, -0.026)	4.32547e-13
cg21684411	-0.0386499	(-0.049, -0.029)	4.37735e-13
cg17898925	-0.0307544	(-0.039, -0.023)	4.39526e-13
cg19103704	-0.0366928	(-0.046, -0.027)	4.46554e-13
cg05059607	-0.0344155	(-0.043, -0.025)	4.47037e-13
cg11876048	-0.0389502	(-0.049, -0.029)	4.49641e-13
cg10714639	-0.0402385	(-0.051, -0.030)	4.56978e-13
cg01185345	-0.0382114	(-0.048, -0.028)	4.68326e-13
cg01526217	-0.0227366	(-0.029, -0.017)	4.71278e-13
cg15090899	0.0404898	(0.030, 0.051)	5.21688e-13
cg23449541	0.0393758	(0.029, 0.050)	5.25003e-13
cg11118235	-0.0371848	(-0.047, -0.027)	5.32775e-13
cg24045875	-0.0368605	(-0.046, -0.027)	5.387e-13
cg15346781	-0.0341925	(-0.043, -0.025)	5.51602e-13
cg10458216	-0.0335524	(-0.042, -0.025)	6.15356e-13
cg05820066	-0.0264614	(-0.033, -0.020)	6.41713e-13
cg24924577	-0.0316974	(-0.040, -0.023)	6.44515e-13
cg01133215	-0.0379796	(-0.048, -0.028)	6.47908e-13
cg08866634	-0.0362283	(-0.046, -0.027)	6.66834e-13
cg15035133	-0.0403808	(-0.051, -0.030)	6.95144e-13
cg26133301	-0.0372776	(-0.047, -0.027)	7.27991e-13
cg21404980	-0.0356959	(-0.045, -0.026)	7.69188e-13
cg05294455	0.0389994	(0.029, 0.049)	7.70808e-13
cg22193385	-0.0357512	(-0.045, -0.026)	7.96153e-13
cg09148649	-0.0408726	(-0.052, -0.030)	8.30033e-13
cg12503394	-0.0395049	(-0.050, -0.029)	8.50968e-13
cg27585939	-0.0395454	(-0.050, -0.029)	8.7155e-13
cg10905180	-0.035343	(-0.045, -0.026)	8.86986e-13
cg12063847	-0.0389716	(-0.049, -0.029)	8.99882e-13
cg04720348	0.036404	(0.027, 0.046)	9.11537e-13
cg21542842	-0.0379227	(-0.048, -0.028)	9.80483e-13
cg01013171	-0.0317148	(-0.040, -0.023)	9.90254e-13
cg00541544	-0.0311833	(-0.039, -0.023)	1.05893e-12
cg08965235	-0.0334885	(-0.042, -0.025)	1.05931e-12
cg01798157	-0.0272386	(-0.034, -0.020)	1.0615e-12
cg22176709	-0.0392957	(-0.050, -0.029)	1.06554e-12
cg16824126	-0.0377675	(-0.048, -0.028)	1.08824e-12
cg19653589	-0.0387981	(-0.049, -0.029)	1.09378e-12
cg02553054	-0.0369824	(-0.047, -0.027)	1.099e-12
cg12424598	-0.0397984	(-0.050, -0.029)	1.10505e-12
cg03271893	-0.0342012	(-0.043, -0.025)	1.12658e-12
cg04088152	-0.0381841	(-0.048, -0.028)	1.13221e-12
cg13622265	0.0368508	(0.027, 0.047)	1.14351e-12
cg14780255	-0.0331391	(-0.042, -0.024)	1.19546e-12
cg23188579	-0.0320337	(-0.041, -0.024)	1.2543e-12
cg02264407	0.0394028	(0.029, 0.050)	1.29934e-12
cg27132471	-0.0297739	(-0.038, -0.022)	1.31195e-12
cg23889047	-0.0365263	(-0.046, -0.027)	1.33405e-12
cg15954235	-0.0386589	(-0.049, -0.028)	1.33544e-12
cg26916780	-0.0338689	(-0.043, -0.025)	1.34519e-12
cg06245338	-0.0370749	(-0.047, -0.027)	1.35032e-12
cg02137956	-0.0288863	(-0.037, -0.021)	1.40165e-12
cg18022012	-0.03792	(-0.048, -0.028)	1.40357e-12
cg18778196	-0.0384793	(-0.049, -0.028)	1.4719e-12
cg14999189	-0.0351045	(-0.044, -0.026)	1.5125e-12
cg17940587	-0.0196458	(-0.025, -0.014)	1.5545e-12
cg27471246	-0.033696	(-0.043, -0.025)	1.5566e-12
cg07110659	-0.0399981	(-0.051, -0.029)	1.56242e-12
cg07835443	-0.0368133	(-0.047, -0.027)	1.64016e-12
cg19103429	-0.0384553	(-0.049, -0.028)	1.64411e-12
cg06804344	0.0343953	(0.025, 0.044)	1.65986e-12
cg10148280	-0.0335736	(-0.043, -0.025)	1.75475e-12
cg05433642	-0.0354776	(-0.045, -0.026)	1.82428e-12
cg17356718	0.0391868	(0.029, 0.050)	2.00728e-12
cg14710552	-0.0342751	(-0.043, -0.025)	2.0293e-12
cg27106909	-0.0373238	(-0.047, -0.027)	2.12373e-12
cg21368161	-0.0392676	(-0.050, -0.029)	2.12889e-12
cg05969150	-0.0370497	(-0.047, -0.027)	2.19828e-12
cg01847344	-0.0371401	(-0.047, -0.027)	2.24143e-12
cg09718582	0.0399575	(0.029, 0.051)	2.29597e-12
cg26052635	-0.0400075	(-0.051, -0.029)	2.30273e-12
cg09163035	-0.0306018	(-0.039, -0.022)	2.37481e-12
cg19617213	-0.0317358	(-0.040, -0.023)	2.37772e-12
cg04494800	-0.0354119	(-0.045, -0.026)	2.53824e-12
cg24484352	-0.0364346	(-0.046, -0.027)	2.85519e-12
cg08810238	-0.030629	(-0.039, -0.022)	2.90259e-12
cg20721135	-0.0258888	(-0.033, -0.019)	2.97109e-12
cg05877497	-0.0404223	(-0.051, -0.029)	2.98564e-12
cg00119811	-0.0306198	(-0.039, -0.022)	3.11891e-12
cg02976843	0.0297188	(0.022, 0.038)	3.45918e-12
cg01578442	0.0370146	(0.027, 0.047)	3.62807e-12
cg03662049	0.0368563	(0.027, 0.047)	3.6712e-12
cg04773990	-0.0415988	(-0.053, -0.030)	3.77709e-12
cg24295985	-0.0350941	(-0.045, -0.026)	3.90919e-12
cg01978937	-0.0319215	(-0.041, -0.023)	3.91172e-12
cg09168805	0.033777	(0.025, 0.043)	3.91524e-12
cg03746015	-0.033504	(-0.043, -0.024)	3.9941e-12
cg07858848	-0.026367	(-0.034, -0.019)	4.09107e-12
cg11387340	-0.0376957	(-0.048, -0.027)	4.23505e-12
cg18961281	-0.0358147	(-0.046, -0.026)	4.24543e-12
cg05544807	0.0392066	(0.028, 0.050)	4.29212e-12
cg10317026	-0.0295265	(-0.038, -0.021)	4.31558e-12
cg08899105	-0.0304852	(-0.039, -0.022)	4.31564e-12
cg24170529	-0.0278534	(-0.035, -0.020)	4.33714e-12
cg02747950	-0.0309192	(-0.039, -0.022)	4.3392e-12
cg12403889	-0.028074	(-0.036, -0.020)	4.39115e-12
cg26233209	-0.035368	(-0.045, -0.026)	4.55226e-12
cg09417209	-0.0380496	(-0.048, -0.028)	4.69332e-12
cg00066663	-0.0229968	(-0.029, -0.017)	4.75922e-12
cg10385101	-0.0372168	(-0.047, -0.027)	4.77027e-12
cg08645860	-0.0298884	(-0.038, -0.022)	4.92415e-12
cg02597894	-0.0364382	(-0.046, -0.026)	4.94896e-12
cg10523105	-0.0406706	(-0.052, -0.030)	5.06545e-12
cg11436362	-0.0301036	(-0.038, -0.022)	5.12613e-12
cg09626867	-0.0339618	(-0.043, -0.025)	5.16934e-12
cg11783834	-0.0218613	(-0.028, -0.016)	5.22299e-12
cg02909097	0.033407	(0.024, 0.043)	5.25686e-12
cg24165121	-0.0311987	(-0.040, -0.023)	5.3087e-12
cg17896927	-0.0376539	(-0.048, -0.027)	5.35553e-12
cg23730027	-0.0386983	(-0.049, -0.028)	5.45935e-12
cg05249026	-0.038094	(-0.049, -0.028)	5.66226e-12
cg17338821	-0.0339024	(-0.043, -0.025)	5.75617e-12
cg14171369	0.0379701	(0.028, 0.048)	6.11081e-12
cg00299736	-0.031738	(-0.040, -0.023)	6.12024e-12
cg10623219	0.0359191	(0.026, 0.046)	6.34892e-12
cg10489463	-0.0362098	(-0.046, -0.026)	6.53049e-12
cg09143713	-0.0374912	(-0.048, -0.027)	6.65586e-12
cg00836308	0.0315448	(0.023, 0.040)	6.69481e-12
cg18875496	-0.0381328	(-0.049, -0.028)	6.71648e-12
cg14093474	-0.0254397	(-0.032, -0.018)	7.20252e-12
cg25850808	-0.0349616	(-0.045, -0.025)	7.20331e-12
cg02767093	-0.032385	(-0.041, -0.023)	7.219e-12
cg17901584	-0.0219109	(-0.028, -0.016)	7.27897e-12
cg22724765	-0.0360411	(-0.046, -0.026)	7.48229e-12
cg19381811	-0.0340497	(-0.043, -0.025)	7.55068e-12
cg10714509	-0.037094	(-0.047, -0.027)	7.56992e-12
cg16725984	-0.035108	(-0.045, -0.025)	8.19232e-12
cg07217350	-0.0345621	(-0.044, -0.025)	8.46078e-12
cg07721852	-0.0383677	(-0.049, -0.028)	8.53759e-12
cg26677004	0.0340605	(0.025, 0.044)	8.68414e-12
cg04417773	-0.0318033	(-0.041, -0.023)	8.709e-12
cg13487983	-0.033793	(-0.043, -0.024)	8.72563e-12
cg18515031	-0.0365432	(-0.047, -0.026)	8.7849e-12
cg11573518	-0.0378876	(-0.048, -0.027)	9.02605e-12
cg21837069	-0.0259788	(-0.033, -0.019)	9.09914e-12
cg19576697	-0.0236363	(-0.030, -0.017)	9.41865e-12
cg23355492	0.030567	(0.022, 0.039)	9.48327e-12
cg25009965	-0.0450354	(-0.058, -0.033)	9.74108e-12
cg12635790	-0.0286532	(-0.037, -0.021)	9.74143e-12
cg06901890	-0.0340391	(-0.044, -0.025)	1.00415e-11
cg16963852	-0.036606	(-0.047, -0.026)	1.00624e-11
cg22606224	-0.0340743	(-0.044, -0.025)	1.0123e-11
cg16348158	-0.0362454	(-0.046, -0.026)	1.02248e-11
cg00255726	-0.035928	(-0.046, -0.026)	1.06307e-11
cg07588875	0.0373545	(0.027, 0.048)	1.09147e-11
cg06753281	-0.0342977	(-0.044, -0.025)	1.09596e-11
cg10156217	-0.0313121	(-0.040, -0.023)	1.10743e-11
cg24931355	-0.0327347	(-0.042, -0.024)	1.11926e-11
cg25134859	-0.0308941	(-0.040, -0.022)	1.12288e-11
cg07739369	-0.0225865	(-0.029, -0.016)	1.12309e-11
cg01373189	-0.0343465	(-0.044, -0.025)	1.14664e-11
cg19478223	-0.0331703	(-0.042, -0.024)	1.14773e-11
cg14161821	-0.0342405	(-0.044, -0.025)	1.14896e-11
cg11368628	-0.0260259	(-0.033, -0.019)	1.17362e-11
cg06407111	-0.0386944	(-0.050, -0.028)	1.17409e-11
cg13770461	-0.0268901	(-0.034, -0.019)	1.17661e-11
cg22964469	-0.0368652	(-0.047, -0.027)	1.20868e-11
cg16477774	-0.029375	(-0.038, -0.021)	1.23172e-11
cg27066989	-0.0329294	(-0.042, -0.024)	1.27656e-11
cg12526197	-0.0336154	(-0.043, -0.024)	1.27811e-11
cg03467001	-0.0340164	(-0.044, -0.024)	1.28936e-11
cg14039237	-0.0289276	(-0.037, -0.021)	1.41729e-11
cg25843003	-0.0318714	(-0.041, -0.023)	1.45599e-11
cg06472341	-0.0286038	(-0.037, -0.021)	1.48856e-11
cg25583651	-0.0314311	(-0.040, -0.023)	1.51145e-11
cg13299776	-0.0366502	(-0.047, -0.026)	1.54456e-11
cg26619671	-0.0298897	(-0.038, -0.021)	1.57646e-11
cg18445438	-0.0357374	(-0.046, -0.026)	1.58104e-11
cg11351908	-0.0316617	(-0.041, -0.023)	1.59251e-11
cg06744585	0.0371843	(0.027, 0.048)	1.61531e-11
cg16739178	0.0384297	(0.028, 0.049)	1.61559e-11
cg01143068	-0.0284809	(-0.036, -0.020)	1.632e-11
cg27429749	-0.0383252	(-0.049, -0.028)	1.66396e-11
cg13638867	0.0370392	(0.027, 0.047)	1.68045e-11
cg23478124	-0.0325607	(-0.042, -0.023)	1.68453e-11
cg01178924	0.0347669	(0.025, 0.045)	1.73492e-11
cg12488187	-0.0228629	(-0.029, -0.016)	1.76242e-11
cg00889363	0.0396264	(0.028, 0.051)	1.76734e-11
cg02699834	-0.0309717	(-0.040, -0.022)	1.7735e-11
cg07042170	-0.0242903	(-0.031, -0.017)	1.77767e-11
cg02228160	-0.0307387	(-0.039, -0.022)	1.85921e-11
cg10901633	-0.032462	(-0.042, -0.023)	1.872e-11
cg01783894	0.0287334	(0.021, 0.037)	1.87719e-11
cg18518916	-0.0348011	(-0.045, -0.025)	1.90817e-11
cg02743878	-0.0308135	(-0.040, -0.022)	1.92944e-11
cg23630423	0.0321704	(0.023, 0.041)	1.93494e-11
cg12700271	-0.0347582	(-0.045, -0.025)	2.01537e-11
cg17808882	0.0358397	(0.026, 0.046)	2.03085e-11
cg20593826	0.0358258	(0.026, 0.046)	2.04967e-11
cg07719604	-0.0347462	(-0.045, -0.025)	2.05045e-11
cg04813911	-0.0337689	(-0.043, -0.024)	2.07432e-11
cg05217983	-0.0321472	(-0.041, -0.023)	2.08466e-11
cg16586538	-0.0369636	(-0.047, -0.026)	2.09211e-11
cg04731988	-0.0347966	(-0.045, -0.025)	2.10479e-11
cg13167816	-0.0246229	(-0.032, -0.018)	2.12092e-11
cg03699843	-0.0293722	(-0.038, -0.021)	2.12535e-11
cg21990144	-0.0277823	(-0.036, -0.020)	2.15883e-11
cg06897661	-0.0302424	(-0.039, -0.022)	2.19589e-11
cg07003407	-0.029276	(-0.038, -0.021)	2.20292e-11
cg22940798	-0.0334393	(-0.043, -0.024)	2.20892e-11
cg27024992	-0.0246252	(-0.032, -0.018)	2.22228e-11
cg20716774	-0.0262262	(-0.034, -0.019)	2.23929e-11
cg22867816	-0.0296463	(-0.038, -0.021)	2.23992e-11
cg01729066	-0.0341474	(-0.044, -0.024)	2.24811e-11
cg08813888	-0.0317475	(-0.041, -0.023)	2.29292e-11
cg12342675	-0.0349438	(-0.045, -0.025)	2.34976e-11
cg08745334	-0.0372848	(-0.048, -0.027)	2.35069e-11
cg21535931	-0.0356031	(-0.046, -0.025)	2.38088e-11
cg03958883	-0.0344669	(-0.044, -0.025)	2.39642e-11
cg01044662	-0.0351627	(-0.045, -0.025)	2.43146e-11
cg12647970	0.0294351	(0.021, 0.038)	2.45632e-11
cg01101459	0.0319826	(0.023, 0.041)	2.57297e-11
cg05817709	-0.034381	(-0.044, -0.025)	2.6875e-11
cg25363679	0.0279199	(0.020, 0.036)	2.69695e-11
cg01108243	-0.0329472	(-0.042, -0.024)	2.70917e-11
cg07197642	-0.0259319	(-0.033, -0.019)	2.78257e-11
cg13428066	-0.0320681	(-0.041, -0.023)	2.79274e-11
cg12590902	-0.0254762	(-0.033, -0.018)	2.81726e-11
cg24159436	-0.0342211	(-0.044, -0.024)	2.88081e-11
cg23523668	-0.0356925	(-0.046, -0.026)	2.99391e-11
cg09007354	0.022966	(0.016, 0.030)	3.01603e-11
cg24019564	0.036805	(0.026, 0.047)	3.04289e-11
cg14434062	-0.0246325	(-0.032, -0.018)	3.07788e-11
cg26537478	-0.03661	(-0.047, -0.026)	3.20034e-11
cg16140253	-0.0384389	(-0.049, -0.027)	3.20926e-11
cg07090356	-0.034605	(-0.045, -0.025)	3.23855e-11
cg19638477	-0.0334735	(-0.043, -0.024)	3.25016e-11
cg04225775	-0.0343826	(-0.044, -0.025)	3.33566e-11
cg22356061	-0.0296059	(-0.038, -0.021)	3.45857e-11
cg01891966	-0.0287851	(-0.037, -0.021)	3.4988e-11
cg08369079	-0.0372988	(-0.048, -0.027)	3.51936e-11
cg25486824	0.0348519	(0.025, 0.045)	3.54834e-11
cg24162781	-0.0301415	(-0.039, -0.022)	3.5579e-11
cg00411097	-0.0365167	(-0.047, -0.026)	3.58274e-11
cg16137564	-0.0352135	(-0.045, -0.025)	3.65548e-11
cg16371538	-0.0367801	(-0.047, -0.026)	3.66911e-11
cg26871347	-0.0343816	(-0.044, -0.025)	3.85029e-11
cg07027457	-0.0347914	(-0.045, -0.025)	3.86308e-11
cg18684879	0.0368237	(0.026, 0.047)	3.9068e-11
cg06832677	-0.0328269	(-0.042, -0.023)	3.99773e-11
cg17230773	-0.0371005	(-0.048, -0.026)	4.17429e-11
cg04384912	-0.0350167	(-0.045, -0.025)	4.19721e-11
cg10546888	-0.0274035	(-0.035, -0.020)	4.24416e-11
cg13522406	-0.032415	(-0.042, -0.023)	4.58091e-11
cg02889774	-0.0259511	(-0.033, -0.018)	4.60535e-11
cg09333580	-0.034871	(-0.045, -0.025)	4.70855e-11
cg05840541	-0.0365956	(-0.047, -0.026)	4.72331e-11
cg17178761	-0.0372483	(-0.048, -0.026)	4.79541e-11
cg15175129	-0.0221637	(-0.029, -0.016)	4.94413e-11
cg13740339	-0.0279971	(-0.036, -0.020)	4.98075e-11
cg13222915	-0.0241577	(-0.031, -0.017)	5.06317e-11
cg13280041	0.0308207	(0.022, 0.040)	5.18357e-11
cg02326058	-0.033173	(-0.043, -0.024)	5.18864e-11
cg02921623	-0.030105	(-0.039, -0.021)	5.245e-11
cg00721016	0.0344549	(0.024, 0.044)	5.48406e-11
cg00463367	-0.0334622	(-0.043, -0.024)	5.56296e-11
cg25207224	-0.0334258	(-0.043, -0.024)	5.56832e-11
cg04228709	0.0371189	(0.026, 0.048)	5.56948e-11
cg06832687	-0.0382888	(-0.049, -0.027)	5.89501e-11
cg26189283	-0.0368655	(-0.048, -0.026)	5.97013e-11
cg05152300	-0.0326044	(-0.042, -0.023)	6.02467e-11
cg14479136	-0.0325091	(-0.042, -0.023)	6.05809e-11
cg19240637	-0.0226379	(-0.029, -0.016)	6.25998e-11
cg26915799	-0.0347561	(-0.045, -0.025)	6.47047e-11
cg10665488	-0.0359149	(-0.046, -0.025)	6.63453e-11
cg02504211	0.0369583	(0.026, 0.048)	6.67447e-11
cg24258347	0.0341651	(0.024, 0.044)	6.74007e-11
cg19851816	-0.0267803	(-0.035, -0.019)	6.8711e-11
cg19483007	0.0349226	(0.025, 0.045)	6.94818e-11
cg02341571	-0.0382503	(-0.049, -0.027)	7.3817e-11
cg21932231	-0.0287663	(-0.037, -0.020)	7.43646e-11
cg00653615	-0.0301295	(-0.039, -0.021)	7.44653e-11
cg04185041	-0.0364331	(-0.047, -0.026)	7.53387e-11
cg21895593	-0.0327768	(-0.042, -0.023)	7.53605e-11
cg13341412	-0.0361843	(-0.047, -0.026)	7.55955e-11
cg04427651	-0.0333934	(-0.043, -0.024)	7.70908e-11
cg11196848	0.0323173	(0.023, 0.042)	7.82049e-11
cg23291039	0.0353757	(0.025, 0.046)	7.93864e-11
cg00231966	-0.0329594	(-0.043, -0.023)	7.98033e-11
cg14420108	-0.0380643	(-0.049, -0.027)	8.07569e-11
cg11039241	-0.0372548	(-0.048, -0.026)	8.1066e-11
cg27064708	-0.0349388	(-0.045, -0.025)	8.20162e-11
cg01373166	-0.0261983	(-0.034, -0.019)	8.24346e-11
cg22347642	-0.0345658	(-0.045, -0.024)	8.38461e-11
cg27656786	-0.0342497	(-0.044, -0.024)	8.4387e-11
cg02619205	-0.0343088	(-0.044, -0.024)	8.52601e-11
cg10053779	-0.0279888	(-0.036, -0.020)	8.65882e-11
cg13036381	0.0341027	(0.024, 0.044)	8.66241e-11
cg01351315	-0.0281108	(-0.036, -0.020)	8.88045e-11
cg04566512	0.0302508	(0.021, 0.039)	8.94475e-11
cg21387281	-0.0362058	(-0.047, -0.026)	9.11533e-11
cg10250177	-0.0316307	(-0.041, -0.022)	9.22737e-11
cg02951357	0.0340008	(0.024, 0.044)	9.25805e-11
cg27108889	-0.0355243	(-0.046, -0.025)	9.38778e-11
cg13547237	-0.0320638	(-0.041, -0.023)	9.40165e-11
cg00654448	-0.0345875	(-0.045, -0.024)	9.47884e-11
cg01921773	-0.0361663	(-0.047, -0.026)	9.83408e-11
cg24949488	-0.0301131	(-0.039, -0.021)	9.93088e-11
cg26943759	0.0296062	(0.021, 0.038)	1.00602e-10
cg00546897	-0.0270537	(-0.035, -0.019)	1.04265e-10
cg18090197	-0.0362909	(-0.047, -0.026)	1.04975e-10
cg19736654	0.0310597	(0.022, 0.040)	1.09207e-10
cg05187003	-0.0316106	(-0.041, -0.022)	1.09634e-10
cg24215776	-0.032233	(-0.042, -0.023)	1.17603e-10
cg12155547	-0.0342355	(-0.044, -0.024)	1.19512e-10
cg18217136	0.031922	(0.022, 0.041)	1.23836e-10
cg09907542	-0.0311176	(-0.040, -0.022)	1.23981e-10
cg14107488	-0.0303427	(-0.039, -0.021)	1.24007e-10
cg22000727	0.0341616	(0.024, 0.044)	1.25102e-10
cg22896917	-0.0327587	(-0.042, -0.023)	1.26091e-10
cg12064202	0.0352761	(0.025, 0.046)	1.27603e-10
cg15165154	-0.0316617	(-0.041, -0.022)	1.31359e-10
cg02416781	-0.0346764	(-0.045, -0.024)	1.31596e-10
cg11254532	0.0302094	(0.021, 0.039)	1.36226e-10
cg07391913	-0.0332341	(-0.043, -0.023)	1.37914e-10
cg25975690	-0.0285063	(-0.037, -0.020)	1.39492e-10
cg21954370	-0.0306821	(-0.040, -0.022)	1.40958e-10
cg24154161	-0.0363669	(-0.047, -0.026)	1.42742e-10
cg03435448	-0.0301945	(-0.039, -0.021)	1.43678e-10
cg08809333	0.0317389	(0.022, 0.041)	1.44607e-10
cg17817047	-0.0315471	(-0.041, -0.022)	1.46893e-10
cg12081645	-0.0184476	(-0.024, -0.013)	1.52295e-10
cg01182697	-0.0241218	(-0.031, -0.017)	1.52422e-10
cg12352038	-0.0319564	(-0.041, -0.022)	1.52666e-10
cg15025640	-0.0248615	(-0.032, -0.017)	1.53866e-10
cg12999267	-0.0360589	(-0.047, -0.025)	1.55585e-10
cg22417398	-0.0331613	(-0.043, -0.023)	1.58128e-10
cg13836518	-0.0185353	(-0.024, -0.013)	1.59122e-10
cg21242356	-0.0278005	(-0.036, -0.020)	1.60559e-10
cg25702652	0.0321741	(0.023, 0.042)	1.67517e-10
cg19723805	-0.0290781	(-0.038, -0.020)	1.70586e-10
cg23580000	-0.0261944	(-0.034, -0.018)	1.70936e-10
cg26506680	-0.0338262	(-0.044, -0.024)	1.70953e-10
cg19001023	0.0312389	(0.022, 0.041)	1.72644e-10
cg13007871	-0.0327049	(-0.042, -0.023)	1.73098e-10
cg03852570	-0.0280987	(-0.036, -0.020)	1.73584e-10
cg02347984	-0.0301392	(-0.039, -0.021)	1.7456e-10
cg13016308	-0.0330914	(-0.043, -0.023)	1.8017e-10
cg25157472	-0.0282838	(-0.037, -0.020)	1.83007e-10
cg00112238	-0.024232	(-0.031, -0.017)	1.87935e-10
cg09804616	-0.0316369	(-0.041, -0.022)	1.90932e-10
cg06535156	0.0349578	(0.025, 0.045)	1.91293e-10
cg12434362	-0.0321018	(-0.042, -0.023)	1.96173e-10
cg00102731	0.034062	(0.024, 0.044)	1.9768e-10
cg24124145	-0.0191458	(-0.025, -0.013)	1.98218e-10
cg16767506	-0.0357418	(-0.046, -0.025)	2.04789e-10
cg17724184	-0.0312746	(-0.041, -0.022)	2.05021e-10
cg14714537	-0.0339535	(-0.044, -0.024)	2.07462e-10
cg07349815	0.0310609	(0.022, 0.040)	2.08479e-10
cg12626589	0.0336675	(0.024, 0.044)	2.088e-10
cg00290355	0.0346498	(0.024, 0.045)	2.11484e-10
cg20294319	-0.0374004	(-0.049, -0.026)	2.13883e-10
cg07011168	0.0366439	(0.026, 0.048)	2.14857e-10
cg26840590	-0.0270431	(-0.035, -0.019)	2.21109e-10
cg23786152	0.0287981	(0.020, 0.037)	2.28279e-10
cg08360771	-0.0310085	(-0.040, -0.022)	2.28283e-10
cg18137244	-0.0313376	(-0.041, -0.022)	2.33136e-10
cg20156116	-0.0345503	(-0.045, -0.024)	2.34726e-10
cg03684807	0.0303912	(0.021, 0.040)	2.34953e-10
cg26170244	-0.0223856	(-0.029, -0.016)	2.35832e-10
cg26224354	-0.032206	(-0.042, -0.023)	2.35951e-10
cg09022230	-0.0338025	(-0.044, -0.024)	2.36183e-10
cg00086710	-0.0361833	(-0.047, -0.025)	2.38729e-10
cg13626632	-0.0323937	(-0.042, -0.023)	2.40757e-10
cg18402166	0.0282411	(0.020, 0.037)	2.50042e-10
cg22159815	-0.0280479	(-0.036, -0.020)	2.51352e-10
cg27300045	-0.0358306	(-0.047, -0.025)	2.51533e-10
cg00959259	-0.0324243	(-0.042, -0.023)	2.56697e-10
cg11899596	0.0300168	(0.021, 0.039)	2.59887e-10
cg09825327	-0.0218614	(-0.028, -0.015)	2.60437e-10
cg00590152	0.0324942	(0.023, 0.042)	2.66342e-10
cg20793071	-0.0277852	(-0.036, -0.019)	2.66647e-10
cg22039357	-0.0293917	(-0.038, -0.021)	2.69998e-10
cg06682445	0.0301959	(0.021, 0.039)	2.73517e-10
cg05461182	-0.0335001	(-0.044, -0.023)	2.81021e-10
cg03479209	-0.0199469	(-0.026, -0.014)	2.86028e-10
cg16398956	-0.0334882	(-0.044, -0.023)	2.89034e-10
cg27107685	-0.023772	(-0.031, -0.017)	2.8994e-10
cg10423607	-0.0331555	(-0.043, -0.023)	2.90255e-10
cg03450829	-0.0242415	(-0.032, -0.017)	2.96414e-10
cg12143499	-0.0260777	(-0.034, -0.018)	2.96418e-10
cg13380995	0.0335145	(0.023, 0.044)	3.04315e-10
cg02404304	-0.0276717	(-0.036, -0.019)	3.06514e-10
cg25586410	-0.0334191	(-0.044, -0.023)	3.11151e-10
cg11598872	-0.0249577	(-0.033, -0.017)	3.15186e-10
cg14905320	0.0348796	(0.024, 0.045)	3.2285e-10
cg07060794	-0.0225859	(-0.029, -0.016)	3.26557e-10
cg16936953	-0.0321473	(-0.042, -0.022)	3.3196e-10
cg16146033	-0.0353114	(-0.046, -0.025)	3.33308e-10
cg21399203	-0.028255	(-0.037, -0.020)	3.33773e-10
cg26005232	-0.035941	(-0.047, -0.025)	3.37073e-10
cg03098721	0.0349608	(0.024, 0.046)	3.37246e-10
cg10893437	-0.0347332	(-0.045, -0.024)	3.41518e-10
cg21557473	-0.0226509	(-0.030, -0.016)	3.43117e-10
cg19672145	0.0357353	(0.025, 0.047)	3.43923e-10
cg16710042	-0.0383126	(-0.050, -0.027)	3.51333e-10
cg10179949	-0.0305683	(-0.040, -0.021)	3.51763e-10
cg20239639	-0.0262185	(-0.034, -0.018)	3.57255e-10
cg05657709	0.0302882	(0.021, 0.039)	3.60976e-10
cg11765288	-0.0346492	(-0.045, -0.024)	3.6106e-10
cg12192749	-0.0290004	(-0.038, -0.020)	3.67759e-10
cg08906309	-0.0315101	(-0.041, -0.022)	3.67998e-10
cg00859858	-0.0300866	(-0.039, -0.021)	3.70763e-10
cg07770777	-0.0321853	(-0.042, -0.022)	3.78521e-10
cg05239225	-0.0262299	(-0.034, -0.018)	3.86428e-10
cg08234504	-0.0338538	(-0.044, -0.024)	3.90889e-10
cg16151538	-0.0189833	(-0.025, -0.013)	3.91381e-10
cg14023999	0.0243463	(0.017, 0.032)	4.04423e-10
cg17375396	-0.0272529	(-0.036, -0.019)	4.04807e-10
cg23838005	-0.0344404	(-0.045, -0.024)	4.06209e-10
cg23663547	-0.0281977	(-0.037, -0.020)	4.06979e-10
cg09934892	-0.0241361	(-0.031, -0.017)	4.08756e-10
cg04094640	-0.0325841	(-0.043, -0.023)	4.14422e-10
cg11163555	-0.0221882	(-0.029, -0.015)	4.15802e-10
cg27633342	-0.0347366	(-0.045, -0.024)	4.18206e-10
cg10152449	-0.0259496	(-0.034, -0.018)	4.1826e-10
cg06164260	-0.0277644	(-0.036, -0.019)	4.21049e-10
cg20364632	-0.0351713	(-0.046, -0.024)	4.39197e-10
cg09229492	-0.0349502	(-0.046, -0.024)	4.42988e-10
cg11947782	-0.0256016	(-0.033, -0.018)	4.45574e-10
cg07952905	-0.0347731	(-0.045, -0.024)	4.58181e-10
cg20327845	-0.0314236	(-0.041, -0.022)	4.61764e-10
cg15893360	-0.0333661	(-0.044, -0.023)	4.63223e-10
cg15085899	-0.0305739	(-0.040, -0.021)	4.65154e-10
cg06372654	-0.0279766	(-0.037, -0.019)	4.68908e-10
cg03928384	-0.0262114	(-0.034, -0.018)	4.7047e-10
cg20512303	0.0307506	(0.021, 0.040)	4.72916e-10
cg13976502	-0.0315041	(-0.041, -0.022)	4.82772e-10
cg16001422	-0.0300737	(-0.039, -0.021)	5.15514e-10
cg19843457	-0.024628	(-0.032, -0.017)	5.16015e-10
cg08323969	-0.0319822	(-0.042, -0.022)	5.18766e-10
cg10501360	-0.0328809	(-0.043, -0.023)	5.29865e-10
cg11969813	-0.0225134	(-0.029, -0.016)	5.479e-10
cg08039560	-0.0248867	(-0.033, -0.017)	5.5327e-10
cg22163280	0.0342281	(0.024, 0.045)	5.54712e-10
cg11859584	-0.0222843	(-0.029, -0.015)	5.64464e-10
cg26700215	-0.0308989	(-0.040, -0.021)	5.68422e-10
cg07749597	-0.0323823	(-0.042, -0.022)	5.69772e-10
cg16826307	-0.0258826	(-0.034, -0.018)	5.8092e-10
cg04882213	-0.0282805	(-0.037, -0.020)	5.81636e-10
cg03272225	-0.0198367	(-0.026, -0.014)	5.89127e-10
cg17378193	-0.0329244	(-0.043, -0.023)	5.93397e-10
cg26033520	-0.0314002	(-0.041, -0.022)	5.94624e-10
cg19258882	0.0339845	(0.024, 0.044)	6.11687e-10
cg26974214	-0.0340002	(-0.044, -0.024)	6.25744e-10
cg02123534	-0.0301231	(-0.039, -0.021)	6.26009e-10
cg08731696	0.033739	(0.023, 0.044)	6.34466e-10
cg26280911	-0.0300949	(-0.039, -0.021)	6.35163e-10
cg12816198	-0.0327034	(-0.043, -0.023)	6.36228e-10
cg24387542	-0.0357679	(-0.047, -0.025)	6.44886e-10
cg03220447	-0.0346598	(-0.045, -0.024)	6.45318e-10
cg27347434	-0.0344623	(-0.045, -0.024)	6.54527e-10
cg26581729	-0.0337679	(-0.044, -0.023)	6.60294e-10
cg12883279	0.0325983	(0.023, 0.043)	6.694e-10
cg01324550	0.0315254	(0.022, 0.041)	6.71794e-10
cg27149973	-0.0331163	(-0.043, -0.023)	6.7359e-10
cg09852607	-0.0343095	(-0.045, -0.024)	6.74008e-10
cg00546666	-0.0336284	(-0.044, -0.023)	6.79236e-10
cg13136655	-0.035314	(-0.046, -0.024)	6.91152e-10
cg21124375	0.0358487	(0.025, 0.047)	6.94441e-10
cg15681239	-0.0332285	(-0.044, -0.023)	6.98496e-10
cg12103569	-0.0310822	(-0.041, -0.021)	6.9873e-10
cg09259843	-0.027594	(-0.036, -0.019)	7.05376e-10
cg11297046	0.0266022	(0.018, 0.035)	7.1165e-10
cg24621042	-0.0208384	(-0.027, -0.014)	7.17795e-10
cg08261525	-0.0330305	(-0.043, -0.023)	7.26098e-10
cg15426006	-0.0331369	(-0.043, -0.023)	7.31798e-10
cg11314684	-0.0324039	(-0.042, -0.022)	7.43125e-10
cg26657240	-0.0342787	(-0.045, -0.024)	7.52985e-10
cg16677144	-0.0252043	(-0.033, -0.017)	7.53413e-10
cg17260706	-0.0346322	(-0.045, -0.024)	7.60592e-10
cg17759095	-0.0248215	(-0.033, -0.017)	7.62455e-10
cg00499700	-0.0197374	(-0.026, -0.014)	7.63586e-10
cg16773741	0.0320539	(0.022, 0.042)	7.71451e-10
cg13276502	-0.0274288	(-0.036, -0.019)	7.75951e-10
cg15513620	-0.0201709	(-0.026, -0.014)	7.8233e-10
cg09560590	-0.0320829	(-0.042, -0.022)	7.91903e-10
cg27196158	0.03325	(0.023, 0.044)	7.96247e-10
cg13189271	-0.0218495	(-0.029, -0.015)	8.02178e-10
cg07285673	-0.028997	(-0.038, -0.020)	8.05035e-10
cg17560073	-0.0333395	(-0.044, -0.023)	8.07821e-10
cg21057323	0.0251391	(0.017, 0.033)	8.21851e-10
cg03200537	0.0348553	(0.024, 0.046)	8.33501e-10
cg07631359	0.0364719	(0.025, 0.048)	8.40523e-10
cg20864214	0.0350137	(0.024, 0.046)	8.48892e-10
cg23754918	0.0268239	(0.018, 0.035)	8.51888e-10
cg20752878	0.0347383	(0.024, 0.046)	8.55704e-10
cg26363759	-0.0333304	(-0.044, -0.023)	8.6552e-10
cg16107105	0.0340833	(0.023, 0.045)	8.85657e-10
cg16936289	-0.0246077	(-0.032, -0.017)	8.86355e-10
cg21121843	-0.030529	(-0.040, -0.021)	8.91573e-10
cg24674703	-0.0236514	(-0.031, -0.016)	8.92694e-10
cg03486832	-0.0333201	(-0.044, -0.023)	8.98369e-10
cg14722693	-0.0267165	(-0.035, -0.018)	9.16681e-10
cg20208398	-0.0260796	(-0.034, -0.018)	9.24764e-10
cg10975897	-0.0281728	(-0.037, -0.019)	9.24818e-10
cg26728709	-0.0334509	(-0.044, -0.023)	9.41374e-10
cg00227093	-0.0197382	(-0.026, -0.014)	9.5007e-10
cg02745912	-0.0344109	(-0.045, -0.024)	9.62606e-10
cg23216612	-0.0328636	(-0.043, -0.023)	9.73441e-10
cg23304605	-0.0327028	(-0.043, -0.022)	9.75319e-10
cg05208178	-0.0262745	(-0.034, -0.018)	9.78832e-10
cg18816534	0.0278761	(0.019, 0.037)	9.80464e-10
cg25461186	-0.0256037	(-0.034, -0.018)	9.82029e-10
cg18062140	-0.0309509	(-0.041, -0.021)	9.90759e-10
cg26615176	-0.0198883	(-0.026, -0.014)	9.93578e-10
cg26827653	0.0326325	(0.022, 0.043)	1.01132e-09
cg15344504	-0.0313651	(-0.041, -0.022)	1.01431e-09
cg06046912	-0.0318225	(-0.042, -0.022)	1.03145e-09
cg12001120	0.0281397	(0.019, 0.037)	1.04947e-09
cg21518332	0.0349717	(0.024, 0.046)	1.05665e-09
cg06811467	-0.0318662	(-0.042, -0.022)	1.06551e-09
cg27624424	-0.0311436	(-0.041, -0.021)	1.06569e-09
cg20823481	-0.0286678	(-0.038, -0.020)	1.07532e-09
cg20367304	-0.0233036	(-0.031, -0.016)	1.07675e-09
cg06959205	-0.0351321	(-0.046, -0.024)	1.0931e-09
cg20889322	-0.0264431	(-0.035, -0.018)	1.09747e-09
cg05087455	-0.016383	(-0.022, -0.011)	1.10422e-09
cg10619379	-0.0242918	(-0.032, -0.017)	1.11703e-09
cg10919111	-0.0212863	(-0.028, -0.015)	1.12001e-09
cg27293155	0.0323592	(0.022, 0.042)	1.12573e-09
cg05228408	-0.0324818	(-0.043, -0.022)	1.13985e-09
cg03303585	-0.0266499	(-0.035, -0.018)	1.14222e-09
cg15701281	-0.0323506	(-0.042, -0.022)	1.14359e-09
cg13264840	-0.0339239	(-0.045, -0.023)	1.14993e-09
cg02244028	0.0238853	(0.016, 0.031)	1.16233e-09
cg02493846	-0.0252487	(-0.033, -0.017)	1.17008e-09
cg10768063	-0.0232213	(-0.031, -0.016)	1.17325e-09
cg01538731	-0.0332148	(-0.044, -0.023)	1.19266e-09
cg07063912	-0.0200891	(-0.026, -0.014)	1.20351e-09
cg13606889	-0.0340722	(-0.045, -0.023)	1.21146e-09
cg11623339	-0.0320566	(-0.042, -0.022)	1.22718e-09
cg12577010	-0.0289982	(-0.038, -0.020)	1.22936e-09
cg15672749	-0.0290538	(-0.038, -0.020)	1.22956e-09
cg01064725	-0.0349137	(-0.046, -0.024)	1.23402e-09
cg06583577	-0.0337604	(-0.044, -0.023)	1.24816e-09
cg07796002	-0.0276108	(-0.036, -0.019)	1.25761e-09
cg18454133	0.0306682	(0.021, 0.040)	1.26747e-09
cg15344028	-0.0251812	(-0.033, -0.017)	1.2704e-09
cg01936839	-0.0324485	(-0.043, -0.022)	1.28072e-09
cg21333338	-0.0292439	(-0.038, -0.020)	1.28387e-09
cg22787719	-0.0282906	(-0.037, -0.019)	1.28802e-09
cg02879960	-0.0330569	(-0.043, -0.023)	1.29077e-09
cg02856688	-0.0258279	(-0.034, -0.018)	1.29387e-09
cg14556762	-0.0305592	(-0.040, -0.021)	1.29883e-09
cg18503234	-0.0272166	(-0.036, -0.019)	1.30188e-09
cg20551922	0.0330263	(0.023, 0.043)	1.30926e-09
cg05957567	-0.0269286	(-0.035, -0.018)	1.35478e-09
cg12656272	-0.0313231	(-0.041, -0.021)	1.35935e-09
cg18683606	0.0327472	(0.022, 0.043)	1.37595e-09
cg11945297	0.0343414	(0.024, 0.045)	1.386e-09
cg18282388	-0.0307769	(-0.040, -0.021)	1.39111e-09
cg14986464	-0.0316125	(-0.042, -0.022)	1.39172e-09
cg20211816	-0.0318063	(-0.042, -0.022)	1.40825e-09
cg04945216	-0.0303829	(-0.040, -0.021)	1.43205e-09
cg12490887	0.0311474	(0.021, 0.041)	1.43371e-09
cg22016731	-0.0252986	(-0.033, -0.017)	1.44788e-09
cg00866476	-0.0322878	(-0.042, -0.022)	1.47098e-09
cg03566174	-0.0319125	(-0.042, -0.022)	1.47287e-09
cg03335624	-0.0263901	(-0.035, -0.018)	1.47807e-09
cg17571207	0.0270069	(0.018, 0.036)	1.4852e-09
cg14766769	-0.0329935	(-0.043, -0.023)	1.48785e-09
cg11036672	0.0342398	(0.023, 0.045)	1.49217e-09
cg17353337	0.0303641	(0.021, 0.040)	1.52197e-09
cg06928797	-0.0201339	(-0.026, -0.014)	1.52386e-09
cg12646820	0.0311684	(0.021, 0.041)	1.52428e-09
cg11639950	-0.0308347	(-0.041, -0.021)	1.5272e-09
cg19402991	0.0325009	(0.022, 0.043)	1.52924e-09
cg22907189	-0.0284395	(-0.037, -0.019)	1.54029e-09
cg22114489	-0.0310653	(-0.041, -0.021)	1.55058e-09
cg11729363	-0.0312162	(-0.041, -0.021)	1.55563e-09
cg02642822	-0.0325571	(-0.043, -0.022)	1.58333e-09
cg21223094	-0.0261018	(-0.034, -0.018)	1.59424e-09
cg16463452	-0.0187856	(-0.025, -0.013)	1.59639e-09
cg02402882	-0.0315115	(-0.041, -0.022)	1.65574e-09
cg21850518	0.0323782	(0.022, 0.043)	1.65984e-09
cg17801546	-0.031733	(-0.042, -0.022)	1.66578e-09
cg10447977	0.0327041	(0.022, 0.043)	1.67371e-09
cg05181279	-0.0253081	(-0.033, -0.017)	1.70007e-09
cg14394126	-0.0308904	(-0.041, -0.021)	1.70036e-09
cg09276998	-0.0337496	(-0.044, -0.023)	1.70565e-09
cg09191626	0.0313996	(0.021, 0.041)	1.72279e-09
cg17209188	-0.0208052	(-0.027, -0.014)	1.75954e-09
cg08276042	-0.0194384	(-0.026, -0.013)	1.82263e-09
cg24954207	-0.029975	(-0.039, -0.020)	1.84548e-09
cg20014988	0.0291953	(0.020, 0.038)	1.84909e-09
cg16269196	-0.0329544	(-0.043, -0.022)	1.85708e-09
cg01243072	-0.0293417	(-0.039, -0.020)	1.86276e-09
cg06442489	-0.0237999	(-0.031, -0.016)	1.87453e-09
cg27110277	0.0309502	(0.021, 0.041)	1.89071e-09
cg11864574	0.0319375	(0.022, 0.042)	1.89467e-09
cg17394978	-0.0293433	(-0.039, -0.020)	1.90027e-09
cg08631357	-0.0339055	(-0.045, -0.023)	1.90146e-09
cg07483304	-0.0333915	(-0.044, -0.023)	1.90929e-09
cg07047815	-0.0298964	(-0.039, -0.020)	1.9183e-09
cg03520342	-0.030376	(-0.040, -0.021)	1.93696e-09
cg09693106	-0.031312	(-0.041, -0.021)	1.94311e-09
cg16639691	0.0236039	(0.016, 0.031)	2.01666e-09
cg21301224	-0.0184412	(-0.024, -0.013)	2.02226e-09
cg10153349	0.0311001	(0.021, 0.041)	2.02622e-09
cg15783941	0.0313054	(0.021, 0.041)	2.03421e-09
cg08113187	-0.0293406	(-0.039, -0.020)	2.06572e-09
cg00919013	-0.0334676	(-0.044, -0.023)	2.07395e-09
cg00275449	-0.0348329	(-0.046, -0.024)	2.1023e-09
cg02522196	-0.0299805	(-0.040, -0.020)	2.1097e-09
cg09577367	-0.0323606	(-0.043, -0.022)	2.11445e-09
cg21433125	-0.0327817	(-0.043, -0.022)	2.1846e-09
cg19295068	-0.0274036	(-0.036, -0.019)	2.18524e-09
cg13430819	-0.0286003	(-0.038, -0.019)	2.19425e-09
cg15078061	0.0293303	(0.020, 0.039)	2.24262e-09
cg19695266	-0.0314093	(-0.041, -0.021)	2.24654e-09
cg13655250	-0.0242671	(-0.032, -0.017)	2.3624e-09
cg00351443	0.030772	(0.021, 0.041)	2.40075e-09
cg08899895	-0.0315426	(-0.042, -0.021)	2.40134e-09
cg26096752	-0.0331931	(-0.044, -0.023)	2.40552e-09
cg10324158	-0.0289808	(-0.038, -0.020)	2.47883e-09
cg23181573	-0.0228614	(-0.030, -0.016)	2.48368e-09
cg16021018	-0.0344519	(-0.045, -0.023)	2.48616e-09
cg22928599	0.0306438	(0.021, 0.040)	2.50382e-09
cg14188508	-0.0348899	(-0.046, -0.024)	2.52674e-09
cg02716826	-0.0328079	(-0.043, -0.022)	2.53135e-09
cg02516101	-0.0220815	(-0.029, -0.015)	2.54521e-09
cg10006442	-0.0311251	(-0.041, -0.021)	2.56728e-09
cg17843212	-0.0268024	(-0.035, -0.018)	2.58754e-09
cg08594681	-0.0310137	(-0.041, -0.021)	2.7055e-09
cg02749511	0.0309569	(0.021, 0.041)	2.75761e-09
cg21707172	0.0339972	(0.023, 0.045)	2.76786e-09
cg10805880	-0.0324243	(-0.043, -0.022)	2.78194e-09
cg05093811	-0.0279145	(-0.037, -0.019)	2.83213e-09
cg05908442	-0.0260255	(-0.034, -0.018)	2.85623e-09
cg05830220	-0.0332423	(-0.044, -0.023)	2.86422e-09
cg04451175	0.0306996	(0.021, 0.041)	2.87664e-09
cg25386611	-0.027486	(-0.036, -0.019)	2.90674e-09
cg25374813	-0.0244797	(-0.032, -0.017)	2.91912e-09
cg06635952	-0.0320076	(-0.042, -0.022)	2.92395e-09
cg03337084	0.0330041	(0.022, 0.044)	2.92531e-09
cg16612806	-0.0293088	(-0.039, -0.020)	3.02032e-09
cg21798630	-0.031032	(-0.041, -0.021)	3.02688e-09
cg03634833	-0.0297845	(-0.039, -0.020)	3.03356e-09
cg23384027	-0.0288341	(-0.038, -0.020)	3.05121e-09
cg18464823	-0.0304045	(-0.040, -0.021)	3.08832e-09
cg19319487	-0.0246782	(-0.033, -0.017)	3.10062e-09
cg04422625	-0.0229264	(-0.030, -0.016)	3.12042e-09
cg15892280	-0.0324167	(-0.043, -0.022)	3.14081e-09
cg11810998	-0.0198049	(-0.026, -0.013)	3.15469e-09
cg12053291	0.0285291	(0.019, 0.038)	3.17681e-09
cg20907614	-0.0234317	(-0.031, -0.016)	3.18012e-09
cg12498580	-0.0285107	(-0.038, -0.019)	3.20594e-09
cg09772299	0.0306794	(0.021, 0.041)	3.2425e-09
cg25368647	-0.0280458	(-0.037, -0.019)	3.26158e-09
cg07324381	-0.0281736	(-0.037, -0.019)	3.28744e-09
cg21081878	-0.0310239	(-0.041, -0.021)	3.31046e-09
cg06474225	-0.0213288	(-0.028, -0.014)	3.32027e-09
cg26890706	0.0305465	(0.021, 0.040)	3.35086e-09
cg10819708	-0.0245934	(-0.033, -0.017)	3.36771e-09
cg05251190	-0.0313698	(-0.042, -0.021)	3.37891e-09
cg23164459	-0.0298698	(-0.040, -0.020)	3.38171e-09
cg27000590	0.0324025	(0.022, 0.043)	3.43295e-09
cg14503291	-0.0318014	(-0.042, -0.022)	3.47392e-09
cg06329093	-0.0229988	(-0.030, -0.016)	3.5025e-09
cg22065124	0.0323388	(0.022, 0.043)	3.5231e-09
cg05531689	0.0312466	(0.021, 0.041)	3.58753e-09
cg06134964	-0.0302125	(-0.040, -0.020)	3.62485e-09
cg25391820	-0.0310009	(-0.041, -0.021)	3.67184e-09
cg06763375	-0.0272741	(-0.036, -0.018)	3.69411e-09
cg25512537	-0.0294066	(-0.039, -0.020)	3.70907e-09
cg18745416	-0.0305363	(-0.040, -0.021)	3.7439e-09
cg06340118	-0.0317578	(-0.042, -0.021)	3.79371e-09
cg11327857	0.0315405	(0.021, 0.042)	3.8422e-09
cg22741244	-0.033269	(-0.044, -0.022)	3.84806e-09
cg05348871	-0.0247972	(-0.033, -0.017)	3.85401e-09
cg11579421	-0.0252327	(-0.033, -0.017)	3.94525e-09
cg08462055	-0.0195468	(-0.026, -0.013)	4.11205e-09
cg15391590	-0.021276	(-0.028, -0.014)	4.15962e-09
cg04994481	0.0282748	(0.019, 0.037)	4.17857e-09
cg23512275	-0.0265615	(-0.035, -0.018)	4.179e-09
cg13298859	-0.026939	(-0.036, -0.018)	4.19824e-09
cg10025830	-0.0269892	(-0.036, -0.018)	4.21488e-09
cg26724726	-0.0280468	(-0.037, -0.019)	4.23965e-09
cg10022914	0.026416	(0.018, 0.035)	4.29789e-09
cg23750151	-0.024304	(-0.032, -0.016)	4.30974e-09
cg23707540	-0.0299904	(-0.040, -0.020)	4.39794e-09
cg25303150	-0.0258704	(-0.034, -0.017)	4.41908e-09
cg02331649	-0.0216907	(-0.029, -0.015)	4.4334e-09
cg08943714	-0.0336157	(-0.045, -0.023)	4.448e-09
cg02301079	-0.0274108	(-0.036, -0.018)	4.469e-09
cg20912205	-0.0293718	(-0.039, -0.020)	4.47832e-09
cg10865498	-0.0314318	(-0.042, -0.021)	4.52116e-09
cg03487027	0.0329663	(0.022, 0.044)	4.52497e-09
cg07504977	-0.029883	(-0.040, -0.020)	4.53132e-09
cg13869942	-0.0312379	(-0.041, -0.021)	4.54758e-09
cg27315157	-0.0384815	(-0.051, -0.026)	4.67075e-09
cg17339794	-0.0302462	(-0.040, -0.020)	4.77997e-09
cg19622662	-0.0315243	(-0.042, -0.021)	4.8074e-09
cg20059928	-0.0276961	(-0.037, -0.019)	4.86007e-09
cg09890339	-0.0282838	(-0.038, -0.019)	4.92741e-09
cg17662083	0.0280084	(0.019, 0.037)	4.95705e-09
cg03463994	-0.029604	(-0.039, -0.020)	5.00164e-09
cg26766373	-0.0294426	(-0.039, -0.020)	5.00208e-09
cg25767870	-0.0243916	(-0.032, -0.016)	5.0881e-09
cg09476130	0.0305783	(0.021, 0.041)	5.15056e-09
cg03750061	-0.0295012	(-0.039, -0.020)	5.27264e-09
cg23508887	0.0236325	(0.016, 0.031)	5.27981e-09
cg02630477	0.0304423	(0.020, 0.040)	5.36924e-09
cg10791406	-0.0283477	(-0.038, -0.019)	5.40218e-09
cg13088406	-0.0331084	(-0.044, -0.022)	5.43925e-09
cg20552236	-0.0264653	(-0.035, -0.018)	5.48666e-09
cg09002358	-0.0289636	(-0.038, -0.019)	5.50275e-09
cg16701167	0.0287843	(0.019, 0.038)	5.54978e-09
cg09554443	-0.0301472	(-0.040, -0.020)	5.65966e-09
cg22626522	-0.0253685	(-0.034, -0.017)	5.66842e-09
cg08869273	-0.0266189	(-0.035, -0.018)	5.67553e-09
cg00448875	-0.033134	(-0.044, -0.022)	5.71749e-09
cg24842859	0.0333478	(0.022, 0.044)	5.76123e-09
cg09317128	-0.0216205	(-0.029, -0.015)	5.87092e-09
cg05648303	-0.0303915	(-0.040, -0.020)	5.93298e-09
cg25138553	-0.0274811	(-0.037, -0.018)	5.95311e-09
cg03602233	-0.0269065	(-0.036, -0.018)	6.0351e-09
cg26646427	-0.0328279	(-0.044, -0.022)	6.11059e-09
cg11588197	-0.0289057	(-0.038, -0.019)	6.1197e-09
cg16684817	-0.0202283	(-0.027, -0.014)	6.12281e-09
cg24890964	-0.0264637	(-0.035, -0.018)	6.13234e-09
cg12491115	0.0275693	(0.018, 0.037)	6.15938e-09
cg03753191	-0.0220059	(-0.029, -0.015)	6.17826e-09
cg13335054	-0.02875	(-0.038, -0.019)	6.28408e-09
cg01004382	-0.0331107	(-0.044, -0.022)	6.29031e-09
cg11268834	-0.0280404	(-0.037, -0.019)	6.32044e-09
cg14398883	-0.0306905	(-0.041, -0.021)	6.54662e-09
cg26305504	-0.0224693	(-0.030, -0.015)	6.55578e-09
cg09801824	-0.0228182	(-0.030, -0.015)	6.62414e-09
cg23679492	0.0227146	(0.015, 0.030)	6.63165e-09
cg13312702	-0.0310405	(-0.041, -0.021)	6.67194e-09
cg04588138	0.0277576	(0.019, 0.037)	6.71118e-09
cg03418876	-0.0310008	(-0.041, -0.021)	6.71248e-09
cg01881062	-0.0254412	(-0.034, -0.017)	6.74507e-09
cg09202851	0.0308252	(0.021, 0.041)	6.8386e-09
cg22365240	-0.0279336	(-0.037, -0.019)	6.87012e-09
cg17276002	-0.0249989	(-0.033, -0.017)	6.89489e-09
cg13733787	0.0295159	(0.020, 0.039)	6.90537e-09
cg26686150	-0.0169268	(-0.023, -0.011)	6.97417e-09
cg18554395	0.0329688	(0.022, 0.044)	7.02707e-09
cg17907520	-0.0224294	(-0.030, -0.015)	7.02906e-09
cg12280317	-0.029911	(-0.040, -0.020)	7.02965e-09
cg19350357	-0.0329092	(-0.044, -0.022)	7.18016e-09
cg19220719	-0.0262257	(-0.035, -0.018)	7.22838e-09
cg07667560	-0.0326846	(-0.043, -0.022)	7.23612e-09
cg00597876	0.0336327	(0.023, 0.045)	7.30226e-09
cg12006375	-0.0295857	(-0.039, -0.020)	7.33761e-09
cg06457011	-0.0300736	(-0.040, -0.020)	7.37798e-09
cg02449461	-0.0217716	(-0.029, -0.015)	7.44021e-09
cg06585734	0.0265031	(0.018, 0.035)	7.44456e-09
cg26049998	-0.0310712	(-0.041, -0.021)	7.4653e-09
cg02330500	-0.0267393	(-0.036, -0.018)	7.47589e-09
cg07816074	-0.0333837	(-0.044, -0.022)	7.5018e-09
cg13182599	-0.0278051	(-0.037, -0.019)	7.6227e-09
cg14266527	0.0316489	(0.021, 0.042)	7.66951e-09
cg23367358	-0.0293661	(-0.039, -0.020)	7.71769e-09
cg09210315	-0.0211922	(-0.028, -0.014)	7.73878e-09
cg00861646	-0.0271867	(-0.036, -0.018)	7.83359e-09
cg16057915	-0.0295713	(-0.039, -0.020)	7.85809e-09
cg19713429	-0.0303809	(-0.040, -0.020)	7.98116e-09
cg09005322	-0.0315491	(-0.042, -0.021)	8.03286e-09
cg01059398	-0.0281094	(-0.037, -0.019)	8.03563e-09
cg09706586	-0.0232049	(-0.031, -0.016)	8.08043e-09
cg17237086	0.0285249	(0.019, 0.038)	8.11966e-09
cg15962969	0.028385	(0.019, 0.038)	8.27246e-09
cg06790326	-0.0290562	(-0.039, -0.019)	8.3323e-09
cg16277071	0.0270373	(0.018, 0.036)	8.38698e-09
cg04483863	0.0319613	(0.021, 0.043)	8.41588e-09
cg04071779	-0.0212286	(-0.028, -0.014)	8.56016e-09
cg19401033	0.0343767	(0.023, 0.046)	8.61139e-09
cg19818308	0.0306867	(0.020, 0.041)	8.62119e-09
cg15696058	-0.0197384	(-0.026, -0.013)	8.65276e-09
cg15734764	-0.0314588	(-0.042, -0.021)	8.78156e-09
cg01937809	-0.0285588	(-0.038, -0.019)	8.8979e-09
cg21113478	-0.0212483	(-0.028, -0.014)	8.93197e-09
cg02830467	-0.0310772	(-0.041, -0.021)	9.03371e-09
cg14081226	0.028384	(0.019, 0.038)	9.03776e-09
cg11482879	0.033333	(0.022, 0.044)	9.10176e-09
cg14085840	-0.0264778	(-0.035, -0.018)	9.19815e-09
cg25213452	-0.0295988	(-0.039, -0.020)	9.35822e-09
cg05360958	-0.0272907	(-0.036, -0.018)	9.41535e-09
cg07372034	-0.0268199	(-0.036, -0.018)	9.47698e-09
cg00713294	-0.031149	(-0.042, -0.021)	9.50167e-09
cg16170346	-0.0301492	(-0.040, -0.020)	9.56339e-09
cg26110991	-0.0339441	(-0.045, -0.023)	9.6062e-09
cg16755922	0.0279882	(0.019, 0.037)	9.78974e-09
cg14349538	-0.02724	(-0.036, -0.018)	9.80706e-09
cg13353574	-0.0256768	(-0.034, -0.017)	9.95489e-09
cg23674602	-0.0212558	(-0.028, -0.014)	9.96351e-09
cg20940675	-0.0277408	(-0.037, -0.018)	1.00096e-08
cg09200921	-0.034356	(-0.046, -0.023)	1.00133e-08
cg05573654	0.0305043	(0.020, 0.041)	1.00868e-08
cg14096899	0.0307615	(0.020, 0.041)	1.02562e-08
cg13478045	-0.032754	(-0.044, -0.022)	1.07556e-08
cg11453058	-0.0301535	(-0.040, -0.020)	1.07938e-08
cg23374992	-0.0195257	(-0.026, -0.013)	1.07989e-08
cg22508782	-0.0315747	(-0.042, -0.021)	1.09594e-08
cg13009608	-0.0250883	(-0.033, -0.017)	1.10759e-08
cg13227551	-0.0323619	(-0.043, -0.022)	1.11061e-08
cg16323245	-0.0210334	(-0.028, -0.014)	1.11828e-08
cg16292768	-0.0253216	(-0.034, -0.017)	1.12659e-08
cg26200585	0.0323922	(0.022, 0.043)	1.12948e-08
cg07278165	-0.0265477	(-0.035, -0.018)	1.13775e-08
cg09432234	-0.0312456	(-0.042, -0.021)	1.14475e-08
cg24332002	-0.0301277	(-0.040, -0.020)	1.15848e-08
cg14292619	-0.0316236	(-0.042, -0.021)	1.16092e-08
cg05119988	-0.0305888	(-0.041, -0.020)	1.16445e-08
cg05644602	-0.0176967	(-0.024, -0.012)	1.17933e-08
cg24263062	0.0312488	(0.021, 0.042)	1.18551e-08
cg14794735	0.0297511	(0.020, 0.040)	1.19846e-08
cg08133584	0.0299567	(0.020, 0.040)	1.20011e-08
cg22460123	-0.0317749	(-0.042, -0.021)	1.2027e-08
cg00839584	0.0316856	(0.021, 0.042)	1.20846e-08
cg10460946	-0.0309628	(-0.041, -0.021)	1.21007e-08
cg17149103	0.027999	(0.019, 0.037)	1.21653e-08
cg12345526	-0.0239402	(-0.032, -0.016)	1.22879e-08
cg10045354	0.0293288	(0.019, 0.039)	1.23451e-08
cg14600987	-0.0251299	(-0.034, -0.017)	1.23541e-08
cg26247646	0.0205072	(0.014, 0.027)	1.2394e-08
cg16353628	-0.0321192	(-0.043, -0.021)	1.24686e-08
cg11093760	-0.031222	(-0.042, -0.021)	1.26878e-08
cg18120259	-0.0259661	(-0.035, -0.017)	1.27965e-08
cg00327947	-0.0322648	(-0.043, -0.021)	1.28769e-08
cg01894985	-0.0262665	(-0.035, -0.017)	1.29239e-08
cg25712005	-0.0329251	(-0.044, -0.022)	1.32467e-08
cg16709353	-0.0251214	(-0.034, -0.017)	1.33919e-08
cg15787227	0.0292201	(0.019, 0.039)	1.34076e-08
cg08097581	-0.0305956	(-0.041, -0.020)	1.35991e-08
cg19592472	-0.0313017	(-0.042, -0.021)	1.37381e-08
cg09349128	-0.018479	(-0.025, -0.012)	1.37538e-08
cg16122424	0.0285237	(0.019, 0.038)	1.3757e-08
cg15871206	-0.0303839	(-0.041, -0.020)	1.37773e-08
cg07712198	-0.0201971	(-0.027, -0.013)	1.38399e-08
cg24911721	0.028104	(0.019, 0.038)	1.40361e-08
cg07069636	-0.0312166	(-0.042, -0.021)	1.41604e-08
cg24378227	0.0300263	(0.020, 0.040)	1.42071e-08
cg04661709	0.0282479	(0.019, 0.038)	1.42653e-08
cg16295156	-0.0255046	(-0.034, -0.017)	1.46093e-08
cg06367607	0.0315427	(0.021, 0.042)	1.47029e-08
cg06658821	0.0318757	(0.021, 0.043)	1.47636e-08
cg08356262	-0.0231304	(-0.031, -0.015)	1.48255e-08
cg17806401	-0.0257087	(-0.034, -0.017)	1.48375e-08
cg10467098	-0.0296348	(-0.040, -0.020)	1.4933e-08
cg00700039	-0.0305543	(-0.041, -0.020)	1.521e-08
cg05360774	-0.0313332	(-0.042, -0.021)	1.52401e-08
cg22755445	-0.0164412	(-0.022, -0.011)	1.53208e-08
cg24166100	0.0308466	(0.020, 0.041)	1.53545e-08
cg10791696	0.0283227	(0.019, 0.038)	1.54327e-08
cg07276621	0.0307958	(0.020, 0.041)	1.57928e-08
cg15481493	-0.0201654	(-0.027, -0.013)	1.58028e-08
cg03476007	-0.0316328	(-0.042, -0.021)	1.58207e-08
cg12550731	0.0271441	(0.018, 0.036)	1.58212e-08
cg15549973	-0.0317731	(-0.043, -0.021)	1.58796e-08
cg14267542	-0.0301459	(-0.040, -0.020)	1.59081e-08
cg19008371	-0.0212317	(-0.028, -0.014)	1.61409e-08
cg15702185	0.02824	(0.019, 0.038)	1.62795e-08
cg23598089	0.0301775	(0.020, 0.040)	1.63349e-08
cg08016257	-0.0295628	(-0.040, -0.020)	1.64276e-08
cg03190891	-0.0240945	(-0.032, -0.016)	1.64406e-08
cg00093643	-0.0302964	(-0.041, -0.020)	1.6568e-08
cg22730004	-0.0301645	(-0.040, -0.020)	1.66738e-08
cg00542975	-0.0259794	(-0.035, -0.017)	1.67013e-08
cg04132540	-0.0259953	(-0.035, -0.017)	1.67159e-08
cg27165456	-0.020545	(-0.028, -0.014)	1.67662e-08
cg23458168	0.0271091	(0.018, 0.036)	1.68641e-08
cg11828203	0.032587	(0.022, 0.044)	1.70904e-08
cg22284398	-0.0180257	(-0.024, -0.012)	1.73743e-08
cg02345399	-0.0286152	(-0.038, -0.019)	1.74351e-08
cg17105139	0.0263743	(0.017, 0.035)	1.76021e-08
cg00956142	-0.0303488	(-0.041, -0.020)	1.76623e-08
cg24129390	-0.0307236	(-0.041, -0.020)	1.76914e-08
cg06095631	0.0283256	(0.019, 0.038)	1.78598e-08
cg17397836	-0.0305782	(-0.041, -0.020)	1.79387e-08
cg24736933	-0.0238861	(-0.032, -0.016)	1.83009e-08
cg26445608	-0.0235041	(-0.032, -0.015)	1.85484e-08
cg06895124	0.0177159	(0.012, 0.024)	1.85848e-08
cg01463828	0.0314759	(0.021, 0.042)	1.88186e-08
cg01146320	-0.0291175	(-0.039, -0.019)	1.91518e-08
cg13357602	-0.027217	(-0.037, -0.018)	1.93683e-08
cg07397493	0.0316051	(0.021, 0.042)	1.94109e-08
cg03179496	-0.0314763	(-0.042, -0.021)	1.96289e-08
cg08507178	-0.0308537	(-0.041, -0.020)	1.96436e-08
cg09018739	0.0231508	(0.015, 0.031)	1.9691e-08
cg05591701	-0.0249381	(-0.033, -0.016)	2.0085e-08
cg21187669	-0.0204529	(-0.027, -0.013)	2.01496e-08
cg04927537	-0.0275217	(-0.037, -0.018)	2.03937e-08
cg11704631	-0.0283799	(-0.038, -0.019)	2.06797e-08
cg21829239	-0.0310847	(-0.042, -0.020)	2.08602e-08
cg27563174	-0.0303091	(-0.041, -0.020)	2.09186e-08
cg26104196	-0.0266079	(-0.036, -0.018)	2.09856e-08
cg16831185	-0.0226322	(-0.030, -0.015)	2.10209e-08
cg08080174	0.0229502	(0.015, 0.031)	2.10315e-08
cg18030453	0.0285843	(0.019, 0.038)	2.11657e-08
cg17239103	0.0286437	(0.019, 0.038)	2.12696e-08
cg24718773	0.0246028	(0.016, 0.033)	2.13036e-08
cg03987752	-0.0284231	(-0.038, -0.019)	2.13789e-08
cg09977847	0.0253996	(0.017, 0.034)	2.13889e-08
cg15847527	-0.0292857	(-0.039, -0.019)	2.20101e-08
cg03395898	-0.02946	(-0.040, -0.019)	2.2022e-08
cg06859463	0.029841	(0.020, 0.040)	2.20616e-08
cg00688840	-0.0309897	(-0.042, -0.020)	2.20812e-08
cg26023268	0.0267202	(0.018, 0.036)	2.2169e-08
cg08937102	-0.0224884	(-0.030, -0.015)	2.23818e-08
cg22518157	-0.0241157	(-0.032, -0.016)	2.24191e-08
cg07170300	-0.03008	(-0.040, -0.020)	2.24406e-08
cg13672800	-0.0300856	(-0.040, -0.020)	2.24535e-08
cg19179572	-0.0281363	(-0.038, -0.018)	2.24642e-08
cg02322400	-0.0238644	(-0.032, -0.016)	2.28e-08
cg16098726	0.0266073	(0.017, 0.036)	2.28471e-08
cg06768010	0.0268532	(0.018, 0.036)	2.29517e-08
cg23516002	-0.0249189	(-0.033, -0.016)	2.30886e-08
cg22622440	-0.0310888	(-0.042, -0.020)	2.31845e-08
cg24998110	-0.0305308	(-0.041, -0.020)	2.31877e-08
cg09091752	-0.0252898	(-0.034, -0.017)	2.3444e-08
cg15478483	0.0303185	(0.020, 0.041)	2.35752e-08
cg15015340	0.0311158	(0.020, 0.042)	2.38008e-08
cg09079018	-0.0317738	(-0.043, -0.021)	2.39489e-08
cg07212837	-0.0273259	(-0.037, -0.018)	2.40874e-08
cg02992639	0.0246891	(0.016, 0.033)	2.41421e-08
cg11824191	0.030256	(0.020, 0.041)	2.42571e-08
cg27615366	0.0280116	(0.018, 0.038)	2.44913e-08
cg13675859	-0.0274879	(-0.037, -0.018)	2.45262e-08
cg20345915	0.0275975	(0.018, 0.037)	2.45792e-08
cg05573381	-0.0270013	(-0.036, -0.018)	2.45957e-08
cg13175329	-0.0268748	(-0.036, -0.018)	2.46489e-08
cg02313434	0.0276685	(0.018, 0.037)	2.48011e-08
cg08415592	-0.0309271	(-0.042, -0.020)	2.48149e-08
cg05012902	-0.0259243	(-0.035, -0.017)	2.48194e-08
cg22534374	-0.0234137	(-0.031, -0.015)	2.48871e-08
cg20298668	0.0324364	(0.021, 0.044)	2.51232e-08
cg14097568	-0.0219687	(-0.030, -0.014)	2.51247e-08
cg04469731	0.0274345	(0.018, 0.037)	2.52469e-08
cg07960624	-0.0250961	(-0.034, -0.016)	2.54251e-08
cg12207248	-0.0297645	(-0.040, -0.020)	2.54632e-08
cg22098511	-0.0261912	(-0.035, -0.017)	2.5763e-08
cg12895631	-0.028256	(-0.038, -0.019)	2.58444e-08
cg02294302	0.0306777	(0.020, 0.041)	2.5969e-08
cg02905900	-0.015614	(-0.021, -0.010)	2.60901e-08
cg13930811	-0.0310251	(-0.042, -0.020)	2.61236e-08
cg00152259	-0.0304012	(-0.041, -0.020)	2.61242e-08
cg00483992	-0.0302926	(-0.041, -0.020)	2.65188e-08
cg27552493	-0.0300798	(-0.040, -0.020)	2.66613e-08
cg17288288	0.0297877	(0.020, 0.040)	2.67268e-08
cg17806418	0.031866	(0.021, 0.043)	2.69975e-08
cg03043157	-0.0283955	(-0.038, -0.019)	2.71344e-08
cg14469684	-0.0297426	(-0.040, -0.019)	2.75017e-08
cg05673882	-0.0316341	(-0.043, -0.021)	2.77968e-08
cg19656486	-0.0291366	(-0.039, -0.019)	2.79171e-08
cg05945608	-0.0197666	(-0.027, -0.013)	2.85089e-08
cg16884222	-0.0270831	(-0.036, -0.018)	2.90781e-08
cg19674878	-0.0303326	(-0.041, -0.020)	2.91078e-08
cg26297819	-0.0260388	(-0.035, -0.017)	2.92893e-08
cg24247370	-0.0306878	(-0.041, -0.020)	2.94281e-08
cg24939194	-0.023656	(-0.032, -0.015)	2.95506e-08
cg07777909	0.0300748	(0.020, 0.040)	2.97742e-08
cg05626128	-0.0242591	(-0.033, -0.016)	2.99763e-08
cg05808793	-0.0300531	(-0.040, -0.020)	3.01476e-08
cg05359207	-0.0258788	(-0.035, -0.017)	3.04961e-08
cg27019717	-0.0152592	(-0.021, -0.010)	3.04996e-08
cg05287480	0.0309431	(0.020, 0.042)	3.07785e-08
cg04037585	0.0297547	(0.019, 0.040)	3.09144e-08
cg04071430	-0.0298526	(-0.040, -0.020)	3.10305e-08
cg20103692	-0.0272799	(-0.037, -0.018)	3.10779e-08
cg17330097	0.0207009	(0.014, 0.028)	3.12559e-08
cg24774271	-0.029358	(-0.040, -0.019)	3.13402e-08
cg23208717	0.0218839	(0.014, 0.029)	3.13626e-08
cg08362785	0.025234	(0.016, 0.034)	3.2026e-08
cg18808777	-0.0296755	(-0.040, -0.019)	3.21872e-08
cg05412930	-0.0321293	(-0.043, -0.021)	3.27501e-08
cg16744314	-0.0246986	(-0.033, -0.016)	3.29502e-08
cg13228442	-0.0269999	(-0.036, -0.018)	3.37635e-08
cg14180511	-0.0141584	(-0.019, -0.009)	3.40365e-08
cg26644674	-0.0275835	(-0.037, -0.018)	3.40482e-08
cg00458681	-0.0313403	(-0.042, -0.020)	3.42121e-08
cg17484944	-0.0236346	(-0.032, -0.015)	3.4252e-08
cg18290775	0.031132	(0.020, 0.042)	3.43399e-08
cg11435826	-0.029384	(-0.040, -0.019)	3.48843e-08
cg01611622	-0.0282272	(-0.038, -0.018)	3.49893e-08
cg24261333	0.0283409	(0.018, 0.038)	3.49941e-08
cg09782889	-0.0242078	(-0.033, -0.016)	3.51998e-08
cg09533845	-0.0243412	(-0.033, -0.016)	3.52134e-08
cg13783238	-0.025893	(-0.035, -0.017)	3.52366e-08
cg26921611	0.0209092	(0.014, 0.028)	3.52897e-08
cg23461488	-0.0227454	(-0.031, -0.015)	3.54554e-08
cg21363811	0.029611	(0.019, 0.040)	3.57247e-08
cg05571472	-0.0306997	(-0.041, -0.020)	3.58354e-08
cg05773108	-0.0306711	(-0.041, -0.020)	3.58362e-08
cg07243147	-0.030413	(-0.041, -0.020)	3.58636e-08
cg27403406	-0.0245826	(-0.033, -0.016)	3.62411e-08
cg26799474	-0.0287197	(-0.039, -0.019)	3.62415e-08
cg11386011	0.0272272	(0.018, 0.037)	3.64459e-08
cg14445047	-0.0171211	(-0.023, -0.011)	3.64783e-08
cg00360761	-0.0265727	(-0.036, -0.017)	3.64804e-08
cg08928958	-0.0225147	(-0.030, -0.015)	3.68038e-08
cg17671280	-0.0343329	(-0.046, -0.022)	3.71068e-08
cg16003238	0.0272593	(0.018, 0.037)	3.71758e-08
cg10987503	0.0261042	(0.017, 0.035)	3.76767e-08
cg11084266	-0.0198757	(-0.027, -0.013)	3.77105e-08
cg18942579	-0.0292684	(-0.039, -0.019)	3.78646e-08
cg24085039	-0.0238378	(-0.032, -0.016)	3.78998e-08
cg27299047	-0.0191823	(-0.026, -0.012)	3.79061e-08
cg00956987	-0.0303034	(-0.041, -0.020)	3.82901e-08
cg21147708	-0.0280835	(-0.038, -0.018)	3.84378e-08
cg21681320	-0.0290473	(-0.039, -0.019)	3.86819e-08
cg02966574	-0.0257039	(-0.035, -0.017)	3.87502e-08
cg03317045	-0.0322822	(-0.044, -0.021)	3.89634e-08
cg09294084	0.0294947	(0.019, 0.040)	3.92059e-08
cg14472551	-0.0289474	(-0.039, -0.019)	3.92841e-08
cg23963984	-0.0212705	(-0.029, -0.014)	3.94496e-08
cg22324029	-0.030237	(-0.041, -0.020)	3.9718e-08
cg16810293	-0.0187875	(-0.025, -0.012)	3.98805e-08
cg01765641	0.0268428	(0.017, 0.036)	4.02729e-08
cg15482893	-0.0297153	(-0.040, -0.019)	4.03684e-08
cg11915444	-0.0286758	(-0.039, -0.019)	4.09804e-08
cg00280235	-0.0197559	(-0.027, -0.013)	4.10699e-08
cg08005849	-0.0190373	(-0.026, -0.012)	4.11231e-08
cg02246725	-0.0278126	(-0.038, -0.018)	4.11613e-08
cg23098018	-0.0179416	(-0.024, -0.012)	4.12569e-08
cg12856114	-0.0296986	(-0.040, -0.019)	4.12911e-08
cg08435674	0.0301421	(0.020, 0.041)	4.13216e-08
cg09985802	-0.0283882	(-0.038, -0.018)	4.14953e-08
cg00661523	-0.0289113	(-0.039, -0.019)	4.15705e-08
cg24453118	-0.0290822	(-0.039, -0.019)	4.19224e-08
cg07556018	-0.0226249	(-0.031, -0.015)	4.19727e-08
cg16481280	0.0276902	(0.018, 0.037)	4.22547e-08
cg25723459	-0.0175256	(-0.024, -0.011)	4.22658e-08
cg03497652	0.025974	(0.017, 0.035)	4.23095e-08
cg02461269	-0.0164877	(-0.022, -0.011)	4.27466e-08
cg15626881	-0.0298775	(-0.040, -0.019)	4.27764e-08
cg26596719	-0.028985	(-0.039, -0.019)	4.28896e-08
cg13800005	-0.0247496	(-0.033, -0.016)	4.32602e-08
cg18008247	0.0242532	(0.016, 0.033)	4.35477e-08
cg07013104	0.0282355	(0.018, 0.038)	4.36708e-08
cg14348967	-0.0302577	(-0.041, -0.020)	4.37324e-08
cg19834855	-0.0268623	(-0.036, -0.017)	4.3769e-08
cg13491234	0.0308662	(0.020, 0.042)	4.38494e-08
cg06822690	-0.0311004	(-0.042, -0.020)	4.48452e-08
cg19039313	-0.0305814	(-0.041, -0.020)	4.53273e-08
cg00660272	-0.0209528	(-0.028, -0.014)	4.53607e-08
cg11276172	0.0286574	(0.019, 0.039)	4.55995e-08
cg07176842	-0.030631	(-0.041, -0.020)	4.6082e-08
cg20372666	-0.0302034	(-0.041, -0.020)	4.62321e-08
cg24152179	0.0287911	(0.019, 0.039)	4.66761e-08
cg12741639	-0.0315439	(-0.043, -0.020)	4.67675e-08
cg16647844	-0.0194963	(-0.026, -0.013)	4.69117e-08
cg02293775	-0.0311495	(-0.042, -0.020)	4.70137e-08
cg05960182	-0.0307832	(-0.042, -0.020)	4.70251e-08
cg10870160	-0.0298326	(-0.040, -0.019)	4.71508e-08
cg19355069	-0.0241515	(-0.033, -0.016)	4.72379e-08
cg15467503	-0.0253351	(-0.034, -0.016)	4.73738e-08
cg00210856	-0.0260829	(-0.035, -0.017)	4.86338e-08
cg17214107	0.0287386	(0.019, 0.039)	4.87727e-08
cg19588519	0.0201	(0.013, 0.027)	4.90629e-08
cg25266888	0.0293903	(0.019, 0.040)	4.91714e-08
cg26853855	0.0295364	(0.019, 0.040)	4.98479e-08
cg00289503	-0.0181244	(-0.025, -0.012)	5.03832e-08
cg11977605	-0.0144593	(-0.020, -0.009)	5.04136e-08
cg06236061	-0.0233534	(-0.032, -0.015)	5.06855e-08
cg23100720	0.0290887	(0.019, 0.039)	5.07348e-08
cg19734190	-0.0279223	(-0.038, -0.018)	5.08589e-08
cg10422334	-0.0217225	(-0.029, -0.014)	5.09327e-08
cg10364182	-0.0215079	(-0.029, -0.014)	5.11554e-08
cg18774692	0.0282687	(0.018, 0.038)	5.16767e-08
cg14821257	-0.029171	(-0.039, -0.019)	5.17102e-08
cg19982668	-0.0188083	(-0.025, -0.012)	5.19721e-08
cg15777760	-0.0211425	(-0.029, -0.014)	5.21634e-08
cg23740758	0.0270381	(0.017, 0.037)	5.25727e-08
cg18019132	-0.0296202	(-0.040, -0.019)	5.30185e-08
cg07971188	-0.0310032	(-0.042, -0.020)	5.3204e-08
cg08426200	-0.0304504	(-0.041, -0.020)	5.33014e-08
cg27478579	-0.0295781	(-0.040, -0.019)	5.37312e-08
cg15428620	-0.0282484	(-0.038, -0.018)	5.38353e-08
cg09696044	-0.024331	(-0.033, -0.016)	5.38956e-08
cg19473623	-0.0297187	(-0.040, -0.019)	5.40896e-08
cg03309393	-0.0250382	(-0.034, -0.016)	5.43932e-08
cg13934406	0.0272725	(0.018, 0.037)	5.43943e-08
cg20253872	-0.0286997	(-0.039, -0.019)	5.48509e-08
cg23140706	-0.0223586	(-0.030, -0.014)	5.53643e-08
cg08003402	-0.0241866	(-0.033, -0.016)	5.54907e-08
cg00476653	-0.0307677	(-0.042, -0.020)	5.56401e-08
cg27555092	0.028892	(0.019, 0.039)	5.58652e-08
cg27488648	0.030571	(0.020, 0.041)	5.62e-08
cg20633321	-0.0226363	(-0.031, -0.015)	5.64351e-08
cg08764162	-0.0134307	(-0.018, -0.009)	5.65849e-08
cg26776957	0.0274846	(0.018, 0.037)	5.67698e-08
cg25892587	0.0297999	(0.019, 0.040)	5.69939e-08
cg19245758	-0.0297949	(-0.040, -0.019)	5.78881e-08
cg10324998	0.0231049	(0.015, 0.031)	5.79604e-08
cg26383193	-0.0293686	(-0.040, -0.019)	5.82983e-08
cg17113856	0.0271682	(0.018, 0.037)	5.8881e-08
cg16426670	0.0259773	(0.017, 0.035)	5.90283e-08
cg09571369	0.028768	(0.019, 0.039)	5.911e-08
cg13764516	-0.0262061	(-0.035, -0.017)	5.91855e-08
cg08703857	0.0221679	(0.014, 0.030)	5.91945e-08
cg12573289	-0.016069	(-0.022, -0.010)	5.92475e-08
cg02544453	-0.0262496	(-0.036, -0.017)	5.94331e-08
cg18462381	0.0279645	(0.018, 0.038)	5.94659e-08
cg05900530	-0.0249717	(-0.034, -0.016)	5.95614e-08
cg00695391	-0.0282388	(-0.038, -0.018)	5.97793e-08
cg08531260	0.0287373	(0.019, 0.039)	6.0241e-08
cg22437987	-0.0152386	(-0.021, -0.010)	6.05073e-08
cg12816748	-0.0198942	(-0.027, -0.013)	6.10414e-08
cg14553765	0.0288222	(0.019, 0.039)	6.22356e-08
cg15580355	-0.0299732	(-0.041, -0.019)	6.22591e-08
cg23344321	-0.0158233	(-0.021, -0.010)	6.25091e-08
cg01205087	0.0298184	(0.019, 0.040)	6.29199e-08
cg06850526	-0.030607	(-0.041, -0.020)	6.32513e-08
cg02824029	-0.0277569	(-0.038, -0.018)	6.33111e-08
cg04682802	-0.0276209	(-0.037, -0.018)	6.38015e-08
cg04329105	-0.0309934	(-0.042, -0.020)	6.39662e-08
cg02742969	0.0284174	(0.018, 0.039)	6.446e-08
cg22761205	-0.0316395	(-0.043, -0.020)	6.56927e-08
cg02325250	-0.0280952	(-0.038, -0.018)	6.59041e-08
cg03531211	-0.0284549	(-0.039, -0.018)	6.59721e-08
cg02935052	0.0216552	(0.014, 0.029)	6.63016e-08
cg10471544	-0.0257045	(-0.035, -0.017)	6.63975e-08
cg13634319	-0.0221811	(-0.030, -0.014)	6.66766e-08
cg08648047	0.0272711	(0.018, 0.037)	6.67547e-08
cg02782634	-0.028777	(-0.039, -0.019)	6.72479e-08
cg14119792	-0.0271022	(-0.037, -0.017)	6.77416e-08
cg24129356	-0.0288077	(-0.039, -0.019)	6.81557e-08
cg07658646	-0.0229896	(-0.031, -0.015)	6.84432e-08
cg03281561	0.0286698	(0.018, 0.039)	6.86223e-08
cg14976447	-0.0292167	(-0.040, -0.019)	6.99201e-08
cg05584950	-0.0288414	(-0.039, -0.019)	7.0641e-08
cg18951352	-0.0302353	(-0.041, -0.019)	7.10677e-08
cg19252108	0.0301127	(0.019, 0.041)	7.11188e-08
cg01599633	-0.0285517	(-0.039, -0.018)	7.1534e-08
cg04784315	-0.0179031	(-0.024, -0.012)	7.16406e-08
cg02254407	0.0267977	(0.017, 0.036)	7.17434e-08
cg14725580	-0.0140605	(-0.019, -0.009)	7.21117e-08
cg26116639	-0.0272946	(-0.037, -0.018)	7.28225e-08
cg03591753	-0.0174536	(-0.024, -0.011)	7.40453e-08
cg26060255	-0.0279693	(-0.038, -0.018)	7.43284e-08
cg12646786	-0.016736	(-0.023, -0.011)	7.49537e-08
cg08558323	-0.0177787	(-0.024, -0.011)	7.59392e-08
cg04459939	0.022683	(0.015, 0.031)	7.62428e-08
cg16174681	-0.0277707	(-0.038, -0.018)	7.65464e-08
cg24746726	-0.016856	(-0.023, -0.011)	7.65967e-08
cg22400059	-0.0243739	(-0.033, -0.016)	7.74874e-08
cg02835964	0.0308556	(0.020, 0.042)	7.76551e-08
cg14076971	0.0285507	(0.018, 0.039)	7.8248e-08
cg12461141	-0.0286034	(-0.039, -0.018)	7.85887e-08
cg07705835	-0.0270667	(-0.037, -0.017)	7.87425e-08
cg20670923	-0.0157893	(-0.021, -0.010)	7.88655e-08
cg17633234	-0.0298413	(-0.041, -0.019)	8.0284e-08
cg14333542	-0.0277643	(-0.038, -0.018)	8.05978e-08
cg05415549	-0.0292956	(-0.040, -0.019)	8.06273e-08
cg12680205	-0.0271249	(-0.037, -0.017)	8.13068e-08
cg13853141	-0.0190881	(-0.026, -0.012)	8.13374e-08
cg14082061	-0.0245415	(-0.033, -0.016)	8.18892e-08
cg13271643	-0.0297905	(-0.040, -0.019)	8.1969e-08
cg10549018	-0.0304172	(-0.041, -0.020)	8.24344e-08
cg05851442	0.0295961	(0.019, 0.040)	8.24827e-08
cg20795401	-0.0236874	(-0.032, -0.015)	8.31587e-08
cg11194994	-0.0305966	(-0.042, -0.020)	8.32121e-08
cg10416593	-0.0226637	(-0.031, -0.015)	8.37833e-08
cg06653796	-0.0160074	(-0.022, -0.010)	8.48549e-08
cg14093103	0.0302961	(0.019, 0.041)	8.51327e-08
cg05660874	-0.0289213	(-0.039, -0.019)	8.61711e-08
cg16638092	-0.0255847	(-0.035, -0.016)	8.62017e-08
cg07131742	-0.0281518	(-0.038, -0.018)	8.6936e-08
cg16651877	-0.02283	(-0.031, -0.015)	8.85066e-08
cg13995854	-0.0227886	(-0.031, -0.015)	8.86017e-08
cg17980119	0.0304807	(0.020, 0.041)	8.96103e-08
cg16931076	-0.0271192	(-0.037, -0.017)	8.96716e-08
cg02329430	-0.0220147	(-0.030, -0.014)	9.03286e-08
cg01129238	0.0273791	(0.018, 0.037)	9.07043e-08
cg24674269	-0.0242677	(-0.033, -0.016)	9.12569e-08
cg08438690	-0.0272637	(-0.037, -0.017)	9.22492e-08
cg10359157	0.0295987	(0.019, 0.040)	9.24548e-08
cg20495819	-0.0301063	(-0.041, -0.019)	9.36881e-08
cg13813391	-0.0302601	(-0.041, -0.019)	9.47501e-08
cg26092233	0.0236445	(0.015, 0.032)	9.59928e-08
cg14605877	0.0301646	(0.019, 0.041)	9.66491e-08
cg05793930	0.0290197	(0.019, 0.039)	9.74429e-08
cg21105477	-0.0277331	(-0.038, -0.018)	9.75681e-08
cg06981309	-0.0252183	(-0.034, -0.016)	9.85408e-08
cg04543319	0.029762	(0.019, 0.040)	9.89083e-08
cg07567308	0.028151	(0.018, 0.038)	9.9293e-08
cg18115658	-0.0274401	(-0.037, -0.018)	9.95868e-08
cg21608519	-0.0243022	(-0.033, -0.016)	9.97373e-08
cg09385936	0.020246	(0.013, 0.028)	1.00251e-07
cg10942898	-0.0298743	(-0.041, -0.019)	1.00376e-07
cg01285783	0.0301455	(0.019, 0.041)	1.00548e-07
cg12854186	-0.0289432	(-0.039, -0.018)	1.01443e-07
cg06872257	0.028861	(0.018, 0.039)	1.01882e-07
cg19349999	-0.0250552	(-0.034, -0.016)	1.02693e-07
cg01168584	-0.0252426	(-0.034, -0.016)	1.0271e-07
cg07728579	0.0227753	(0.015, 0.031)	1.03014e-07
cg25740640	-0.0272202	(-0.037, -0.017)	1.0384e-07
cg00982136	-0.0192413	(-0.026, -0.012)	1.0555e-07
cg08654091	0.027947	(0.018, 0.038)	1.05608e-07
cg26907472	0.0289895	(0.019, 0.039)	1.06555e-07
cg02302089	-0.0203019	(-0.028, -0.013)	1.07378e-07
cg23141902	-0.0260687	(-0.036, -0.017)	1.08239e-07
cg02722633	-0.0289465	(-0.039, -0.018)	1.09059e-07
cg02711872	-0.0282714	(-0.039, -0.018)	1.09737e-07
cg25426302	0.0275135	(0.018, 0.037)	1.10728e-07
cg02893429	-0.0210295	(-0.029, -0.013)	1.12118e-07
cg11271171	-0.0284925	(-0.039, -0.018)	1.13792e-07
cg11002698	-0.0273087	(-0.037, -0.017)	1.14733e-07
cg03290131	-0.0201253	(-0.027, -0.013)	1.15271e-07
cg07114810	-0.0244173	(-0.033, -0.016)	1.15694e-07
cg19595760	-0.0280601	(-0.038, -0.018)	1.16488e-07
cg09141835	-0.027724	(-0.038, -0.018)	1.1671e-07
cg04945945	-0.0268741	(-0.037, -0.017)	1.17713e-07
cg21197958	-0.0301304	(-0.041, -0.019)	1.1967e-07
cg26905258	-0.0211893	(-0.029, -0.013)	1.19956e-07
cg00534318	-0.0258305	(-0.035, -0.016)	1.20016e-07
cg19604369	0.022745	(0.014, 0.031)	1.21155e-07
cg23039807	0.0163072	(0.010, 0.022)	1.21461e-07
cg07298299	0.028084	(0.018, 0.038)	1.21475e-07
cg08735211	-0.0284978	(-0.039, -0.018)	1.21704e-07
cg02108620	-0.0167493	(-0.023, -0.011)	1.22341e-07
cg13702222	-0.025192	(-0.034, -0.016)	1.23175e-07
cg19014792	-0.0281861	(-0.038, -0.018)	1.23884e-07
cg04039799	-0.0301175	(-0.041, -0.019)	1.24127e-07
cg04701628	-0.0196657	(-0.027, -0.013)	1.24878e-07
cg19715094	-0.0286057	(-0.039, -0.018)	1.25112e-07
cg10689689	-0.0235559	(-0.032, -0.015)	1.25954e-07
cg14774305	-0.0271433	(-0.037, -0.017)	1.26284e-07
cg19107973	-0.0279684	(-0.038, -0.018)	1.27022e-07
cg14292870	0.0299366	(0.019, 0.041)	1.27285e-07
cg22551065	-0.0289572	(-0.039, -0.018)	1.28861e-07
cg09313705	-0.0225867	(-0.031, -0.014)	1.28925e-07
cg07978738	-0.0249913	(-0.034, -0.016)	1.3009e-07
cg11074232	-0.0239689	(-0.033, -0.015)	1.30625e-07
cg15843331	-0.0275615	(-0.038, -0.018)	1.30646e-07
cg01799015	-0.0225091	(-0.031, -0.014)	1.31813e-07
cg02243630	-0.0216469	(-0.030, -0.014)	1.32005e-07
cg19499884	-0.0205246	(-0.028, -0.013)	1.32122e-07
cg21650436	0.0267206	(0.017, 0.036)	1.33266e-07
cg25961099	-0.0201643	(-0.028, -0.013)	1.34694e-07
cg11326793	0.0290587	(0.018, 0.040)	1.35515e-07
cg00476617	-0.0283894	(-0.039, -0.018)	1.35786e-07
cg08125539	0.03114	(0.020, 0.042)	1.36065e-07
cg09000832	0.0278212	(0.018, 0.038)	1.36782e-07
cg01943221	-0.0198441	(-0.027, -0.013)	1.38458e-07
cg01231381	-0.0140567	(-0.019, -0.009)	1.39298e-07
cg01414882	-0.0234614	(-0.032, -0.015)	1.39726e-07
cg14635466	0.0259862	(0.016, 0.035)	1.39942e-07
cg16462073	-0.0195311	(-0.027, -0.012)	1.41736e-07
cg06311778	-0.0233009	(-0.032, -0.015)	1.42687e-07
cg25887844	-0.0198482	(-0.027, -0.013)	1.43215e-07
cg13195895	-0.0285571	(-0.039, -0.018)	1.43261e-07
cg05163071	-0.0250458	(-0.034, -0.016)	1.43689e-07
cg09258479	-0.0289157	(-0.039, -0.018)	1.45113e-07
cg00931181	0.0287378	(0.018, 0.039)	1.45891e-07
cg04155862	-0.0205921	(-0.028, -0.013)	1.45994e-07
cg15029631	-0.021835	(-0.030, -0.014)	1.46055e-07
cg14835981	-0.0233877	(-0.032, -0.015)	1.46073e-07
cg25153824	0.0282194	(0.018, 0.039)	1.46231e-07
cg21700511	0.0283337	(0.018, 0.039)	1.46963e-07
cg23511285	-0.0163609	(-0.022, -0.010)	1.47721e-07
cg16125874	0.0277454	(0.018, 0.038)	1.48041e-07
cg04740205	-0.0272872	(-0.037, -0.017)	1.48293e-07
cg15414132	-0.0260229	(-0.036, -0.016)	1.48956e-07
cg08658594	0.0227361	(0.014, 0.031)	1.49186e-07
cg00234616	0.0224161	(0.014, 0.031)	1.49766e-07
cg04625615	0.0223821	(0.014, 0.031)	1.49844e-07
cg10398905	-0.0253077	(-0.035, -0.016)	1.50064e-07
cg15015109	-0.0125143	(-0.017, -0.008)	1.50359e-07
cg00081602	0.0294354	(0.019, 0.040)	1.50439e-07
cg09244312	-0.0242975	(-0.033, -0.015)	1.50554e-07
cg23732629	-0.0290289	(-0.040, -0.018)	1.51249e-07
cg15826479	-0.028787	(-0.039, -0.018)	1.51926e-07
cg15856055	-0.0274273	(-0.037, -0.017)	1.52156e-07
cg23565821	-0.0259065	(-0.035, -0.016)	1.53135e-07
cg10847094	-0.0194215	(-0.027, -0.012)	1.53305e-07
cg21941821	-0.0263177	(-0.036, -0.017)	1.53924e-07
cg12992827	-0.0223091	(-0.030, -0.014)	1.53959e-07
cg07220903	-0.0131627	(-0.018, -0.008)	1.5508e-07
cg10639411	-0.0252002	(-0.034, -0.016)	1.55374e-07
cg13663945	0.0289358	(0.018, 0.040)	1.55448e-07
cg08702344	-0.0226227	(-0.031, -0.014)	1.55881e-07
cg22679406	0.0296463	(0.019, 0.041)	1.56148e-07
cg12051710	-0.0231067	(-0.032, -0.015)	1.56216e-07
cg01772439	-0.0267037	(-0.036, -0.017)	1.56682e-07
cg26647771	-0.0273036	(-0.037, -0.017)	1.58313e-07
cg16129132	-0.0204973	(-0.028, -0.013)	1.58524e-07
cg26763362	-0.0252997	(-0.035, -0.016)	1.58761e-07
cg18892446	-0.0161954	(-0.022, -0.010)	1.60524e-07
cg21565575	-0.0231693	(-0.032, -0.015)	1.61028e-07
cg25001305	-0.0282433	(-0.039, -0.018)	1.63092e-07
cg24681208	-0.0277565	(-0.038, -0.018)	1.64757e-07
cg13823169	-0.0286756	(-0.039, -0.018)	1.68961e-07
cg03984009	-0.0299581	(-0.041, -0.019)	1.69706e-07
cg13562284	-0.0297904	(-0.041, -0.019)	1.70231e-07
cg17159161	-0.0287489	(-0.039, -0.018)	1.70283e-07
cg04246167	-0.0271442	(-0.037, -0.017)	1.71537e-07
cg10750182	-0.0217287	(-0.030, -0.014)	1.72281e-07
cg26336265	-0.0190422	(-0.026, -0.012)	1.72585e-07
cg11060441	0.02732	(0.017, 0.037)	1.73049e-07
cg18651932	-0.023481	(-0.032, -0.015)	1.73903e-07
cg09121543	-0.0194278	(-0.027, -0.012)	1.76642e-07
cg10161743	0.0266927	(0.017, 0.037)	1.78115e-07
cg14909614	0.0278815	(0.018, 0.038)	1.80021e-07
cg02072170	-0.0295261	(-0.040, -0.019)	1.80724e-07
cg08571918	0.0280509	(0.018, 0.038)	1.82903e-07
cg10037005	-0.0288142	(-0.039, -0.018)	1.83527e-07
cg26132737	0.0285813	(0.018, 0.039)	1.85591e-07
cg07900197	-0.0285176	(-0.039, -0.018)	1.86025e-07
cg06108383	0.0259707	(0.016, 0.036)	1.88654e-07
cg22432024	0.026418	(0.017, 0.036)	1.89649e-07
cg27614723	-0.026748	(-0.037, -0.017)	1.90415e-07
cg16677448	0.0256014	(0.016, 0.035)	1.90523e-07
cg01351032	-0.0287747	(-0.039, -0.018)	1.90562e-07
cg14823389	-0.0271573	(-0.037, -0.017)	1.90938e-07
cg03529261	-0.0224949	(-0.031, -0.014)	1.90953e-07
cg02919122	-0.0289052	(-0.040, -0.018)	1.91768e-07
cg11092416	-0.0295821	(-0.041, -0.019)	1.9222e-07
cg12655416	-0.019344	(-0.026, -0.012)	1.92492e-07
cg14423778	-0.0264583	(-0.036, -0.017)	1.93049e-07
cg06458248	0.0274817	(0.017, 0.038)	1.9436e-07
cg23513600	0.028442	(0.018, 0.039)	1.94648e-07
cg24496614	-0.0273846	(-0.038, -0.017)	1.96418e-07
cg00162806	0.0268239	(0.017, 0.037)	1.97171e-07
cg13894535	-0.0265013	(-0.036, -0.017)	1.98005e-07
cg04921068	-0.0260478	(-0.036, -0.016)	1.98327e-07
cg20674424	-0.0302067	(-0.041, -0.019)	2.03028e-07
cg12082089	-0.0274194	(-0.038, -0.017)	2.04211e-07
cg23429698	-0.0281329	(-0.039, -0.018)	2.04732e-07
cg19619003	-0.0230986	(-0.032, -0.015)	2.05074e-07
cg18943946	0.028303	(0.018, 0.039)	2.05193e-07
cg23841186	-0.0219334	(-0.030, -0.014)	2.05534e-07
cg09331651	0.0302773	(0.019, 0.041)	2.0593e-07
cg08004525	0.0280558	(0.018, 0.038)	2.07029e-07
cg02378269	-0.028405	(-0.039, -0.018)	2.0746e-07
cg15657704	0.0292111	(0.018, 0.040)	2.07762e-07
cg12972064	-0.0218009	(-0.030, -0.014)	2.078e-07
cg19002763	0.0259708	(0.016, 0.036)	2.08943e-07
cg19254152	-0.0259778	(-0.036, -0.016)	2.1033e-07
cg08926253	-0.025434	(-0.035, -0.016)	2.10711e-07
cg05181795	-0.0284855	(-0.039, -0.018)	2.11202e-07
cg03294424	-0.0249935	(-0.034, -0.016)	2.12281e-07
cg22786748	0.0279453	(0.018, 0.038)	2.12447e-07
cg26627956	0.0285177	(0.018, 0.039)	2.12779e-07
cg12978040	-0.028391	(-0.039, -0.018)	2.13031e-07
cg05498726	0.0285479	(0.018, 0.039)	2.1444e-07
cg25356736	0.0216202	(0.014, 0.030)	2.15277e-07
cg24260359	-0.0149202	(-0.020, -0.009)	2.15572e-07
cg25345722	0.0255609	(0.016, 0.035)	2.15805e-07
cg14145667	-0.0249758	(-0.034, -0.016)	2.17339e-07
cg12024104	-0.0250373	(-0.034, -0.016)	2.17823e-07
cg01598007	0.0274027	(0.017, 0.038)	2.18422e-07
cg13303654	-0.0207882	(-0.029, -0.013)	2.18745e-07
cg10422709	0.0280467	(0.018, 0.038)	2.18783e-07
cg13464573	-0.0125445	(-0.017, -0.008)	2.19474e-07
cg17112426	0.0247981	(0.016, 0.034)	2.23749e-07
cg13598881	-0.0250484	(-0.034, -0.016)	2.24332e-07
cg08376310	0.028552	(0.018, 0.039)	2.25274e-07
cg09255851	-0.0293796	(-0.040, -0.018)	2.26531e-07
cg02000253	0.0296423	(0.019, 0.041)	2.28849e-07
cg18518074	0.0157906	(0.010, 0.022)	2.29275e-07
cg24460126	0.0287976	(0.018, 0.040)	2.29692e-07
cg07985890	-0.0279368	(-0.038, -0.018)	2.30076e-07
cg06189670	0.0332377	(0.021, 0.046)	2.30187e-07
cg04218880	0.0268228	(0.017, 0.037)	2.31371e-07
cg20837626	-0.0251613	(-0.035, -0.016)	2.31468e-07
cg18476766	0.028057	(0.018, 0.038)	2.33316e-07
cg24853975	-0.0268019	(-0.037, -0.017)	2.33493e-07
cg03132015	-0.0288376	(-0.040, -0.018)	2.33528e-07
cg22915154	-0.0298252	(-0.041, -0.019)	2.33696e-07
cg22810790	0.0290937	(0.018, 0.040)	2.346e-07
cg24720038	-0.022437	(-0.031, -0.014)	2.3508e-07
cg10723746	-0.0280158	(-0.038, -0.018)	2.36188e-07
cg05965387	0.0281729	(0.018, 0.039)	2.3714e-07
cg08805037	-0.0264133	(-0.036, -0.017)	2.38892e-07
cg12417775	-0.0211951	(-0.029, -0.013)	2.39214e-07
cg24536146	-0.0241364	(-0.033, -0.015)	2.39271e-07
cg18771737	-0.0215889	(-0.030, -0.014)	2.39805e-07
cg00602416	0.0284948	(0.018, 0.039)	2.40074e-07
cg26128121	0.0276206	(0.017, 0.038)	2.42309e-07
cg00280812	-0.0296623	(-0.041, -0.019)	2.4322e-07
cg21210409	-0.0236947	(-0.033, -0.015)	2.43378e-07
cg02255004	0.0266771	(0.017, 0.037)	2.43932e-07
cg16096308	-0.0264409	(-0.036, -0.017)	2.44273e-07
cg23050300	-0.0286296	(-0.039, -0.018)	2.45255e-07
cg01044849	-0.019301	(-0.026, -0.012)	2.45331e-07
cg01832549	-0.0277996	(-0.038, -0.017)	2.45609e-07
cg00622702	-0.0270021	(-0.037, -0.017)	2.46014e-07
cg19515398	0.0245116	(0.015, 0.034)	2.47117e-07
cg08943045	-0.0181692	(-0.025, -0.011)	2.48832e-07
cg09364590	0.0292418	(0.018, 0.040)	2.49888e-07
cg10577216	-0.0283832	(-0.039, -0.018)	2.50098e-07
cg09057885	0.0244622	(0.015, 0.034)	2.50376e-07
cg24176731	0.0259252	(0.016, 0.036)	2.51451e-07
cg04158018	-0.0237388	(-0.033, -0.015)	2.53233e-07
cg14799927	-0.0149713	(-0.021, -0.009)	2.54652e-07
cg13587908	-0.020197	(-0.028, -0.013)	2.56112e-07
cg06228828	-0.0269855	(-0.037, -0.017)	2.56445e-07
cg02752037	-0.022561	(-0.031, -0.014)	2.56963e-07
cg08688907	-0.0192539	(-0.026, -0.012)	2.57117e-07
cg04025970	-0.0295212	(-0.041, -0.018)	2.57675e-07
cg00784009	0.0196657	(0.012, 0.027)	2.57921e-07
cg26503877	-0.026807	(-0.037, -0.017)	2.60001e-07
cg25634032	-0.024024	(-0.033, -0.015)	2.64087e-07
cg25425537	0.0283764	(0.018, 0.039)	2.64846e-07
cg26269677	-0.0283779	(-0.039, -0.018)	2.65786e-07
cg02930866	-0.0134025	(-0.018, -0.008)	2.69757e-07
cg05180182	0.0290159	(0.018, 0.040)	2.69976e-07
cg02956248	0.0254051	(0.016, 0.035)	2.70663e-07
cg14101659	0.0237518	(0.015, 0.033)	2.73653e-07
cg14405768	0.0276983	(0.017, 0.038)	2.75041e-07
cg22284058	0.0226867	(0.014, 0.031)	2.75182e-07
cg18716210	0.0291221	(0.018, 0.040)	2.75619e-07
cg16692277	-0.0172668	(-0.024, -0.011)	2.78465e-07
cg15962197	-0.028172	(-0.039, -0.018)	2.79397e-07
cg12419685	0.0288321	(0.018, 0.040)	2.79961e-07
cg09690072	-0.0275378	(-0.038, -0.017)	2.80103e-07
cg24671734	-0.0170041	(-0.023, -0.011)	2.8194e-07
cg01832012	-0.028351	(-0.039, -0.018)	2.81971e-07
cg25003924	0.0188191	(0.012, 0.026)	2.8204e-07
cg00075967	0.017207	(0.011, 0.024)	2.83131e-07
cg00430895	-0.0195164	(-0.027, -0.012)	2.84285e-07
cg00076653	-0.0265701	(-0.037, -0.017)	2.85993e-07
cg14625581	0.026879	(0.017, 0.037)	2.86395e-07
cg13912311	0.0300691	(0.019, 0.041)	2.88233e-07
cg13599248	-0.0291408	(-0.040, -0.018)	2.88465e-07
cg06815950	-0.0189219	(-0.026, -0.012)	2.90097e-07
cg25841625	-0.0276421	(-0.038, -0.017)	2.9022e-07
cg07099407	-0.0265825	(-0.037, -0.017)	2.90911e-07
cg00121135	-0.0288057	(-0.040, -0.018)	2.90963e-07
cg11469540	-0.0238359	(-0.033, -0.015)	2.9223e-07
cg23530553	-0.0259162	(-0.036, -0.016)	2.92348e-07
cg19041419	-0.025333	(-0.035, -0.016)	2.92762e-07
cg12551813	0.0179858	(0.011, 0.025)	2.93904e-07
cg23880953	-0.0297588	(-0.041, -0.019)	2.94591e-07
cg00294109	-0.023627	(-0.032, -0.015)	2.94968e-07
cg02420027	-0.0160606	(-0.022, -0.010)	2.97093e-07
cg15533023	-0.0162911	(-0.022, -0.010)	3.01607e-07
cg22507772	0.025202	(0.016, 0.035)	3.04526e-07
cg01205935	0.0281826	(0.018, 0.039)	3.04956e-07
cg00340855	-0.0266177	(-0.037, -0.017)	3.0661e-07
cg19821297	-0.0204618	(-0.028, -0.013)	3.08321e-07
cg18843739	-0.022674	(-0.031, -0.014)	3.08428e-07
cg23315424	0.0283463	(0.018, 0.039)	3.09355e-07
cg22513528	0.0280594	(0.018, 0.039)	3.10502e-07
cg04349839	-0.0257568	(-0.035, -0.016)	3.10576e-07
cg11321035	-0.0183714	(-0.025, -0.011)	3.15937e-07
cg23068939	-0.0171401	(-0.024, -0.011)	3.17507e-07
cg01271812	-0.0253629	(-0.035, -0.016)	3.18644e-07
cg11512608	0.0267029	(0.017, 0.037)	3.18846e-07
cg03640151	-0.0260085	(-0.036, -0.016)	3.20107e-07
cg00549798	0.0246145	(0.015, 0.034)	3.20698e-07
cg18334681	-0.0259431	(-0.036, -0.016)	3.2076e-07
cg02147208	-0.0288243	(-0.040, -0.018)	3.22562e-07
cg08365738	-0.0269097	(-0.037, -0.017)	3.23006e-07
cg16876823	0.0269713	(0.017, 0.037)	3.28846e-07
cg20348196	-0.0292506	(-0.040, -0.018)	3.28989e-07
cg18696027	-0.0183699	(-0.025, -0.011)	3.29553e-07
cg12044693	-0.0194068	(-0.027, -0.012)	3.30744e-07
cg13385114	-0.0240252	(-0.033, -0.015)	3.36354e-07
cg18499750	-0.0242676	(-0.033, -0.015)	3.37421e-07
cg03630015	0.0255021	(0.016, 0.035)	3.38187e-07
cg01676322	-0.0297138	(-0.041, -0.018)	3.3909e-07
cg02436098	-0.0273511	(-0.038, -0.017)	3.39368e-07
cg01574571	-0.0268079	(-0.037, -0.017)	3.40193e-07
cg04792777	-0.0230251	(-0.032, -0.014)	3.4096e-07
cg20400592	0.0281253	(0.018, 0.039)	3.43224e-07
cg19184897	-0.0269941	(-0.037, -0.017)	3.43428e-07
cg04453471	-0.0277351	(-0.038, -0.017)	3.47445e-07
cg01756756	-0.0256583	(-0.035, -0.016)	3.4746e-07
cg08939850	-0.0229312	(-0.032, -0.014)	3.49328e-07
cg04232128	-0.0155852	(-0.021, -0.010)	3.51014e-07
cg23878241	-0.0280671	(-0.039, -0.017)	3.51228e-07
cg17819250	0.0275664	(0.017, 0.038)	3.58101e-07
cg11036656	0.0207873	(0.013, 0.029)	3.58413e-07
cg26768558	-0.0240649	(-0.033, -0.015)	3.59227e-07
cg04576021	-0.0235503	(-0.032, -0.015)	3.61289e-07
cg14588779	-0.0285543	(-0.039, -0.018)	3.61291e-07
cg21698310	-0.0272727	(-0.038, -0.017)	3.64149e-07
cg27051260	-0.0266941	(-0.037, -0.017)	3.65246e-07
cg12991385	0.0287166	(0.018, 0.040)	3.6649e-07
cg24201202	-0.0281415	(-0.039, -0.017)	3.68058e-07
cg21865657	-0.0297797	(-0.041, -0.019)	3.68511e-07
cg06055763	-0.0203772	(-0.028, -0.013)	3.77479e-07
cg14991769	0.0269365	(0.017, 0.037)	3.78697e-07
cg10407585	0.0300358	(0.019, 0.041)	3.81448e-07
cg22128645	-0.0242512	(-0.033, -0.015)	3.82164e-07
cg04159302	-0.0206776	(-0.029, -0.013)	3.82196e-07
cg03839949	-0.027703	(-0.038, -0.017)	3.82315e-07
cg00146864	-0.0282805	(-0.039, -0.018)	3.8327e-07
cg19035792	-0.0289447	(-0.040, -0.018)	3.86414e-07
cg08794763	0.0286345	(0.018, 0.040)	3.86428e-07
cg27087650	-0.0272842	(-0.038, -0.017)	3.88076e-07
cg03310939	-0.0166987	(-0.023, -0.010)	3.88635e-07
cg09464137	-0.0292713	(-0.040, -0.018)	3.92694e-07
cg12582317	0.0262259	(0.016, 0.036)	3.96997e-07
cg13562069	0.0276233	(0.017, 0.038)	4.01112e-07
cg11358741	-0.0222066	(-0.031, -0.014)	4.05596e-07
cg12332902	-0.0199165	(-0.027, -0.012)	4.06543e-07
cg09408116	-0.0259049	(-0.036, -0.016)	4.08653e-07
cg02471848	0.0260798	(0.016, 0.036)	4.09062e-07
cg22947094	-0.0285128	(-0.039, -0.018)	4.11623e-07
cg05822633	-0.0267024	(-0.037, -0.017)	4.12977e-07
cg08012287	0.0243821	(0.015, 0.034)	4.13813e-07
cg02886528	-0.0194046	(-0.027, -0.012)	4.21718e-07
cg08112313	-0.0289624	(-0.040, -0.018)	4.24131e-07
cg11220732	-0.0258915	(-0.036, -0.016)	4.24708e-07
cg03193328	-0.0186254	(-0.026, -0.012)	4.26666e-07
cg14906103	-0.0197763	(-0.027, -0.012)	4.28917e-07
cg09195098	-0.0271058	(-0.037, -0.017)	4.31458e-07
cg17474524	-0.0273138	(-0.038, -0.017)	4.3263e-07
cg08284926	0.0230431	(0.014, 0.032)	4.33645e-07
cg14419141	-0.0312894	(-0.043, -0.019)	4.35459e-07
cg02420480	-0.0139146	(-0.019, -0.009)	4.40042e-07
cg19769147	0.0223296	(0.014, 0.031)	4.46532e-07
cg20328456	0.0242846	(0.015, 0.034)	4.48141e-07
cg02806715	-0.0271411	(-0.037, -0.017)	4.5004e-07
cg08670658	-0.0120912	(-0.017, -0.007)	4.51751e-07
cg18700940	-0.0176735	(-0.024, -0.011)	4.51811e-07
cg25703567	-0.0275734	(-0.038, -0.017)	4.56669e-07
cg16309350	-0.0283558	(-0.039, -0.018)	4.56805e-07
cg17342132	-0.0184738	(-0.026, -0.011)	4.57367e-07
cg24352369	-0.023529	(-0.033, -0.015)	4.57908e-07
cg23940612	0.0256146	(0.016, 0.035)	4.58963e-07
cg20107668	-0.0284011	(-0.039, -0.018)	4.62236e-07
cg21607172	-0.0280598	(-0.039, -0.017)	4.62981e-07
cg00300627	-0.0231025	(-0.032, -0.014)	4.65391e-07
cg11527913	-0.0286154	(-0.040, -0.018)	4.67041e-07
cg08035323	-0.0215311	(-0.030, -0.013)	4.68914e-07
cg22877452	0.0266809	(0.016, 0.037)	4.70807e-07
cg03752741	-0.0284527	(-0.039, -0.018)	4.71464e-07
cg23117999	-0.0267178	(-0.037, -0.016)	4.71472e-07
cg17043722	-0.0274617	(-0.038, -0.017)	4.7305e-07
cg02509745	-0.0291127	(-0.040, -0.018)	4.75677e-07
cg09627247	-0.0287676	(-0.040, -0.018)	4.76491e-07
cg13288301	-0.0292159	(-0.040, -0.018)	4.78697e-07
cg15056348	-0.0277281	(-0.038, -0.017)	4.80287e-07
cg20762729	-0.0156764	(-0.022, -0.010)	4.80444e-07
cg17520654	-0.0160496	(-0.022, -0.010)	4.86533e-07
cg17207736	0.0231978	(0.014, 0.032)	4.89663e-07
cg21201657	-0.0278844	(-0.039, -0.017)	4.90391e-07
cg03646542	0.0260345	(0.016, 0.036)	4.94893e-07
cg26206185	0.025999	(0.016, 0.036)	4.96029e-07
cg10351829	-0.0236615	(-0.033, -0.015)	4.98006e-07
cg11621113	-0.0290695	(-0.040, -0.018)	5.04983e-07
cg05934682	0.0276296	(0.017, 0.038)	5.06163e-07
cg20824977	-0.0188049	(-0.026, -0.012)	5.06693e-07
cg24996758	-0.0275436	(-0.038, -0.017)	5.12211e-07
cg21828951	-0.0161809	(-0.022, -0.010)	5.15602e-07
cg17183905	-0.0264775	(-0.037, -0.016)	5.17007e-07
cg09253696	-0.028757	(-0.040, -0.018)	5.17254e-07
cg17717866	-0.0232592	(-0.032, -0.014)	5.18102e-07
cg07813031	-0.0278516	(-0.039, -0.017)	5.21106e-07
cg08689929	-0.0277947	(-0.038, -0.017)	5.21338e-07
cg09109383	-0.0263913	(-0.037, -0.016)	5.33675e-07
cg23381884	0.0263216	(0.016, 0.036)	5.35722e-07
cg14748380	0.0276894	(0.017, 0.038)	5.44236e-07
cg09188980	0.027895	(0.017, 0.039)	5.45799e-07
cg24581650	-0.0261622	(-0.036, -0.016)	5.55522e-07
cg09611620	-0.0205317	(-0.028, -0.013)	5.55925e-07
cg27190398	-0.0206616	(-0.029, -0.013)	5.56229e-07
cg00921266	0.0291093	(0.018, 0.040)	5.58575e-07
cg11033617	-0.0284526	(-0.039, -0.017)	5.58903e-07
cg21946195	-0.0279342	(-0.039, -0.017)	5.60104e-07
cg07962309	-0.0267235	(-0.037, -0.016)	5.61228e-07
cg25316749	0.0262251	(0.016, 0.036)	5.63171e-07
cg27508620	0.0257486	(0.016, 0.036)	5.68171e-07
cg03894490	0.0268573	(0.017, 0.037)	5.69405e-07
cg14732969	0.0270092	(0.017, 0.037)	5.74579e-07
cg07488576	-0.0213286	(-0.030, -0.013)	5.75834e-07
cg00679184	0.0279032	(0.017, 0.039)	5.78531e-07
cg04036898	-0.0288639	(-0.040, -0.018)	5.82118e-07
cg02311864	-0.0275709	(-0.038, -0.017)	5.82639e-07
