# Supplementary material for: Analysis of two birth tissues provides new insights into the epigenetic landscape of neonates born preterm
Source: Clin Epigenetics. 2019 Feb 11;11:26. doi: 10.1186/s13148-018-0599-4 (PMC6371604; doi:10.1186/s13148-018-0599-4)
Supplement: Supplementary file 2 — Supplementary tables. (ZIP 3966 kb) [file 13148_2018_599_MOESM2_ESM.zip › Supplementary_Table_13-v15.xlsx]

## Sheet: v1.10.0missmethyl--CT_GA-GOBP_p
S/N	GO ID	GO Term	N	DE	P.DE	REVIGO Cluster
1	GO:0001655	urogenital system development	286	66	0.000350942	bone development
2	GO:0001822	kidney development	241	55	0.0011754	bone development
3	GO:0003401	axis elongation	29	11	0.00597976	bone development
4	GO:0003406	retinal pigment epithelium development	5	3	0.00876533	bone development
5	GO:0014013	regulation of gliogenesis	83	20	0.00553454	bone development
6	GO:0030099	myeloid cell differentiation	290	58	0.00514845	bone development
7	GO:0035855	megakaryocyte development	16	8	0.0030098	bone development
8	GO:0042063	gliogenesis	225	45	0.00515272	bone development
9	GO:0048592	eye morphogenesis	130	32	0.00838973	bone development
10	GO:0051799	negative regulation of hair follicle development	4	3	0.00525602	bone development
11	GO:0060348	bone development	168	49	1.58915e-05	bone development
12	GO:0060443	mammary gland morphogenesis	44	15	0.00513308	bone development
13	GO:0060562	epithelial tube morphogenesis	285	62	0.00434047	bone development
14	GO:0061035	regulation of cartilage development	61	21	0.000355807	bone development
15	GO:0061515	myeloid cell development	49	18	0.000375283	bone development
16	GO:0098751	bone cell development	32	15	0.000218943	bone development
17	GO:1903670	regulation of sprouting angiogenesis	26	10	0.00348898	bone development
18	GO:0000302	response to reactive oxygen species	203	36	0.00505395	canonical Wnt signaling pathway
19	GO:0007184	SMAD protein import into nucleus	22	8	0.0071506	canonical Wnt signaling pathway
20	GO:0007185	transmembrane receptor protein tyrosine phosphatase signaling pathway	7	5	0.00707568	canonical Wnt signaling pathway
21	GO:0034021	response to silicon dioxide	2	2	0.00470542	canonical Wnt signaling pathway
22	GO:0038065	collagen-activated signaling pathway	10	6	0.00703421	canonical Wnt signaling pathway
23	GO:0038163	thrombopoietin-mediated signaling pathway	3	2	0.00699605	canonical Wnt signaling pathway
24	GO:0060070	canonical Wnt signaling pathway	256	57	0.000230908	canonical Wnt signaling pathway
25	GO:0060395	SMAD protein signal transduction	53	15	0.00647291	canonical Wnt signaling pathway
26	GO:0071230	cellular response to amino acid stimulus	54	15	0.00664845	canonical Wnt signaling pathway
27	GO:0071548	response to dexamethasone	37	11	0.00931883	canonical Wnt signaling pathway
28	GO:0071560	cellular response to transforming growth factor beta stimulus	196	43	0.00103256	canonical Wnt signaling pathway
29	GO:0097191	extrinsic apoptotic signaling pathway	194	39	0.00734324	canonical Wnt signaling pathway
30	GO:0001523	retinoid metabolic process	79	22	0.00197002	retinoid metabolism
31	GO:0016125	sterol metabolic process	119	27	0.00434451	retinoid metabolism
32	GO:0031639	plasminogen activation	21	7	0.0083285	retinoid metabolism
33	GO:0032963	collagen metabolic process	103	25	0.00333831	retinoid metabolism
34	GO:0035331	negative regulation of hippo signaling	5	4	0.00707771	retinoid metabolism
35	GO:0036496	regulation of translational initiation by eIF2 alpha dephosphorylation	2	2	0.00636094	retinoid metabolism
36	GO:0043405	regulation of MAP kinase activity	289	57	0.00253165	retinoid metabolism
37	GO:0044236	multicellular organism metabolic process	124	27	0.00685842	retinoid metabolism
38	GO:0051056	regulation of small GTPase mediated signal transduction	263	57	0.00675792	retinoid metabolism
39	GO:1903317	regulation of protein maturation	70	17	0.00289218	retinoid metabolism
40	GO:1903319	positive regulation of protein maturation	19	9	0.00210379	retinoid metabolism
41	GO:0030336	negative regulation of cell migration	200	42	0.00525085	regulation of late endosome to lysosome transport
42	GO:0032782	bile acid secretion	6	4	0.00388289	regulation of late endosome to lysosome transport
43	GO:0034219	carbohydrate transmembrane transport	26	8	0.00775313	regulation of late endosome to lysosome transport
44	GO:0045324	late endosome to vacuole transport	13	4	0.00670561	regulation of late endosome to lysosome transport
45	GO:0070508	cholesterol import	9	4	0.00821106	regulation of late endosome to lysosome transport
46	GO:1902822	regulation of late endosome to lysosome transport	2	2	0.00360686	regulation of late endosome to lysosome transport
47	GO:1903335	regulation of vacuolar transport	2	2	0.00360686	regulation of late endosome to lysosome transport
48	GO:1904659	glucose transmembrane transport	20	7	0.00831287	regulation of late endosome to lysosome transport
49	GO:2000866	positive regulation of estradiol secretion	2	2	0.00894461	regulation of late endosome to lysosome transport
50	GO:0021952	central nervous system projection neuron axonogenesis	22	10	0.00901555	extracellular matrix organization
51	GO:0030198	extracellular matrix organization	295	74	1.68038e-05	extracellular matrix organization
52	GO:0031346	positive regulation of cell projection organization	291	63	0.00190492	extracellular matrix organization
53	GO:0034375	high-density lipoprotein particle remodeling	15	7	0.0021001	extracellular matrix organization
54	GO:0043062	extracellular structure organization	296	74	2.13688e-05	extracellular matrix organization
55	GO:0097061	dendritic spine organization	53	17	0.00442823	extracellular matrix organization
56	GO:0034754	cellular hormone metabolic process	100	23	0.00251514	iron ion homeostasis
57	GO:0055072	iron ion homeostasis	63	18	0.000398711	iron ion homeostasis
58	GO:0055076	transition metal ion homeostasis	96	21	0.00650576	iron ion homeostasis
59	GO:0007162	negative regulation of cell adhesion	206	47	0.000253809	negative regulation of cell adhesion
60	GO:0033629	negative regulation of cell adhesion mediated by integrin	8	4	0.00481866	negative regulation of cell adhesion
61	GO:0061351	neural precursor cell proliferation	119	31	0.000515243	neural precursor cell proliferation
62	GO:2000177	regulation of neural precursor cell proliferation	72	21	0.00081819	neural precursor cell proliferation
63	GO:0002883	regulation of hypersensitivity	7	4	0.00847594	regulation of hypersensitivity
64	GO:0006026	aminoglycan catabolic process	54	15	0.00893948	aminoglycan catabolism
65	GO:0042789	mRNA transcription from RNA polymerase II promoter	17	6	0.00943719	mRNA transcription from RNA polymerase II promoter
