# Supplementary material for: Analysis of two birth tissues provides new insights into the epigenetic landscape of neonates born preterm
Source: Clin Epigenetics. 2019 Feb 11;11:26. doi: 10.1186/s13148-018-0599-4 (PMC6371604; doi:10.1186/s13148-018-0599-4)
Supplement: Supplementary file 2 — Supplementary tables. (ZIP 3966 kb) [file 13148_2018_599_MOESM2_ESM.zip › Supplementary_Table_14-v15.xlsx]

## Sheet: v1.10.0missmethyl--CB_GA-GOBP_p
S/N	GO ID	GO Term	N	DE	P.DE	REVIGO Cluster
1	GO:0002250	adaptive immune response	279	37	0.00111801	lymphocyte differentiation
2	GO:0002281	macrophage activation involved in immune response	8	4	0.00341378	lymphocyte differentiation
3	GO:0002312	B cell activation involved in immune response	48	10	0.0028237	lymphocyte differentiation
4	GO:0002335	mature B cell differentiation	18	6	0.00309777	lymphocyte differentiation
5	GO:0002428	antigen processing and presentation of peptide antigen via MHC class Ib	3	3	0.0023094	lymphocyte differentiation
6	GO:0002440	production of molecular mediator of immune response	129	21	0.000773893	lymphocyte differentiation
7	GO:0002447	eosinophil mediated immunity	4	3	0.000375384	lymphocyte differentiation
8	GO:0002460	adaptive immune response based on somatic recombination of immune receptors built from immunoglobulin superfamily domains	182	24	0.00734261	lymphocyte differentiation
9	GO:0002483	antigen processing and presentation of endogenous peptide antigen	7	4	0.00453216	lymphocyte differentiation
10	GO:0002576	platelet degranulation	104	16	0.00846913	lymphocyte differentiation
11	GO:0002695	negative regulation of leukocyte activation	118	20	0.00160444	lymphocyte differentiation
12	GO:0002697	regulation of immune effector process	274	36	0.00181616	lymphocyte differentiation
13	GO:0002718	regulation of cytokine production involved in immune response	54	13	0.000401132	lymphocyte differentiation
14	GO:0003170	heart valve development	33	8	0.00828513	lymphocyte differentiation
15	GO:0010171	body morphogenesis	41	9	0.0095062	lymphocyte differentiation
16	GO:0030098	lymphocyte differentiation	255	43	3.58837e-05	lymphocyte differentiation
17	GO:0030218	erythrocyte differentiation	81	14	0.00962419	lymphocyte differentiation
18	GO:0031294	lymphocyte costimulation	64	15	0.000613704	lymphocyte differentiation
19	GO:0032479	regulation of type I interferon production	87	15	0.000507166	lymphocyte differentiation
20	GO:0032606	type I interferon production	88	15	0.000535787	lymphocyte differentiation
21	GO:0032609	interferon-gamma production	83	15	0.00631895	lymphocyte differentiation
22	GO:0032615	interleukin-12 production	45	11	0.000636031	lymphocyte differentiation
23	GO:0032616	interleukin-13 production	16	6	0.00252752	lymphocyte differentiation
24	GO:0032635	interleukin-6 production	89	18	0.000676447	lymphocyte differentiation
25	GO:0032649	regulation of interferon-gamma production	75	14	0.00691833	lymphocyte differentiation
26	GO:0032655	regulation of interleukin-12 production	43	11	0.000330665	lymphocyte differentiation
27	GO:0032656	regulation of interleukin-13 production	14	6	0.00135718	lymphocyte differentiation
28	GO:0032675	regulation of interleukin-6 production	83	18	0.000260112	lymphocyte differentiation
29	GO:0034340	response to type I interferon	64	11	0.00662133	lymphocyte differentiation
30	GO:0042088	T-helper 1 type immune response	34	7	0.00786416	lymphocyte differentiation
31	GO:0042089	cytokine biosynthetic process	94	20	7.917e-05	lymphocyte differentiation
32	GO:0042092	type 2 immune response	28	8	0.00197426	lymphocyte differentiation
33	GO:0042107	cytokine metabolic process	95	20	9.33501e-05	lymphocyte differentiation
34	GO:0042116	macrophage activation	51	11	0.00576311	lymphocyte differentiation
35	GO:0043307	eosinophil activation	5	3	0.00271994	lymphocyte differentiation
36	GO:0043308	eosinophil degranulation	4	3	0.000375384	lymphocyte differentiation
37	GO:0045590	negative regulation of regulatory T cell differentiation	2	2	0.00979006	lymphocyte differentiation
38	GO:0050851	antigen receptor-mediated signaling pathway	169	28	0.000398831	lymphocyte differentiation
39	GO:0060337	type I interferon signaling pathway	60	11	0.00402352	lymphocyte differentiation
40	GO:0060368	regulation of Fc receptor mediated stimulatory signaling pathway	7	4	0.00273966	lymphocyte differentiation
41	GO:0060576	intestinal epithelial cell development	9	4	0.00666917	lymphocyte differentiation
42	GO:0070555	response to interleukin-1	88	14	0.00867927	lymphocyte differentiation
43	GO:1905314	semi-lunar valve development	13	6	0.000382037	lymphocyte differentiation
44	GO:0007260	tyrosine phosphorylation of STAT protein	59	11	0.00547753	inositol phosphate metabolism
45	GO:0009083	branched-chain amino acid catabolic process	17	4	0.00758	inositol phosphate metabolism
46	GO:0032147	activation of protein kinase activity	266	38	0.000775664	inositol phosphate metabolism
47	GO:0043647	inositol phosphate metabolic process	57	14	0.00024267	inositol phosphate metabolism
48	GO:0070988	demethylation	43	8	0.00869065	inositol phosphate metabolism
49	GO:0090219	negative regulation of lipid kinase activity	4	3	0.00565219	inositol phosphate metabolism
50	GO:1902947	regulation of tau-protein kinase activity	3	3	0.00345048	inositol phosphate metabolism
51	GO:0002399	MHC class II protein complex assembly	3	3	0.00379967	pseudopodium assembly
52	GO:0016575	histone deacetylation	59	11	0.00645498	pseudopodium assembly
53	GO:0021814	cell motility involved in cerebral cortex radial glia guided migration	6	3	0.00970805	homeostasis of number of cells
54	GO:0031268	pseudopodium organization	14	6	0.000374381	pseudopodium assembly
55	GO:0031269	pseudopodium assembly	14	6	0.000374381	pseudopodium assembly
56	GO:0032460	negative regulation of protein oligomerization	12	6	0.0017139	pseudopodium assembly
57	GO:0045332	phospholipid translocation	21	6	0.00909388	homeostasis of number of cells
58	GO:0048170	positive regulation of long-term neuronal synaptic plasticity	5	3	0.00962095	homeostasis of number of cells
59	GO:0048872	homeostasis of number of cells	191	25	0.00510452	homeostasis of number of cells
60	GO:1900135	positive regulation of renin secretion into blood stream	2	2	0.00788589	homeostasis of number of cells
61	GO:0001101	response to acid chemical	280	35	0.00875023	response to fatty acid
62	GO:0002125	maternal aggressive behavior	4	3	0.00427918	maternal aggressive behavior
63	GO:0019043	establishment of viral latency	7	3	0.00691765	maternal aggressive behavior
64	GO:0019060	intracellular transport of viral protein in host cell	5	3	0.00840244	maternal aggressive behavior
65	GO:0034695	response to prostaglandin E	22	8	0.000798232	response to fatty acid
66	GO:0051708	intracellular protein transport in other organism involved in symbiotic interaction	5	3	0.00840244	maternal aggressive behavior
67	GO:0070542	response to fatty acid	73	15	0.000719862	response to fatty acid
68	GO:1903845	negative regulation of cellular response to transforming growth factor beta stimulus	59	11	0.00963918	response to fatty acid
69	GO:0002831	regulation of response to biotic stimulus	117	17	0.00585859	response to virus
70	GO:0007159	leukocyte cell-cell adhesion	297	47	2.46811e-05	leukocyte cell-cell adhesion
71	GO:0009615	response to virus	239	36	7.34007e-05	response to virus
72	GO:0035234	ectopic germ cell programmed cell death	8	3	0.00770005	uterine wall breakdown
73	GO:0042704	uterine wall breakdown	2	2	0.00264436	uterine wall breakdown
74	GO:0042982	amyloid precursor protein metabolic process	29	7	0.00600316	negative regulation of amyloid precursor protein catabolism
75	GO:0051607	defense response to virus	176	26	0.000738721	response to virus
76	GO:0071887	leukocyte apoptotic process	87	13	0.00890559	uterine wall breakdown
77	GO:1902992	negative regulation of amyloid precursor protein catabolic process	8	4	0.00111588	negative regulation of amyloid precursor protein catabolism
78	GO:1905049	negative regulation of metallopeptidase activity	5	3	0.0094556	negative regulation of amyloid precursor protein catabolism
79	GO:2000523	regulation of T cell costimulation	2	2	0.0093113	leukocyte cell-cell adhesion
80	GO:2000525	positive regulation of T cell costimulation	2	2	0.0093113	leukocyte cell-cell adhesion
81	GO:0019722	calcium-mediated signaling	127	22	0.00297213	calcium-mediated signaling
82	GO:0030522	intracellular receptor signaling pathway	211	28	0.00868631	calcium-mediated signaling
83	GO:0009651	response to salt stress	18	6	0.00678839	response to salt stress
84	GO:0070661	leukocyte proliferation	218	34	9.25033e-05	leukocyte proliferation
85	GO:0098732	macromolecule deacylation	75	13	0.00517846	macromolecule deacylation
