# Supplementary material for: Analysis of two birth tissues provides new insights into the epigenetic landscape of neonates born preterm
Source: Clin Epigenetics. 2019 Feb 11;11:26. doi: 10.1186/s13148-018-0599-4 (PMC6371604; doi:10.1186/s13148-018-0599-4)
Supplement: Supplementary file 2 — Supplementary tables. (ZIP 3966 kb) [file 13148_2018_599_MOESM2_ESM.zip › Supplementary_Table_15-v17 (to submit).xlsx]

## Sheet: Sheet1
	GUSTO (GA)		All (PTB+GA)	Bohlin (GA-u/s)		Parets (PT)		Parets (GA)		Simpkin (GA)		Cruickshank (PT)		Fernando (PT)	de Goede (PT)
CpG	β	p-value	Study Count	β	p-value	Δβ	p-value	β	p-value	t-stat	p-value	Δβ	p-value	Reported	Reported
cg04347477	-0.0623904	8.76384e-33	6	-0.00459588	6.06445e-96	n.a.	n.a.	-0.0242	2.76e-09	-8.47	1.4e-16	-0.295025	4.87745e-07	yes	yes
cg20334115	-0.0553628	3.46892e-27	6	-0.00368858	2.22684e-57	n.a.	n.a.	-0.0176	2.26e-07	-9.89	1e-21	-0.189606	1.21781e-06	yes	yes
cg08943494	-0.0538927	5.13282e-27	6	-0.00459373	1.12482e-68	n.a.	n.a.	-0.0146	2.58e-05	-11.97	3e-30	-0.250944	4.54858e-13	yes	yes
cg08282819	-0.052521	4.41383e-24	6	-0.0027308	2.85664e-50	n.a.	n.a.	-0.0152	6.36e-09	-6.39	2.9e-10	-0.288695	3.28098e-10	yes	yes
cg22828383	-0.0550034	2.60356e-23	6	-0.00267068	6.20119e-59	n.a.	n.a.	-0.0157	2e-08	-6.05	2.3e-09	-0.280585	1.32715e-06	yes	yes
cg19744173	-0.0557798	5.92167e-23	6	-0.00186516	3.077e-56	n.a.	n.a.	-0.015	1.12e-11	-7.63	7.6e-14	-0.240092	6.17775e-08	yes	yes
cg24296397	-0.0500604	1.85678e-22	6	-0.00199906	2.08102e-59	n.a.	n.a.	-0.0084	1.1e-05	-5.93	4.8e-09	-0.130658	4.08521e-06	yes	yes
cg08817867	-0.0356117	2.21562e-21	6	-0.00285163	5.79042e-77	n.a.	n.a.	-0.0186	1.44e-09	-8.3	5e-16	-0.216959	3.9689e-08	yes	yes
cg00220721	-0.0488066	1.65589e-20	6	-0.00326867	4.36596e-44	n.a.	n.a.	-0.0106	0.000183	-9.12	7.6e-19	-0.16687	1.13602e-05	yes	yes
cg06870470	-0.0381623	8.61862e-20	6	-0.002731	7.6101e-64	n.a.	n.a.	-0.0183	4.86e-08	-7.95	7e-15	-0.324845	9.68592e-09	yes	yes
cg23062810	-0.0485762	1.07525e-19	6	-0.00235167	6.84547e-47	n.a.	n.a.	-0.0141	9.88e-08	-6.78	2.6e-11	-0.30797	4.44823e-08	yes	yes
cg02983090	-0.0444177	1.10383e-18	6	-0.00268391	1.22119e-44	n.a.	n.a.	-0.0152	5.07e-08	-6.16	1.2e-09	-0.214933	1.8184e-06	yes	yes
cg19136673	-0.0440714	2.31254e-18	6	-0.00145273	3.09388e-33	n.a.	n.a.	-0.0113	2.92e-07	-6.15	1.3e-09	-0.260257	1.9393e-09	yes	yes
cg07738730	0.0488533	2.73641e-18	6	0.00246888	8.31995e-53	n.a.	n.a.	0.0188	2.17e-11	8.72	1.9e-17	0.201488	8.09478e-06	yes	yes
cg16356456	-0.0469819	3.2272e-18	6	-0.00213364	2.59017e-40	n.a.	n.a.	-0.0137	4.1e-07	-5.98	3.6e-09	-0.199241	4.86811e-09	yes	yes
cg08915038	-0.0469421	3.42431e-18	6	-0.00120369	5.63446e-44	n.a.	n.a.	-0.0103	1.05e-08	-6.33	4.2e-10	-0.159145	4.39295e-06	yes	yes
cg00442282	-0.0391714	8.37148e-18	6	-0.00126715	7.15133e-55	n.a.	n.a.	-0.0094	2.04e-07	-6.15	1.3e-09	-0.151359	5.02567e-06	yes	yes
cg10535320	-0.0355904	3.53086e-15	6	-0.00132296	6.01409e-41	n.a.	n.a.	-0.009	1.26e-05	-6.14	1.4e-09	-0.102571	6.01152e-05	yes	yes
cg16767506	-0.0357418	2.04789e-10	6	-0.00161194	3.11926e-17	n.a.	n.a.	-0.0131	2.02e-08	-5.9	5.7e-09	-0.231517	1.61955e-09	yes	yes
cg12001120	0.0281397	1.04947e-09	6	0.00128939	3.14824e-15	n.a.	n.a.	0.0124	1.59e-06	6.27	6.1e-10	0.173663	6.94582e-09	yes	yes
cg04685228	-0.0652967	2.75193e-36	5	-0.0032243	7.46456e-80	n.a.	n.a.	-0.0172	3.88e-07	-8.94	3.2e-18	n.a.	n.a.	yes	yes
cg13066703	-0.058242	1.43016e-28	5	-0.00199014	5.80895e-62	n.a.	n.a.	-0.0238	2.89e-12	n.a.	n.a.	-0.240503	1.3115e-07	yes	yes
cg03048432	-0.0533164	3.85362e-27	5	-0.00165577	3.38198e-33	n.a.	n.a.	-0.0151	2.65e-09	-6.55	1.1e-10	n.a.	n.a.	yes	yes
cg16103712	-0.0496237	6.91571e-27	5	-0.00360409	1.63757e-65	n.a.	n.a.	-0.0128	0.000104	-8.75	1.6e-17	-0.221469	2.02602e-08	n.a.	yes
cg11932158	-0.0503645	8.6347e-27	5	-0.00293433	8.57248e-60	n.a.	n.a.	n.a.	n.a.	-10.54	2.9e-24	-0.150668	6.58416e-07	yes	yes
cg17950169	-0.0571353	3.57431e-26	5	-0.00116707	2.33048e-46	n.a.	n.a.	-0.0142	6.78e-11	n.a.	n.a.	-0.221465	4.65878e-06	yes	yes
cg03047995	-0.0554635	1.45889e-25	5	-0.00225192	5.0301e-47	n.a.	n.a.	-0.013	1.1e-09	-5.96	3.8e-09	-0.175377	2.32281e-05	yes	n.a.
cg18623216	-0.0436341	1.33235e-24	5	-0.00312413	2.93067e-60	n.a.	n.a.	n.a.	n.a.	-9.69	5.8e-21	-0.146413	5.89308e-07	yes	yes
cg02430430	-0.0475723	1.94309e-24	5	-0.00230692	2.49538e-76	n.a.	n.a.	-0.0111	4.91e-05	-7.99	5.3e-15	-0.134885	0.000170043	n.a.	yes
cg16949914	-0.0496637	3.94525e-24	5	-0.00131011	7.98286e-33	n.a.	n.a.	-0.0103	4.08e-10	n.a.	n.a.	-0.307524	4.27591e-08	yes	yes
cg09915396	-0.0410743	9.1101e-24	5	-0.0018867	4.59422e-64	n.a.	n.a.	-0.0111	2.79e-07	-5.39	9.7e-08	-0.222604	2.7859e-07	n.a.	yes
cg11934771	-0.0426864	1.56561e-22	5	-0.00184689	6.80012e-56	n.a.	n.a.	-0.0079	1.22e-05	-7.67	5.8e-14	-0.130534	0.000178996	n.a.	yes
cg18183624	0.0502888	2.21893e-22	5	0.00263245	2.31652e-44	n.a.	n.a.	0.02	2.14e-12	6.67	5.1e-11	n.a.	n.a.	yes	yes
cg12758082	-0.0457627	6.05089e-22	5	-0.00143339	5.10849e-48	n.a.	n.a.	-0.0115	2.53e-11	-6.47	1.8e-10	-0.193292	2.24843e-05	n.a.	yes
cg19439123	-0.0479009	6.56173e-22	5	-0.00278228	2.91616e-64	n.a.	n.a.	-0.014	1.52e-07	-5.66	2.1e-08	-0.218055	5.13898e-06	n.a.	yes
cg11360522	-0.0500296	5.54807e-21	5	-0.00245525	7.01039e-50	n.a.	n.a.	-0.0161	2.76e-11	-7.43	3e-13	-0.243073	2.88575e-06	n.a.	yes
cg19115490	-0.0541978	7.47667e-21	5	-0.00147931	2.66348e-68	n.a.	n.a.	-0.0091	2.49e-08	-5.42	8.1e-08	-0.119697	0.000196849	n.a.	yes
cg03485667	-0.0456021	2.36425e-20	5	-0.0013411	5.84125e-31	n.a.	n.a.	-0.008	0.00016	-5.45	7e-08	n.a.	n.a.	yes	yes
cg07788865	-0.0475194	2.61826e-20	5	-0.00137078	1.68343e-53	n.a.	n.a.	-0.0131	5.19e-12	n.a.	n.a.	-0.178008	1.04257e-05	yes	yes
cg24020157	-0.0413842	3.7304e-20	5	-0.00194661	2.61853e-38	n.a.	n.a.	-0.0116	6.23e-06	-5.51	5.1e-08	-0.238834	3.5315e-06	n.a.	yes
cg05283597	-0.0423642	4.66975e-19	5	-0.00242481	4.82104e-41	n.a.	n.a.	-0.0125	9.01e-06	-7.22	1.3e-12	-0.203663	8.78613e-12	n.a.	yes
cg20600850	-0.0461931	4.73299e-19	5	-0.00121159	1.14915e-31	n.a.	n.a.	-0.0098	6.88e-08	-5.43	7.9e-08	-0.17416	1.78655e-09	n.a.	yes
cg15030415	-0.044218	5.99949e-19	5	-0.0014836	6.44842e-33	n.a.	n.a.	-0.007	0.000598	-6.32	4.5e-10	-0.144446	3.95544e-08	n.a.	yes
cg24095374	-0.029526	9.85954e-19	5	-0.000984114	1.47969e-39	n.a.	n.a.	-0.0094	1.41e-05	n.a.	n.a.	-0.177893	9.46106e-05	yes	yes
cg17936572	-0.0461621	2.46917e-18	5	-0.00162708	8.56894e-28	n.a.	n.a.	-0.0116	3.09e-09	n.a.	n.a.	-0.230925	3.92042e-05	yes	yes
cg09866743	-0.0479825	3.62889e-18	5	-0.0012328	4.33485e-27	n.a.	n.a.	-0.0145	5.8e-10	n.a.	n.a.	-0.204616	6.69798e-06	yes	yes
cg17133774	-0.0459164	4.64044e-18	5	-0.0028572	2.63637e-68	n.a.	n.a.	-0.02	4.72e-10	-5.38	9.9e-08	-0.34933	3.08192e-12	n.a.	yes
cg18082788	-0.0420262	1.04301e-17	5	-0.00178199	2.3627e-38	n.a.	n.a.	-0.0189	4.17e-09	n.a.	n.a.	-0.218563	1.09226e-05	yes	yes
cg13924996	-0.0366946	1.44691e-17	5	-0.00157395	1.623e-27	n.a.	n.a.	-0.017	3.52e-07	-7.87	1.3e-14	n.a.	n.a.	yes	yes
cg19233405	-0.0443568	3.50785e-17	5	-0.00141701	8.12922e-31	n.a.	n.a.	-0.0129	2.1e-07	n.a.	n.a.	-0.205774	0.000120409	yes	yes
cg10020892	-0.0485974	1.37251e-16	5	-0.0018358	1.1762e-28	n.a.	n.a.	-0.0242	9.51e-16	-6.37	3.4e-10	n.a.	n.a.	yes	yes
cg22117805	-0.0427142	1.92757e-16	5	-0.00325206	3.68951e-37	n.a.	n.a.	-0.0133	9.64e-05	-8.62	4.3e-17	n.a.	n.a.	yes	yes
cg02753354	-0.0442934	3.99232e-16	5	-0.00155014	2.31684e-45	n.a.	n.a.	-0.0181	2.43e-13	-6.47	1.8e-10	-0.365781	3.27672e-14	n.a.	yes
cg01787084	-0.0355327	6.52221e-15	5	-0.00223938	1.43635e-39	n.a.	n.a.	-0.0168	1.84e-07	-5.94	4.3e-09	n.a.	n.a.	yes	yes
cg07450210	-0.041783	7.93256e-15	5	-0.000946728	2.07659e-28	n.a.	n.a.	-0.0096	1.91e-09	n.a.	n.a.	-0.180139	3.72564e-06	yes	yes
cg02306995	-0.0374648	1.3217e-14	5	-0.000585423	3.3031e-27	n.a.	n.a.	-0.0098	8.5e-09	n.a.	n.a.	-0.100452	1.64026e-05	yes	yes
cg04345034	-0.0365807	1.6064e-14	5	-0.00105952	2.97268e-32	n.a.	n.a.	-0.0059	1.52e-05	n.a.	n.a.	-0.192658	2.43176e-07	yes	yes
cg08620426	-0.0386551	3.08949e-14	5	-0.00215414	1.22956e-27	n.a.	n.a.	-0.0116	1.33e-06	-6.48	1.8e-10	-0.25386	0.000215355	n.a.	yes
cg19265300	-0.0413058	7.24112e-14	5	-0.00178114	2.91847e-43	n.a.	n.a.	-0.0105	2.47e-08	-5.62	2.8e-08	-0.175561	0.000197937	n.a.	yes
cg15908709	0.0387815	1.75393e-13	5	0.00144635	2.34917e-32	n.a.	n.a.	0.0097	1.62e-10	5.45	6.8e-08	0.1775	2.37103e-06	n.a.	yes
cg00153101	-0.0378135	2.16247e-13	5	-0.00121091	2.99796e-26	n.a.	n.a.	-0.0127	1.45e-14	-6.59	8.4e-11	-0.259891	1.20059e-05	n.a.	yes
cg16705546	-0.0393522	2.92307e-13	5	-0.00199673	2.02574e-33	n.a.	n.a.	-0.0149	1.17e-13	n.a.	n.a.	-0.28337	6.85047e-09	yes	yes
cg10714639	-0.0402385	4.56978e-13	5	-0.00215509	5.26297e-29	n.a.	n.a.	-0.021	1.94e-11	-5.78	1.1e-08	-0.397363	4.83028e-07	n.a.	yes
cg21404980	-0.0356959	7.69188e-13	5	-0.00213426	1.26131e-41	n.a.	n.a.	-0.0134	4.95e-08	n.a.	n.a.	-0.263932	4.93601e-05	yes	yes
cg05294455	0.0389994	7.70808e-13	5	0.00148902	1.21822e-25	n.a.	n.a.	0.0103	2.28e-05	5.71	1.6e-08	0.158575	1.25621e-05	yes	n.a.
cg12503394	-0.0395049	8.50968e-13	5	-0.00140318	3.93203e-17	n.a.	n.a.	-0.0098	8.92e-08	n.a.	n.a.	-0.213519	1.7374e-05	yes	yes
cg13622265	0.0368508	1.14351e-12	5	0.00176272	9.79658e-24	n.a.	n.a.	0.0153	1.11e-09	n.a.	n.a.	0.215437	3.28496e-05	yes	yes
cg27471246	-0.033696	1.5566e-12	5	-0.00107741	1.47481e-16	n.a.	n.a.	-0.0093	5.05e-05	-6.2	9.3e-10	-0.16188	2.12739e-06	n.a.	yes
cg07835443	-0.0368133	1.64016e-12	5	-0.00385535	5.75878e-66	n.a.	n.a.	-0.0239	6.52e-14	-9.28	2e-19	-0.399629	8.77529e-13	n.a.	yes
cg14171369	0.0379701	6.11081e-12	5	0.000505902	1.56327e-09	n.a.	n.a.	0.0109	1.17e-07	n.a.	n.a.	0.198729	1.93314e-07	yes	yes
cg16725984	-0.035108	8.19232e-12	5	-0.00372311	4.62493e-54	n.a.	n.a.	-0.0226	1.81e-09	-10.39	1.2e-23	-0.201742	4.52661e-10	n.a.	yes
cg16140253	-0.0384389	3.20926e-11	5	-0.00105092	4.70898e-39	n.a.	n.a.	-0.0101	3.87e-07	n.a.	n.a.	-0.209448	9.04034e-08	yes	yes
cg00411097	-0.0365167	3.58274e-11	5	-0.00125966	1.00179e-20	n.a.	n.a.	-0.0073	1.8e-06	n.a.	n.a.	-0.182724	4.7179e-05	yes	yes
cg24258347	0.0341651	6.74007e-11	5	0.00102506	1.59406e-11	n.a.	n.a.	0.0125	5.83e-09	n.a.	n.a.	0.249631	5.74923e-05	yes	yes
cg13036381	0.0341027	8.66241e-11	5	0.00286798	7.33486e-25	n.a.	n.a.	0.0122	7.63e-08	n.a.	n.a.	0.191972	1.20765e-05	yes	yes
cg08731696	0.033739	6.34466e-10	5	0.00163786	1.08039e-13	n.a.	n.a.	0.0119	1.23e-05	n.a.	n.a.	0.250472	4.01607e-06	yes	yes
cg24387542	-0.0357679	6.44886e-10	5	-0.000844416	1.33131e-28	n.a.	n.a.	-0.0089	8.08e-10	-5.69	1.8e-08	-0.165849	5.55822e-14	n.a.	yes
cg13136655	-0.035314	6.91152e-10	5	-0.00140733	7.9734e-34	n.a.	n.a.	-0.0144	1.01e-10	n.a.	n.a.	-0.294915	6.30343e-07	yes	yes
cg16107105	0.0340833	8.85657e-10	5	0.0010065	1.43073e-24	n.a.	n.a.	0.0101	8.7e-08	5.72	1.5e-08	0.216713	1.40813e-07	n.a.	yes
cg13264840	-0.0339239	1.14993e-09	5	-0.00204244	1.42924e-14	n.a.	n.a.	-0.0147	4.05e-09	n.a.	n.a.	-0.258902	3.82845e-07	yes	yes
cg18454133	0.0306682	1.26747e-09	5	0.000538161	1.33889e-14	n.a.	n.a.	0.0057	0.000265	n.a.	n.a.	0.129332	6.48443e-06	yes	yes
cg06442489	-0.0237999	1.87453e-09	5	-0.000637478	4.82145e-08	n.a.	n.a.	-0.0072	0.000362	-6.62	7.2e-11	n.a.	n.a.	yes	yes
cg21081878	-0.0310239	3.31046e-09	5	-0.00206557	5.46744e-26	n.a.	n.a.	-0.0087	0.000121	-6.98	6.7e-12	-0.169327	7.96172e-06	n.a.	yes
cg18554395	0.0329688	7.02707e-09	5	0.000810307	1.20668e-12	n.a.	n.a.	0.0119	4.24e-07	n.a.	n.a.	0.168976	1.899e-05	yes	yes
cg26110991	-0.0339441	9.6062e-09	5	-0.000952342	2.15189e-23	n.a.	n.a.	-0.0103	6.73e-10	n.a.	n.a.	-0.113079	0.000196362	yes	yes
cg00327947	-0.0322648	1.28769e-08	5	-0.00129877	8.2465e-32	n.a.	n.a.	-0.0129	3.31e-09	n.a.	n.a.	-0.263099	2.74969e-05	yes	yes
cg01463828	0.0314759	1.88186e-08	5	0.000799413	5.87951e-10	n.a.	n.a.	0.0073	0.000693	n.a.	n.a.	0.183715	1.5353e-05	yes	yes
cg24453118	-0.0290822	4.19224e-08	5	-0.00129614	2.78672e-15	n.a.	n.a.	-0.0105	0.000285	-5.5	5.4e-08	n.a.	n.a.	yes	yes
cg22761205	-0.0316395	6.56927e-08	5	-0.0015939	9.21615e-36	n.a.	n.a.	-0.0084	6.6e-08	-5.63	2.5e-08	-0.152416	9.96183e-06	n.a.	yes
cg18951352	-0.0302353	7.10677e-08	5	-0.00175263	1.28917e-26	n.a.	n.a.	-0.0167	2.98e-11	n.a.	n.a.	-0.324115	2.88991e-09	yes	yes
cg02254407	0.0267977	7.17434e-08	5	0.00106614	4.15016e-14	n.a.	n.a.	0.0091	3.71e-05	n.a.	n.a.	0.208119	1.25191e-06	yes	yes
cg05660874	-0.0289213	8.61711e-08	5	-0.00137145	9.54894e-22	n.a.	n.a.	-0.0092	0.000182	-5.75	1.4e-08	-0.117185	3.85033e-06	n.a.	yes
cg08654091	0.027947	1.05608e-07	5	0.00154633	5.29394e-24	n.a.	n.a.	0.0083	7.93e-07	5.89	6e-09	n.a.	n.a.	yes	yes
cg07298299	0.028084	1.21475e-07	5	0.00139697	1.03968e-21	n.a.	n.a.	0.0091	1.13e-06	n.a.	n.a.	0.216762	2.27531e-07	yes	yes
cg02001279	-0.0638984	9.49684e-32	4	-0.00253902	1.36778e-68	n.a.	n.a.	n.a.	n.a.	-8.11	2.2e-15	-0.354956	6.50933e-09	n.a.	yes
cg18598117	-0.0558587	5.45452e-28	4	-0.00215301	6.43415e-43	n.a.	n.a.	n.a.	n.a.	-6.39	3e-10	-0.168589	2.06219e-06	n.a.	yes
cg12713583	-0.0549683	6.01493e-27	4	-0.00318469	5.75878e-61	n.a.	n.a.	-0.0132	0.000639	-7.55	1.3e-13	n.a.	n.a.	n.a.	yes
cg26800893	-0.050627	1.01976e-26	4	-0.00152556	1.51826e-67	n.a.	n.a.	-0.0124	8.14e-10	n.a.	n.a.	n.a.	n.a.	yes	yes
cg27295118	-0.0534558	9.33683e-26	4	-0.00308268	1.20151e-53	n.a.	n.a.	-0.0138	4.84e-05	-6.84	1.6e-11	n.a.	n.a.	yes	n.a.
cg22365167	-0.0510637	2.84952e-25	4	-0.00110609	1.09684e-47	n.a.	n.a.	-0.0053	1.46e-05	n.a.	n.a.	-0.236969	1.39584e-05	n.a.	yes
cg08726900	-0.0496807	1.24816e-24	4	-0.00240285	7.6835e-41	n.a.	n.a.	-0.0243	2.07e-12	-7.16	2e-12	n.a.	n.a.	yes	n.a.
cg07408552	-0.0498177	3.83932e-24	4	-0.0010974	1.03626e-25	n.a.	n.a.	-0.0106	3.02e-09	n.a.	n.a.	n.a.	n.a.	yes	yes
cg27448161	-0.0499415	5.45906e-23	4	-0.00129348	9.72936e-45	n.a.	n.a.	-0.0079	1.66e-06	-8.2	1.1e-15	n.a.	n.a.	n.a.	yes
cg12697139	-0.0429952	2.02712e-22	4	-0.0021741	2.9781e-38	n.a.	n.a.	n.a.	n.a.	-6.53	1.2e-10	n.a.	n.a.	yes	yes
cg13492133	0.0475158	2.28941e-21	4	0.00200094	1.78691e-39	n.a.	n.a.	0.0116	1.71e-08	n.a.	n.a.	0.202981	1.37277e-07	n.a.	yes
cg04411893	-0.0416266	1.18486e-20	4	-0.00119109	4.52074e-55	n.a.	n.a.	-0.0055	0.000653	-5.84	7.8e-09	n.a.	n.a.	n.a.	yes
cg07638500	0.0484819	2.4059e-20	4	0.0014537	1.68135e-43	n.a.	n.a.	0.0128	6.88e-12	n.a.	n.a.	0.156844	7.54262e-08	yes	n.a.
cg04276536	-0.0519807	5.48339e-20	4	-0.00167409	1.74992e-55	n.a.	n.a.	-0.0071	0.000175	n.a.	n.a.	-0.198932	1.86415e-06	n.a.	yes
cg03930153	-0.0485317	5.58514e-20	4	-0.00294869	3.39431e-45	n.a.	n.a.	-0.0142	2.33e-06	-5.39	9.8e-08	n.a.	n.a.	n.a.	yes
cg25362050	-0.0462466	7.1377e-20	4	-0.00106252	8.54707e-36	n.a.	n.a.	-0.0063	2.55e-05	n.a.	n.a.	-0.080475	1.48091e-05	n.a.	yes
cg01883759	-0.042415	2.10071e-19	4	-0.000556694	1.5945e-19	n.a.	n.a.	-0.0075	8.02e-08	n.a.	n.a.	-0.142638	0.000103358	n.a.	yes
cg11882607	-0.0438586	4.62695e-19	4	-0.00161987	5.00708e-44	n.a.	n.a.	-0.0068	0.000378	-5.41	8.6e-08	n.a.	n.a.	n.a.	yes
cg24815934	-0.0388312	1.23595e-18	4	-0.00121715	1.00905e-31	n.a.	n.a.	-0.0104	9.44e-10	n.a.	n.a.	-0.166473	9.45095e-06	n.a.	yes
cg16399664	-0.0431378	1.32743e-18	4	-0.00159405	1.71377e-26	n.a.	n.a.	-0.0093	2.1e-05	n.a.	n.a.	-0.162908	0.000129162	n.a.	yes
cg07810039	-0.042923	2.50697e-18	4	-0.00207263	1.37538e-31	n.a.	n.a.	n.a.	n.a.	-6.7	4.2e-11	n.a.	n.a.	yes	yes
cg25124943	-0.0446506	8.92446e-18	4	-0.00127008	5.84865e-23	n.a.	n.a.	-0.0073	4.02e-06	n.a.	n.a.	-0.191016	2.14233e-07	n.a.	yes
cg13586051	-0.0416629	9.46876e-18	4	-0.00166202	2.46894e-35	n.a.	n.a.	-0.0071	0.000407	n.a.	n.a.	n.a.	n.a.	yes	yes
cg24166457	-0.0447343	1.13152e-17	4	-0.00200184	4.18507e-35	n.a.	n.a.	-0.0201	1.67e-11	n.a.	n.a.	-0.214027	7.11204e-07	n.a.	yes
cg07941983	-0.0479777	1.38081e-17	4	-0.000815887	7.84172e-12	n.a.	n.a.	-0.0083	9.93e-07	n.a.	n.a.	-0.115082	0.00020234	n.a.	yes
cg14656043	-0.0445624	1.84198e-17	4	-0.00100983	1.22102e-11	n.a.	n.a.	-0.0112	9.07e-07	-6.32	4.5e-10	n.a.	n.a.	n.a.	yes
cg27239243	-0.040754	2.79899e-17	4	-0.000775784	8.57771e-15	n.a.	n.a.	-0.0092	9.71e-10	n.a.	n.a.	n.a.	n.a.	yes	yes
cg20033652	-0.0421262	4.53527e-17	4	-0.000777002	9.71228e-16	n.a.	n.a.	-0.0109	4.14e-10	n.a.	n.a.	n.a.	n.a.	yes	yes
cg25020550	-0.0430645	8.97948e-17	4	-0.00164453	5.54797e-38	n.a.	n.a.	-0.0115	1.72e-06	n.a.	n.a.	n.a.	n.a.	yes	yes
cg16301617	-0.0425609	1.07346e-16	4	-0.000850594	3.20322e-19	n.a.	n.a.	-0.0105	3.8e-08	n.a.	n.a.	-0.205854	1.3082e-05	n.a.	yes
cg24257309	-0.0432839	4.01715e-16	4	-0.00165283	2.76431e-39	n.a.	n.a.	-0.0073	0.000131	-5.61	2.9e-08	n.a.	n.a.	n.a.	yes
cg00166343	-0.0452437	4.19468e-16	4	n.a.	n.a.	n.a.	n.a.	-0.0176	9.07e-09	-7.11	2.8e-12	n.a.	n.a.	yes	yes
cg13641317	-0.0492283	5.53514e-16	4	-0.00120654	4.86449e-26	n.a.	n.a.	-0.0189	1.19e-14	n.a.	n.a.	n.a.	n.a.	yes	yes
cg20301308	-0.0444057	6.14309e-16	4	-0.000814733	1.94678e-24	n.a.	n.a.	-0.0075	3.24e-07	n.a.	n.a.	n.a.	n.a.	yes	yes
cg14415629	-0.0410708	8.03818e-16	4	-0.000991009	2.49335e-23	n.a.	n.a.	-0.0113	9.88e-11	n.a.	n.a.	n.a.	n.a.	yes	yes
cg24024661	-0.04689	9.40426e-16	4	-0.00190303	6.97177e-33	n.a.	n.a.	-0.0155	8.7e-07	-7.05	4.2e-12	n.a.	n.a.	n.a.	yes
cg16545105	-0.0367173	9.43186e-16	4	-0.00151329	9.33024e-28	n.a.	n.a.	-0.0107	5.98e-05	n.a.	n.a.	-0.159826	7.72492e-05	n.a.	yes
cg13008538	-0.038997	1.22011e-15	4	-0.000959658	1.97171e-26	n.a.	n.a.	-0.0055	4.95e-05	n.a.	n.a.	-0.119016	3.87886e-06	n.a.	yes
cg26077811	0.0324182	1.34516e-15	4	0.00170497	3.389e-43	n.a.	n.a.	0.01	2.76e-06	5.87	6.7e-09	n.a.	n.a.	n.a.	yes
cg25287071	-0.0413372	1.61086e-15	4	-0.00131066	2.7488e-20	n.a.	n.a.	-0.0077	0.000162	n.a.	n.a.	n.a.	n.a.	yes	yes
cg10239319	-0.0387699	2.17333e-15	4	-0.00168694	4.18841e-23	n.a.	n.a.	-0.0074	0.000537	-7.06	3.8e-12	n.a.	n.a.	n.a.	yes
cg04999352	-0.034648	2.7057e-15	4	-0.00127556	2.58543e-23	n.a.	n.a.	-0.0108	1.6e-06	n.a.	n.a.	-0.162345	0.000187167	n.a.	yes
cg02979520	-0.035276	5.80549e-15	4	-0.00110227	3.62618e-32	n.a.	n.a.	-0.006	6.44e-06	n.a.	n.a.	-0.084131	9.51077e-05	n.a.	yes
cg17501395	-0.0385881	6.77313e-15	4	-0.00178184	2.08342e-36	n.a.	n.a.	-0.0153	1.31e-10	n.a.	n.a.	n.a.	n.a.	yes	yes
cg13607248	-0.0403865	8.46905e-15	4	-0.00185329	3.70348e-25	n.a.	n.a.	-0.012	1.78e-05	-5.46	6.6e-08	n.a.	n.a.	n.a.	yes
cg04160501	-0.0382663	1.1431e-14	4	-0.00105411	1.10335e-30	n.a.	n.a.	-0.0128	2.67e-07	n.a.	n.a.	n.a.	n.a.	yes	yes
cg16834726	-0.0310577	1.49489e-14	4	-0.00129849	1.53023e-26	n.a.	n.a.	n.a.	n.a.	-7.41	3.6e-13	n.a.	n.a.	yes	yes
cg17924072	-0.0424936	1.8943e-14	4	-0.00173563	1.79181e-36	n.a.	n.a.	-0.0233	2.34e-14	n.a.	n.a.	-0.364815	4.03319e-13	n.a.	yes
cg21842274	-0.0338711	2.21158e-14	4	-0.00167775	2.90103e-24	n.a.	n.a.	-0.0141	6.5e-05	-5.51	5.1e-08	n.a.	n.a.	n.a.	yes
cg13455434	-0.0408373	3.20934e-14	4	-0.000996867	1.47531e-09	n.a.	n.a.	-0.01	4.65e-06	n.a.	n.a.	n.a.	n.a.	yes	yes
cg25551168	-0.038635	3.31034e-14	4	-0.00182222	1.18299e-44	n.a.	n.a.	-0.0067	0.000872	-5.71	1.7e-08	n.a.	n.a.	n.a.	yes
cg14377059	-0.0353377	3.35978e-14	4	-0.0012145	8.37535e-22	n.a.	n.a.	-0.01	1.9e-07	n.a.	n.a.	-0.216852	1.05541e-05	n.a.	yes
cg07306253	-0.0379659	3.66358e-14	4	-0.00117207	8.15703e-34	n.a.	n.a.	-0.0101	1.03e-08	n.a.	n.a.	n.a.	n.a.	yes	yes
cg06652329	-0.0418173	4.20614e-14	4	-0.000820716	7.08006e-10	n.a.	n.a.	-0.0079	5.58e-07	n.a.	n.a.	n.a.	n.a.	yes	yes
cg20072118	-0.0300184	4.78508e-14	4	-0.00175239	8.44664e-35	n.a.	n.a.	-0.0116	6.35e-06	n.a.	n.a.	-0.184604	0.000168493	n.a.	yes
cg25174412	-0.0351658	4.96727e-14	4	-0.000920839	1.26878e-21	n.a.	n.a.	-0.0103	1.17e-10	n.a.	n.a.	n.a.	n.a.	yes	yes
cg13941235	-0.0371997	8.10346e-14	4	-0.00137267	2.38117e-20	n.a.	n.a.	-0.008	0.000234	n.a.	n.a.	n.a.	n.a.	yes	yes
cg17796323	-0.0424408	1.03572e-13	4	-0.00210399	8.26404e-31	n.a.	n.a.	-0.0155	1.21e-09	n.a.	n.a.	n.a.	n.a.	yes	yes
cg18681014	-0.0405861	1.07203e-13	4	-0.0015587	2.22008e-31	n.a.	n.a.	-0.0081	0.000194	-6.09	1.9e-09	n.a.	n.a.	n.a.	yes
cg25197194	-0.03896	1.15727e-13	4	-0.00189878	8.66907e-30	n.a.	n.a.	-0.0145	4.32e-09	-5.47	6.2e-08	n.a.	n.a.	n.a.	yes
cg11985480	0.0330954	2.4494e-13	4	0.00117052	1.53492e-15	n.a.	n.a.	0.0101	3.45e-06	n.a.	n.a.	n.a.	n.a.	yes	yes
cg04340651	-0.0400701	3.07004e-13	4	-0.00207135	1.75812e-34	n.a.	n.a.	-0.0087	0.000342	n.a.	n.a.	n.a.	n.a.	yes	yes
cg07207669	-0.0401196	3.21944e-13	4	-0.000897904	9.38773e-15	n.a.	n.a.	-0.0058	0.000227	n.a.	n.a.	n.a.	n.a.	yes	yes
cg17898925	-0.0307544	4.39526e-13	4	-0.00118066	1.73799e-30	n.a.	n.a.	-0.0111	7.93e-06	n.a.	n.a.	n.a.	n.a.	yes	yes
cg11118235	-0.0371848	5.32775e-13	4	-0.00103804	1.36212e-40	n.a.	n.a.	n.a.	n.a.	-5.48	6e-08	-0.104532	3.69531e-06	n.a.	yes
cg01133215	-0.0379796	6.47908e-13	4	-0.00125121	1.26363e-26	n.a.	n.a.	-0.0144	2.32e-08	n.a.	n.a.	n.a.	n.a.	yes	yes
cg08866634	-0.0362283	6.66834e-13	4	-0.000982859	3.87254e-20	n.a.	n.a.	-0.0105	4.13e-09	-5.46	6.4e-08	n.a.	n.a.	n.a.	yes
cg19653589	-0.0387981	1.09378e-12	4	-0.000925004	3.0131e-31	n.a.	n.a.	-0.009	2.36e-09	n.a.	n.a.	-0.130527	0.00017835	n.a.	yes
cg02137956	-0.0288863	1.40165e-12	4	-0.0012535	1.23017e-23	n.a.	n.a.	-0.0104	0.000187	n.a.	n.a.	-0.0941526	2.40761e-05	n.a.	yes
cg06804344	0.0343953	1.65986e-12	4	0.00110621	4.10178e-22	n.a.	n.a.	0.0096	4.26e-08	n.a.	n.a.	0.216216	4.12954e-06	n.a.	yes
cg27106909	-0.0373238	2.12373e-12	4	-0.00124527	1.81852e-31	n.a.	n.a.	-0.0082	2.37e-08	-5.48	5.9e-08	n.a.	n.a.	n.a.	yes
cg21368161	-0.0392676	2.12889e-12	4	-0.00138525	3.41728e-19	n.a.	n.a.	-0.0095	2.7e-06	n.a.	n.a.	-0.218488	3.06303e-06	n.a.	yes
cg05969150	-0.0370497	2.19828e-12	4	-0.00185946	1.31018e-37	n.a.	n.a.	n.a.	n.a.	-6.81	2.1e-11	-0.101339	8.03006e-06	n.a.	yes
cg09718582	0.0399575	2.29597e-12	4	0.00181266	3.80489e-26	n.a.	n.a.	0.0097	8.66e-06	n.a.	n.a.	0.228794	0.000201752	n.a.	yes
cg19617213	-0.0317358	2.37772e-12	4	-0.00151498	4.35053e-20	n.a.	n.a.	-0.0177	7.13e-08	n.a.	n.a.	-0.237301	1.16197e-11	n.a.	yes
cg11436362	-0.0301036	5.12613e-12	4	-0.00159506	1.9912e-37	n.a.	n.a.	-0.0145	1.69e-07	-6.03	2.6e-09	n.a.	n.a.	n.a.	yes
cg09143713	-0.0374912	6.65586e-12	4	-0.00139485	2.8622e-23	n.a.	n.a.	-0.01	6.13e-06	n.a.	n.a.	n.a.	n.a.	yes	yes
cg25009965	-0.0450354	9.74108e-12	4	-0.00107105	6.42031e-11	n.a.	n.a.	-0.0124	1.76e-08	-5.4	8.9e-08	n.a.	n.a.	n.a.	yes
cg00889363	0.0396264	1.76734e-11	4	0.00136344	1.45988e-28	n.a.	n.a.	0.0081	1.64e-09	5.74	1.4e-08	n.a.	n.a.	n.a.	yes
cg02699834	-0.0309717	1.7735e-11	4	-0.000896285	1.27961e-21	n.a.	n.a.	-0.0078	1.22e-07	n.a.	n.a.	-0.168904	3.72786e-05	n.a.	yes
cg02743878	-0.0308135	1.92944e-11	4	-0.00110968	1.36037e-24	n.a.	n.a.	-0.0078	3.5e-06	n.a.	n.a.	n.a.	n.a.	yes	yes
cg20593826	0.0358258	2.04967e-11	4	0.00173314	5.15814e-19	n.a.	n.a.	0.0107	1.23e-05	n.a.	n.a.	n.a.	n.a.	yes	yes
cg16586538	-0.0369636	2.09211e-11	4	-0.00100645	1.60673e-15	n.a.	n.a.	-0.0067	6.42e-06	-5.57	3.6e-08	n.a.	n.a.	n.a.	yes
cg08745334	-0.0372848	2.35069e-11	4	-0.00107594	1.4177e-28	n.a.	n.a.	-0.0063	0.000127	-5.76	1.3e-08	n.a.	n.a.	n.a.	yes
cg12590902	-0.0254762	2.81726e-11	4	-0.000674268	2.41102e-15	n.a.	n.a.	-0.007	7.83e-07	n.a.	n.a.	-0.170674	7.98772e-05	n.a.	yes
cg14434062	-0.0246325	3.07788e-11	4	-0.00136336	4.89118e-33	n.a.	n.a.	n.a.	n.a.	-5.8	1e-08	n.a.	n.a.	yes	yes
cg22356061	-0.0296059	3.45857e-11	4	-0.00100784	6.66729e-21	n.a.	n.a.	-0.0106	8.68e-11	n.a.	n.a.	-0.195886	1.38456e-06	n.a.	yes
cg16371538	-0.0367801	3.66911e-11	4	-0.000867237	1.41213e-09	n.a.	n.a.	-0.0051	0.000873	n.a.	n.a.	-0.149412	0.000163673	yes	n.a.
cg17230773	-0.0371005	4.17429e-11	4	-0.00202356	2.51692e-19	n.a.	n.a.	-0.0138	3e-08	n.a.	n.a.	-0.254804	4.66111e-08	yes	n.a.
cg17178761	-0.0372483	4.79541e-11	4	-0.00154906	1.28158e-32	n.a.	n.a.	-0.0094	6.43e-06	-5.75	1.3e-08	n.a.	n.a.	n.a.	yes
cg13280041	0.0308207	5.18357e-11	4	0.000810589	2.5615e-11	n.a.	n.a.	0.0073	0.0002	n.a.	n.a.	0.206801	4.52685e-06	yes	n.a.
cg19483007	0.0349226	6.94818e-11	4	0.00127662	6.5707e-22	n.a.	n.a.	0.0106	1.42e-07	n.a.	n.a.	n.a.	n.a.	yes	yes
cg10250177	-0.0316307	9.22737e-11	4	-0.0014919	8.44823e-27	n.a.	n.a.	-0.0137	1.9e-11	n.a.	n.a.	-0.12937	2.8217e-05	n.a.	yes
cg02951357	0.0340008	9.25805e-11	4	0.000879225	3.95192e-16	n.a.	n.a.	0.0054	0.000124	n.a.	n.a.	n.a.	n.a.	yes	yes
cg01921773	-0.0361663	9.83408e-11	4	-0.0018282	3.11531e-25	n.a.	n.a.	-0.0136	2.33e-06	n.a.	n.a.	n.a.	n.a.	yes	yes
cg15165154	-0.0316617	1.31359e-10	4	-0.00180255	3.11707e-32	n.a.	n.a.	-0.0115	2.4e-05	n.a.	n.a.	n.a.	n.a.	yes	yes
cg11254532	0.0302094	1.36226e-10	4	0.000982651	2.81628e-24	n.a.	n.a.	0.0145	2.76e-07	n.a.	n.a.	0.127419	6.33521e-05	n.a.	yes
cg25702652	0.0321741	1.67517e-10	4	0.0011176	1.26984e-17	n.a.	n.a.	0.0058	9.25e-06	n.a.	n.a.	n.a.	n.a.	yes	yes
cg23580000	-0.0261944	1.70936e-10	4	-0.00100182	2.05058e-22	n.a.	n.a.	-0.0102	1.02e-07	-5.55	4e-08	-0.103362	6.14662e-05	n.a.	n.a.
cg00102731	0.034062	1.9768e-10	4	0.00127149	1.14309e-25	n.a.	n.a.	0.0058	2.81e-05	n.a.	n.a.	n.a.	n.a.	yes	yes
cg20294319	-0.0374004	2.13883e-10	4	-0.00137976	2.42814e-16	n.a.	n.a.	-0.0161	1.19e-07	n.a.	n.a.	n.a.	n.a.	yes	yes
cg26170244	-0.0223856	2.35832e-10	4	-0.000952908	2.3796e-13	n.a.	n.a.	n.a.	n.a.	-6.63	6.4e-11	n.a.	n.a.	yes	yes
cg00086710	-0.0361833	2.38729e-10	4	-0.0014976	7.76312e-25	n.a.	n.a.	-0.0113	2.27e-07	n.a.	n.a.	n.a.	n.a.	yes	yes
cg18402166	0.0282411	2.50042e-10	4	0.000957717	4.88048e-17	n.a.	n.a.	0.0093	1.62e-07	n.a.	n.a.	0.221231	1.56953e-06	n.a.	yes
cg10423607	-0.0331555	2.90255e-10	4	-0.000804921	7.82738e-08	n.a.	n.a.	-0.0118	2.38e-07	n.a.	n.a.	n.a.	n.a.	yes	yes
cg20239639	-0.0262185	3.57255e-10	4	-0.0011105	2.02521e-23	n.a.	n.a.	-0.0096	3.84e-07	n.a.	n.a.	-0.131669	6.82246e-06	n.a.	yes
cg23663547	-0.0281977	4.06979e-10	4	-0.0011567	2.75767e-29	n.a.	n.a.	-0.0074	3.25e-05	n.a.	n.a.	-0.151183	7.49976e-05	n.a.	yes
cg09934892	-0.0241361	4.08756e-10	4	-0.000974176	3.41551e-24	n.a.	n.a.	-0.0078	7.49e-06	n.a.	n.a.	-0.175847	1.3801e-07	n.a.	yes
cg04094640	-0.0325841	4.14422e-10	4	-0.00124378	6.10731e-34	n.a.	n.a.	-0.0067	3.5e-06	-5.6	3.1e-08	n.a.	n.a.	n.a.	yes
cg09229492	-0.0349502	4.42988e-10	4	-0.00113032	5.48801e-25	n.a.	n.a.	-0.0061	6.21e-06	-5.43	7.7e-08	n.a.	n.a.	n.a.	yes
cg10501360	-0.0328809	5.29865e-10	4	-0.000931192	8.05612e-23	n.a.	n.a.	-0.0058	0.000562	-5.46	6.7e-08	n.a.	n.a.	n.a.	yes
cg02123534	-0.0301231	6.26009e-10	4	-0.00146924	4.45982e-20	n.a.	n.a.	-0.0103	1.06e-06	n.a.	n.a.	-0.154804	4.4189e-05	n.a.	yes
cg12103569	-0.0310822	6.9873e-10	4	-0.00122408	3.75367e-17	n.a.	n.a.	-0.0146	1.68e-10	-5.39	9.4e-08	n.a.	n.a.	n.a.	yes
cg09560590	-0.0320829	7.91903e-10	4	-0.00111744	1.31975e-19	n.a.	n.a.	-0.0065	7.99e-05	n.a.	n.a.	-0.194032	5.88544e-05	n.a.	yes
cg07631359	0.0364719	8.40523e-10	4	0.000801885	6.56288e-17	n.a.	n.a.	0.0109	5.84e-07	n.a.	n.a.	0.134059	9.10689e-06	n.a.	yes
cg20752878	0.0347383	8.55704e-10	4	0.00111775	3.10458e-13	n.a.	n.a.	0.0081	6.08e-06	n.a.	n.a.	n.a.	n.a.	yes	yes
cg23304605	-0.0327028	9.75319e-10	4	-0.00103076	1.55463e-22	n.a.	n.a.	-0.0145	1.71e-06	n.a.	n.a.	n.a.	n.a.	yes	yes
cg05957567	-0.0269286	1.35478e-09	4	-0.000851204	5.12271e-33	n.a.	n.a.	-0.0065	2.03e-08	n.a.	n.a.	-0.107142	0.000140743	n.a.	yes
cg00866476	-0.0322878	1.47098e-09	4	-0.00112025	3.34478e-25	n.a.	n.a.	-0.0103	1.21e-08	n.a.	n.a.	-0.198229	2.71937e-05	n.a.	yes
cg03335624	-0.0263901	1.47807e-09	4	-0.0012067	9.20898e-18	n.a.	n.a.	-0.0098	3.08e-08	n.a.	n.a.	-0.207559	0.000115883	n.a.	yes
cg19402991	0.0325009	1.52924e-09	4	0.00110132	2.29592e-09	n.a.	n.a.	0.0069	9.97e-06	n.a.	n.a.	n.a.	n.a.	yes	yes
cg15783941	0.0313054	2.03421e-09	4	0.00131853	4.00223e-18	n.a.	n.a.	0.0108	1.56e-07	n.a.	n.a.	0.133128	0.000191641	n.a.	yes
cg14188508	-0.0348899	2.52674e-09	4	-0.000776726	9.22084e-21	n.a.	n.a.	-0.0084	5.15e-09	n.a.	n.a.	n.a.	n.a.	yes	yes
cg05531689	0.0312466	3.58753e-09	4	0.000727371	3.49521e-14	n.a.	n.a.	0.0056	3.07e-05	n.a.	n.a.	0.14644	0.000136451	yes	n.a.
cg11327857	0.0315405	3.8422e-09	4	0.0006636	2.53453e-12	n.a.	n.a.	0.0039	0.00093	n.a.	n.a.	n.a.	n.a.	yes	yes
cg22741244	-0.033269	3.84806e-09	4	-0.00085068	1.45577e-14	n.a.	n.a.	-0.0074	1.19e-06	n.a.	n.a.	-0.17129	0.000116836	n.a.	yes
cg04994481	0.0282748	4.17857e-09	4	0.000973326	1.2701e-17	n.a.	n.a.	0.011	8.2e-09	n.a.	n.a.	n.a.	n.a.	yes	yes
cg23707540	-0.0299904	4.39794e-09	4	-0.000939654	1.84358e-21	n.a.	n.a.	-0.0115	2.23e-10	n.a.	n.a.	n.a.	n.a.	yes	yes
cg09554443	-0.0301472	5.65966e-09	4	-0.00130098	1.14042e-18	n.a.	n.a.	-0.0103	1.87e-09	n.a.	n.a.	-0.209416	7.11408e-07	n.a.	yes
cg14266527	0.0316489	7.66951e-09	4	0.00044309	4.67183e-11	n.a.	n.a.	0.0076	0.00021	n.a.	n.a.	n.a.	n.a.	yes	yes
cg19592472	-0.0313017	1.37381e-08	4	-0.00148577	2.35706e-16	n.a.	n.a.	n.a.	n.a.	-6.03	2.6e-09	-0.124623	4.61534e-06	n.a.	yes
cg15871206	-0.0303839	1.37773e-08	4	-0.000770434	9.85242e-08	n.a.	n.a.	-0.0081	0.000163	n.a.	n.a.	-0.15475	1.18648e-07	n.a.	yes
cg00542975	-0.0259794	1.67013e-08	4	-0.00101829	4.77443e-20	n.a.	n.a.	-0.0071	4.13e-05	n.a.	n.a.	-0.171819	1.29286e-05	n.a.	yes
cg05591701	-0.0249381	2.0085e-08	4	-0.00110309	1.94796e-12	n.a.	n.a.	-0.0115	1.1e-05	n.a.	n.a.	-0.149398	3.12815e-05	n.a.	yes
cg21829239	-0.0310847	2.08602e-08	4	-0.00144899	3.10367e-17	n.a.	n.a.	-0.0103	6e-10	n.a.	n.a.	-0.228864	0.000204563	n.a.	yes
cg17239103	0.0286437	2.12696e-08	4	0.000987275	9.11857e-11	n.a.	n.a.	0.0095	1.38e-06	n.a.	n.a.	n.a.	n.a.	yes	yes
cg22622440	-0.0310888	2.31845e-08	4	-0.00084954	6.75842e-13	n.a.	n.a.	-0.0062	8.48e-05	n.a.	n.a.	-0.170188	0.00011224	yes	n.a.
cg15015340	0.0311158	2.38008e-08	4	0.000725942	9.26941e-08	n.a.	n.a.	0.0054	1.02e-05	n.a.	n.a.	0.102152	3.24731e-05	yes	n.a.
cg11435826	-0.029384	3.48843e-08	4	-0.000764204	1.14907e-16	n.a.	n.a.	-0.0053	8.87e-05	n.a.	n.a.	-0.148834	9.93263e-05	n.a.	yes
cg01611622	-0.0282272	3.49893e-08	4	-0.000584411	2.90011e-16	n.a.	n.a.	-0.0061	1.37e-06	n.a.	n.a.	-0.125517	4.37509e-07	n.a.	yes
cg21363811	0.029611	3.57247e-08	4	0.0014495	2.19733e-09	n.a.	n.a.	0.0087	7.74e-05	5.5	5.2e-08	n.a.	n.a.	n.a.	yes
cg00360761	-0.0265727	3.64804e-08	4	-0.00100389	1.7035e-15	n.a.	n.a.	-0.0114	4.3e-05	-6.27	6.3e-10	n.a.	n.a.	yes	n.a.
cg00210856	-0.0260829	4.86338e-08	4	-0.000989236	5.10627e-14	n.a.	n.a.	-0.0099	4.79e-06	n.a.	n.a.	n.a.	n.a.	yes	yes
cg25266888	0.0293903	4.91714e-08	4	0.000895479	4.30726e-09	n.a.	n.a.	0.0114	4.07e-05	n.a.	n.a.	n.a.	n.a.	yes	yes
cg09696044	-0.024331	5.38956e-08	4	-0.000881577	1.48697e-20	n.a.	n.a.	-0.0095	8.28e-08	n.a.	n.a.	-0.206474	0.00011006	n.a.	yes
cg10324998	0.0231049	5.79604e-08	4	0.000728432	1.10135e-14	n.a.	n.a.	0.0057	6.05e-05	n.a.	n.a.	0.116341	3.6631e-05	yes	n.a.
cg16426670	0.0259773	5.90283e-08	4	0.00124981	5.36086e-12	n.a.	n.a.	n.a.	n.a.	6.11	1.6e-09	0.178978	3.10366e-05	n.a.	yes
cg02835964	0.0308556	7.76551e-08	4	0.000848433	1.40652e-17	n.a.	n.a.	0.0056	0.000428	n.a.	n.a.	0.134854	1.38325e-05	n.a.	yes
cg14605877	0.0301646	9.66491e-08	4	0.00070062	9.0691e-09	n.a.	n.a.	0.0054	0.000453	n.a.	n.a.	n.a.	n.a.	yes	yes
cg25426302	0.0275135	1.10728e-07	4	0.00137098	6.06609e-10	n.a.	n.a.	0.0129	4.82e-07	n.a.	n.a.	n.a.	n.a.	yes	yes
cg03290131	-0.0201253	1.15271e-07	4	-0.00101693	2.84778e-16	n.a.	n.a.	n.a.	n.a.	-6.81	2.1e-11	n.a.	n.a.	yes	yes
cg09000832	0.0278212	1.36782e-07	4	0.00117363	6.35245e-16	n.a.	n.a.	0.0056	0.000512	n.a.	n.a.	n.a.	n.a.	yes	yes
cg25153824	0.0282194	1.46231e-07	4	0.000780643	1.0882e-09	n.a.	n.a.	0.0089	1.14e-07	n.a.	n.a.	n.a.	n.a.	yes	yes
cg04625615	0.0223821	1.49844e-07	4	0.000946746	5.69407e-12	n.a.	n.a.	0.0074	0.000347	n.a.	n.a.	0.143686	6.28427e-05	yes	n.a.
cg17159161	-0.0287489	1.70283e-07	4	-0.0019585	6.63534e-13	n.a.	n.a.	-0.0137	3.83e-06	n.a.	n.a.	-0.272088	5.34676e-05	yes	n.a.
cg06108383	0.0259707	1.88654e-07	4	0.000998898	2.71548e-10	n.a.	n.a.	0.0098	1.99e-05	n.a.	n.a.	n.a.	n.a.	yes	yes
cg23513600	0.028442	1.94648e-07	4	0.000880851	8.07751e-15	n.a.	n.a.	0.0065	0.000327	n.a.	n.a.	0.123112	0.00014405	n.a.	yes
cg02000253	0.0296423	2.28849e-07	4	0.00105754	1.52953e-20	n.a.	n.a.	0.0067	2.1e-06	n.a.	n.a.	0.153089	9.01585e-06	n.a.	yes
cg10723746	-0.0280158	2.36188e-07	4	-0.00158491	1.04019e-27	n.a.	n.a.	-0.0104	7.11e-06	n.a.	n.a.	-0.14235	9.16863e-05	n.a.	yes
cg05965387	0.0281729	2.3714e-07	4	0.000814594	3.14484e-12	n.a.	n.a.	0.0044	0.000621	n.a.	n.a.	n.a.	n.a.	yes	yes
cg00602416	0.0284948	2.40074e-07	4	0.000683332	7.6769e-10	n.a.	n.a.	0.0119	5.27e-08	n.a.	n.a.	0.217942	3.35401e-07	n.a.	yes
cg24176731	0.0259252	2.51451e-07	4	0.000976978	2.01139e-15	n.a.	n.a.	0.0068	0.000152	n.a.	n.a.	n.a.	n.a.	yes	yes
cg02956248	0.0254051	2.70663e-07	4	0.0015343	1.47957e-09	n.a.	n.a.	0.0189	1.07e-06	n.a.	n.a.	n.a.	n.a.	yes	yes
cg18716210	0.0291221	2.75619e-07	4	0.000797766	6.81312e-15	n.a.	n.a.	0.0064	0.000799	n.a.	n.a.	0.143802	4.13522e-05	n.a.	yes
cg22513528	0.0280594	3.10502e-07	4	0.000640066	1.50097e-12	n.a.	n.a.	0.006	0.00011	n.a.	n.a.	0.141816	0.000121278	n.a.	yes
cg11512608	0.0267029	3.18846e-07	4	0.00104101	4.7598e-19	n.a.	n.a.	0.0088	9.57e-08	n.a.	n.a.	n.a.	n.a.	yes	yes
cg12991385	0.0287166	3.6649e-07	4	0.00115639	2.28855e-10	n.a.	n.a.	0.0107	1.29e-08	n.a.	n.a.	0.196026	1.76618e-07	yes	n.a.
cg14748380	0.0276894	5.44236e-07	4	0.0018158	3.5325e-09	n.a.	n.a.	0.0137	5.6e-08	6.61	7.6e-11	0.22167	1.67725e-05	n.a.	n.a.
cg14214856	-0.049099	3.70553e-24	3	-0.00154383	3.57791e-27	n.a.	n.a.	n.a.	n.a.	n.a.	n.a.	n.a.	n.a.	yes	yes
cg08894487	-0.0514128	3.89835e-24	3	-0.00198952	1.85739e-30	n.a.	n.a.	n.a.	n.a.	n.a.	n.a.	-0.182986	0.000207807	n.a.	yes
cg00186909	-0.0368938	3.52538e-23	3	-0.00159934	6.50167e-35	n.a.	n.a.	n.a.	n.a.	n.a.	n.a.	-0.207194	2.21367e-05	n.a.	yes
cg22608507	-0.0503823	2.44019e-22	3	-0.00141681	1.79466e-34	n.a.	n.a.	-0.007	0.00017	n.a.	n.a.	n.a.	n.a.	n.a.	yes
cg20258698	-0.0499539	1.22822e-21	3	-0.00208201	1.16425e-34	n.a.	n.a.	-0.0126	6.54e-05	n.a.	n.a.	n.a.	n.a.	n.a.	yes
cg02637282	-0.0468863	1.51296e-21	3	-0.00181111	7.71387e-30	n.a.	n.a.	n.a.	n.a.	n.a.	n.a.	-0.108337	5.29293e-05	n.a.	yes
cg22531371	-0.042783	7.80596e-21	3	-0.000574836	6.62477e-30	n.a.	n.a.	n.a.	n.a.	n.a.	n.a.	-0.110891	0.00022096	n.a.	yes
cg01790646	-0.0511939	8.84342e-21	3	-0.000808947	5.38982e-13	n.a.	n.a.	-0.0122	1.3e-11	n.a.	n.a.	n.a.	n.a.	n.a.	yes
cg08576185	-0.0413669	1.94796e-20	3	-0.00200746	7.64941e-49	n.a.	n.a.	-0.0125	2.04e-05	n.a.	n.a.	n.a.	n.a.	n.a.	yes
cg10728351	-0.0479341	3.45751e-20	3	-0.00148717	2.00688e-15	n.a.	n.a.	-0.0112	6.58e-05	n.a.	n.a.	n.a.	n.a.	n.a.	yes
cg26690511	-0.0429843	4.65313e-20	3	-0.00196937	9.17083e-26	n.a.	n.a.	n.a.	n.a.	n.a.	n.a.	n.a.	n.a.	yes	yes
cg14258501	-0.0471706	5.30555e-20	3	-0.00145448	3.92916e-37	n.a.	n.a.	-0.0095	1.89e-05	n.a.	n.a.	n.a.	n.a.	n.a.	yes
cg02017450	-0.0425557	8.3453e-20	3	-0.00296519	4.104e-37	n.a.	n.a.	n.a.	n.a.	-5.52	4.8e-08	n.a.	n.a.	n.a.	yes
cg06152215	-0.0411756	1.25055e-19	3	-0.00159758	1.06228e-20	n.a.	n.a.	-0.0137	4.44e-10	n.a.	n.a.	n.a.	n.a.	n.a.	yes
cg19913563	-0.0440873	1.46783e-19	3	-0.00236398	6.95022e-40	n.a.	n.a.	n.a.	n.a.	-5.78	1.1e-08	n.a.	n.a.	n.a.	yes
cg05581878	-0.045185	2.00941e-19	3	-0.0012317	2.68148e-21	n.a.	n.a.	n.a.	n.a.	-5.41	8.7e-08	n.a.	n.a.	n.a.	yes
cg04632887	-0.0473682	2.13068e-19	3	-0.00204737	5.36681e-48	n.a.	n.a.	n.a.	n.a.	-6.91	1.1e-11	-0.0934461	4.80128e-05	n.a.	n.a.
cg07338715	-0.0514711	3.75057e-19	3	-0.00167154	1.12537e-42	n.a.	n.a.	-0.0076	8.51e-05	n.a.	n.a.	n.a.	n.a.	n.a.	yes
cg11854981	-0.037624	5.71277e-19	3	-0.00214528	2.25187e-45	n.a.	n.a.	n.a.	n.a.	-6.9	1.1e-11	n.a.	n.a.	n.a.	yes
cg05514299	-0.0447394	1.01645e-18	3	-0.00177007	3.84418e-29	n.a.	n.a.	n.a.	n.a.	n.a.	n.a.	-0.212898	6.72161e-05	n.a.	yes
cg23009780	0.0459758	1.15378e-18	3	0.00143856	2.02297e-40	n.a.	n.a.	0.01	3.4e-08	n.a.	n.a.	n.a.	n.a.	n.a.	yes
cg13100137	-0.0466246	1.26831e-18	3	-0.000904695	3.50792e-20	n.a.	n.a.	n.a.	n.a.	n.a.	n.a.	n.a.	n.a.	yes	yes
cg27504369	-0.0379815	1.5694e-18	3	-0.00176736	4.03736e-40	n.a.	n.a.	n.a.	n.a.	-5.85	7.4e-09	n.a.	n.a.	n.a.	yes
cg05828925	-0.0484442	1.749e-18	3	-0.00124263	3.677e-25	n.a.	n.a.	-0.0085	0.00093	n.a.	n.a.	n.a.	n.a.	n.a.	yes
cg02291365	-0.0498154	2.59247e-18	3	-0.00248325	1.81372e-08	n.a.	n.a.	-0.0228	1.57e-06	n.a.	n.a.	-0.391056	1.91507e-06	n.a.	n.a.
cg04902474	-0.044636	3.4285e-18	3	-0.00166511	4.47496e-43	n.a.	n.a.	n.a.	n.a.	-6.19	1e-09	n.a.	n.a.	n.a.	yes
cg07103201	-0.0453189	5.59146e-18	3	-0.00112434	9.53929e-31	n.a.	n.a.	-0.0094	2.52e-10	n.a.	n.a.	n.a.	n.a.	n.a.	yes
cg24916358	-0.0358168	6.6091e-18	3	-0.0018345	1.4138e-41	n.a.	n.a.	-0.015	3.73e-09	n.a.	n.a.	n.a.	n.a.	n.a.	yes
cg23378033	-0.0323714	9.49966e-18	3	-0.00174779	1.58621e-34	n.a.	n.a.	n.a.	n.a.	-5.69	1.9e-08	n.a.	n.a.	n.a.	yes
cg21912938	-0.0417833	9.65898e-18	3	-0.000555326	3.06769e-21	n.a.	n.a.	-0.0062	1.17e-05	n.a.	n.a.	n.a.	n.a.	n.a.	yes
cg09653641	-0.0434221	1.81593e-17	3	-0.00132262	6.7923e-16	n.a.	n.a.	-0.012	2.2e-06	n.a.	n.a.	n.a.	n.a.	n.a.	yes
cg02571874	-0.0445513	2.76778e-17	3	-0.00156048	5.82907e-28	n.a.	n.a.	n.a.	n.a.	n.a.	n.a.	-0.0963727	0.000133009	n.a.	yes
cg01143454	-0.0439755	2.96862e-17	3	-0.00178219	2.96909e-32	n.a.	n.a.	n.a.	n.a.	-5.43	7.8e-08	n.a.	n.a.	n.a.	yes
cg18897025	-0.0289391	3.14483e-17	3	-0.00147087	1.75853e-18	n.a.	n.a.	n.a.	n.a.	n.a.	n.a.	n.a.	n.a.	yes	yes
cg03390636	-0.0389804	3.69096e-17	3	-0.00181946	2.13683e-28	n.a.	n.a.	-0.0088	5.63e-05	n.a.	n.a.	n.a.	n.a.	n.a.	yes
cg03940776	-0.0410707	8.98435e-17	3	-0.0017313	7.03612e-42	n.a.	n.a.	n.a.	n.a.	-6.77	2.7e-11	n.a.	n.a.	n.a.	yes
cg01154283	-0.0413445	9.18099e-17	3	-0.00170756	7.97185e-48	n.a.	n.a.	n.a.	n.a.	-8.12	2e-15	n.a.	n.a.	n.a.	yes
cg15961007	-0.0417365	1.02321e-16	3	-0.00112577	2.25988e-14	n.a.	n.a.	n.a.	n.a.	-5.59	3.1e-08	n.a.	n.a.	n.a.	yes
cg01229865	-0.0371563	1.79302e-16	3	-0.00201375	6.01484e-35	n.a.	n.a.	n.a.	n.a.	-6.54	1.1e-10	n.a.	n.a.	n.a.	yes
cg01824466	-0.0358674	2.07702e-16	3	-0.00159243	5.73505e-23	n.a.	n.a.	-0.0104	5.84e-06	n.a.	n.a.	n.a.	n.a.	n.a.	yes
cg25773386	-0.0356674	2.74305e-16	3	-0.000893174	2.98219e-33	n.a.	n.a.	-0.0063	5.77e-07	n.a.	n.a.	n.a.	n.a.	n.a.	yes
cg27320518	-0.0411061	2.92326e-16	3	-0.00121522	6.58222e-23	n.a.	n.a.	-0.0085	2.31e-07	n.a.	n.a.	n.a.	n.a.	n.a.	yes
cg00411595	-0.0279201	3.14212e-16	3	-0.000994505	4.69705e-43	n.a.	n.a.	-0.0058	4.83e-05	n.a.	n.a.	n.a.	n.a.	n.a.	yes
cg05211189	-0.0386637	4.40285e-16	3	-0.0019412	1.21716e-37	n.a.	n.a.	-0.0132	1.18e-05	n.a.	n.a.	n.a.	n.a.	n.a.	yes
cg27281690	-0.0239711	6.18042e-16	3	-0.00118597	8.79554e-26	n.a.	n.a.	n.a.	n.a.	n.a.	n.a.	-0.16081	4.66053e-05	n.a.	yes
cg12325286	-0.0447718	7.84489e-16	3	-0.00107943	4.15792e-23	n.a.	n.a.	-0.0067	2.42e-05	n.a.	n.a.	n.a.	n.a.	n.a.	yes
cg27416337	-0.0461979	8.36234e-16	3	-0.000838421	5.23026e-08	n.a.	n.a.	-0.0083	3.15e-06	n.a.	n.a.	n.a.	n.a.	n.a.	yes
cg00634542	0.0425124	8.99612e-16	3	0.00120877	2.95595e-21	n.a.	n.a.	0.0078	7.45e-05	n.a.	n.a.	n.a.	n.a.	yes	n.a.
cg07969918	-0.037482	9.44199e-16	3	-0.00103638	1.03951e-24	n.a.	n.a.	-0.0045	2.41e-07	-6.22	8.5e-10	n.a.	n.a.	n.a.	n.a.
cg13932501	-0.0255517	9.65616e-16	3	-0.0013625	3.38666e-27	n.a.	n.a.	-0.0117	4.83e-05	n.a.	n.a.	n.a.	n.a.	n.a.	yes
cg13497089	0.0413197	1.22019e-15	3	0.00131367	9.3543e-20	n.a.	n.a.	0.0081	6.67e-06	n.a.	n.a.	0.183673	0.000140539	n.a.	n.a.
cg03720100	-0.0306254	1.34965e-15	3	-0.00114327	6.5683e-29	n.a.	n.a.	n.a.	n.a.	-5.82	8.8e-09	n.a.	n.a.	n.a.	yes
cg19371652	-0.0348756	1.67212e-15	3	-0.000765619	9.34084e-13	n.a.	n.a.	-0.0063	8.89e-05	n.a.	n.a.	n.a.	n.a.	n.a.	yes
cg24401487	-0.04834	1.8256e-15	3	-0.00165482	1.50003e-28	n.a.	n.a.	-0.0149	1.13e-11	n.a.	n.a.	n.a.	n.a.	n.a.	yes
cg00781658	-0.0404783	2.12222e-15	3	-0.00149818	1.37202e-33	n.a.	n.a.	-0.0087	4.48e-06	n.a.	n.a.	n.a.	n.a.	n.a.	yes
cg25144135	-0.0409902	2.36438e-15	3	-0.00157836	3.78587e-39	n.a.	n.a.	-0.0094	1.94e-06	n.a.	n.a.	n.a.	n.a.	n.a.	yes
cg00547530	-0.0411759	2.36705e-15	3	-0.000900066	1.22882e-39	n.a.	n.a.	-0.0037	7.59e-06	n.a.	n.a.	-0.122964	2.62401e-05	n.a.	n.a.
cg00682367	-0.0267608	2.57413e-15	3	-0.00124665	1.50176e-40	n.a.	n.a.	-0.0068	0.000944	n.a.	n.a.	n.a.	n.a.	n.a.	yes
cg13856340	-0.0355931	2.68685e-15	3	-0.00151395	4.34295e-30	n.a.	n.a.	-0.0089	1.77e-05	n.a.	n.a.	n.a.	n.a.	n.a.	yes
cg07573872	-0.0351902	2.71577e-15	3	-0.0013002	2.6046e-35	n.a.	n.a.	n.a.	n.a.	-6.25	7.2e-10	n.a.	n.a.	n.a.	yes
cg04948284	-0.0490628	2.78922e-15	3	-0.00115415	6.61514e-33	n.a.	n.a.	-0.007	4.19e-07	n.a.	n.a.	n.a.	n.a.	n.a.	yes
cg20924136	-0.0398608	3.76246e-15	3	-0.00117866	5.26515e-24	n.a.	n.a.	n.a.	n.a.	n.a.	n.a.	-0.15357	0.000200966	n.a.	yes
cg11376341	0.0272277	5.51292e-15	3	0.0011915	2.15469e-17	n.a.	n.a.	n.a.	n.a.	n.a.	n.a.	0.34532	1.10137e-07	n.a.	yes
cg07120889	-0.0291974	7.83415e-15	3	-0.00099927	1.78672e-27	n.a.	n.a.	-0.0089	1.9e-06	n.a.	n.a.	n.a.	n.a.	n.a.	yes
cg16536918	-0.0415272	9.74524e-15	3	-0.00198225	3.05717e-44	n.a.	n.a.	n.a.	n.a.	-5.75	1.4e-08	n.a.	n.a.	n.a.	yes
cg13403689	-0.0425327	9.95103e-15	3	-0.0006537	8.06135e-09	n.a.	n.a.	-0.006	3.43e-06	n.a.	n.a.	-0.117965	6.26825e-06	n.a.	n.a.
cg27051318	-0.0361556	1.01988e-14	3	-0.000712878	3.13535e-12	n.a.	n.a.	-0.0102	1.62e-07	n.a.	n.a.	n.a.	n.a.	n.a.	yes
cg13492245	-0.035898	1.02599e-14	3	-0.00179211	4.87614e-19	n.a.	n.a.	-0.0098	0.000262	n.a.	n.a.	n.a.	n.a.	n.a.	yes
cg00989249	-0.0425849	1.06449e-14	3	-0.00135234	5.10845e-31	n.a.	n.a.	-0.0101	2.34e-07	n.a.	n.a.	-0.168084	6.45848e-05	n.a.	n.a.
cg13992911	-0.0425853	1.61068e-14	3	-0.00132113	1.60083e-21	n.a.	n.a.	-0.0079	2.26e-05	n.a.	n.a.	n.a.	n.a.	n.a.	yes
cg23839159	-0.0396774	1.96565e-14	3	-0.00125859	1.09271e-18	n.a.	n.a.	-0.0066	0.000223	n.a.	n.a.	n.a.	n.a.	n.a.	yes
cg26983198	-0.0323646	2.13136e-14	3	-0.00150138	1.76289e-28	n.a.	n.a.	n.a.	n.a.	n.a.	n.a.	-0.20994	3.50706e-05	n.a.	yes
cg19851574	0.0413466	2.23363e-14	3	0.00162605	2.66685e-19	n.a.	n.a.	n.a.	n.a.	5.56	3.8e-08	n.a.	n.a.	n.a.	yes
cg27565899	-0.0359375	2.39917e-14	3	-0.00122895	6.73022e-39	n.a.	n.a.	-0.0079	0.000369	n.a.	n.a.	n.a.	n.a.	n.a.	yes
cg01899130	-0.0410763	2.922e-14	3	-0.00193084	6.22161e-09	n.a.	n.a.	-0.0114	0.000145	n.a.	n.a.	n.a.	n.a.	n.a.	yes
cg05958910	0.041187	2.97876e-14	3	0.00128591	4.6011e-18	n.a.	n.a.	0.0123	1.59e-09	n.a.	n.a.	n.a.	n.a.	n.a.	yes
cg25095518	-0.0278833	3.16132e-14	3	-0.00131259	2.46481e-38	n.a.	n.a.	-0.0105	2.29e-07	n.a.	n.a.	n.a.	n.a.	n.a.	yes
cg09879334	-0.0302869	3.24906e-14	3	-0.00109585	9.65964e-35	n.a.	n.a.	-0.0102	1.87e-12	n.a.	n.a.	n.a.	n.a.	n.a.	yes
cg00739778	-0.0371162	3.33975e-14	3	-0.00180655	2.69115e-30	n.a.	n.a.	-0.0101	2.59e-05	n.a.	n.a.	n.a.	n.a.	n.a.	yes
cg11261958	-0.0349169	3.86661e-14	3	-0.000731997	2.90729e-15	n.a.	n.a.	-0.009	8.01e-09	n.a.	n.a.	n.a.	n.a.	n.a.	yes
cg13443592	-0.040337	3.98576e-14	3	-0.00144375	2.63773e-31	n.a.	n.a.	-0.0057	1.5e-05	n.a.	n.a.	-0.111067	6.8182e-05	n.a.	n.a.
cg03679544	0.0422573	4.77661e-14	3	0.00105134	8.85017e-15	n.a.	n.a.	0.0059	2.62e-05	n.a.	n.a.	n.a.	n.a.	n.a.	yes
cg07157107	-0.0395718	5.06443e-14	3	-0.000955543	9.11561e-16	n.a.	n.a.	-0.0098	3.73e-07	n.a.	n.a.	n.a.	n.a.	n.a.	yes
cg20692268	-0.038931	6.22533e-14	3	-0.00145153	3.1113e-26	n.a.	n.a.	-0.0096	3.28e-09	n.a.	n.a.	n.a.	n.a.	n.a.	yes
cg24119607	-0.0308048	6.54966e-14	3	-0.000935656	2.02259e-16	n.a.	n.a.	-0.0084	1.07e-06	n.a.	n.a.	n.a.	n.a.	n.a.	yes
cg15131146	-0.035099	8.25732e-14	3	-0.00137281	1.346e-46	n.a.	n.a.	-0.0071	4.15e-06	n.a.	n.a.	n.a.	n.a.	n.a.	yes
cg25938530	-0.0371308	8.34249e-14	3	-0.00162237	3.22841e-11	n.a.	n.a.	-0.0108	9.82e-05	-5.97	3.7e-09	n.a.	n.a.	n.a.	n.a.
cg09982224	-0.0381923	8.35177e-14	3	-0.0012822	2.04686e-26	n.a.	n.a.	n.a.	n.a.	n.a.	n.a.	-0.15886	4.16204e-06	n.a.	yes
cg24914185	-0.0359789	8.5384e-14	3	-0.00124671	4.46079e-29	n.a.	n.a.	n.a.	n.a.	-6.17	1.1e-09	n.a.	n.a.	n.a.	yes
cg25953130	-0.0416417	1.00582e-13	3	-0.00250451	9.5296e-32	n.a.	n.a.	-0.0119	4.07e-08	n.a.	n.a.	n.a.	n.a.	n.a.	yes
cg03295554	-0.0312374	1.07034e-13	3	-0.00183869	1.07571e-24	n.a.	n.a.	-0.0123	5.57e-08	n.a.	n.a.	n.a.	n.a.	n.a.	yes
cg27210390	0.0398707	1.09691e-13	3	0.00135335	3.86706e-23	n.a.	n.a.	0.0086	7.49e-11	n.a.	n.a.	n.a.	n.a.	n.a.	yes
cg18900271	-0.0414738	1.14902e-13	3	-0.000716584	4.20951e-14	n.a.	n.a.	-0.0046	2.23e-05	n.a.	n.a.	n.a.	n.a.	n.a.	yes
cg20112500	-0.0358748	1.2813e-13	3	-0.0014605	8.17282e-38	n.a.	n.a.	-0.0054	0.000491	n.a.	n.a.	n.a.	n.a.	n.a.	yes
cg15417798	-0.0388216	1.39287e-13	3	-0.00105089	5.94376e-33	n.a.	n.a.	-0.0075	3.51e-08	n.a.	n.a.	-0.143557	4.91384e-08	n.a.	n.a.
cg24279744	0.0382543	1.51194e-13	3	0.00106719	4.95395e-24	n.a.	n.a.	0.0056	1.89e-05	n.a.	n.a.	n.a.	n.a.	yes	n.a.
cg25414605	-0.0418987	1.541e-13	3	-0.00112563	1.56286e-32	n.a.	n.a.	-0.0043	0.000712	n.a.	n.a.	n.a.	n.a.	n.a.	yes
cg03676485	-0.037175	1.54515e-13	3	-0.000967779	1.66355e-21	n.a.	n.a.	-0.0077	1.48e-05	n.a.	n.a.	n.a.	n.a.	n.a.	yes
cg04391186	-0.0394928	1.59065e-13	3	n.a.	n.a.	n.a.	n.a.	-0.009	0.000336	n.a.	n.a.	n.a.	n.a.	yes	yes
cg03640051	-0.0388572	1.61643e-13	3	-0.000760165	2.70341e-09	n.a.	n.a.	-0.0102	3.62e-06	n.a.	n.a.	n.a.	n.a.	n.a.	yes
cg12054453	-0.0375778	2.15246e-13	3	-0.00186741	1.02283e-24	n.a.	n.a.	n.a.	n.a.	-5.45	6.8e-08	n.a.	n.a.	n.a.	yes
cg07106169	-0.037484	2.16532e-13	3	-0.00123556	5.23532e-42	n.a.	n.a.	-0.0107	7.06e-10	n.a.	n.a.	n.a.	n.a.	n.a.	yes
cg06687489	-0.0384109	2.25733e-13	3	-0.00157323	5.4303e-23	n.a.	n.a.	-0.0072	0.000606	n.a.	n.a.	n.a.	n.a.	n.a.	yes
cg04806562	-0.0353746	2.39357e-13	3	-0.000791651	1.97111e-15	n.a.	n.a.	-0.0078	1.33e-07	n.a.	n.a.	n.a.	n.a.	n.a.	yes
cg02691192	-0.0360562	2.50184e-13	3	-0.0012902	1.3875e-17	n.a.	n.a.	-0.0089	0.000414	n.a.	n.a.	n.a.	n.a.	n.a.	yes
cg14295482	0.0368403	2.64568e-13	3	0.000607659	2.15045e-13	n.a.	n.a.	0.007	6.55e-06	n.a.	n.a.	n.a.	n.a.	n.a.	yes
cg24002003	-0.0339232	3.02662e-13	3	-0.000924615	1.52778e-21	n.a.	n.a.	-0.0063	1.02e-07	n.a.	n.a.	n.a.	n.a.	n.a.	yes
cg01309328	-0.0309059	4.10763e-13	3	-0.00118367	1.27428e-22	n.a.	n.a.	-0.0123	6.48e-10	n.a.	n.a.	n.a.	n.a.	n.a.	yes
cg19103704	-0.0366928	4.46554e-13	3	-0.000794159	6.09985e-17	n.a.	n.a.	-0.0074	4.64e-08	n.a.	n.a.	n.a.	n.a.	n.a.	yes
cg05059607	-0.0344155	4.47037e-13	3	-0.00186147	9.53944e-29	n.a.	n.a.	-0.0152	7.94e-08	n.a.	n.a.	n.a.	n.a.	n.a.	yes
cg05820066	-0.0264614	6.41713e-13	3	-0.00145578	6.54634e-32	n.a.	n.a.	n.a.	n.a.	-6.46	2e-10	n.a.	n.a.	n.a.	yes
cg24924577	-0.0316974	6.44515e-13	3	-0.00180982	1.36266e-33	n.a.	n.a.	-0.0161	2.72e-06	n.a.	n.a.	n.a.	n.a.	n.a.	yes
cg15035133	-0.0403808	6.95144e-13	3	-0.00168939	5.44335e-46	n.a.	n.a.	-0.0142	3.95e-06	n.a.	n.a.	n.a.	n.a.	n.a.	yes
cg27585939	-0.0395454	8.7155e-13	3	-0.00196981	9.01811e-24	n.a.	n.a.	n.a.	n.a.	n.a.	n.a.	-0.178105	2.1927e-05	n.a.	yes
cg00541544	-0.0311833	1.05893e-12	3	-0.00149068	1.95177e-31	n.a.	n.a.	-0.0108	1.03e-06	n.a.	n.a.	n.a.	n.a.	n.a.	yes
cg01798157	-0.0272386	1.0615e-12	3	-0.0013219	2.02799e-25	n.a.	n.a.	-0.0132	6.15e-07	n.a.	n.a.	n.a.	n.a.	n.a.	yes
cg22176709	-0.0392957	1.06554e-12	3	-0.001012	3.88098e-17	n.a.	n.a.	-0.0055	0.000188	n.a.	n.a.	n.a.	n.a.	n.a.	yes
cg12424598	-0.0397984	1.10505e-12	3	-0.00108786	1.80585e-29	n.a.	n.a.	-0.0097	3.15e-11	n.a.	n.a.	n.a.	n.a.	n.a.	yes
cg04088152	-0.0381841	1.13221e-12	3	-0.00110365	3.23923e-20	n.a.	n.a.	-0.0078	0.000103	n.a.	n.a.	n.a.	n.a.	n.a.	yes
cg14780255	-0.0331391	1.19546e-12	3	-0.00093928	1.19024e-14	n.a.	n.a.	-0.006	0.000256	n.a.	n.a.	n.a.	n.a.	n.a.	yes
cg23188579	-0.0320337	1.2543e-12	3	-0.000888368	1.03657e-17	n.a.	n.a.	-0.0087	0.000261	n.a.	n.a.	n.a.	n.a.	n.a.	yes
cg18022012	-0.03792	1.40357e-12	3	-0.00117389	8.17357e-19	n.a.	n.a.	-0.0107	7.31e-09	n.a.	n.a.	n.a.	n.a.	n.a.	yes
cg07110659	-0.0399981	1.56242e-12	3	-0.00155386	5.22915e-25	n.a.	n.a.	-0.0066	0.000341	n.a.	n.a.	n.a.	n.a.	n.a.	yes
cg19103429	-0.0384553	1.64411e-12	3	-0.00168992	2.70561e-27	n.a.	n.a.	-0.0157	5.96e-10	n.a.	n.a.	n.a.	n.a.	n.a.	yes
cg14710552	-0.0342751	2.0293e-12	3	-0.00114466	1.58945e-15	n.a.	n.a.	-0.0125	3.52e-06	n.a.	n.a.	n.a.	n.a.	n.a.	yes
cg09163035	-0.0306018	2.37481e-12	3	-0.000929714	2.41728e-17	n.a.	n.a.	-0.0099	1.02e-05	-5.65	2.3e-08	n.a.	n.a.	n.a.	n.a.
cg04494800	-0.0354119	2.53824e-12	3	-0.00153151	1.12912e-33	n.a.	n.a.	n.a.	n.a.	-6.88	1.3e-11	n.a.	n.a.	n.a.	yes
cg20721135	-0.0258888	2.97109e-12	3	-0.000963484	1.56971e-16	n.a.	n.a.	-0.0126	5.22e-06	n.a.	n.a.	n.a.	n.a.	n.a.	yes
cg03662049	0.0368563	3.6712e-12	3	0.000737098	3.38091e-09	n.a.	n.a.	0.0069	1.62e-06	n.a.	n.a.	n.a.	n.a.	n.a.	yes
cg04773990	-0.0415988	3.77709e-12	3	-0.000857155	9.26899e-12	n.a.	n.a.	-0.009	2.55e-08	n.a.	n.a.	n.a.	n.a.	n.a.	yes
cg24295985	-0.0350941	3.90919e-12	3	-0.000737016	1.31092e-26	n.a.	n.a.	-0.0061	2.39e-08	n.a.	n.a.	-0.103507	1.98202e-05	n.a.	n.a.
cg01978937	-0.0319215	3.91172e-12	3	-0.000946712	4.24552e-16	n.a.	n.a.	-0.0053	0.000168	n.a.	n.a.	n.a.	n.a.	n.a.	yes
cg02747950	-0.0309192	4.3392e-12	3	-0.000955016	1.40115e-15	n.a.	n.a.	n.a.	n.a.	-5.79	1e-08	n.a.	n.a.	n.a.	yes
cg12403889	-0.028074	4.39115e-12	3	-0.0010775	7.44157e-41	n.a.	n.a.	-0.0068	0.00029	n.a.	n.a.	n.a.	n.a.	n.a.	yes
cg08645860	-0.0298884	4.92415e-12	3	-0.00119572	3.30745e-26	n.a.	n.a.	-0.0085	5.97e-08	-7.01	5.4e-12	n.a.	n.a.	n.a.	n.a.
cg24165121	-0.0311987	5.3087e-12	3	-0.000913594	1.55079e-12	n.a.	n.a.	n.a.	n.a.	n.a.	n.a.	n.a.	n.a.	yes	yes
cg17896927	-0.0376539	5.35553e-12	3	-0.00214386	1.03194e-30	n.a.	n.a.	n.a.	n.a.	n.a.	n.a.	n.a.	n.a.	yes	yes
cg05249026	-0.038094	5.66226e-12	3	-0.0011629	3.8602e-19	n.a.	n.a.	-0.0088	3.53e-05	n.a.	n.a.	n.a.	n.a.	n.a.	yes
cg10623219	0.0359191	6.34892e-12	3	0.00112234	8.16656e-25	n.a.	n.a.	0.008	3.98e-06	n.a.	n.a.	n.a.	n.a.	yes	n.a.
cg10489463	-0.0362098	6.53049e-12	3	-0.00107512	8.8723e-13	n.a.	n.a.	-0.0105	2.71e-05	n.a.	n.a.	n.a.	n.a.	n.a.	yes
cg18875496	-0.0381328	6.71648e-12	3	-0.000963785	1.33093e-09	n.a.	n.a.	-0.0108	2.18e-07	n.a.	n.a.	n.a.	n.a.	yes	n.a.
cg19381811	-0.0340497	7.55068e-12	3	-0.00073148	1.1569e-08	n.a.	n.a.	-0.0075	0.000279	n.a.	n.a.	n.a.	n.a.	n.a.	yes
cg07721852	-0.0383677	8.53759e-12	3	-0.00120322	4.02313e-12	n.a.	n.a.	-0.0081	2.65e-05	n.a.	n.a.	n.a.	n.a.	n.a.	yes
cg12635790	-0.0286532	9.74143e-12	3	-0.00162609	6.18717e-27	n.a.	n.a.	-0.0139	8.36e-08	n.a.	n.a.	n.a.	n.a.	n.a.	yes
cg00255726	-0.035928	1.06307e-11	3	-0.00101147	2.98421e-24	n.a.	n.a.	-0.0093	1.19e-09	n.a.	n.a.	n.a.	n.a.	n.a.	yes
cg06753281	-0.0342977	1.09596e-11	3	-0.000786987	6.84097e-24	n.a.	n.a.	-0.0082	9.24e-07	n.a.	n.a.	n.a.	n.a.	yes	n.a.
cg19478223	-0.0331703	1.14773e-11	3	-0.00140633	5.21996e-20	n.a.	n.a.	-0.0108	4.97e-05	n.a.	n.a.	n.a.	n.a.	n.a.	yes
cg06407111	-0.0386944	1.17409e-11	3	-0.000831405	1.44443e-16	n.a.	n.a.	-0.0071	4.94e-05	n.a.	n.a.	n.a.	n.a.	n.a.	yes
cg12526197	-0.0336154	1.27811e-11	3	-0.000950508	4.20432e-14	n.a.	n.a.	-0.0097	1.94e-08	n.a.	n.a.	n.a.	n.a.	n.a.	yes
cg03467001	-0.0340164	1.28936e-11	3	-0.00113345	3.3401e-19	n.a.	n.a.	-0.0106	2.21e-09	n.a.	n.a.	n.a.	n.a.	n.a.	yes
cg25843003	-0.0318714	1.45599e-11	3	-0.000863884	4.4432e-09	n.a.	n.a.	-0.0072	0.000424	n.a.	n.a.	n.a.	n.a.	n.a.	yes
cg13299776	-0.0366502	1.54456e-11	3	-0.000851327	8.2158e-14	n.a.	n.a.	-0.0075	2.91e-05	n.a.	n.a.	n.a.	n.a.	yes	n.a.
cg26619671	-0.0298897	1.57646e-11	3	-0.000720064	4.1115e-20	n.a.	n.a.	-0.0052	0.000109	n.a.	n.a.	n.a.	n.a.	n.a.	yes
cg13638867	0.0370392	1.68045e-11	3	0.00114507	1.08185e-19	n.a.	n.a.	0.0098	1.5e-06	n.a.	n.a.	n.a.	n.a.	n.a.	yes
cg07042170	-0.0242903	1.77767e-11	3	-0.000844462	5.30731e-09	n.a.	n.a.	-0.0068	0.000185	n.a.	n.a.	n.a.	n.a.	n.a.	yes
cg02228160	-0.0307387	1.85921e-11	3	-0.00116526	3.20419e-24	n.a.	n.a.	-0.0065	0.000191	n.a.	n.a.	n.a.	n.a.	n.a.	yes
cg23630423	0.0321704	1.93494e-11	3	0.000914972	8.36969e-13	n.a.	n.a.	0.0061	6.08e-05	n.a.	n.a.	n.a.	n.a.	n.a.	yes
cg12700271	-0.0347582	2.01537e-11	3	-0.000626596	4.45261e-17	n.a.	n.a.	-0.0049	3.74e-05	n.a.	n.a.	-0.221546	4.31601e-07	n.a.	n.a.
cg05217983	-0.0321472	2.08466e-11	3	-0.00138829	2.25748e-25	n.a.	n.a.	-0.012	2.78e-07	n.a.	n.a.	n.a.	n.a.	n.a.	yes
cg03699843	-0.0293722	2.12535e-11	3	-0.001199	5.80706e-29	n.a.	n.a.	n.a.	n.a.	-5.8	1e-08	n.a.	n.a.	n.a.	yes
cg21990144	-0.0277823	2.15883e-11	3	-0.000959386	2.02507e-16	n.a.	n.a.	-0.0097	1.34e-06	n.a.	n.a.	n.a.	n.a.	n.a.	yes
cg06897661	-0.0302424	2.19589e-11	3	-0.00112891	3.23444e-35	n.a.	n.a.	-0.0119	1.02e-08	n.a.	n.a.	-0.113177	1.95722e-06	n.a.	n.a.
cg08813888	-0.0317475	2.29292e-11	3	-0.00118149	1.6974e-25	n.a.	n.a.	n.a.	n.a.	-5.64	2.5e-08	n.a.	n.a.	n.a.	yes
cg12647970	0.0294351	2.45632e-11	3	0.00101481	1.77573e-17	n.a.	n.a.	0.0069	0.000309	n.a.	n.a.	n.a.	n.a.	n.a.	yes
cg25363679	0.0279199	2.69695e-11	3	0.00170213	6.98066e-37	n.a.	n.a.	0.0085	1.1e-06	n.a.	n.a.	n.a.	n.a.	n.a.	yes
cg24159436	-0.0342211	2.88081e-11	3	-0.00152226	2.88579e-26	n.a.	n.a.	n.a.	n.a.	-6.01	3e-09	n.a.	n.a.	n.a.	yes
cg07090356	-0.034605	3.23855e-11	3	-0.00123327	5.49394e-18	n.a.	n.a.	-0.009	6.31e-06	n.a.	n.a.	n.a.	n.a.	n.a.	yes
cg04225775	-0.0343826	3.33566e-11	3	-0.00123897	4.54171e-18	n.a.	n.a.	-0.0078	4.44e-05	n.a.	n.a.	n.a.	n.a.	n.a.	yes
cg08369079	-0.0372988	3.51936e-11	3	-0.00171666	7.13749e-21	n.a.	n.a.	-0.0111	0.000473	n.a.	n.a.	n.a.	n.a.	n.a.	yes
cg26871347	-0.0343816	3.85029e-11	3	-0.00105069	4.40244e-16	n.a.	n.a.	-0.0094	8.43e-07	n.a.	n.a.	n.a.	n.a.	n.a.	yes
cg07027457	-0.0347914	3.86308e-11	3	-0.000603018	3.806e-22	n.a.	n.a.	-0.0043	3.91e-05	n.a.	n.a.	n.a.	n.a.	n.a.	yes
cg13522406	-0.032415	4.58091e-11	3	-0.000683932	1.05789e-10	n.a.	n.a.	-0.0055	0.000819	n.a.	n.a.	n.a.	n.a.	n.a.	yes
cg02889774	-0.0259511	4.60535e-11	3	-0.00110987	3.56701e-21	n.a.	n.a.	n.a.	n.a.	-5.81	9.5e-09	n.a.	n.a.	n.a.	yes
cg02326058	-0.033173	5.18864e-11	3	-0.00127829	2.2536e-13	n.a.	n.a.	-0.0091	0.00036	n.a.	n.a.	n.a.	n.a.	n.a.	yes
cg02921623	-0.030105	5.245e-11	3	-0.00123719	6.49244e-26	n.a.	n.a.	-0.0102	4.84e-07	n.a.	n.a.	n.a.	n.a.	n.a.	yes
cg00463367	-0.0334622	5.56296e-11	3	-0.000564818	1.09553e-11	n.a.	n.a.	-0.0081	3.5e-11	n.a.	n.a.	n.a.	n.a.	n.a.	yes
cg05152300	-0.0326044	6.02467e-11	3	-0.00113344	1.29061e-18	n.a.	n.a.	-0.0106	2.3e-07	n.a.	n.a.	n.a.	n.a.	n.a.	yes
cg14479136	-0.0325091	6.05809e-11	3	-0.0012177	1.10982e-34	n.a.	n.a.	-0.0086	7.1e-07	n.a.	n.a.	n.a.	n.a.	n.a.	yes
cg26915799	-0.0347561	6.47047e-11	3	-0.0011528	1.2875e-15	n.a.	n.a.	-0.0167	2.52e-09	n.a.	n.a.	n.a.	n.a.	n.a.	yes
cg02341571	-0.0382503	7.3817e-11	3	-0.000689344	1.02353e-08	n.a.	n.a.	-0.0057	0.000117	n.a.	n.a.	-0.173508	0.000100066	n.a.	n.a.
cg11196848	0.0323173	7.82049e-11	3	0.0015248	2.33544e-18	n.a.	n.a.	0.0073	8.95e-05	n.a.	n.a.	n.a.	n.a.	yes	n.a.
cg22347642	-0.0345658	8.38461e-11	3	-0.000785685	1.87699e-10	n.a.	n.a.	-0.006	0.000195	n.a.	n.a.	n.a.	n.a.	n.a.	yes
cg21387281	-0.0362058	9.11533e-11	3	-0.000902271	2.42668e-17	n.a.	n.a.	-0.0063	1.28e-06	n.a.	n.a.	-0.164451	7.7697e-05	n.a.	n.a.
cg00654448	-0.0345875	9.47884e-11	3	-0.000983679	6.95369e-49	n.a.	n.a.	-0.0076	1.83e-07	n.a.	n.a.	-0.138944	6.19324e-06	n.a.	n.a.
cg00546897	-0.0270537	1.04265e-10	3	-0.000994509	5.12512e-17	n.a.	n.a.	-0.0112	2.14e-07	n.a.	n.a.	n.a.	n.a.	yes	n.a.
cg18090197	-0.0362909	1.04975e-10	3	-0.000552975	4.76501e-18	n.a.	n.a.	-0.0079	2.1e-08	n.a.	n.a.	-0.0854876	0.000115486	n.a.	n.a.
cg22000727	0.0341616	1.25102e-10	3	0.000978133	2.62665e-21	n.a.	n.a.	0.0062	1.77e-07	n.a.	n.a.	n.a.	n.a.	yes	n.a.
cg12064202	0.0352761	1.27603e-10	3	0.00115373	3.45723e-20	n.a.	n.a.	0.0074	1.38e-06	n.a.	n.a.	n.a.	n.a.	n.a.	yes
cg21954370	-0.0306821	1.40958e-10	3	-0.00101422	4.08266e-16	n.a.	n.a.	-0.0085	6.12e-05	n.a.	n.a.	n.a.	n.a.	n.a.	yes
cg12352038	-0.0319564	1.52666e-10	3	-0.00156752	1.68964e-20	n.a.	n.a.	n.a.	n.a.	n.a.	n.a.	-0.197088	0.000207194	yes	n.a.
cg12999267	-0.0360589	1.55585e-10	3	-0.00124999	7.85488e-30	n.a.	n.a.	-0.0136	4.31e-09	n.a.	n.a.	n.a.	n.a.	n.a.	yes
cg19723805	-0.0290781	1.70586e-10	3	-0.00111193	3.97583e-13	n.a.	n.a.	n.a.	n.a.	-5.83	8.4e-09	n.a.	n.a.	n.a.	yes
cg13007871	-0.0327049	1.73098e-10	3	-0.000724321	5.8235e-09	n.a.	n.a.	-0.0065	1.96e-05	n.a.	n.a.	n.a.	n.a.	n.a.	yes
cg13016308	-0.0330914	1.8017e-10	3	-0.000477899	8.88408e-09	n.a.	n.a.	-0.0037	0.000205	n.a.	n.a.	n.a.	n.a.	n.a.	yes
cg25157472	-0.0282838	1.83007e-10	3	-0.00128439	3.16974e-35	n.a.	n.a.	-0.0069	0.000143	n.a.	n.a.	n.a.	n.a.	n.a.	yes
cg07349815	0.0310609	2.08479e-10	3	0.000837633	6.76069e-10	n.a.	n.a.	0.0076	1.03e-05	n.a.	n.a.	n.a.	n.a.	n.a.	yes
cg12626589	0.0336675	2.088e-10	3	0.00108259	2.74693e-10	n.a.	n.a.	0.0137	5.43e-08	n.a.	n.a.	n.a.	n.a.	n.a.	yes
cg20156116	-0.0345503	2.34726e-10	3	-0.000911684	7.49186e-14	n.a.	n.a.	-0.0054	0.000442	n.a.	n.a.	n.a.	n.a.	n.a.	yes
cg03684807	0.0303912	2.34953e-10	3	0.00149738	1.89415e-10	n.a.	n.a.	0.0064	0.000535	5.5	5.3e-08	n.a.	n.a.	n.a.	n.a.
cg05461182	-0.0335001	2.81021e-10	3	-0.000941697	9.95511e-13	n.a.	n.a.	-0.0071	6.54e-05	n.a.	n.a.	n.a.	n.a.	n.a.	yes
cg13380995	0.0335145	3.04315e-10	3	0.000794991	6.54085e-17	n.a.	n.a.	0.0042	3.32e-06	n.a.	n.a.	n.a.	n.a.	n.a.	yes
cg14905320	0.0348796	3.2285e-10	3	0.000894895	1.77712e-14	n.a.	n.a.	0.0075	2.22e-05	n.a.	n.a.	n.a.	n.a.	yes	n.a.
cg16936953	-0.0321473	3.3196e-10	3	-0.00178872	6.03475e-18	n.a.	n.a.	n.a.	n.a.	-6.03	2.6e-09	n.a.	n.a.	n.a.	yes
cg16710042	-0.0383126	3.51333e-10	3	n.a.	n.a.	n.a.	n.a.	-0.0075	2.63e-07	n.a.	n.a.	n.a.	n.a.	yes	yes
cg05657709	0.0302882	3.60976e-10	3	0.000833219	2.26559e-12	n.a.	n.a.	0.0072	1.37e-06	n.a.	n.a.	n.a.	n.a.	n.a.	yes
cg00859858	-0.0300866	3.70763e-10	3	-0.000578898	1.85558e-08	n.a.	n.a.	-0.0075	1.69e-05	n.a.	n.a.	n.a.	n.a.	yes	n.a.
cg16151538	-0.0189833	3.91381e-10	3	-0.000770968	2.00974e-15	n.a.	n.a.	n.a.	n.a.	-5.76	1.2e-08	n.a.	n.a.	n.a.	yes
cg14023999	0.0243463	4.04423e-10	3	0.00115255	4.17263e-17	n.a.	n.a.	0.0083	0.00049	n.a.	n.a.	n.a.	n.a.	n.a.	yes
cg17375396	-0.0272529	4.04807e-10	3	-0.00102586	4.87176e-13	n.a.	n.a.	-0.0087	0.000824	n.a.	n.a.	n.a.	n.a.	n.a.	yes
cg07952905	-0.0347731	4.58181e-10	3	-0.000775104	1.8518e-13	n.a.	n.a.	-0.0066	3.81e-08	n.a.	n.a.	n.a.	n.a.	n.a.	yes
cg03928384	-0.0262114	4.7047e-10	3	-0.000920825	3.61571e-12	n.a.	n.a.	-0.0111	3.87e-08	n.a.	n.a.	n.a.	n.a.	n.a.	yes
cg08323969	-0.0319822	5.18766e-10	3	-0.00120021	3.904e-28	n.a.	n.a.	-0.0047	0.000639	n.a.	n.a.	n.a.	n.a.	n.a.	yes
cg11969813	-0.0225134	5.479e-10	3	-0.000650465	3.29179e-09	n.a.	n.a.	-0.0108	4.94e-05	n.a.	n.a.	n.a.	n.a.	yes	n.a.
cg22163280	0.0342281	5.54712e-10	3	0.000477386	2.75941e-09	n.a.	n.a.	0.005	0.000328	n.a.	n.a.	n.a.	n.a.	yes	n.a.
cg03272225	-0.0198367	5.89127e-10	3	-0.00114889	5.24805e-08	n.a.	n.a.	-0.0147	3.5e-05	n.a.	n.a.	n.a.	n.a.	n.a.	yes
cg26974214	-0.0340002	6.25744e-10	3	-0.00092358	3.5794e-12	n.a.	n.a.	-0.0134	6.35e-11	n.a.	n.a.	n.a.	n.a.	n.a.	yes
cg12883279	0.0325983	6.694e-10	3	0.00101331	8.6684e-09	n.a.	n.a.	0.0137	7.39e-07	n.a.	n.a.	n.a.	n.a.	yes	n.a.
cg01324550	0.0315254	6.71794e-10	3	0.00103886	9.00492e-19	n.a.	n.a.	0.0067	4.55e-06	n.a.	n.a.	n.a.	n.a.	n.a.	yes
cg21124375	0.0358487	6.94441e-10	3	0.000813101	1.03535e-21	n.a.	n.a.	0.0072	2e-07	n.a.	n.a.	0.131812	7.30882e-06	n.a.	n.a.
cg15681239	-0.0332285	6.98496e-10	3	-0.00198021	2.08619e-19	n.a.	n.a.	-0.0099	3.11e-05	n.a.	n.a.	n.a.	n.a.	n.a.	yes
cg15426006	-0.0331369	7.31798e-10	3	-0.000903373	1.94697e-12	n.a.	n.a.	-0.01	0.000128	n.a.	n.a.	n.a.	n.a.	n.a.	yes
cg26657240	-0.0342787	7.52985e-10	3	-0.0016661	2.62789e-18	n.a.	n.a.	-0.0108	2.75e-07	n.a.	n.a.	n.a.	n.a.	n.a.	yes
cg13276502	-0.0274288	7.75951e-10	3	-0.000910315	4.97725e-19	n.a.	n.a.	-0.0066	7.01e-05	n.a.	n.a.	n.a.	n.a.	n.a.	yes
cg27196158	0.03325	7.96247e-10	3	0.000628493	1.38649e-10	n.a.	n.a.	0.0062	8.95e-05	n.a.	n.a.	n.a.	n.a.	n.a.	yes
cg23754918	0.0268239	8.51888e-10	3	0.00163754	2.5813e-31	n.a.	n.a.	0.0122	4.93e-06	n.a.	n.a.	0.244784	2.74583e-07	n.a.	n.a.
cg16936289	-0.0246077	8.86355e-10	3	-0.000882119	3.04084e-11	n.a.	n.a.	-0.0113	2.22e-06	n.a.	n.a.	n.a.	n.a.	n.a.	yes
cg21121843	-0.030529	8.91573e-10	3	-0.000938111	8.03679e-11	n.a.	n.a.	-0.0078	0.00041	-6.25	7e-10	n.a.	n.a.	n.a.	n.a.
cg24674703	-0.0236514	8.92694e-10	3	-0.00133881	2.94942e-28	n.a.	n.a.	-0.0123	3.04e-10	n.a.	n.a.	n.a.	n.a.	n.a.	yes
cg26728709	-0.0334509	9.41374e-10	3	-0.00139819	2.60302e-14	n.a.	n.a.	-0.0106	4.59e-05	n.a.	n.a.	n.a.	n.a.	n.a.	yes
cg02745912	-0.0344109	9.62606e-10	3	-0.00141899	5.76715e-14	n.a.	n.a.	-0.0104	4.47e-07	n.a.	n.a.	n.a.	n.a.	yes	n.a.
cg05208178	-0.0262745	9.78832e-10	3	-0.000808755	4.94846e-28	n.a.	n.a.	-0.0081	2.55e-08	n.a.	n.a.	n.a.	n.a.	n.a.	yes
cg25461186	-0.0256037	9.82029e-10	3	-0.000718516	1.22847e-15	n.a.	n.a.	-0.0064	8.91e-07	n.a.	n.a.	n.a.	n.a.	n.a.	yes
cg20367304	-0.0233036	1.07675e-09	3	-0.000541578	4.95035e-10	n.a.	n.a.	-0.0082	1.03e-07	n.a.	n.a.	n.a.	n.a.	n.a.	yes
cg10768063	-0.0232213	1.17325e-09	3	-0.000942638	1.46836e-19	n.a.	n.a.	-0.0087	2.47e-06	n.a.	n.a.	n.a.	n.a.	n.a.	yes
cg01538731	-0.0332148	1.19266e-09	3	-0.00214862	1.70594e-22	n.a.	n.a.	-0.0093	0.000811	n.a.	n.a.	n.a.	n.a.	n.a.	yes
cg07063912	-0.0200891	1.20351e-09	3	-0.00110594	2.2557e-15	n.a.	n.a.	-0.0119	0.000113	n.a.	n.a.	n.a.	n.a.	n.a.	yes
cg13606889	-0.0340722	1.21146e-09	3	-0.00142867	3.22234e-18	n.a.	n.a.	-0.0072	0.000108	n.a.	n.a.	n.a.	n.a.	n.a.	yes
cg11623339	-0.0320566	1.22718e-09	3	-0.000819689	6.26616e-22	n.a.	n.a.	-0.009	8.79e-11	n.a.	n.a.	n.a.	n.a.	n.a.	yes
cg12577010	-0.0289982	1.22936e-09	3	-0.00114432	3.24841e-19	n.a.	n.a.	n.a.	n.a.	n.a.	n.a.	-0.15192	0.000209951	n.a.	yes
cg06583577	-0.0337604	1.24816e-09	3	-0.000848578	2.23047e-08	n.a.	n.a.	-0.0107	2.67e-06	n.a.	n.a.	n.a.	n.a.	n.a.	yes
cg02879960	-0.0330569	1.29077e-09	3	-0.00179367	6.85417e-28	n.a.	n.a.	-0.0087	1.38e-05	n.a.	n.a.	n.a.	n.a.	n.a.	yes
cg11945297	0.0343414	1.386e-09	3	0.00119903	4.58334e-15	n.a.	n.a.	0.009	1.08e-06	n.a.	n.a.	n.a.	n.a.	yes	n.a.
cg20211816	-0.0318063	1.40825e-09	3	-0.000816597	2.0191e-09	n.a.	n.a.	-0.0069	4.06e-05	n.a.	n.a.	n.a.	n.a.	n.a.	yes
cg17353337	0.0303641	1.52197e-09	3	0.000868378	6.44634e-16	n.a.	n.a.	0.0062	0.000105	n.a.	n.a.	n.a.	n.a.	yes	n.a.
cg12646820	0.0311684	1.52428e-09	3	0.00097609	1.29245e-12	n.a.	n.a.	0.0058	0.000877	n.a.	n.a.	n.a.	n.a.	n.a.	yes
cg21223094	-0.0261018	1.59424e-09	3	-0.00121962	6.48515e-22	n.a.	n.a.	n.a.	n.a.	-6.39	3e-10	n.a.	n.a.	n.a.	yes
cg10447977	0.0327041	1.67371e-09	3	0.000911274	2.0431e-10	n.a.	n.a.	0.0085	9.66e-07	n.a.	n.a.	n.a.	n.a.	n.a.	yes
cg27110277	0.0309502	1.89071e-09	3	0.00138972	2.22084e-21	n.a.	n.a.	0.006	0.000543	n.a.	n.a.	n.a.	n.a.	yes	n.a.
cg21301224	-0.0184412	2.02226e-09	3	-0.000951736	2.34682e-17	n.a.	n.a.	-0.0078	0.000506	n.a.	n.a.	n.a.	n.a.	n.a.	yes
cg10153349	0.0311001	2.02622e-09	3	0.000795377	5.68308e-08	n.a.	n.a.	0.0083	3.36e-07	n.a.	n.a.	n.a.	n.a.	yes	n.a.
cg00275449	-0.0348329	2.1023e-09	3	n.a.	n.a.	n.a.	n.a.	-0.0115	3.35e-08	n.a.	n.a.	n.a.	n.a.	yes	yes
cg15078061	0.0293303	2.24262e-09	3	0.000956211	6.99323e-22	n.a.	n.a.	0.0066	8.42e-06	n.a.	n.a.	n.a.	n.a.	n.a.	yes
cg13655250	-0.0242671	2.3624e-09	3	-0.00073148	2.54309e-11	n.a.	n.a.	-0.0065	0.000186	n.a.	n.a.	n.a.	n.a.	n.a.	yes
cg08899895	-0.0315426	2.40134e-09	3	-0.00141541	7.78175e-24	n.a.	n.a.	n.a.	n.a.	n.a.	n.a.	-0.125633	0.000168697	n.a.	yes
cg23181573	-0.0228614	2.48368e-09	3	-0.000816284	7.5821e-14	n.a.	n.a.	-0.0091	1.24e-06	n.a.	n.a.	n.a.	n.a.	yes	n.a.
cg04451175	0.0306996	2.87664e-09	3	0.00135051	3.37323e-22	n.a.	n.a.	0.0067	0.000194	n.a.	n.a.	n.a.	n.a.	yes	n.a.
cg03337084	0.0330041	2.92531e-09	3	0.000800286	1.23894e-20	n.a.	n.a.	0.0045	8.63e-06	n.a.	n.a.	0.123361	0.00020209	n.a.	n.a.
cg03634833	-0.0297845	3.03356e-09	3	-0.0016125	3.30957e-19	n.a.	n.a.	-0.0114	2.1e-06	n.a.	n.a.	n.a.	n.a.	n.a.	yes
cg07324381	-0.0281736	3.28744e-09	3	-0.00106279	1.32503e-25	n.a.	n.a.	-0.0089	2.95e-06	n.a.	n.a.	n.a.	n.a.	n.a.	yes
cg05348871	-0.0247972	3.85401e-09	3	-0.000937535	3.40485e-11	n.a.	n.a.	-0.0085	3.79e-06	n.a.	n.a.	n.a.	n.a.	n.a.	yes
cg11579421	-0.0252327	3.94525e-09	3	-0.00105663	4.17413e-23	n.a.	n.a.	-0.0084	1.19e-06	n.a.	n.a.	n.a.	n.a.	n.a.	yes
cg08462055	-0.0195468	4.11205e-09	3	-0.00105575	1.56628e-15	n.a.	n.a.	-0.0094	9.73e-06	n.a.	n.a.	n.a.	n.a.	n.a.	yes
cg13298859	-0.026939	4.19824e-09	3	-0.000987245	1.32936e-15	n.a.	n.a.	-0.011	1.53e-11	n.a.	n.a.	n.a.	n.a.	n.a.	yes
cg25303150	-0.0258704	4.41908e-09	3	-0.000984252	3.57003e-19	n.a.	n.a.	-0.0062	0.000375	n.a.	n.a.	n.a.	n.a.	n.a.	yes
cg25767870	-0.0243916	5.0881e-09	3	-0.000578889	5.79081e-11	n.a.	n.a.	-0.0073	0.000626	n.a.	n.a.	n.a.	n.a.	n.a.	yes
cg26646427	-0.0328279	6.11059e-09	3	-0.000953949	5.10818e-18	n.a.	n.a.	-0.0062	1.14e-05	n.a.	n.a.	n.a.	n.a.	n.a.	yes
cg11588197	-0.0289057	6.1197e-09	3	-0.00145482	1.51945e-17	n.a.	n.a.	-0.0075	1.48e-05	n.a.	n.a.	n.a.	n.a.	n.a.	yes
cg17907520	-0.0224294	7.02906e-09	3	-0.000942022	4.62153e-18	n.a.	n.a.	-0.006	7.82e-06	n.a.	n.a.	n.a.	n.a.	n.a.	yes
cg12280317	-0.029911	7.02965e-09	3	-0.00094506	1.41765e-14	n.a.	n.a.	-0.01	3.02e-07	n.a.	n.a.	n.a.	n.a.	n.a.	yes
cg07667560	-0.0326846	7.23612e-09	3	-0.000975214	1.5127e-12	n.a.	n.a.	-0.0121	2.03e-10	n.a.	n.a.	n.a.	n.a.	n.a.	yes
cg00597876	0.0336327	7.30226e-09	3	0.00121268	4.93956e-10	n.a.	n.a.	0.0079	2.19e-06	n.a.	n.a.	n.a.	n.a.	yes	n.a.
cg06457011	-0.0300736	7.37798e-09	3	-0.00123763	3.48828e-13	n.a.	n.a.	-0.0149	1.02e-09	n.a.	n.a.	n.a.	n.a.	n.a.	yes
cg07816074	-0.0333837	7.5018e-09	3	-0.00133138	8.37266e-27	n.a.	n.a.	-0.0064	2.14e-05	n.a.	n.a.	-0.2672	0.000146273	n.a.	n.a.
cg04483863	0.0319613	8.41588e-09	3	0.000735077	5.38476e-15	n.a.	n.a.	0.005	0.00056	n.a.	n.a.	n.a.	n.a.	n.a.	yes
cg19401033	0.0343767	8.61139e-09	3	0.00111088	5.34199e-15	n.a.	n.a.	n.a.	n.a.	n.a.	n.a.	n.a.	n.a.	yes	yes
cg11482879	0.033333	9.10176e-09	3	0.00153619	6.77562e-14	n.a.	n.a.	0.014	3.92e-05	n.a.	n.a.	n.a.	n.a.	yes	n.a.
cg16170346	-0.0301492	9.56339e-09	3	-0.00154769	1.12576e-17	n.a.	n.a.	-0.0097	0.000145	n.a.	n.a.	n.a.	n.a.	n.a.	yes
cg13353574	-0.0256768	9.95489e-09	3	-0.000845802	3.15226e-15	n.a.	n.a.	n.a.	n.a.	n.a.	n.a.	-0.168164	3.61714e-06	n.a.	yes
cg13227551	-0.0323619	1.11061e-08	3	-0.000718673	4.21995e-08	n.a.	n.a.	-0.0063	0.000596	n.a.	n.a.	n.a.	n.a.	n.a.	yes
cg24332002	-0.0301277	1.15848e-08	3	-0.00077953	1.36033e-13	n.a.	n.a.	-0.0061	0.00043	n.a.	n.a.	n.a.	n.a.	n.a.	yes
cg14292619	-0.0316236	1.16092e-08	3	-0.00148362	1.07668e-15	n.a.	n.a.	-0.0116	9.08e-06	n.a.	n.a.	n.a.	n.a.	n.a.	yes
cg17149103	0.027999	1.21653e-08	3	0.00164174	9.32134e-21	n.a.	n.a.	0.0096	2.95e-07	n.a.	n.a.	0.261787	4.41055e-06	n.a.	n.a.
cg16353628	-0.0321192	1.24686e-08	3	-0.000934409	2.05355e-15	n.a.	n.a.	n.a.	n.a.	-5.6	3e-08	n.a.	n.a.	n.a.	yes
cg24378227	0.0300263	1.42071e-08	3	0.000788264	5.29281e-15	n.a.	n.a.	0.0043	0.00045	n.a.	n.a.	0.194367	6.75269e-05	n.a.	n.a.
cg19008371	-0.0212317	1.61409e-08	3	-0.000786494	9.14249e-20	n.a.	n.a.	-0.0052	0.000382	n.a.	n.a.	n.a.	n.a.	n.a.	yes
cg03190891	-0.0240945	1.64406e-08	3	-0.000930724	4.13601e-16	n.a.	n.a.	-0.008	1.89e-06	n.a.	n.a.	n.a.	n.a.	n.a.	yes
cg00093643	-0.0302964	1.6568e-08	3	-0.00115941	1.27476e-13	n.a.	n.a.	-0.0119	4.01e-06	n.a.	n.a.	n.a.	n.a.	n.a.	yes
cg23458168	0.0271091	1.68641e-08	3	0.00144852	4.28848e-12	n.a.	n.a.	0.01	2.63e-06	n.a.	n.a.	n.a.	n.a.	n.a.	yes
cg07397493	0.0316051	1.94109e-08	3	0.000964965	3.43529e-18	n.a.	n.a.	0.0066	4.13e-05	n.a.	n.a.	0.141742	2.26791e-05	n.a.	n.a.
cg04927537	-0.0275217	2.03937e-08	3	-0.00084108	7.10569e-08	n.a.	n.a.	-0.006	0.000937	n.a.	n.a.	n.a.	n.a.	n.a.	yes
cg11704631	-0.0283799	2.06797e-08	3	-0.000794243	2.5689e-14	n.a.	n.a.	-0.007	1.25e-05	n.a.	n.a.	-0.204842	4.01846e-06	n.a.	n.a.
cg22518157	-0.0241157	2.24191e-08	3	-0.000677082	3.19362e-14	n.a.	n.a.	-0.0056	1.82e-05	n.a.	n.a.	n.a.	n.a.	n.a.	yes
cg06768010	0.0268532	2.29517e-08	3	0.000423619	1.19064e-08	n.a.	n.a.	0.0053	8.22e-06	n.a.	n.a.	n.a.	n.a.	yes	n.a.
cg02992639	0.0246891	2.41421e-08	3	0.00121703	2.19693e-22	n.a.	n.a.	0.0094	9.68e-08	n.a.	n.a.	0.145386	1.22296e-05	n.a.	n.a.
cg20345915	0.0275975	2.45792e-08	3	0.000888298	5.17717e-16	n.a.	n.a.	0.0068	0.000536	n.a.	n.a.	n.a.	n.a.	n.a.	yes
cg05573381	-0.0270013	2.45957e-08	3	-0.000871821	2.31719e-20	n.a.	n.a.	-0.0072	0.000285	n.a.	n.a.	n.a.	n.a.	n.a.	yes
cg02294302	0.0306777	2.5969e-08	3	0.00064716	8.69717e-18	n.a.	n.a.	0.0062	1.46e-06	n.a.	n.a.	n.a.	n.a.	yes	n.a.
cg17806418	0.031866	2.69975e-08	3	0.00148245	1.22263e-11	n.a.	n.a.	0.015	5.38e-09	n.a.	n.a.	n.a.	n.a.	yes	n.a.
cg05945608	-0.0197666	2.85089e-08	3	-0.000734562	8.06702e-13	n.a.	n.a.	-0.0068	5.36e-05	n.a.	n.a.	n.a.	n.a.	n.a.	yes
cg05287480	0.0309431	3.07785e-08	3	0.000741563	2.98374e-10	n.a.	n.a.	0.0066	0.000427	n.a.	n.a.	n.a.	n.a.	n.a.	yes
cg18290775	0.031132	3.43399e-08	3	0.00129633	3.58019e-16	n.a.	n.a.	0.0091	1.95e-05	n.a.	n.a.	n.a.	n.a.	n.a.	yes
cg24261333	0.0283409	3.49941e-08	3	0.000779682	5.21368e-15	n.a.	n.a.	0.009	2.16e-08	n.a.	n.a.	n.a.	n.a.	yes	n.a.
cg17671280	-0.0343329	3.71068e-08	3	-0.0008807	6.25355e-12	n.a.	n.a.	-0.0075	0.000278	n.a.	n.a.	n.a.	n.a.	n.a.	yes
cg24085039	-0.0238378	3.78998e-08	3	-0.000814802	1.5511e-18	n.a.	n.a.	-0.0073	1.5e-05	n.a.	n.a.	n.a.	n.a.	yes	n.a.
cg27299047	-0.0191823	3.79061e-08	3	-0.000860983	3.38058e-19	n.a.	n.a.	-0.0067	0.000146	n.a.	n.a.	n.a.	n.a.	n.a.	yes
cg09294084	0.0294947	3.92059e-08	3	0.000951689	1.02857e-10	n.a.	n.a.	0.0096	1.17e-05	n.a.	n.a.	n.a.	n.a.	n.a.	yes
cg22324029	-0.030237	3.9718e-08	3	-0.00134165	4.12135e-17	n.a.	n.a.	-0.0086	3.6e-05	n.a.	n.a.	n.a.	n.a.	n.a.	yes
cg15482893	-0.0297153	4.03684e-08	3	-0.000938394	4.09903e-18	n.a.	n.a.	-0.0074	2.42e-06	n.a.	n.a.	n.a.	n.a.	n.a.	yes
cg02246725	-0.0278126	4.11613e-08	3	-0.000914894	1.31973e-17	n.a.	n.a.	-0.0061	0.000397	n.a.	n.a.	-0.209798	9.40564e-06	n.a.	n.a.
cg08435674	0.0301421	4.13216e-08	3	0.000972192	2.18316e-12	n.a.	n.a.	0.0059	1.39e-05	n.a.	n.a.	0.310856	3.63744e-10	n.a.	n.a.
cg09985802	-0.0283882	4.14953e-08	3	-0.00121038	1.64841e-11	n.a.	n.a.	-0.0123	7.37e-08	n.a.	n.a.	n.a.	n.a.	n.a.	yes
cg16481280	0.0276902	4.22547e-08	3	0.000923256	1.19025e-09	n.a.	n.a.	0.0126	6.15e-06	n.a.	n.a.	n.a.	n.a.	yes	n.a.
cg18008247	0.0242532	4.35477e-08	3	0.000620436	2.62375e-10	n.a.	n.a.	0.0051	5.78e-05	n.a.	n.a.	0.186478	1.00553e-05	n.a.	n.a.
cg07013104	0.0282355	4.36708e-08	3	0.000609743	2.78558e-12	n.a.	n.a.	0.006	1.82e-07	n.a.	n.a.	n.a.	n.a.	yes	n.a.
cg05960182	-0.0307832	4.70251e-08	3	-0.000771983	4.542e-08	n.a.	n.a.	-0.0109	2.67e-08	n.a.	n.a.	n.a.	n.a.	n.a.	yes
cg23100720	0.0290887	5.07348e-08	3	0.00122327	8.2444e-15	n.a.	n.a.	0.011	4.01e-08	n.a.	n.a.	n.a.	n.a.	yes	n.a.
cg15777760	-0.0211425	5.21634e-08	3	-0.000600745	2.35011e-10	n.a.	n.a.	-0.0059	0.000222	n.a.	n.a.	n.a.	n.a.	n.a.	yes
cg18019132	-0.0296202	5.30185e-08	3	-0.000857476	1.23851e-19	n.a.	n.a.	-0.0061	0.000707	n.a.	n.a.	n.a.	n.a.	yes	n.a.
cg13934406	0.0272725	5.43943e-08	3	0.00126003	2.7383e-11	n.a.	n.a.	0.0206	2.41e-09	n.a.	n.a.	n.a.	n.a.	yes	n.a.
cg20253872	-0.0286997	5.48509e-08	3	-0.000929793	2.31407e-34	-0.174	1e-06	-0.008	1.49e-05	n.a.	n.a.	-0.175596	6.79958e-06	n.a.	n.a.
cg26776957	0.0274846	5.67698e-08	3	0.000612992	3.51967e-10	n.a.	n.a.	n.a.	n.a.	n.a.	n.a.	0.149135	0.000100857	yes	n.a.
cg12573289	-0.016069	5.92475e-08	3	-0.000631894	1.99756e-14	n.a.	n.a.	-0.0067	6.12e-05	n.a.	n.a.	n.a.	n.a.	n.a.	yes
cg15580355	-0.0299732	6.22591e-08	3	-0.000644005	3.70378e-13	n.a.	n.a.	-0.0057	1.33e-05	n.a.	n.a.	-0.138755	6.33655e-06	n.a.	n.a.
cg06850526	-0.030607	6.32513e-08	3	-0.000730426	3.89622e-09	n.a.	n.a.	-0.007	3.75e-05	n.a.	n.a.	-0.155733	1.3018e-05	n.a.	n.a.
cg13634319	-0.0221811	6.66766e-08	3	-0.000848578	1.22175e-12	n.a.	n.a.	-0.0104	7.53e-10	n.a.	n.a.	n.a.	n.a.	n.a.	yes
cg26116639	-0.0272946	7.28225e-08	3	-0.00114157	3.73642e-12	n.a.	n.a.	-0.0106	3.1e-07	n.a.	n.a.	n.a.	n.a.	n.a.	yes
cg17633234	-0.0298413	8.0284e-08	3	-0.00150629	9.62464e-25	n.a.	n.a.	n.a.	n.a.	n.a.	n.a.	n.a.	n.a.	yes	yes
cg06653796	-0.0160074	8.48549e-08	3	-0.00104883	1.76817e-18	n.a.	n.a.	-0.0083	0.000148	n.a.	n.a.	n.a.	n.a.	n.a.	yes
cg08438690	-0.0272637	9.22492e-08	3	-0.00117639	4.05907e-12	n.a.	n.a.	-0.0079	0.000185	n.a.	n.a.	n.a.	n.a.	n.a.	yes
cg10359157	0.0295987	9.24548e-08	3	0.000863315	4.11363e-10	n.a.	n.a.	n.a.	n.a.	n.a.	n.a.	n.a.	n.a.	yes	yes
cg18115658	-0.0274401	9.95868e-08	3	-0.000688609	7.82024e-11	n.a.	n.a.	-0.0052	0.0001	n.a.	n.a.	n.a.	n.a.	n.a.	yes
cg01285783	0.0301455	1.00548e-07	3	0.000825467	2.70282e-08	n.a.	n.a.	0.0078	2.24e-05	n.a.	n.a.	n.a.	n.a.	yes	n.a.
cg00982136	-0.0192413	1.0555e-07	3	-0.00100889	1.16665e-14	n.a.	n.a.	-0.01	1.8e-06	n.a.	n.a.	n.a.	n.a.	n.a.	yes
cg19595760	-0.0280601	1.16488e-07	3	-0.00111726	6.28238e-25	n.a.	n.a.	-0.0097	1.53e-08	n.a.	n.a.	n.a.	n.a.	n.a.	yes
cg13702222	-0.025192	1.23175e-07	3	-0.000940617	3.85603e-11	n.a.	n.a.	-0.0091	5.73e-07	n.a.	n.a.	n.a.	n.a.	n.a.	yes
cg07978738	-0.0249913	1.3009e-07	3	-0.000686194	8.78884e-19	n.a.	n.a.	-0.0045	4.06e-05	n.a.	n.a.	n.a.	n.a.	n.a.	yes
cg06311778	-0.0233009	1.42687e-07	3	-0.000871185	2.01867e-30	n.a.	n.a.	-0.006	3.37e-05	-5.5	5.4e-08	n.a.	n.a.	n.a.	n.a.
cg16125874	0.0277454	1.48041e-07	3	0.00124875	2.08132e-16	n.a.	n.a.	0.007	0.0004	n.a.	n.a.	n.a.	n.a.	n.a.	yes
cg22679406	0.0296463	1.56148e-07	3	0.00130909	2.78337e-11	n.a.	n.a.	0.0112	2.12e-07	n.a.	n.a.	n.a.	n.a.	yes	n.a.
cg21565575	-0.0231693	1.61028e-07	3	-0.00095371	3.05884e-10	n.a.	n.a.	-0.0087	1.03e-05	n.a.	n.a.	n.a.	n.a.	n.a.	yes
cg14909614	0.0278815	1.80021e-07	3	n.a.	n.a.	n.a.	n.a.	0.0051	0.000489	n.a.	n.a.	n.a.	n.a.	yes	yes
cg03529261	-0.0224949	1.90953e-07	3	-0.00109733	6.05313e-19	n.a.	n.a.	-0.0073	8.21e-05	n.a.	n.a.	n.a.	n.a.	n.a.	yes
cg11092416	-0.0295821	1.9222e-07	3	-0.000763826	3.72586e-14	n.a.	n.a.	-0.0061	2.09e-05	n.a.	n.a.	n.a.	n.a.	n.a.	yes
cg23429698	-0.0281329	2.04732e-07	3	-0.00141661	2.05169e-15	n.a.	n.a.	-0.0076	4.38e-05	n.a.	n.a.	n.a.	n.a.	n.a.	yes
cg18943946	0.028303	2.05193e-07	3	0.000460508	1.50564e-14	n.a.	n.a.	0.0067	5.09e-07	n.a.	n.a.	n.a.	n.a.	yes	n.a.
cg08004525	0.0280558	2.07029e-07	3	0.000909716	5.69841e-13	n.a.	n.a.	0.0064	1.24e-05	n.a.	n.a.	n.a.	n.a.	yes	n.a.
cg19002763	0.0259708	2.08943e-07	3	0.000648013	2.92921e-09	n.a.	n.a.	0.0058	0.000104	n.a.	n.a.	0.124765	7.66746e-05	n.a.	n.a.
cg13303654	-0.0207882	2.18745e-07	3	-0.000850861	6.69795e-12	n.a.	n.a.	-0.0068	0.000886	n.a.	n.a.	n.a.	n.a.	n.a.	yes
cg17112426	0.0247981	2.23749e-07	3	0.000818032	3.90136e-08	n.a.	n.a.	0.0059	1.9e-05	n.a.	n.a.	n.a.	n.a.	n.a.	yes
cg08376310	0.028552	2.25274e-07	3	0.00116643	5.64382e-13	n.a.	n.a.	0.0105	0.000302	n.a.	n.a.	n.a.	n.a.	n.a.	yes
cg24460126	0.0287976	2.29692e-07	3	0.00139749	1.80237e-08	n.a.	n.a.	0.0122	4.91e-08	5.89	5.8e-09	n.a.	n.a.	n.a.	n.a.
cg10577216	-0.0283832	2.50098e-07	3	n.a.	n.a.	n.a.	n.a.	-0.0111	3.46e-08	n.a.	n.a.	n.a.	n.a.	yes	yes
cg04025970	-0.0295212	2.57675e-07	3	-0.00133639	3.08712e-15	n.a.	n.a.	-0.0134	2.65e-06	n.a.	n.a.	n.a.	n.a.	n.a.	yes
cg25425537	0.0283764	2.64846e-07	3	0.00122853	6.1312e-12	n.a.	n.a.	0.0108	1.92e-07	n.a.	n.a.	n.a.	n.a.	n.a.	yes
cg00294109	-0.023627	2.94968e-07	3	-0.000804621	4.50342e-13	n.a.	n.a.	n.a.	n.a.	n.a.	n.a.	n.a.	n.a.	yes	yes
cg03640151	-0.0260085	3.20107e-07	3	-0.000527099	2.36619e-09	n.a.	n.a.	n.a.	n.a.	n.a.	n.a.	n.a.	n.a.	yes	yes
cg20400592	0.0281253	3.43224e-07	3	0.000725146	1.89367e-09	n.a.	n.a.	n.a.	n.a.	n.a.	n.a.	n.a.	n.a.	yes	yes
cg19184897	-0.0269941	3.43428e-07	3	-0.000786421	5.90618e-10	n.a.	n.a.	n.a.	n.a.	n.a.	n.a.	-0.162821	0.000156149	n.a.	yes
cg09195098	-0.0271058	4.31458e-07	3	-0.00152348	9.75178e-10	n.a.	n.a.	-0.0096	0.000236	n.a.	n.a.	n.a.	n.a.	n.a.	yes
cg17342132	-0.0184738	4.57367e-07	3	-0.000490523	6.045e-15	n.a.	n.a.	-0.0059	1.17e-06	n.a.	n.a.	-0.07624	0.000177307	n.a.	n.a.
cg22877452	0.0266809	4.70807e-07	3	0.00256256	1.25821e-19	n.a.	n.a.	0.0126	2.92e-05	n.a.	n.a.	n.a.	n.a.	n.a.	yes
cg26206185	0.025999	4.96029e-07	3	0.00114245	2.37187e-13	n.a.	n.a.	0.0084	8.68e-06	n.a.	n.a.	0.167063	7.27792e-05	n.a.	n.a.
cg07813031	-0.0278516	5.21106e-07	3	-0.00222911	1.11203e-24	n.a.	n.a.	n.a.	n.a.	-6.25	7e-10	n.a.	n.a.	n.a.	yes
cg20068209	-0.0508493	1.54902e-27	2	-0.00241716	1.20097e-39	n.a.	n.a.	n.a.	n.a.	-5.7	1.8e-08	n.a.	n.a.	n.a.	n.a.
cg09233395	-0.0419853	2.70293e-20	2	-0.00157075	1.96577e-19	n.a.	n.a.	n.a.	n.a.	n.a.	n.a.	n.a.	n.a.	n.a.	yes
cg01799671	-0.0439634	3.70792e-20	2	-0.00248938	6.54158e-34	n.a.	n.a.	n.a.	n.a.	-5.52	4.6e-08	n.a.	n.a.	n.a.	n.a.
cg01894038	-0.0474366	7.17487e-20	2	-0.00129479	2.49203e-27	n.a.	n.a.	n.a.	n.a.	n.a.	n.a.	n.a.	n.a.	n.a.	yes
cg20076442	-0.0459749	2.03269e-19	2	-0.00232937	4.30198e-32	n.a.	n.a.	n.a.	n.a.	n.a.	n.a.	n.a.	n.a.	n.a.	yes
cg00522276	-0.0445393	2.35818e-19	2	-0.00216442	4.6774e-42	n.a.	n.a.	n.a.	n.a.	n.a.	n.a.	n.a.	n.a.	n.a.	yes
cg12036735	-0.0446771	2.44401e-19	2	-0.00200214	1.26847e-30	n.a.	n.a.	n.a.	n.a.	n.a.	n.a.	n.a.	n.a.	n.a.	yes
cg15016701	-0.0434687	4.22063e-18	2	-0.00173612	3.08835e-32	n.a.	n.a.	n.a.	n.a.	n.a.	n.a.	n.a.	n.a.	n.a.	yes
cg22500132	-0.04118	5.3961e-18	2	-0.000691377	9.23666e-26	n.a.	n.a.	n.a.	n.a.	n.a.	n.a.	n.a.	n.a.	n.a.	yes
cg06388350	-0.0446184	1.19339e-17	2	-0.000887025	7.82661e-11	n.a.	n.a.	n.a.	n.a.	n.a.	n.a.	n.a.	n.a.	n.a.	yes
cg20782117	-0.041673	1.75933e-17	2	-0.00173532	4.60582e-31	n.a.	n.a.	n.a.	n.a.	n.a.	n.a.	n.a.	n.a.	n.a.	yes
cg00257775	-0.0413729	3.35088e-17	2	-0.00139669	6.44695e-14	n.a.	n.a.	n.a.	n.a.	n.a.	n.a.	n.a.	n.a.	n.a.	yes
cg00382138	-0.0376183	3.79204e-17	2	-0.00193558	1.74051e-33	n.a.	n.a.	n.a.	n.a.	n.a.	n.a.	n.a.	n.a.	n.a.	yes
cg08217545	-0.0428378	4.42138e-17	2	-0.00167141	1.0955e-35	n.a.	n.a.	n.a.	n.a.	n.a.	n.a.	n.a.	n.a.	n.a.	yes
cg16348385	-0.0436938	4.53392e-17	2	-0.00111105	1.61545e-44	n.a.	n.a.	-0.0069	2.34e-07	n.a.	n.a.	n.a.	n.a.	n.a.	n.a.
cg10357314	-0.0481851	5.92519e-17	2	-0.00233897	2.6489e-24	n.a.	n.a.	n.a.	n.a.	n.a.	n.a.	n.a.	n.a.	n.a.	yes
cg03875330	-0.0386652	5.98399e-17	2	-0.00104333	4.87308e-25	n.a.	n.a.	n.a.	n.a.	n.a.	n.a.	n.a.	n.a.	n.a.	yes
cg12970171	-0.0385481	6.2773e-17	2	-0.00146961	7.75245e-32	n.a.	n.a.	-0.0096	7.58e-06	n.a.	n.a.	n.a.	n.a.	n.a.	n.a.
cg13519902	-0.0294353	7.48367e-17	2	-0.0011022	9.3445e-30	n.a.	n.a.	n.a.	n.a.	n.a.	n.a.	n.a.	n.a.	n.a.	yes
cg13784312	-0.0415715	1.14603e-16	2	-0.00141162	7.88471e-26	n.a.	n.a.	n.a.	n.a.	n.a.	n.a.	n.a.	n.a.	n.a.	yes
cg25114611	-0.044709	1.34874e-16	2	-0.00134586	3.53595e-45	n.a.	n.a.	n.a.	n.a.	n.a.	n.a.	n.a.	n.a.	n.a.	yes
cg06947286	-0.0290407	1.40442e-16	2	-0.00135688	6.97513e-42	n.a.	n.a.	n.a.	n.a.	n.a.	n.a.	n.a.	n.a.	n.a.	yes
cg09152259	-0.0394579	1.53443e-16	2	-0.0013841	1.05727e-21	n.a.	n.a.	n.a.	n.a.	n.a.	n.a.	n.a.	n.a.	n.a.	yes
cg05298628	-0.0415359	1.90063e-16	2	-0.00139039	2.89575e-38	n.a.	n.a.	n.a.	n.a.	-5.79	1e-08	n.a.	n.a.	n.a.	n.a.
cg04384810	-0.0309467	3.20649e-16	2	-0.00129321	6.54785e-25	n.a.	n.a.	n.a.	n.a.	n.a.	n.a.	n.a.	n.a.	n.a.	yes
cg02064275	-0.0403299	3.92465e-16	2	-0.000657627	9.35565e-13	n.a.	n.a.	n.a.	n.a.	n.a.	n.a.	n.a.	n.a.	n.a.	yes
cg13561409	-0.0366342	4.25182e-16	2	-0.00104	6.52953e-21	n.a.	n.a.	n.a.	n.a.	n.a.	n.a.	n.a.	n.a.	n.a.	yes
cg13139542	0.043666	4.75526e-16	2	0.000964238	2.70626e-17	n.a.	n.a.	n.a.	n.a.	n.a.	n.a.	0.0968409	2.95305e-05	n.a.	n.a.
cg01930719	-0.0404414	4.92577e-16	2	-0.00107527	3.70506e-20	n.a.	n.a.	n.a.	n.a.	n.a.	n.a.	n.a.	n.a.	n.a.	yes
cg01429256	-0.0421607	6.20279e-16	2	-0.00124917	9.37719e-38	n.a.	n.a.	-0.006	0.00036	n.a.	n.a.	n.a.	n.a.	n.a.	n.a.
cg13052625	-0.0381078	9.41439e-16	2	-0.00110161	9.40521e-19	n.a.	n.a.	n.a.	n.a.	n.a.	n.a.	n.a.	n.a.	n.a.	yes
cg16536330	-0.0375376	1.19443e-15	2	-0.000760598	6.97593e-29	n.a.	n.a.	n.a.	n.a.	-6.45	2e-10	n.a.	n.a.	n.a.	n.a.
cg03433048	-0.0414125	1.34223e-15	2	-0.00127738	3.76627e-21	n.a.	n.a.	n.a.	n.a.	n.a.	n.a.	n.a.	n.a.	n.a.	yes
cg07069759	0.0428808	1.97242e-15	2	0.00144568	2.95004e-27	n.a.	n.a.	0.0058	0.000743	n.a.	n.a.	n.a.	n.a.	n.a.	n.a.
cg13283635	-0.0309303	2.64637e-15	2	-0.00153431	6.09045e-34	n.a.	n.a.	n.a.	n.a.	-6.42	2.4e-10	n.a.	n.a.	n.a.	n.a.
cg06518251	-0.0335407	3.21952e-15	2	-0.00128002	2.37986e-39	n.a.	n.a.	n.a.	n.a.	n.a.	n.a.	-0.159593	0.000163606	n.a.	n.a.
cg00257455	-0.0435216	3.91667e-15	2	-0.000674915	2.4012e-14	n.a.	n.a.	n.a.	n.a.	n.a.	n.a.	n.a.	n.a.	n.a.	yes
cg25484139	-0.0412046	4.14519e-15	2	-0.00127088	5.50717e-18	n.a.	n.a.	n.a.	n.a.	n.a.	n.a.	n.a.	n.a.	n.a.	yes
cg02734358	-0.0327803	5.16239e-15	2	-0.000899039	2.57614e-10	n.a.	n.a.	n.a.	n.a.	n.a.	n.a.	n.a.	n.a.	n.a.	yes
cg14427590	0.0379678	5.25306e-15	2	0.00127198	2.74668e-34	n.a.	n.a.	n.a.	n.a.	5.48	5.8e-08	n.a.	n.a.	n.a.	n.a.
cg13110239	-0.0451115	9.4239e-15	2	-0.000964609	6.53476e-32	n.a.	n.a.	-0.0076	4.7e-09	n.a.	n.a.	n.a.	n.a.	n.a.	n.a.
cg27407935	-0.0279881	1.1838e-14	2	-0.000776195	2.02554e-13	n.a.	n.a.	n.a.	n.a.	n.a.	n.a.	n.a.	n.a.	n.a.	yes
cg14489570	-0.0399072	1.2113e-14	2	-0.000488623	2.60459e-15	n.a.	n.a.	-0.006	7.39e-08	n.a.	n.a.	n.a.	n.a.	n.a.	n.a.
cg14527110	-0.0410844	1.26867e-14	2	-0.00120621	4.62265e-34	n.a.	n.a.	n.a.	n.a.	n.a.	n.a.	-0.169493	8.47741e-06	n.a.	n.a.
cg03747456	-0.0352677	2.9477e-14	2	-0.00170677	3.2813e-42	n.a.	n.a.	n.a.	n.a.	n.a.	n.a.	n.a.	n.a.	n.a.	yes
cg14830371	-0.0378447	3.59309e-14	2	-0.00145535	2.15622e-24	n.a.	n.a.	n.a.	n.a.	n.a.	n.a.	n.a.	n.a.	n.a.	yes
cg08250081	-0.0377642	3.76423e-14	2	-0.00153984	1.93795e-28	n.a.	n.a.	n.a.	n.a.	n.a.	n.a.	n.a.	n.a.	n.a.	yes
cg23169111	-0.0407831	3.95322e-14	2	-0.00119542	6.44589e-32	n.a.	n.a.	n.a.	n.a.	-6.24	7.3e-10	n.a.	n.a.	n.a.	n.a.
cg24633390	-0.0371358	4.08294e-14	2	-0.00105719	1.15339e-20	n.a.	n.a.	n.a.	n.a.	n.a.	n.a.	n.a.	n.a.	n.a.	yes
cg02573176	-0.0296588	4.53809e-14	2	-0.00108452	3.53132e-14	n.a.	n.a.	n.a.	n.a.	n.a.	n.a.	n.a.	n.a.	n.a.	yes
cg19453938	-0.0411934	4.99568e-14	2	-0.000669987	8.57691e-13	n.a.	n.a.	-0.0052	0.000612	n.a.	n.a.	n.a.	n.a.	n.a.	n.a.
cg10397819	0.0410973	5.74268e-14	2	0.000881974	5.28158e-19	n.a.	n.a.	0.0057	7.39e-05	n.a.	n.a.	n.a.	n.a.	n.a.	n.a.
cg03616827	-0.03951	5.79827e-14	2	-0.00140779	3.46392e-11	n.a.	n.a.	-0.0077	0.000269	n.a.	n.a.	n.a.	n.a.	n.a.	n.a.
cg25202280	-0.0389838	7.07768e-14	2	-0.000836512	7.08655e-34	n.a.	n.a.	-0.0051	1.15e-06	n.a.	n.a.	n.a.	n.a.	n.a.	n.a.
cg03005293	-0.0206359	7.36629e-14	2	-0.00110897	1.28294e-26	n.a.	n.a.	n.a.	n.a.	n.a.	n.a.	n.a.	n.a.	n.a.	yes
cg15451250	-0.0331195	8.51622e-14	2	-0.00131093	1.18833e-26	n.a.	n.a.	n.a.	n.a.	n.a.	n.a.	n.a.	n.a.	n.a.	yes
cg06379435	-0.022763	8.79736e-14	2	-0.000986415	3.37799e-14	n.a.	n.a.	n.a.	n.a.	n.a.	n.a.	n.a.	n.a.	n.a.	yes
cg00501876	-0.0341172	1.09577e-13	2	-0.000837545	5.72161e-22	n.a.	n.a.	n.a.	n.a.	n.a.	n.a.	n.a.	n.a.	n.a.	yes
cg11466832	-0.0345758	1.14801e-13	2	-0.000668189	7.39228e-12	n.a.	n.a.	n.a.	n.a.	n.a.	n.a.	n.a.	n.a.	n.a.	yes
cg06051311	-0.0429561	1.20322e-13	2	-0.00142835	3.57424e-22	n.a.	n.a.	-0.0105	8.88e-10	n.a.	n.a.	n.a.	n.a.	n.a.	n.a.
cg09238801	-0.0386305	1.30442e-13	2	-0.00120998	3.58368e-25	n.a.	n.a.	n.a.	n.a.	n.a.	n.a.	-0.141419	0.000170965	n.a.	n.a.
cg11752100	-0.030716	1.41018e-13	2	-0.00111042	7.95631e-20	n.a.	n.a.	n.a.	n.a.	n.a.	n.a.	n.a.	n.a.	n.a.	yes
cg26724018	-0.0370978	1.80005e-13	2	-0.000944122	1.18263e-12	n.a.	n.a.	n.a.	n.a.	n.a.	n.a.	n.a.	n.a.	n.a.	yes
cg25800753	-0.0369623	2.33568e-13	2	-0.00104589	1.05685e-17	n.a.	n.a.	n.a.	n.a.	n.a.	n.a.	n.a.	n.a.	n.a.	yes
cg15034393	-0.0248071	2.41951e-13	2	-0.000704996	3.87783e-08	n.a.	n.a.	n.a.	n.a.	n.a.	n.a.	n.a.	n.a.	n.a.	yes
cg24504423	-0.0374182	2.47204e-13	2	-0.000526405	2.22099e-18	n.a.	n.a.	-0.0038	7.49e-05	n.a.	n.a.	n.a.	n.a.	n.a.	n.a.
cg16042943	-0.0342898	2.58166e-13	2	-0.000847955	2.22429e-11	n.a.	n.a.	n.a.	n.a.	n.a.	n.a.	n.a.	n.a.	n.a.	yes
cg15948030	-0.0342039	2.58325e-13	2	-0.000878818	6.464e-24	n.a.	n.a.	-0.0046	0.000222	n.a.	n.a.	n.a.	n.a.	n.a.	n.a.
cg11217218	-0.0353714	3.34559e-13	2	-0.000669831	8.24155e-32	n.a.	n.a.	-0.0037	6.75e-05	n.a.	n.a.	n.a.	n.a.	n.a.	n.a.
cg06540458	0.0380423	3.35784e-13	2	0.00098574	1.29327e-17	n.a.	n.a.	0.0077	7.79e-08	n.a.	n.a.	n.a.	n.a.	n.a.	n.a.
cg26677394	-0.0399065	3.6904e-13	2	-0.000880826	1.46533e-15	n.a.	n.a.	n.a.	n.a.	n.a.	n.a.	n.a.	n.a.	n.a.	yes
cg10867751	-0.0421519	3.76323e-13	2	-0.000740471	3.16933e-17	n.a.	n.a.	-0.0057	4.11e-07	n.a.	n.a.	n.a.	n.a.	n.a.	n.a.
cg13390284	-0.0298769	3.78593e-13	2	-0.00116204	5.49079e-19	n.a.	n.a.	n.a.	n.a.	n.a.	n.a.	n.a.	n.a.	n.a.	yes
cg22274745	-0.0397652	4.14409e-13	2	n.a.	n.a.	n.a.	n.a.	-0.0092	8.48e-07	n.a.	n.a.	n.a.	n.a.	n.a.	yes
cg14553895	-0.0353823	4.32547e-13	2	-0.00121853	9.54842e-15	n.a.	n.a.	n.a.	n.a.	n.a.	n.a.	n.a.	n.a.	n.a.	yes
cg11876048	-0.0389502	4.49641e-13	2	-0.000772394	8.46308e-09	n.a.	n.a.	-0.0045	0.00093	n.a.	n.a.	n.a.	n.a.	n.a.	n.a.
cg01185345	-0.0382114	4.68326e-13	2	-0.00145356	2.91891e-40	n.a.	n.a.	n.a.	n.a.	n.a.	n.a.	n.a.	n.a.	n.a.	yes
cg01526217	-0.0227366	4.71278e-13	2	-0.000924543	1.70556e-10	n.a.	n.a.	n.a.	n.a.	n.a.	n.a.	n.a.	n.a.	n.a.	yes
cg15090899	0.0404898	5.21688e-13	2	0.00120996	4.19773e-16	n.a.	n.a.	n.a.	n.a.	n.a.	n.a.	n.a.	n.a.	n.a.	yes
cg23449541	0.0393758	5.25003e-13	2	0.000916466	1.04499e-12	n.a.	n.a.	n.a.	n.a.	n.a.	n.a.	n.a.	n.a.	n.a.	yes
cg24045875	-0.0368605	5.387e-13	2	-0.00108974	2.60807e-31	n.a.	n.a.	-0.0055	0.000713	n.a.	n.a.	n.a.	n.a.	n.a.	n.a.
cg10458216	-0.0335524	6.15356e-13	2	-0.00136984	3.02189e-20	n.a.	n.a.	n.a.	n.a.	n.a.	n.a.	n.a.	n.a.	n.a.	yes
cg09148649	-0.0408726	8.30033e-13	2	-0.000819713	5.60027e-24	n.a.	n.a.	n.a.	n.a.	n.a.	n.a.	-0.157937	3.16405e-05	n.a.	n.a.
cg10905180	-0.035343	8.86986e-13	2	-0.00155141	3.25467e-11	n.a.	n.a.	n.a.	n.a.	n.a.	n.a.	n.a.	n.a.	n.a.	yes
cg12063847	-0.0389716	8.99882e-13	2	-0.000863569	3.25865e-13	n.a.	n.a.	n.a.	n.a.	n.a.	n.a.	n.a.	n.a.	n.a.	yes
cg04720348	0.036404	9.11537e-13	2	0.00113064	1.73378e-13	n.a.	n.a.	n.a.	n.a.	n.a.	n.a.	n.a.	n.a.	yes	n.a.
cg21542842	-0.0379227	9.80483e-13	2	-0.000830936	3.32639e-22	n.a.	n.a.	-0.0054	2.87e-05	n.a.	n.a.	n.a.	n.a.	n.a.	n.a.
cg01013171	-0.0317148	9.90254e-13	2	-0.000719674	1.7924e-24	n.a.	n.a.	-0.0037	0.00033	n.a.	n.a.	n.a.	n.a.	n.a.	n.a.
cg16824126	-0.0377675	1.08824e-12	2	-0.0010991	3.86475e-22	n.a.	n.a.	n.a.	n.a.	n.a.	n.a.	n.a.	n.a.	n.a.	yes
cg02264407	0.0394028	1.29934e-12	2	0.00103391	9.52549e-17	n.a.	n.a.	n.a.	n.a.	n.a.	n.a.	n.a.	n.a.	yes	n.a.
cg27132471	-0.0297739	1.31195e-12	2	-0.000707898	5.35269e-19	n.a.	n.a.	-0.0049	0.00039	n.a.	n.a.	n.a.	n.a.	n.a.	n.a.
cg23889047	-0.0365263	1.33405e-12	2	-0.00172206	1.71371e-31	n.a.	n.a.	n.a.	n.a.	n.a.	n.a.	n.a.	n.a.	n.a.	yes
cg15954235	-0.0386589	1.33544e-12	2	-0.00117398	2.03876e-25	n.a.	n.a.	n.a.	n.a.	n.a.	n.a.	n.a.	n.a.	n.a.	yes
cg26916780	-0.0338689	1.34519e-12	2	-0.00122362	1.68238e-16	n.a.	n.a.	n.a.	n.a.	n.a.	n.a.	n.a.	n.a.	n.a.	yes
cg18778196	-0.0384793	1.4719e-12	2	-0.0013093	1.26167e-22	n.a.	n.a.	n.a.	n.a.	n.a.	n.a.	n.a.	n.a.	n.a.	yes
cg14999189	-0.0351045	1.5125e-12	2	-0.00102716	5.66982e-26	n.a.	n.a.	n.a.	n.a.	n.a.	n.a.	n.a.	n.a.	n.a.	yes
cg17940587	-0.0196458	1.5545e-12	2	-0.000866863	4.13729e-10	n.a.	n.a.	n.a.	n.a.	n.a.	n.a.	n.a.	n.a.	n.a.	yes
cg10148280	-0.0335736	1.75475e-12	2	n.a.	n.a.	n.a.	n.a.	-0.0054	4.42e-05	n.a.	n.a.	n.a.	n.a.	yes	n.a.
cg05433642	-0.0354776	1.82428e-12	2	-0.000910493	1.02929e-10	n.a.	n.a.	n.a.	n.a.	n.a.	n.a.	n.a.	n.a.	n.a.	yes
cg26052635	-0.0400075	2.30273e-12	2	-0.00137409	8.39814e-13	n.a.	n.a.	-0.0132	2.99e-06	n.a.	n.a.	n.a.	n.a.	n.a.	n.a.
cg24484352	-0.0364346	2.85519e-12	2	-0.000819401	3.19651e-12	n.a.	n.a.	-0.0057	2.95e-06	n.a.	n.a.	n.a.	n.a.	n.a.	n.a.
cg08810238	-0.030629	2.90259e-12	2	-0.00107053	4.86555e-21	n.a.	n.a.	n.a.	n.a.	n.a.	n.a.	n.a.	n.a.	n.a.	yes
cg03746015	-0.033504	3.9941e-12	2	-0.0016451	9.80573e-23	n.a.	n.a.	n.a.	n.a.	n.a.	n.a.	n.a.	n.a.	n.a.	yes
cg07858848	-0.026367	4.09107e-12	2	-0.00114612	6.94795e-15	n.a.	n.a.	n.a.	n.a.	n.a.	n.a.	n.a.	n.a.	n.a.	yes
cg11387340	-0.0376957	4.23505e-12	2	-0.000843699	6.38839e-15	n.a.	n.a.	n.a.	n.a.	n.a.	n.a.	n.a.	n.a.	yes	n.a.
cg24170529	-0.0278534	4.33714e-12	2	-0.000610526	1.30015e-15	n.a.	n.a.	-0.0052	0.000516	n.a.	n.a.	n.a.	n.a.	n.a.	n.a.
cg26233209	-0.035368	4.55226e-12	2	-0.000580515	1.55592e-09	n.a.	n.a.	-0.0046	0.000211	n.a.	n.a.	n.a.	n.a.	n.a.	n.a.
cg00066663	-0.0229968	4.75922e-12	2	-0.00071555	3.28498e-26	n.a.	n.a.	n.a.	n.a.	n.a.	n.a.	-0.112051	1.33223e-05	n.a.	n.a.
cg10385101	-0.0372168	4.77027e-12	2	-0.000861276	2.1581e-10	n.a.	n.a.	n.a.	n.a.	n.a.	n.a.	n.a.	n.a.	n.a.	yes
cg02597894	-0.0364382	4.94896e-12	2	-0.000927101	4.63874e-23	n.a.	n.a.	n.a.	n.a.	n.a.	n.a.	n.a.	n.a.	n.a.	yes
cg09626867	-0.0339618	5.16934e-12	2	-0.00136156	9.7847e-14	n.a.	n.a.	n.a.	n.a.	n.a.	n.a.	n.a.	n.a.	n.a.	yes
cg11783834	-0.0218613	5.22299e-12	2	-0.00100614	7.01812e-27	n.a.	n.a.	n.a.	n.a.	n.a.	n.a.	n.a.	n.a.	n.a.	yes
cg23730027	-0.0386983	5.45935e-12	2	-0.00175749	9.87194e-20	n.a.	n.a.	-0.0128	7.05e-10	n.a.	n.a.	n.a.	n.a.	n.a.	n.a.
cg17338821	-0.0339024	5.75617e-12	2	-0.000816136	6.54689e-16	n.a.	n.a.	-0.0068	9.32e-06	n.a.	n.a.	n.a.	n.a.	n.a.	n.a.
cg00299736	-0.031738	6.12024e-12	2	-0.00100406	7.12358e-29	n.a.	n.a.	-0.0097	5.45e-12	n.a.	n.a.	n.a.	n.a.	n.a.	n.a.
cg14093474	-0.0254397	7.20252e-12	2	-0.00069178	5.25237e-16	n.a.	n.a.	-0.0057	6.34e-05	n.a.	n.a.	n.a.	n.a.	n.a.	n.a.
cg17901584	-0.0219109	7.27897e-12	2	-0.000886826	7.03984e-11	n.a.	n.a.	n.a.	n.a.	n.a.	n.a.	n.a.	n.a.	n.a.	yes
cg22724765	-0.0360411	7.48229e-12	2	-0.0010524	9.65489e-13	n.a.	n.a.	n.a.	n.a.	n.a.	n.a.	n.a.	n.a.	n.a.	yes
cg10714509	-0.037094	7.56992e-12	2	-0.00130285	2.56857e-15	n.a.	n.a.	n.a.	n.a.	n.a.	n.a.	n.a.	n.a.	n.a.	yes
cg07217350	-0.0345621	8.46078e-12	2	n.a.	n.a.	n.a.	n.a.	-0.0126	4.03e-07	n.a.	n.a.	n.a.	n.a.	n.a.	yes
cg26677004	0.0340605	8.68414e-12	2	0.000963347	6.81524e-20	n.a.	n.a.	0.0053	7.8e-05	n.a.	n.a.	n.a.	n.a.	n.a.	n.a.
cg04417773	-0.0318033	8.709e-12	2	-0.000329859	7.83203e-12	n.a.	n.a.	n.a.	n.a.	n.a.	n.a.	n.a.	n.a.	n.a.	yes
cg13487983	-0.033793	8.72563e-12	2	-0.000792395	8.00933e-29	n.a.	n.a.	-0.0047	0.00014	n.a.	n.a.	n.a.	n.a.	n.a.	n.a.
cg18515031	-0.0365432	8.7849e-12	2	-0.000730585	7.66398e-14	n.a.	n.a.	n.a.	n.a.	n.a.	n.a.	n.a.	n.a.	n.a.	yes
cg19576697	-0.0236363	9.41865e-12	2	-0.00103795	1.75836e-23	n.a.	n.a.	n.a.	n.a.	n.a.	n.a.	n.a.	n.a.	n.a.	yes
cg23355492	0.030567	9.48327e-12	2	0.00114074	3.84916e-20	n.a.	n.a.	n.a.	n.a.	n.a.	n.a.	n.a.	n.a.	n.a.	yes
cg06901890	-0.0340391	1.00415e-11	2	-0.000472035	5.02917e-08	n.a.	n.a.	-0.0065	1.63e-07	n.a.	n.a.	n.a.	n.a.	n.a.	n.a.
cg22606224	-0.0340743	1.0123e-11	2	-0.000331796	1.45362e-09	n.a.	n.a.	-0.005	2.2e-05	n.a.	n.a.	n.a.	n.a.	n.a.	n.a.
cg16348158	-0.0362454	1.02248e-11	2	-0.000740223	1.2624e-11	n.a.	n.a.	n.a.	n.a.	n.a.	n.a.	n.a.	n.a.	n.a.	yes
cg10156217	-0.0313121	1.10743e-11	2	n.a.	n.a.	n.a.	n.a.	-0.0068	2.25e-06	n.a.	n.a.	n.a.	n.a.	n.a.	yes
cg24931355	-0.0327347	1.11926e-11	2	-0.000863574	2.75382e-09	n.a.	n.a.	n.a.	n.a.	n.a.	n.a.	n.a.	n.a.	n.a.	yes
cg25134859	-0.0308941	1.12288e-11	2	-0.00088974	4.03345e-17	n.a.	n.a.	-0.0055	0.00023	n.a.	n.a.	n.a.	n.a.	n.a.	n.a.
cg01373189	-0.0343465	1.14664e-11	2	-0.00134482	1.3601e-27	n.a.	n.a.	n.a.	n.a.	n.a.	n.a.	n.a.	n.a.	n.a.	yes
cg14161821	-0.0342405	1.14896e-11	2	-0.0011756	1.32187e-15	n.a.	n.a.	n.a.	n.a.	n.a.	n.a.	n.a.	n.a.	n.a.	yes
cg11368628	-0.0260259	1.17362e-11	2	-0.00126002	4.09119e-38	n.a.	n.a.	n.a.	n.a.	n.a.	n.a.	n.a.	n.a.	n.a.	yes
cg25583651	-0.0314311	1.51145e-11	2	-0.00150922	2.90822e-23	n.a.	n.a.	n.a.	n.a.	n.a.	n.a.	n.a.	n.a.	n.a.	yes
cg06744585	0.0371843	1.61531e-11	2	0.0010761	2.29422e-18	n.a.	n.a.	n.a.	n.a.	n.a.	n.a.	n.a.	n.a.	n.a.	yes
cg27429749	-0.0383252	1.66396e-11	2	-0.000875446	3.93479e-12	n.a.	n.a.	n.a.	n.a.	n.a.	n.a.	n.a.	n.a.	n.a.	yes
cg01178924	0.0347669	1.73492e-11	2	0.000959015	2.78192e-13	n.a.	n.a.	0.0068	0.000536	n.a.	n.a.	n.a.	n.a.	n.a.	n.a.
cg10901633	-0.032462	1.872e-11	2	-0.000979042	3.10344e-14	n.a.	n.a.	n.a.	n.a.	n.a.	n.a.	n.a.	n.a.	n.a.	yes
cg17808882	0.0358397	2.03085e-11	2	0.000801314	3.01096e-14	n.a.	n.a.	0.0052	0.000303	n.a.	n.a.	n.a.	n.a.	n.a.	n.a.
cg07719604	-0.0347462	2.05045e-11	2	-0.00113038	2.66813e-25	n.a.	n.a.	n.a.	n.a.	n.a.	n.a.	n.a.	n.a.	n.a.	yes
cg04731988	-0.0347966	2.10479e-11	2	-0.00136997	8.92343e-19	n.a.	n.a.	n.a.	n.a.	n.a.	n.a.	n.a.	n.a.	n.a.	yes
cg13167816	-0.0246229	2.12092e-11	2	-0.00101328	1.40773e-24	n.a.	n.a.	-0.0101	6.68e-07	n.a.	n.a.	n.a.	n.a.	n.a.	n.a.
cg22940798	-0.0334393	2.20892e-11	2	-0.000668749	1.45164e-08	n.a.	n.a.	-0.0059	7.34e-06	n.a.	n.a.	n.a.	n.a.	n.a.	n.a.
cg22867816	-0.0296463	2.23992e-11	2	-0.00133088	2.50574e-17	n.a.	n.a.	n.a.	n.a.	n.a.	n.a.	n.a.	n.a.	n.a.	yes
cg01729066	-0.0341474	2.24811e-11	2	n.a.	n.a.	n.a.	n.a.	-0.0049	0.000222	n.a.	n.a.	n.a.	n.a.	n.a.	yes
cg21535931	-0.0356031	2.38088e-11	2	-0.000921425	1.61161e-12	n.a.	n.a.	-0.0082	5.99e-06	n.a.	n.a.	n.a.	n.a.	n.a.	n.a.
cg03958883	-0.0344669	2.39642e-11	2	-0.000869728	5.55937e-11	n.a.	n.a.	-0.0061	0.000385	n.a.	n.a.	n.a.	n.a.	n.a.	n.a.
cg01044662	-0.0351627	2.43146e-11	2	-0.00102166	4.81413e-13	n.a.	n.a.	-0.0076	8.38e-05	n.a.	n.a.	n.a.	n.a.	n.a.	n.a.
cg13428066	-0.0320681	2.79274e-11	2	-0.000968557	1.31857e-19	n.a.	n.a.	n.a.	n.a.	n.a.	n.a.	n.a.	n.a.	n.a.	yes
cg23523668	-0.0356925	2.99391e-11	2	-0.00118229	3.94451e-14	n.a.	n.a.	n.a.	n.a.	n.a.	n.a.	n.a.	n.a.	n.a.	yes
cg25486824	0.0348519	3.54834e-11	2	n.a.	n.a.	n.a.	n.a.	0.0105	1.63e-07	n.a.	n.a.	n.a.	n.a.	yes	n.a.
cg16137564	-0.0352135	3.65548e-11	2	-0.00120849	8.71421e-16	n.a.	n.a.	n.a.	n.a.	n.a.	n.a.	n.a.	n.a.	n.a.	yes
cg06832677	-0.0328269	3.99773e-11	2	-0.000876	2.2206e-13	n.a.	n.a.	n.a.	n.a.	n.a.	n.a.	n.a.	n.a.	n.a.	yes
cg04384912	-0.0350167	4.19721e-11	2	-0.000936294	2.18764e-15	n.a.	n.a.	n.a.	n.a.	n.a.	n.a.	n.a.	n.a.	n.a.	yes
cg09333580	-0.034871	4.70855e-11	2	-0.000854265	1.48771e-20	n.a.	n.a.	-0.0073	5.75e-06	n.a.	n.a.	n.a.	n.a.	n.a.	n.a.
cg05840541	-0.0365956	4.72331e-11	2	-0.00123252	1.0038e-19	n.a.	n.a.	n.a.	n.a.	n.a.	n.a.	n.a.	n.a.	n.a.	yes
cg15175129	-0.0221637	4.94413e-11	2	-0.000880545	1.09408e-16	n.a.	n.a.	n.a.	n.a.	n.a.	n.a.	n.a.	n.a.	n.a.	yes
cg13740339	-0.0279971	4.98075e-11	2	-0.000807864	1.49929e-13	n.a.	n.a.	-0.0066	0.000229	n.a.	n.a.	n.a.	n.a.	n.a.	n.a.
cg13222915	-0.0241577	5.06317e-11	2	-0.000851317	3.92838e-17	n.a.	n.a.	n.a.	n.a.	n.a.	n.a.	n.a.	n.a.	n.a.	yes
cg04228709	0.0371189	5.56948e-11	2	0.00104745	2.9916e-14	n.a.	n.a.	0.0051	2.84e-05	n.a.	n.a.	n.a.	n.a.	n.a.	n.a.
cg26189283	-0.0368655	5.97013e-11	2	-0.00119317	4.63975e-15	n.a.	n.a.	n.a.	n.a.	n.a.	n.a.	n.a.	n.a.	n.a.	yes
cg19240637	-0.0226379	6.25998e-11	2	-0.00101707	6.28729e-20	n.a.	n.a.	n.a.	n.a.	n.a.	n.a.	n.a.	n.a.	n.a.	yes
cg19851816	-0.0267803	6.8711e-11	2	-0.0019062	1.63832e-22	n.a.	n.a.	n.a.	n.a.	n.a.	n.a.	-0.22283	0.000122877	n.a.	n.a.
cg21932231	-0.0287663	7.43646e-11	2	-0.00121951	1.13338e-19	n.a.	n.a.	n.a.	n.a.	n.a.	n.a.	n.a.	n.a.	n.a.	yes
cg04185041	-0.0364331	7.53387e-11	2	-0.000780154	3.64964e-26	n.a.	n.a.	-0.0038	9.04e-05	n.a.	n.a.	n.a.	n.a.	n.a.	n.a.
cg13341412	-0.0361843	7.55955e-11	2	-0.000786726	1.25408e-14	n.a.	n.a.	n.a.	n.a.	n.a.	n.a.	-0.13509	9.0808e-06	n.a.	n.a.
cg23291039	0.0353757	7.93864e-11	2	0.000890823	2.98382e-23	n.a.	n.a.	0.0092	1.75e-09	n.a.	n.a.	n.a.	n.a.	n.a.	n.a.
cg14420108	-0.0380643	8.07569e-11	2	-0.000732786	1.40495e-12	n.a.	n.a.	-0.0068	1.82e-08	n.a.	n.a.	n.a.	n.a.	n.a.	n.a.
cg11039241	-0.0372548	8.1066e-11	2	-0.00134487	3.21263e-17	n.a.	n.a.	n.a.	n.a.	n.a.	n.a.	-0.166998	6.08918e-05	n.a.	n.a.
cg27064708	-0.0349388	8.20162e-11	2	-0.0012682	1.38366e-29	n.a.	n.a.	n.a.	n.a.	n.a.	n.a.	n.a.	n.a.	n.a.	yes
cg01373166	-0.0261983	8.24346e-11	2	-0.000856167	1.53987e-20	n.a.	n.a.	-0.0062	2.19e-05	n.a.	n.a.	n.a.	n.a.	n.a.	n.a.
cg27656786	-0.0342497	8.4387e-11	2	n.a.	n.a.	n.a.	n.a.	-0.0046	4.59e-05	n.a.	n.a.	n.a.	n.a.	n.a.	yes
cg10053779	-0.0279888	8.65882e-11	2	-0.000642304	9.51958e-08	n.a.	n.a.	n.a.	n.a.	n.a.	n.a.	n.a.	n.a.	n.a.	yes
cg13547237	-0.0320638	9.40165e-11	2	-0.000690462	1.99339e-14	n.a.	n.a.	-0.0065	2.35e-06	n.a.	n.a.	n.a.	n.a.	n.a.	n.a.
cg24949488	-0.0301131	9.93088e-11	2	-0.000647432	4.89436e-10	n.a.	n.a.	n.a.	n.a.	n.a.	n.a.	n.a.	n.a.	n.a.	yes
cg05187003	-0.0316106	1.09634e-10	2	-0.000693232	9.04016e-15	n.a.	n.a.	n.a.	n.a.	n.a.	n.a.	n.a.	n.a.	n.a.	yes
cg24215776	-0.032233	1.17603e-10	2	-0.000733972	1.39119e-14	n.a.	n.a.	-0.0086	8.33e-07	n.a.	n.a.	n.a.	n.a.	n.a.	n.a.
cg12155547	-0.0342355	1.19512e-10	2	-0.000882979	4.38025e-09	n.a.	n.a.	n.a.	n.a.	n.a.	n.a.	n.a.	n.a.	n.a.	yes
cg18217136	0.031922	1.23836e-10	2	0.000854273	6.62094e-24	n.a.	n.a.	n.a.	n.a.	5.58	3.4e-08	n.a.	n.a.	n.a.	n.a.
cg22896917	-0.0327587	1.26091e-10	2	-0.000617962	4.36859e-11	n.a.	n.a.	n.a.	n.a.	n.a.	n.a.	n.a.	n.a.	n.a.	yes
cg24154161	-0.0363669	1.42742e-10	2	n.a.	n.a.	n.a.	n.a.	-0.0053	0.000586	n.a.	n.a.	n.a.	n.a.	n.a.	yes
cg17817047	-0.0315471	1.46893e-10	2	n.a.	n.a.	n.a.	n.a.	-0.0079	1.07e-07	n.a.	n.a.	n.a.	n.a.	n.a.	yes
cg12081645	-0.0184476	1.52295e-10	2	-0.00143461	1.80198e-24	n.a.	n.a.	n.a.	n.a.	n.a.	n.a.	n.a.	n.a.	n.a.	yes
cg22417398	-0.0331613	1.58128e-10	2	-0.000472985	8.53843e-11	n.a.	n.a.	-0.0033	6.71e-05	n.a.	n.a.	n.a.	n.a.	n.a.	n.a.
cg00112238	-0.024232	1.87935e-10	2	-0.0011546	2.58751e-14	n.a.	n.a.	-0.0098	0.000146	n.a.	n.a.	n.a.	n.a.	n.a.	n.a.
cg09804616	-0.0316369	1.90932e-10	2	-0.000913667	2.04739e-17	n.a.	n.a.	n.a.	n.a.	n.a.	n.a.	n.a.	n.a.	n.a.	yes
cg06535156	0.0349578	1.91293e-10	2	0.00074611	7.28076e-15	n.a.	n.a.	0.003	2.76e-05	n.a.	n.a.	n.a.	n.a.	n.a.	n.a.
cg17724184	-0.0312746	2.05021e-10	2	-0.00101323	5.66471e-12	n.a.	n.a.	n.a.	n.a.	n.a.	n.a.	n.a.	n.a.	n.a.	yes
cg00290355	0.0346498	2.11484e-10	2	n.a.	n.a.	n.a.	n.a.	0.0068	5.21e-07	n.a.	n.a.	n.a.	n.a.	n.a.	yes
cg08360771	-0.0310085	2.28283e-10	2	-0.000965539	1.34632e-13	n.a.	n.a.	n.a.	n.a.	n.a.	n.a.	n.a.	n.a.	n.a.	yes
cg18137244	-0.0313376	2.33136e-10	2	-0.000605144	1.10511e-11	n.a.	n.a.	-0.0062	2.06e-06	n.a.	n.a.	n.a.	n.a.	n.a.	n.a.
cg26224354	-0.032206	2.35951e-10	2	-0.000701577	7.01768e-10	n.a.	n.a.	-0.0055	8.92e-06	n.a.	n.a.	n.a.	n.a.	n.a.	n.a.
cg09825327	-0.0218614	2.60437e-10	2	-0.000534925	1.21415e-10	n.a.	n.a.	-0.0069	0.000126	n.a.	n.a.	n.a.	n.a.	n.a.	n.a.
cg20793071	-0.0277852	2.66647e-10	2	-0.000562923	7.47185e-11	n.a.	n.a.	n.a.	n.a.	n.a.	n.a.	n.a.	n.a.	n.a.	yes
cg06682445	0.0301959	2.73517e-10	2	0.000862672	1.03275e-13	n.a.	n.a.	n.a.	n.a.	n.a.	n.a.	0.146317	0.000209319	n.a.	n.a.
cg03479209	-0.0199469	2.86028e-10	2	-0.00104776	8.69447e-16	n.a.	n.a.	n.a.	n.a.	n.a.	n.a.	n.a.	n.a.	n.a.	yes
cg16398956	-0.0334882	2.89034e-10	2	-0.00104645	3.18913e-34	n.a.	n.a.	-0.0061	3.9e-05	n.a.	n.a.	n.a.	n.a.	n.a.	n.a.
cg27107685	-0.023772	2.8994e-10	2	-0.000964899	9.0616e-34	n.a.	n.a.	-0.0056	4.37e-05	n.a.	n.a.	n.a.	n.a.	n.a.	n.a.
cg25586410	-0.0334191	3.11151e-10	2	-0.001104	2.82912e-09	n.a.	n.a.	n.a.	n.a.	n.a.	n.a.	n.a.	n.a.	n.a.	yes
cg11598872	-0.0249577	3.15186e-10	2	-0.00078042	2.84012e-13	n.a.	n.a.	n.a.	n.a.	n.a.	n.a.	n.a.	n.a.	n.a.	yes
cg07060794	-0.0225859	3.26557e-10	2	-0.000930475	3.52632e-16	n.a.	n.a.	n.a.	n.a.	n.a.	n.a.	n.a.	n.a.	n.a.	yes
cg19672145	0.0357353	3.43923e-10	2	0.000524824	1.24761e-19	n.a.	n.a.	0.0037	0.000172	n.a.	n.a.	n.a.	n.a.	n.a.	n.a.
cg10179949	-0.0305683	3.51763e-10	2	-0.000537944	5.92419e-22	n.a.	n.a.	-0.008	8.12e-09	n.a.	n.a.	n.a.	n.a.	n.a.	n.a.
cg07770777	-0.0321853	3.78521e-10	2	-0.00220076	1.4851e-27	n.a.	n.a.	n.a.	n.a.	n.a.	n.a.	n.a.	n.a.	n.a.	yes
cg11163555	-0.0221882	4.15802e-10	2	-0.00091121	2.92185e-15	n.a.	n.a.	n.a.	n.a.	n.a.	n.a.	n.a.	n.a.	n.a.	yes
cg27633342	-0.0347366	4.18206e-10	2	-0.00113033	2.23374e-20	n.a.	n.a.	n.a.	n.a.	n.a.	n.a.	n.a.	n.a.	n.a.	yes
cg20364632	-0.0351713	4.39197e-10	2	-0.00118029	1.15941e-14	n.a.	n.a.	n.a.	n.a.	n.a.	n.a.	n.a.	n.a.	n.a.	yes
cg20327845	-0.0314236	4.61764e-10	2	-0.00165151	6.9748e-19	n.a.	n.a.	n.a.	n.a.	n.a.	n.a.	n.a.	n.a.	n.a.	yes
cg15893360	-0.0333661	4.63223e-10	2	-0.000921078	8.38162e-13	n.a.	n.a.	-0.0044	0.000984	n.a.	n.a.	n.a.	n.a.	n.a.	n.a.
cg15085899	-0.0305739	4.65154e-10	2	-0.00233256	4.5553e-24	n.a.	n.a.	-0.0123	0.000909	n.a.	n.a.	n.a.	n.a.	n.a.	n.a.
cg13976502	-0.0315041	4.82772e-10	2	-0.000578521	2.6456e-09	n.a.	n.a.	-0.005	0.000251	n.a.	n.a.	n.a.	n.a.	n.a.	n.a.
cg19843457	-0.024628	5.16015e-10	2	-0.00151165	2.7278e-25	n.a.	n.a.	n.a.	n.a.	n.a.	n.a.	n.a.	n.a.	n.a.	yes
cg08039560	-0.0248867	5.5327e-10	2	-0.000537826	5.04274e-16	n.a.	n.a.	-0.0056	3.81e-05	n.a.	n.a.	n.a.	n.a.	n.a.	n.a.
cg26700215	-0.0308989	5.68422e-10	2	-0.0012632	4.74007e-13	n.a.	n.a.	n.a.	n.a.	n.a.	n.a.	n.a.	n.a.	n.a.	yes
cg19258882	0.0339845	6.11687e-10	2	0.000751074	1.01966e-16	n.a.	n.a.	0.0049	8.3e-06	n.a.	n.a.	n.a.	n.a.	n.a.	n.a.
cg26280911	-0.0300949	6.35163e-10	2	-0.000808176	8.61979e-28	n.a.	n.a.	-0.0069	7.89e-10	n.a.	n.a.	n.a.	n.a.	n.a.	n.a.
cg12816198	-0.0327034	6.36228e-10	2	-0.000580827	1.78777e-09	n.a.	n.a.	n.a.	n.a.	n.a.	n.a.	n.a.	n.a.	n.a.	yes
cg24621042	-0.0208384	7.17795e-10	2	-0.000763417	1.30701e-14	n.a.	n.a.	n.a.	n.a.	n.a.	n.a.	n.a.	n.a.	n.a.	yes
cg08261525	-0.0330305	7.26098e-10	2	-0.000799184	7.87636e-11	n.a.	n.a.	n.a.	n.a.	n.a.	n.a.	n.a.	n.a.	n.a.	yes
cg16773741	0.0320539	7.71451e-10	2	0.00137081	3.57186e-18	n.a.	n.a.	n.a.	n.a.	5.77	1.2e-08	n.a.	n.a.	n.a.	n.a.
cg07285673	-0.028997	8.05035e-10	2	-0.000686718	1.0812e-16	n.a.	n.a.	-0.0041	0.000194	n.a.	n.a.	n.a.	n.a.	n.a.	n.a.
cg20864214	0.0350137	8.48892e-10	2	n.a.	n.a.	n.a.	n.a.	n.a.	n.a.	n.a.	n.a.	0.191541	8.7746e-05	yes	n.a.
cg10975897	-0.0281728	9.24818e-10	2	-0.00101863	1.1291e-17	n.a.	n.a.	-0.0095	9.73e-05	n.a.	n.a.	n.a.	n.a.	n.a.	n.a.
cg00227093	-0.0197382	9.5007e-10	2	-0.000904707	9.52735e-20	n.a.	n.a.	n.a.	n.a.	n.a.	n.a.	n.a.	n.a.	n.a.	yes
cg26827653	0.0326325	1.01132e-09	2	0.000650479	2.06084e-10	n.a.	n.a.	0.0067	1.71e-06	n.a.	n.a.	n.a.	n.a.	n.a.	n.a.
cg05087455	-0.016383	1.10422e-09	2	-0.000841675	1.75939e-18	n.a.	n.a.	n.a.	n.a.	n.a.	n.a.	n.a.	n.a.	n.a.	yes
cg10619379	-0.0242918	1.11703e-09	2	-0.000575582	1.30465e-08	n.a.	n.a.	-0.0055	0.000548	n.a.	n.a.	n.a.	n.a.	n.a.	n.a.
cg02493846	-0.0252487	1.17008e-09	2	-0.00126973	3.44954e-24	n.a.	n.a.	n.a.	n.a.	n.a.	n.a.	n.a.	n.a.	n.a.	yes
cg07796002	-0.0276108	1.25761e-09	2	-0.000652848	3.55473e-23	n.a.	n.a.	-0.0069	4.87e-05	n.a.	n.a.	n.a.	n.a.	n.a.	n.a.
cg01936839	-0.0324485	1.28072e-09	2	-0.00133066	3.99557e-20	n.a.	n.a.	n.a.	n.a.	n.a.	n.a.	n.a.	n.a.	n.a.	yes
cg22787719	-0.0282906	1.28802e-09	2	-0.00118407	5.77075e-18	n.a.	n.a.	n.a.	n.a.	n.a.	n.a.	n.a.	n.a.	n.a.	yes
cg18503234	-0.0272166	1.30188e-09	2	-0.00102243	4.86577e-18	n.a.	n.a.	n.a.	n.a.	n.a.	n.a.	n.a.	n.a.	n.a.	yes
cg20551922	0.0330263	1.30926e-09	2	0.000650827	2.25678e-14	n.a.	n.a.	n.a.	n.a.	n.a.	n.a.	0.0964195	0.00010047	n.a.	n.a.
cg18282388	-0.0307769	1.39111e-09	2	-0.000979096	4.89322e-11	n.a.	n.a.	n.a.	n.a.	n.a.	n.a.	n.a.	n.a.	n.a.	yes
cg04945216	-0.0303829	1.43205e-09	2	-0.0018719	6.29843e-18	n.a.	n.a.	n.a.	n.a.	n.a.	n.a.	n.a.	n.a.	n.a.	yes
cg12490887	0.0311474	1.43371e-09	2	0.000746201	3.95207e-16	n.a.	n.a.	0.0068	2.97e-08	n.a.	n.a.	n.a.	n.a.	n.a.	n.a.
cg22016731	-0.0252986	1.44788e-09	2	-0.000333795	1.78104e-08	n.a.	n.a.	-0.0044	6.2e-05	n.a.	n.a.	n.a.	n.a.	n.a.	n.a.
cg06928797	-0.0201339	1.52386e-09	2	-0.000688451	5.20912e-16	n.a.	n.a.	n.a.	n.a.	n.a.	n.a.	n.a.	n.a.	n.a.	yes
cg22114489	-0.0310653	1.55058e-09	2	-0.000911979	5.66718e-10	n.a.	n.a.	n.a.	n.a.	n.a.	n.a.	n.a.	n.a.	n.a.	yes
cg16463452	-0.0187856	1.59639e-09	2	-0.000905011	3.14816e-13	n.a.	n.a.	n.a.	n.a.	n.a.	n.a.	n.a.	n.a.	n.a.	yes
cg02402882	-0.0315115	1.65574e-09	2	-0.000793026	2.82294e-12	n.a.	n.a.	n.a.	n.a.	n.a.	n.a.	n.a.	n.a.	n.a.	yes
cg21850518	0.0323782	1.65984e-09	2	0.000521538	1.05266e-09	n.a.	n.a.	0.0051	0.000526	n.a.	n.a.	n.a.	n.a.	n.a.	n.a.
cg17801546	-0.031733	1.66578e-09	2	-0.00105797	7.0517e-18	n.a.	n.a.	-0.0085	5.65e-06	n.a.	n.a.	n.a.	n.a.	n.a.	n.a.
cg05181279	-0.0253081	1.70007e-09	2	n.a.	n.a.	n.a.	n.a.	n.a.	n.a.	n.a.	n.a.	-0.0988317	7.0761e-06	n.a.	yes
cg09276998	-0.0337496	1.70565e-09	2	-0.0010342	5.96406e-16	n.a.	n.a.	-0.0085	4.61e-07	n.a.	n.a.	n.a.	n.a.	n.a.	n.a.
cg09191626	0.0313996	1.72279e-09	2	0.000784204	3.68079e-13	n.a.	n.a.	0.0079	1.96e-08	n.a.	n.a.	n.a.	n.a.	n.a.	n.a.
cg01243072	-0.0293417	1.86276e-09	2	-0.000546962	6.22251e-09	n.a.	n.a.	-0.0091	2.54e-06	n.a.	n.a.	n.a.	n.a.	n.a.	n.a.
cg11864574	0.0319375	1.89467e-09	2	0.00144878	7.131e-16	n.a.	n.a.	n.a.	n.a.	n.a.	n.a.	n.a.	n.a.	n.a.	yes
cg08631357	-0.0339055	1.90146e-09	2	-0.000957383	6.49822e-13	n.a.	n.a.	n.a.	n.a.	-5.43	7.7e-08	n.a.	n.a.	n.a.	n.a.
cg07483304	-0.0333915	1.90929e-09	2	-0.00105544	7.94905e-29	n.a.	n.a.	n.a.	n.a.	n.a.	n.a.	n.a.	n.a.	n.a.	yes
cg08113187	-0.0293406	2.06572e-09	2	-0.000873212	1.43441e-09	n.a.	n.a.	-0.0102	5.42e-05	n.a.	n.a.	n.a.	n.a.	n.a.	n.a.
cg02522196	-0.0299805	2.1097e-09	2	n.a.	n.a.	n.a.	n.a.	-0.0128	3.28e-10	n.a.	n.a.	n.a.	n.a.	n.a.	yes
cg19695266	-0.0314093	2.24654e-09	2	-0.00075382	4.0582e-35	n.a.	n.a.	-0.0051	4.1e-05	n.a.	n.a.	n.a.	n.a.	n.a.	n.a.
cg00351443	0.030772	2.40075e-09	2	0.000704306	3.84804e-15	n.a.	n.a.	0.0058	5.39e-08	n.a.	n.a.	n.a.	n.a.	n.a.	n.a.
cg26096752	-0.0331931	2.40552e-09	2	-0.00227153	1.84074e-17	n.a.	n.a.	n.a.	n.a.	n.a.	n.a.	n.a.	n.a.	n.a.	yes
cg16021018	-0.0344519	2.48616e-09	2	-0.000848759	1.48587e-11	n.a.	n.a.	n.a.	n.a.	n.a.	n.a.	n.a.	n.a.	n.a.	yes
cg22928599	0.0306438	2.50382e-09	2	0.000585335	1.28462e-16	n.a.	n.a.	0.0042	2.03e-05	n.a.	n.a.	n.a.	n.a.	n.a.	n.a.
cg02716826	-0.0328079	2.53135e-09	2	-0.001085	4.61613e-20	n.a.	n.a.	n.a.	n.a.	n.a.	n.a.	n.a.	n.a.	n.a.	yes
cg08594681	-0.0310137	2.7055e-09	2	-0.00143314	5.72425e-22	n.a.	n.a.	n.a.	n.a.	n.a.	n.a.	n.a.	n.a.	n.a.	yes
cg21707172	0.0339972	2.76786e-09	2	0.00103982	2.10107e-13	n.a.	n.a.	0.0072	2.76e-05	n.a.	n.a.	n.a.	n.a.	n.a.	n.a.
cg10805880	-0.0324243	2.78194e-09	2	-0.000622742	4.03485e-14	n.a.	n.a.	n.a.	n.a.	n.a.	n.a.	n.a.	n.a.	n.a.	yes
cg05093811	-0.0279145	2.83213e-09	2	-0.000746055	3.56482e-08	n.a.	n.a.	n.a.	n.a.	n.a.	n.a.	n.a.	n.a.	n.a.	yes
cg05830220	-0.0332423	2.86422e-09	2	-0.00155436	1.6981e-21	n.a.	n.a.	n.a.	n.a.	n.a.	n.a.	n.a.	n.a.	n.a.	yes
cg06635952	-0.0320076	2.92395e-09	2	-0.00120307	1.47002e-19	n.a.	n.a.	n.a.	n.a.	n.a.	n.a.	n.a.	n.a.	n.a.	yes
cg18464823	-0.0304045	3.08832e-09	2	-0.000765588	2.19741e-10	n.a.	n.a.	n.a.	n.a.	n.a.	n.a.	n.a.	n.a.	n.a.	yes
cg20907614	-0.0234317	3.18012e-09	2	-0.000829876	1.50812e-08	n.a.	n.a.	n.a.	n.a.	n.a.	n.a.	n.a.	n.a.	n.a.	yes
cg09772299	0.0306794	3.2425e-09	2	0.000714992	8.4348e-16	n.a.	n.a.	0.0046	0.000148	n.a.	n.a.	n.a.	n.a.	n.a.	n.a.
cg25368647	-0.0280458	3.26158e-09	2	-0.00101324	4.50572e-17	n.a.	n.a.	n.a.	n.a.	n.a.	n.a.	n.a.	n.a.	n.a.	yes
cg06474225	-0.0213288	3.32027e-09	2	-0.00113244	1.31057e-12	n.a.	n.a.	n.a.	n.a.	n.a.	n.a.	n.a.	n.a.	n.a.	yes
cg26890706	0.0305465	3.35086e-09	2	0.00102325	2.3295e-15	n.a.	n.a.	n.a.	n.a.	n.a.	n.a.	n.a.	n.a.	n.a.	yes
cg05251190	-0.0313698	3.37891e-09	2	-0.000892694	1.94596e-11	n.a.	n.a.	n.a.	n.a.	n.a.	n.a.	n.a.	n.a.	n.a.	yes
cg27000590	0.0324025	3.43295e-09	2	0.000505852	1.28347e-12	n.a.	n.a.	n.a.	n.a.	n.a.	n.a.	0.0910383	0.000193674	n.a.	n.a.
cg22065124	0.0323388	3.5231e-09	2	0.000822846	3.87525e-10	n.a.	n.a.	n.a.	n.a.	n.a.	n.a.	n.a.	n.a.	n.a.	yes
cg06763375	-0.0272741	3.69411e-09	2	-0.000742538	1.55815e-17	n.a.	n.a.	-0.0048	0.000121	n.a.	n.a.	n.a.	n.a.	n.a.	n.a.
cg23512275	-0.0265615	4.179e-09	2	-0.00073176	3.51367e-12	n.a.	n.a.	-0.0074	2.26e-06	n.a.	n.a.	n.a.	n.a.	n.a.	n.a.
cg10025830	-0.0269892	4.21488e-09	2	-0.00058567	2.07716e-20	n.a.	n.a.	-0.0045	0.000108	n.a.	n.a.	n.a.	n.a.	n.a.	n.a.
cg26724726	-0.0280468	4.23965e-09	2	-0.000430548	5.89588e-10	n.a.	n.a.	-0.0053	2.71e-06	n.a.	n.a.	n.a.	n.a.	n.a.	n.a.
cg02301079	-0.0274108	4.469e-09	2	-0.000873978	1.74748e-10	n.a.	n.a.	-0.0094	8.84e-06	n.a.	n.a.	n.a.	n.a.	n.a.	n.a.
cg03487027	0.0329663	4.52497e-09	2	0.000828626	2.83906e-11	n.a.	n.a.	n.a.	n.a.	n.a.	n.a.	n.a.	n.a.	n.a.	yes
cg07504977	-0.029883	4.53132e-09	2	-0.000841944	1.00719e-11	n.a.	n.a.	-0.0062	6.15e-06	n.a.	n.a.	n.a.	n.a.	n.a.	n.a.
cg27315157	-0.0384815	4.67075e-09	2	n.a.	n.a.	n.a.	n.a.	-0.014	5.05e-10	n.a.	n.a.	n.a.	n.a.	n.a.	yes
cg17339794	-0.0302462	4.77997e-09	2	-0.000786993	1.14081e-25	n.a.	n.a.	-0.0033	0.00026	n.a.	n.a.	n.a.	n.a.	n.a.	n.a.
cg19622662	-0.0315243	4.8074e-09	2	-0.000777239	2.44868e-14	n.a.	n.a.	-0.0064	0.000189	n.a.	n.a.	n.a.	n.a.	n.a.	n.a.
cg20059928	-0.0276961	4.86007e-09	2	-0.000739318	2.28246e-14	n.a.	n.a.	n.a.	n.a.	n.a.	n.a.	n.a.	n.a.	n.a.	yes
cg17662083	0.0280084	4.95705e-09	2	0.000881292	1.69468e-08	n.a.	n.a.	n.a.	n.a.	n.a.	n.a.	n.a.	n.a.	n.a.	yes
cg03463994	-0.029604	5.00164e-09	2	n.a.	n.a.	n.a.	n.a.	-0.0056	0.000347	n.a.	n.a.	n.a.	n.a.	n.a.	yes
cg09476130	0.0305783	5.15056e-09	2	0.000593137	7.7293e-10	n.a.	n.a.	0.0065	0.000525	n.a.	n.a.	n.a.	n.a.	n.a.	n.a.
cg03750061	-0.0295012	5.27264e-09	2	-0.000818619	5.78774e-11	n.a.	n.a.	n.a.	n.a.	n.a.	n.a.	n.a.	n.a.	n.a.	yes
cg09002358	-0.0289636	5.50275e-09	2	-0.000990135	3.44503e-13	n.a.	n.a.	n.a.	n.a.	n.a.	n.a.	n.a.	n.a.	n.a.	yes
cg16701167	0.0287843	5.54978e-09	2	n.a.	n.a.	n.a.	n.a.	n.a.	n.a.	n.a.	n.a.	0.191193	0.000169803	n.a.	yes
cg08869273	-0.0266189	5.67553e-09	2	-0.000669631	2.1243e-17	n.a.	n.a.	n.a.	n.a.	n.a.	n.a.	-0.0988391	6.53504e-05	n.a.	n.a.
cg05648303	-0.0303915	5.93298e-09	2	-0.0012183	1.47264e-10	n.a.	n.a.	n.a.	n.a.	n.a.	n.a.	n.a.	n.a.	n.a.	yes
cg25138553	-0.0274811	5.95311e-09	2	-0.000808592	1.95516e-13	n.a.	n.a.	n.a.	n.a.	n.a.	n.a.	n.a.	n.a.	n.a.	yes
cg03602233	-0.0269065	6.0351e-09	2	-0.000918692	2.73447e-22	n.a.	n.a.	-0.0074	6.38e-05	n.a.	n.a.	n.a.	n.a.	n.a.	n.a.
cg16684817	-0.0202283	6.12281e-09	2	-0.00094566	1.07211e-09	n.a.	n.a.	n.a.	n.a.	n.a.	n.a.	n.a.	n.a.	n.a.	yes
cg24890964	-0.0264637	6.13234e-09	2	-0.000820409	2.15739e-13	n.a.	n.a.	n.a.	n.a.	n.a.	n.a.	n.a.	n.a.	n.a.	yes
cg03753191	-0.0220059	6.17826e-09	2	-0.000636788	5.5663e-13	n.a.	n.a.	-0.0057	0.000551	n.a.	n.a.	n.a.	n.a.	n.a.	n.a.
cg13335054	-0.02875	6.28408e-09	2	-0.00116847	1.49484e-27	n.a.	n.a.	n.a.	n.a.	n.a.	n.a.	n.a.	n.a.	n.a.	yes
cg01004382	-0.0331107	6.29031e-09	2	-0.000759613	1.41142e-09	n.a.	n.a.	n.a.	n.a.	n.a.	n.a.	n.a.	n.a.	n.a.	yes
cg14398883	-0.0306905	6.54662e-09	2	-0.000697961	1.19294e-08	n.a.	n.a.	n.a.	n.a.	n.a.	n.a.	n.a.	n.a.	n.a.	yes
cg23679492	0.0227146	6.63165e-09	2	0.000613528	7.9551e-09	n.a.	n.a.	0.0072	6.82e-07	n.a.	n.a.	n.a.	n.a.	n.a.	n.a.
cg03418876	-0.0310008	6.71248e-09	2	n.a.	n.a.	n.a.	n.a.	-0.0062	8.54e-05	n.a.	n.a.	n.a.	n.a.	n.a.	yes
cg22365240	-0.0279336	6.87012e-09	2	-0.0010781	2.28301e-18	n.a.	n.a.	-0.0066	2.49e-06	n.a.	n.a.	n.a.	n.a.	n.a.	n.a.
cg19350357	-0.0329092	7.18016e-09	2	n.a.	n.a.	n.a.	n.a.	-0.0082	6.11e-06	n.a.	n.a.	n.a.	n.a.	n.a.	yes
cg19220719	-0.0262257	7.22838e-09	2	-0.00102441	9.64829e-19	n.a.	n.a.	n.a.	n.a.	n.a.	n.a.	n.a.	n.a.	n.a.	yes
cg26049998	-0.0310712	7.4653e-09	2	-0.00106475	6.27829e-13	n.a.	n.a.	n.a.	n.a.	n.a.	n.a.	n.a.	n.a.	n.a.	yes
cg13182599	-0.0278051	7.6227e-09	2	-0.00072906	3.26454e-13	n.a.	n.a.	-0.0044	0.000879	n.a.	n.a.	n.a.	n.a.	n.a.	n.a.
cg23367358	-0.0293661	7.71769e-09	2	-0.000945447	1.63417e-09	n.a.	n.a.	n.a.	n.a.	n.a.	n.a.	n.a.	n.a.	n.a.	yes
cg16057915	-0.0295713	7.85809e-09	2	-0.000921595	3.95985e-16	n.a.	n.a.	-0.0088	1.64e-06	n.a.	n.a.	n.a.	n.a.	n.a.	n.a.
cg15962969	0.028385	8.27246e-09	2	0.000805011	1.00963e-14	n.a.	n.a.	0.0062	8.8e-05	n.a.	n.a.	n.a.	n.a.	n.a.	n.a.
cg19818308	0.0306867	8.62119e-09	2	0.000785743	1.70975e-11	n.a.	n.a.	n.a.	n.a.	n.a.	n.a.	0.1423	0.000194163	n.a.	n.a.
cg01937809	-0.0285588	8.8979e-09	2	n.a.	n.a.	n.a.	n.a.	-0.0056	0.000352	n.a.	n.a.	n.a.	n.a.	yes	n.a.
cg21113478	-0.0212483	8.93197e-09	2	-0.000704228	8.98426e-09	n.a.	n.a.	n.a.	n.a.	n.a.	n.a.	n.a.	n.a.	n.a.	yes
cg02830467	-0.0310772	9.03371e-09	2	-0.000796576	2.74068e-08	n.a.	n.a.	n.a.	n.a.	n.a.	n.a.	n.a.	n.a.	n.a.	yes
cg25213452	-0.0295988	9.35822e-09	2	-0.00117901	1.43168e-23	n.a.	n.a.	n.a.	n.a.	n.a.	n.a.	n.a.	n.a.	n.a.	yes
cg00713294	-0.031149	9.50167e-09	2	n.a.	n.a.	n.a.	n.a.	-0.007	8.07e-05	n.a.	n.a.	n.a.	n.a.	n.a.	yes
cg16755922	0.0279882	9.78974e-09	2	0.00105115	2.50712e-18	n.a.	n.a.	n.a.	n.a.	n.a.	n.a.	0.10122	2.95074e-07	n.a.	n.a.
cg23674602	-0.0212558	9.96351e-09	2	-0.000863742	4.73391e-24	n.a.	n.a.	-0.006	0.000212	n.a.	n.a.	n.a.	n.a.	n.a.	n.a.
cg13478045	-0.032754	1.07556e-08	2	-0.0013303	2.60964e-11	n.a.	n.a.	n.a.	n.a.	n.a.	n.a.	-0.235717	3.4228e-06	n.a.	n.a.
cg16292768	-0.0253216	1.12659e-08	2	-0.000839722	3.86025e-12	n.a.	n.a.	n.a.	n.a.	n.a.	n.a.	n.a.	n.a.	n.a.	yes
cg26200585	0.0323922	1.12948e-08	2	n.a.	n.a.	n.a.	n.a.	n.a.	n.a.	n.a.	n.a.	0.100693	1.33686e-05	yes	n.a.
cg09432234	-0.0312456	1.14475e-08	2	-0.000840287	7.80011e-15	n.a.	n.a.	-0.0063	0.000161	n.a.	n.a.	n.a.	n.a.	n.a.	n.a.
cg05644602	-0.0176967	1.17933e-08	2	-0.000583391	1.58633e-08	n.a.	n.a.	n.a.	n.a.	n.a.	n.a.	n.a.	n.a.	n.a.	yes
cg14794735	0.0297511	1.19846e-08	2	0.000816131	2.85074e-09	n.a.	n.a.	n.a.	n.a.	n.a.	n.a.	n.a.	n.a.	n.a.	yes
cg08133584	0.0299567	1.20011e-08	2	0.00118786	1.72157e-19	n.a.	n.a.	0.0091	3.6e-09	n.a.	n.a.	n.a.	n.a.	n.a.	n.a.
cg10460946	-0.0309628	1.21007e-08	2	-0.00119948	8.14723e-14	n.a.	n.a.	-0.0085	0.000522	n.a.	n.a.	n.a.	n.a.	n.a.	n.a.
cg10045354	0.0293288	1.23451e-08	2	0.000749308	9.33551e-15	n.a.	n.a.	0.0058	1.37e-06	n.a.	n.a.	n.a.	n.a.	n.a.	n.a.
cg09349128	-0.018479	1.37538e-08	2	-0.000752254	4.00057e-19	n.a.	n.a.	n.a.	n.a.	n.a.	n.a.	n.a.	n.a.	n.a.	yes
cg16122424	0.0285237	1.3757e-08	2	0.00059302	8.16681e-11	n.a.	n.a.	n.a.	n.a.	n.a.	n.a.	n.a.	n.a.	n.a.	yes
cg07712198	-0.0201971	1.38399e-08	2	-0.000820619	9.47133e-08	n.a.	n.a.	n.a.	n.a.	n.a.	n.a.	n.a.	n.a.	n.a.	yes
cg04661709	0.0282479	1.42653e-08	2	0.00127773	6.76136e-14	n.a.	n.a.	n.a.	n.a.	n.a.	n.a.	n.a.	n.a.	n.a.	yes
cg06367607	0.0315427	1.47029e-08	2	0.000777859	7.00842e-15	n.a.	n.a.	n.a.	n.a.	n.a.	n.a.	n.a.	n.a.	yes	n.a.
cg10467098	-0.0296348	1.4933e-08	2	-0.000691075	1.3473e-15	n.a.	n.a.	-0.0061	1.07e-08	n.a.	n.a.	n.a.	n.a.	n.a.	n.a.
cg00700039	-0.0305543	1.521e-08	2	n.a.	n.a.	n.a.	n.a.	-0.0076	4.97e-07	n.a.	n.a.	n.a.	n.a.	n.a.	yes
cg10791696	0.0283227	1.54327e-08	2	0.000742726	1.85984e-09	n.a.	n.a.	0.0052	5.5e-05	n.a.	n.a.	n.a.	n.a.	n.a.	n.a.
cg07276621	0.0307958	1.57928e-08	2	0.00107478	1.08626e-11	n.a.	n.a.	n.a.	n.a.	n.a.	n.a.	n.a.	n.a.	n.a.	yes
cg14267542	-0.0301459	1.59081e-08	2	-0.000858591	1.30194e-17	n.a.	n.a.	-0.0048	0.000271	n.a.	n.a.	n.a.	n.a.	n.a.	n.a.
cg15702185	0.02824	1.62795e-08	2	0.000743701	1.99629e-12	n.a.	n.a.	n.a.	n.a.	n.a.	n.a.	0.188392	1.32044e-06	n.a.	n.a.
cg08016257	-0.0295628	1.64276e-08	2	-0.000737129	1.40221e-20	n.a.	n.a.	-0.0086	1.67e-06	n.a.	n.a.	n.a.	n.a.	n.a.	n.a.
cg27165456	-0.020545	1.67662e-08	2	-0.000991338	5.47362e-23	n.a.	n.a.	n.a.	n.a.	-5.43	7.8e-08	n.a.	n.a.	n.a.	n.a.
cg17105139	0.0263743	1.76021e-08	2	0.000809021	4.51685e-11	n.a.	n.a.	0.0056	9.97e-05	n.a.	n.a.	n.a.	n.a.	n.a.	n.a.
cg17397836	-0.0305782	1.79387e-08	2	-0.000818016	5.24994e-12	n.a.	n.a.	n.a.	n.a.	n.a.	n.a.	n.a.	n.a.	n.a.	yes
cg24736933	-0.0238861	1.83009e-08	2	-0.00138371	5.49605e-22	n.a.	n.a.	n.a.	n.a.	-5.73	1.5e-08	n.a.	n.a.	n.a.	n.a.
cg06895124	0.0177159	1.85848e-08	2	0.000694632	1.88401e-10	n.a.	n.a.	n.a.	n.a.	n.a.	n.a.	0.181872	9.81542e-07	n.a.	n.a.
cg26104196	-0.0266079	2.09856e-08	2	-0.000793385	8.18431e-16	n.a.	n.a.	-0.0063	1.43e-05	n.a.	n.a.	n.a.	n.a.	n.a.	n.a.
cg18030453	0.0285843	2.11657e-08	2	0.000641937	6.41199e-12	n.a.	n.a.	n.a.	n.a.	n.a.	n.a.	n.a.	n.a.	n.a.	yes
cg15847527	-0.0292857	2.20101e-08	2	-0.00066746	1.1621e-20	n.a.	n.a.	n.a.	n.a.	n.a.	n.a.	n.a.	n.a.	n.a.	yes
cg03395898	-0.02946	2.2022e-08	2	-0.000829614	6.35401e-09	n.a.	n.a.	-0.006	3.63e-06	n.a.	n.a.	n.a.	n.a.	n.a.	n.a.
cg06859463	0.029841	2.20616e-08	2	0.000572288	3.66874e-15	n.a.	n.a.	0.0043	9.02e-07	n.a.	n.a.	n.a.	n.a.	n.a.	n.a.
cg00688840	-0.0309897	2.20812e-08	2	-0.00241187	4.05885e-20	n.a.	n.a.	-0.0158	1.69e-07	n.a.	n.a.	n.a.	n.a.	n.a.	n.a.
cg13672800	-0.0300856	2.24535e-08	2	-0.00122548	9.71643e-25	n.a.	n.a.	n.a.	n.a.	n.a.	n.a.	n.a.	n.a.	n.a.	yes
cg09091752	-0.0252898	2.3444e-08	2	-0.000780773	7.74599e-18	n.a.	n.a.	n.a.	n.a.	-5.48	5.7e-08	n.a.	n.a.	n.a.	n.a.
cg15478483	0.0303185	2.35752e-08	2	n.a.	n.a.	n.a.	n.a.	0.009	7.59e-06	n.a.	n.a.	n.a.	n.a.	yes	n.a.
cg09079018	-0.0317738	2.39489e-08	2	-0.000502286	2.51514e-16	n.a.	n.a.	-0.0051	5.41e-10	n.a.	n.a.	n.a.	n.a.	n.a.	n.a.
cg07212837	-0.0273259	2.40874e-08	2	-0.000508608	1.25246e-13	n.a.	n.a.	-0.0026	0.000168	n.a.	n.a.	n.a.	n.a.	n.a.	n.a.
cg27615366	0.0280116	2.44913e-08	2	0.000572393	1.0743e-13	n.a.	n.a.	0.0039	5.3e-05	n.a.	n.a.	n.a.	n.a.	n.a.	n.a.
cg13675859	-0.0274879	2.45262e-08	2	-0.00120567	6.61202e-21	n.a.	n.a.	n.a.	n.a.	-7.72	3.9e-14	n.a.	n.a.	n.a.	n.a.
cg13175329	-0.0268748	2.46489e-08	2	-0.000775032	1.31549e-12	n.a.	n.a.	n.a.	n.a.	n.a.	n.a.	n.a.	n.a.	n.a.	yes
cg05012902	-0.0259243	2.48194e-08	2	n.a.	n.a.	n.a.	n.a.	-0.0077	8.31e-08	n.a.	n.a.	-0.105838	7.62036e-05	n.a.	n.a.
cg22098511	-0.0261912	2.5763e-08	2	-0.000473327	9.44044e-12	n.a.	n.a.	-0.0052	8.43e-07	n.a.	n.a.	n.a.	n.a.	n.a.	n.a.
cg00152259	-0.0304012	2.61242e-08	2	-0.000406959	2.80264e-11	n.a.	n.a.	n.a.	n.a.	n.a.	n.a.	-0.118512	1.38989e-06	n.a.	n.a.
cg17288288	0.0297877	2.67268e-08	2	0.000707993	6.72835e-09	n.a.	n.a.	n.a.	n.a.	n.a.	n.a.	n.a.	n.a.	n.a.	yes
cg05673882	-0.0316341	2.77968e-08	2	n.a.	n.a.	n.a.	n.a.	-0.0056	0.00086	n.a.	n.a.	n.a.	n.a.	n.a.	yes
cg16884222	-0.0270831	2.90781e-08	2	-0.00106673	9.02717e-17	n.a.	n.a.	n.a.	n.a.	n.a.	n.a.	n.a.	n.a.	yes	n.a.
cg19674878	-0.0303326	2.91078e-08	2	-0.000648695	2.51621e-11	n.a.	n.a.	-0.0042	3.46e-06	n.a.	n.a.	n.a.	n.a.	n.a.	n.a.
cg24247370	-0.0306878	2.94281e-08	2	-0.000685258	3.93834e-12	n.a.	n.a.	n.a.	n.a.	n.a.	n.a.	n.a.	n.a.	n.a.	yes
cg24939194	-0.023656	2.95506e-08	2	-0.000848093	8.0311e-17	n.a.	n.a.	-0.0073	3.59e-05	n.a.	n.a.	n.a.	n.a.	n.a.	n.a.
cg05626128	-0.0242591	2.99763e-08	2	-0.00069398	4.44964e-11	n.a.	n.a.	n.a.	n.a.	n.a.	n.a.	n.a.	n.a.	n.a.	yes
cg04037585	0.0297547	3.09144e-08	2	0.00121205	2.84403e-16	n.a.	n.a.	0.0097	3.18e-06	n.a.	n.a.	n.a.	n.a.	n.a.	n.a.
cg05412930	-0.0321293	3.27501e-08	2	n.a.	n.a.	n.a.	n.a.	-0.0054	1.17e-05	n.a.	n.a.	n.a.	n.a.	n.a.	yes
cg26644674	-0.0275835	3.40482e-08	2	-0.000739311	3.10028e-09	n.a.	n.a.	n.a.	n.a.	n.a.	n.a.	n.a.	n.a.	n.a.	yes
cg00458681	-0.0313403	3.42121e-08	2	n.a.	n.a.	n.a.	n.a.	-0.0116	2.96e-05	n.a.	n.a.	n.a.	n.a.	n.a.	yes
cg09533845	-0.0243412	3.52134e-08	2	-0.000478896	6.01591e-08	n.a.	n.a.	-0.0049	3.25e-08	n.a.	n.a.	n.a.	n.a.	n.a.	n.a.
cg13783238	-0.025893	3.52366e-08	2	-0.00105383	1.79955e-11	n.a.	n.a.	-0.0082	4.01e-05	n.a.	n.a.	n.a.	n.a.	n.a.	n.a.
cg27403406	-0.0245826	3.62411e-08	2	n.a.	n.a.	n.a.	n.a.	-0.0074	0.00058	n.a.	n.a.	n.a.	n.a.	n.a.	yes
cg26799474	-0.0287197	3.62415e-08	2	-0.00131713	3.65922e-11	n.a.	n.a.	-0.0087	0.000256	n.a.	n.a.	n.a.	n.a.	n.a.	n.a.
cg11386011	0.0272272	3.64459e-08	2	n.a.	n.a.	n.a.	n.a.	0.0105	3.92e-05	n.a.	n.a.	n.a.	n.a.	yes	n.a.
cg10987503	0.0261042	3.76767e-08	2	0.000547621	3.54751e-09	n.a.	n.a.	n.a.	n.a.	n.a.	n.a.	n.a.	n.a.	n.a.	yes
cg18942579	-0.0292684	3.78646e-08	2	-0.00139104	3.00848e-17	n.a.	n.a.	n.a.	n.a.	n.a.	n.a.	n.a.	n.a.	n.a.	yes
cg21147708	-0.0280835	3.84378e-08	2	-0.00093828	1.68214e-09	n.a.	n.a.	n.a.	n.a.	n.a.	n.a.	n.a.	n.a.	n.a.	yes
cg01765641	0.0268428	4.02729e-08	2	0.000750571	3.59712e-14	n.a.	n.a.	n.a.	n.a.	n.a.	n.a.	n.a.	n.a.	n.a.	yes
cg12856114	-0.0296986	4.12911e-08	2	-0.000995831	1.38136e-13	n.a.	n.a.	n.a.	n.a.	n.a.	n.a.	n.a.	n.a.	n.a.	yes
cg02461269	-0.0164877	4.27466e-08	2	-0.000636647	1.68605e-11	n.a.	n.a.	n.a.	n.a.	n.a.	n.a.	n.a.	n.a.	n.a.	yes
cg14348967	-0.0302577	4.37324e-08	2	-0.00146829	9.12201e-17	n.a.	n.a.	n.a.	n.a.	n.a.	n.a.	n.a.	n.a.	n.a.	yes
cg19039313	-0.0305814	4.53273e-08	2	n.a.	n.a.	n.a.	n.a.	-0.0055	0.000176	n.a.	n.a.	n.a.	n.a.	yes	n.a.
cg20372666	-0.0302034	4.62321e-08	2	-0.000766519	1.5247e-11	n.a.	n.a.	n.a.	n.a.	n.a.	n.a.	n.a.	n.a.	n.a.	yes
cg12741639	-0.0315439	4.67675e-08	2	n.a.	n.a.	n.a.	n.a.	-0.0041	2.16e-07	n.a.	n.a.	-0.123414	1.9196e-05	n.a.	n.a.
cg16647844	-0.0194963	4.69117e-08	2	-0.00127782	9.17054e-17	n.a.	n.a.	n.a.	n.a.	n.a.	n.a.	n.a.	n.a.	n.a.	yes
cg02293775	-0.0311495	4.70137e-08	2	-0.000642286	8.81548e-14	n.a.	n.a.	n.a.	n.a.	n.a.	n.a.	n.a.	n.a.	n.a.	yes
cg10870160	-0.0298326	4.71508e-08	2	-0.000951802	4.10365e-13	n.a.	n.a.	n.a.	n.a.	n.a.	n.a.	n.a.	n.a.	n.a.	yes
cg17214107	0.0287386	4.87727e-08	2	0.000508717	5.74159e-09	n.a.	n.a.	n.a.	n.a.	n.a.	n.a.	n.a.	n.a.	yes	n.a.
cg11977605	-0.0144593	5.04136e-08	2	-0.000588881	4.57096e-11	n.a.	n.a.	n.a.	n.a.	n.a.	n.a.	n.a.	n.a.	n.a.	yes
cg08426200	-0.0304504	5.33014e-08	2	-0.000733888	2.72608e-08	n.a.	n.a.	n.a.	n.a.	n.a.	n.a.	n.a.	n.a.	n.a.	yes
cg27478579	-0.0295781	5.37312e-08	2	n.a.	n.a.	n.a.	n.a.	-0.006	2.13e-05	n.a.	n.a.	n.a.	n.a.	n.a.	yes
cg03309393	-0.0250382	5.43932e-08	2	-0.00083369	1.02858e-11	n.a.	n.a.	n.a.	n.a.	n.a.	n.a.	n.a.	n.a.	n.a.	yes
cg27488648	0.030571	5.62e-08	2	0.000672563	1.1737e-17	n.a.	n.a.	0.0039	8.02e-05	n.a.	n.a.	n.a.	n.a.	n.a.	n.a.
cg08764162	-0.0134307	5.65849e-08	2	-0.000811018	1.57342e-12	n.a.	n.a.	n.a.	n.a.	n.a.	n.a.	n.a.	n.a.	n.a.	yes
cg19245758	-0.0297949	5.78881e-08	2	-0.000695411	1.79647e-12	n.a.	n.a.	-0.006	4.42e-05	n.a.	n.a.	n.a.	n.a.	n.a.	n.a.
cg17113856	0.0271682	5.8881e-08	2	0.00102128	2.34241e-09	n.a.	n.a.	0.008	7.05e-05	n.a.	n.a.	n.a.	n.a.	n.a.	n.a.
cg09571369	0.028768	5.911e-08	2	n.a.	n.a.	n.a.	n.a.	0.0041	9.1e-06	n.a.	n.a.	n.a.	n.a.	n.a.	yes
cg13764516	-0.0262061	5.91855e-08	2	-0.0010781	2.16432e-20	n.a.	n.a.	n.a.	n.a.	n.a.	n.a.	n.a.	n.a.	n.a.	yes
cg08703857	0.0221679	5.91945e-08	2	0.000851592	2.67465e-18	n.a.	n.a.	n.a.	n.a.	n.a.	n.a.	n.a.	n.a.	n.a.	yes
cg14553765	0.0288222	6.22356e-08	2	0.00112735	7.58844e-13	n.a.	n.a.	n.a.	n.a.	n.a.	n.a.	0.12144	7.89837e-05	n.a.	n.a.
cg01205087	0.0298184	6.29199e-08	2	0.000866765	1.07303e-13	n.a.	n.a.	0.0058	8.66e-05	n.a.	n.a.	n.a.	n.a.	n.a.	n.a.
cg02824029	-0.0277569	6.33111e-08	2	-0.00121457	8.32965e-16	n.a.	n.a.	n.a.	n.a.	n.a.	n.a.	n.a.	n.a.	n.a.	yes
cg02742969	0.0284174	6.446e-08	2	0.000453073	2.03172e-08	n.a.	n.a.	0.0046	0.000263	n.a.	n.a.	n.a.	n.a.	n.a.	n.a.
cg02782634	-0.028777	6.72479e-08	2	-0.000770944	1.93531e-08	n.a.	n.a.	n.a.	n.a.	n.a.	n.a.	n.a.	n.a.	n.a.	yes
cg07658646	-0.0229896	6.84432e-08	2	n.a.	n.a.	n.a.	n.a.	-0.0117	7.01e-08	n.a.	n.a.	n.a.	n.a.	n.a.	yes
cg03281561	0.0286698	6.86223e-08	2	0.00195958	1.23004e-19	n.a.	n.a.	0.0081	5.6e-07	n.a.	n.a.	n.a.	n.a.	n.a.	n.a.
cg26060255	-0.0279693	7.43284e-08	2	-0.000802389	2.47645e-09	n.a.	n.a.	-0.0061	0.00013	n.a.	n.a.	n.a.	n.a.	n.a.	n.a.
cg08558323	-0.0177787	7.59392e-08	2	-0.000824511	2.63937e-21	n.a.	n.a.	n.a.	n.a.	n.a.	n.a.	n.a.	n.a.	n.a.	yes
cg14076971	0.0285507	7.8248e-08	2	0.000855291	1.47913e-18	n.a.	n.a.	0.0044	0.000152	n.a.	n.a.	n.a.	n.a.	n.a.	n.a.
cg14333542	-0.0277643	8.05978e-08	2	-0.000781201	6.44104e-18	n.a.	n.a.	n.a.	n.a.	n.a.	n.a.	n.a.	n.a.	n.a.	yes
cg05851442	0.0295961	8.24827e-08	2	0.00110511	3.23966e-12	n.a.	n.a.	n.a.	n.a.	n.a.	n.a.	n.a.	n.a.	yes	n.a.
cg20795401	-0.0236874	8.31587e-08	2	-0.000624313	2.29513e-10	n.a.	n.a.	-0.0049	0.000276	n.a.	n.a.	n.a.	n.a.	n.a.	n.a.
cg10416593	-0.0226637	8.37833e-08	2	-0.000809157	1.21054e-12	n.a.	n.a.	n.a.	n.a.	n.a.	n.a.	n.a.	n.a.	n.a.	yes
cg01129238	0.0273791	9.07043e-08	2	0.000676137	7.09672e-14	n.a.	n.a.	n.a.	n.a.	n.a.	n.a.	n.a.	n.a.	n.a.	yes
cg24674269	-0.0242677	9.12569e-08	2	n.a.	n.a.	n.a.	n.a.	-0.01	1.05e-05	n.a.	n.a.	n.a.	n.a.	n.a.	yes
cg13813391	-0.0302601	9.47501e-08	2	-0.000995234	3.12219e-19	n.a.	n.a.	-0.0067	0.000291	n.a.	n.a.	n.a.	n.a.	n.a.	n.a.
cg05793930	0.0290197	9.74429e-08	2	0.00111996	2.24191e-19	n.a.	n.a.	n.a.	n.a.	n.a.	n.a.	0.164904	4.34591e-05	n.a.	n.a.
cg06981309	-0.0252183	9.85408e-08	2	-0.000755964	2.18202e-08	n.a.	n.a.	n.a.	n.a.	n.a.	n.a.	n.a.	n.a.	n.a.	yes
cg19349999	-0.0250552	1.02693e-07	2	-0.000907608	8.32427e-12	n.a.	n.a.	-0.0066	6.98e-05	n.a.	n.a.	n.a.	n.a.	n.a.	n.a.
cg07728579	0.0227753	1.03014e-07	2	0.00089742	2.2901e-18	n.a.	n.a.	n.a.	n.a.	n.a.	n.a.	n.a.	n.a.	n.a.	yes
cg26907472	0.0289895	1.06555e-07	2	0.000913358	5.08516e-12	n.a.	n.a.	0.0052	1.87e-05	n.a.	n.a.	n.a.	n.a.	n.a.	n.a.
cg02302089	-0.0203019	1.07378e-07	2	n.a.	n.a.	n.a.	n.a.	-0.0064	0.000867	n.a.	n.a.	n.a.	n.a.	n.a.	yes
cg07114810	-0.0244173	1.15694e-07	2	-0.000513849	9.29417e-12	n.a.	n.a.	n.a.	n.a.	n.a.	n.a.	-0.161066	1.33404e-06	n.a.	n.a.
cg00534318	-0.0258305	1.20016e-07	2	-0.000652959	3.61266e-15	n.a.	n.a.	-0.0044	0.000206	n.a.	n.a.	n.a.	n.a.	n.a.	n.a.
cg19604369	0.022745	1.21155e-07	2	0.000770933	1.48568e-16	n.a.	n.a.	n.a.	n.a.	n.a.	n.a.	n.a.	n.a.	n.a.	yes
cg19014792	-0.0281861	1.23884e-07	2	-0.000947035	5.64532e-11	n.a.	n.a.	-0.0091	1.58e-06	n.a.	n.a.	n.a.	n.a.	n.a.	n.a.
cg04039799	-0.0301175	1.24127e-07	2	-0.000922914	7.14039e-12	n.a.	n.a.	n.a.	n.a.	n.a.	n.a.	n.a.	n.a.	n.a.	yes
cg19715094	-0.0286057	1.25112e-07	2	-0.00072055	8.88729e-11	n.a.	n.a.	n.a.	n.a.	n.a.	n.a.	n.a.	n.a.	n.a.	yes
cg10689689	-0.0235559	1.25954e-07	2	-0.000717052	2.4656e-15	n.a.	n.a.	-0.0067	7.67e-06	n.a.	n.a.	n.a.	n.a.	n.a.	n.a.
cg01799015	-0.0225091	1.31813e-07	2	-0.000777485	4.61839e-11	n.a.	n.a.	n.a.	n.a.	n.a.	n.a.	n.a.	n.a.	n.a.	yes
cg08125539	0.03114	1.36065e-07	2	n.a.	n.a.	n.a.	n.a.	0.0182	3.03e-10	n.a.	n.a.	n.a.	n.a.	yes	n.a.
cg16462073	-0.0195311	1.41736e-07	2	-0.000671587	1.05492e-16	n.a.	n.a.	-0.0066	3.83e-06	n.a.	n.a.	n.a.	n.a.	n.a.	n.a.
cg13195895	-0.0285571	1.43261e-07	2	-0.000703164	1.34081e-11	n.a.	n.a.	n.a.	n.a.	n.a.	n.a.	-0.129077	2.22338e-06	n.a.	n.a.
cg05163071	-0.0250458	1.43689e-07	2	-0.00172287	4.42369e-10	n.a.	n.a.	-0.0118	6.44e-07	n.a.	n.a.	n.a.	n.a.	n.a.	n.a.
cg09258479	-0.0289157	1.45113e-07	2	-0.000736512	2.03314e-11	n.a.	n.a.	n.a.	n.a.	n.a.	n.a.	n.a.	n.a.	n.a.	yes
cg00931181	0.0287378	1.45891e-07	2	0.000932374	1.96112e-08	n.a.	n.a.	0.0094	1.37e-07	n.a.	n.a.	n.a.	n.a.	n.a.	n.a.
cg14835981	-0.0233877	1.46073e-07	2	-0.000992907	3.21786e-14	n.a.	n.a.	n.a.	n.a.	n.a.	n.a.	n.a.	n.a.	n.a.	yes
cg15015109	-0.0125143	1.50359e-07	2	-0.0007196	2.074e-10	n.a.	n.a.	n.a.	n.a.	n.a.	n.a.	n.a.	n.a.	n.a.	yes
cg15826479	-0.028787	1.51926e-07	2	n.a.	n.a.	n.a.	n.a.	-0.0042	2.7e-05	n.a.	n.a.	n.a.	n.a.	n.a.	yes
cg15856055	-0.0274273	1.52156e-07	2	-0.000541924	1.00256e-11	n.a.	n.a.	-0.0062	3.67e-07	n.a.	n.a.	n.a.	n.a.	n.a.	n.a.
cg12051710	-0.0231067	1.56216e-07	2	-0.000709956	2.85927e-08	n.a.	n.a.	n.a.	n.a.	n.a.	n.a.	n.a.	n.a.	n.a.	yes
cg01772439	-0.0267037	1.56682e-07	2	-0.000654812	2.49982e-09	n.a.	n.a.	n.a.	n.a.	n.a.	n.a.	n.a.	n.a.	n.a.	yes
cg25001305	-0.0282433	1.63092e-07	2	-0.000554848	1.15032e-09	n.a.	n.a.	-0.0039	0.000241	n.a.	n.a.	n.a.	n.a.	n.a.	n.a.
cg10750182	-0.0217287	1.72281e-07	2	-0.000757629	1.19294e-16	n.a.	n.a.	n.a.	n.a.	n.a.	n.a.	n.a.	n.a.	n.a.	yes
cg26336265	-0.0190422	1.72585e-07	2	n.a.	n.a.	n.a.	n.a.	-0.0076	3.25e-05	n.a.	n.a.	n.a.	n.a.	n.a.	yes
cg09121543	-0.0194278	1.76642e-07	2	-0.000762897	6.30214e-12	n.a.	n.a.	-0.0109	2.59e-06	n.a.	n.a.	n.a.	n.a.	n.a.	n.a.
cg16677448	0.0256014	1.90523e-07	2	0.00098587	2.47117e-10	n.a.	n.a.	0.0067	1.58e-05	n.a.	n.a.	n.a.	n.a.	n.a.	n.a.
cg14823389	-0.0271573	1.90938e-07	2	-0.000947173	1.83266e-09	n.a.	n.a.	n.a.	n.a.	n.a.	n.a.	n.a.	n.a.	n.a.	yes
cg02919122	-0.0289052	1.91768e-07	2	-0.000700157	5.57782e-08	n.a.	n.a.	n.a.	n.a.	n.a.	n.a.	n.a.	n.a.	n.a.	yes
cg00162806	0.0268239	1.97171e-07	2	0.000884574	9.70962e-21	n.a.	n.a.	0.0052	0.000473	n.a.	n.a.	n.a.	n.a.	n.a.	n.a.
cg12082089	-0.0274194	2.04211e-07	2	-0.000755106	1.12778e-08	n.a.	n.a.	n.a.	n.a.	n.a.	n.a.	n.a.	n.a.	n.a.	yes
cg22786748	0.0279453	2.12447e-07	2	0.000916407	1.62684e-13	n.a.	n.a.	0.0071	8.44e-05	n.a.	n.a.	n.a.	n.a.	n.a.	n.a.
cg26627956	0.0285177	2.12779e-07	2	n.a.	n.a.	n.a.	n.a.	n.a.	n.a.	n.a.	n.a.	0.157072	1.33192e-06	n.a.	yes
cg14145667	-0.0249758	2.17339e-07	2	-0.00072492	2.42318e-12	n.a.	n.a.	-0.0078	0.000157	n.a.	n.a.	n.a.	n.a.	n.a.	n.a.
cg01598007	0.0274027	2.18422e-07	2	0.000662237	1.62137e-09	n.a.	n.a.	n.a.	n.a.	n.a.	n.a.	0.144868	6.19752e-06	n.a.	n.a.
cg10422709	0.0280467	2.18783e-07	2	0.00104212	7.71649e-21	n.a.	n.a.	n.a.	n.a.	n.a.	n.a.	n.a.	n.a.	yes	n.a.
cg09255851	-0.0293796	2.26531e-07	2	-0.000896228	7.56358e-08	n.a.	n.a.	-0.0072	0.000119	n.a.	n.a.	n.a.	n.a.	n.a.	n.a.
cg12417775	-0.0211951	2.39214e-07	2	-0.000729137	2.16516e-08	n.a.	n.a.	n.a.	n.a.	n.a.	n.a.	n.a.	n.a.	n.a.	yes
cg21210409	-0.0236947	2.43378e-07	2	-0.000525002	2.7393e-10	n.a.	n.a.	-0.0052	0.00043	n.a.	n.a.	n.a.	n.a.	n.a.	n.a.
cg23050300	-0.0286296	2.45255e-07	2	-0.000581884	1.0938e-21	n.a.	n.a.	-0.0044	0.000196	n.a.	n.a.	n.a.	n.a.	n.a.	n.a.
cg01832549	-0.0277996	2.45609e-07	2	-0.0013155	2.88768e-19	n.a.	n.a.	n.a.	n.a.	n.a.	n.a.	n.a.	n.a.	n.a.	yes
cg02752037	-0.022561	2.56963e-07	2	-0.000512467	8.76109e-10	n.a.	n.a.	-0.0048	6.37e-05	n.a.	n.a.	n.a.	n.a.	n.a.	n.a.
cg26269677	-0.0283779	2.65786e-07	2	-0.00129366	3.94384e-16	n.a.	n.a.	n.a.	n.a.	n.a.	n.a.	n.a.	n.a.	n.a.	yes
cg02930866	-0.0134025	2.69757e-07	2	-0.000780635	7.63433e-13	n.a.	n.a.	n.a.	n.a.	n.a.	n.a.	n.a.	n.a.	n.a.	yes
cg05180182	0.0290159	2.69976e-07	2	0.000763141	3.52487e-14	n.a.	n.a.	0.0035	0.000336	n.a.	n.a.	n.a.	n.a.	n.a.	n.a.
cg22284058	0.0226867	2.75182e-07	2	0.000820767	1.77822e-08	n.a.	n.a.	n.a.	n.a.	n.a.	n.a.	n.a.	n.a.	n.a.	yes
cg09690072	-0.0275378	2.80103e-07	2	-0.000582609	1.26458e-10	n.a.	n.a.	-0.0036	0.000786	n.a.	n.a.	n.a.	n.a.	n.a.	n.a.
cg24671734	-0.0170041	2.8194e-07	2	-0.000730051	2.65889e-14	n.a.	n.a.	n.a.	n.a.	n.a.	n.a.	n.a.	n.a.	n.a.	yes
cg14625581	0.026879	2.86395e-07	2	0.000518516	7.08108e-10	n.a.	n.a.	0.0053	0.000268	n.a.	n.a.	n.a.	n.a.	n.a.	n.a.
cg13912311	0.0300691	2.88233e-07	2	0.00109384	4.4103e-15	n.a.	n.a.	0.0098	5.66e-05	n.a.	n.a.	n.a.	n.a.	n.a.	n.a.
cg07099407	-0.0265825	2.90911e-07	2	-0.000427474	1.78113e-10	n.a.	n.a.	-0.0028	0.000581	n.a.	n.a.	n.a.	n.a.	n.a.	n.a.
cg22507772	0.025202	3.04526e-07	2	0.000394123	4.69567e-08	n.a.	n.a.	0.0047	0.000709	n.a.	n.a.	n.a.	n.a.	n.a.	n.a.
cg19821297	-0.0204618	3.08321e-07	2	-0.00125821	1.91334e-18	n.a.	n.a.	n.a.	n.a.	n.a.	n.a.	n.a.	n.a.	n.a.	yes
cg13385114	-0.0240252	3.36354e-07	2	-0.000759587	1.96671e-12	n.a.	n.a.	n.a.	n.a.	n.a.	n.a.	n.a.	n.a.	n.a.	yes
cg18499750	-0.0242676	3.37421e-07	2	-0.000561454	1.85877e-09	n.a.	n.a.	-0.0059	1.86e-05	n.a.	n.a.	n.a.	n.a.	n.a.	n.a.
cg03630015	0.0255021	3.38187e-07	2	n.a.	n.a.	n.a.	n.a.	0.0062	0.000212	n.a.	n.a.	0.145283	5.81934e-05	n.a.	n.a.
cg02436098	-0.0273511	3.39368e-07	2	-0.000516576	2.71088e-09	n.a.	n.a.	-0.0036	0.000124	n.a.	n.a.	n.a.	n.a.	n.a.	n.a.
cg01574571	-0.0268079	3.40193e-07	2	-0.00072447	4.6961e-08	n.a.	n.a.	-0.0097	8e-06	n.a.	n.a.	n.a.	n.a.	n.a.	n.a.
cg04453471	-0.0277351	3.47445e-07	2	n.a.	n.a.	n.a.	n.a.	-0.005	6.7e-06	n.a.	n.a.	n.a.	n.a.	n.a.	yes
cg23878241	-0.0280671	3.51228e-07	2	-0.00049326	1.61024e-08	n.a.	n.a.	-0.004	0.000886	n.a.	n.a.	n.a.	n.a.	n.a.	n.a.
cg17819250	0.0275664	3.58101e-07	2	0.000795169	3.2156e-08	n.a.	n.a.	0.0049	0.00081	n.a.	n.a.	n.a.	n.a.	n.a.	n.a.
cg14588779	-0.0285543	3.61291e-07	2	-0.000415464	4.41824e-10	n.a.	n.a.	-0.0037	4.99e-05	n.a.	n.a.	n.a.	n.a.	n.a.	n.a.
cg21865657	-0.0297797	3.68511e-07	2	-0.000923483	3.41094e-24	n.a.	n.a.	-0.0056	3.47e-08	n.a.	n.a.	n.a.	n.a.	n.a.	n.a.
cg19035792	-0.0289447	3.86414e-07	2	-0.000372666	4.99756e-21	n.a.	n.a.	-0.0037	1.97e-05	n.a.	n.a.	n.a.	n.a.	n.a.	n.a.
cg27087650	-0.0272842	3.88076e-07	2	-0.000706947	2.9274e-16	n.a.	n.a.	n.a.	n.a.	n.a.	n.a.	n.a.	n.a.	n.a.	yes
cg09464137	-0.0292713	3.92694e-07	2	-0.00054344	1.171e-16	n.a.	n.a.	-0.004	3.9e-05	n.a.	n.a.	n.a.	n.a.	n.a.	n.a.
cg13562069	0.0276233	4.01112e-07	2	0.000553162	5.08817e-10	n.a.	n.a.	0.0043	0.000445	n.a.	n.a.	n.a.	n.a.	n.a.	n.a.
cg12332902	-0.0199165	4.06543e-07	2	-0.000538891	7.6868e-13	n.a.	n.a.	-0.0051	1.82e-05	n.a.	n.a.	n.a.	n.a.	n.a.	n.a.
cg14906103	-0.0197763	4.28917e-07	2	n.a.	n.a.	n.a.	n.a.	-0.0078	0.000835	n.a.	n.a.	n.a.	n.a.	n.a.	yes
cg17474524	-0.0273138	4.3263e-07	2	-0.000596269	1.78724e-09	n.a.	n.a.	-0.0066	8.8e-06	n.a.	n.a.	n.a.	n.a.	n.a.	n.a.
cg02420480	-0.0139146	4.40042e-07	2	-0.000841315	2.97454e-15	n.a.	n.a.	n.a.	n.a.	n.a.	n.a.	n.a.	n.a.	n.a.	yes
cg19769147	0.0223296	4.46532e-07	2	0.000497178	2.55282e-08	n.a.	n.a.	n.a.	n.a.	n.a.	n.a.	0.126629	1.83701e-05	n.a.	n.a.
cg20328456	0.0242846	4.48141e-07	2	n.a.	n.a.	n.a.	n.a.	0.0099	2.35e-05	n.a.	n.a.	n.a.	n.a.	yes	n.a.
cg25703567	-0.0275734	4.56669e-07	2	-0.000683259	3.18046e-10	n.a.	n.a.	n.a.	n.a.	n.a.	n.a.	n.a.	n.a.	n.a.	yes
cg08035323	-0.0215311	4.68914e-07	2	-0.000671288	5.93024e-09	n.a.	n.a.	n.a.	n.a.	n.a.	n.a.	n.a.	n.a.	n.a.	yes
cg02509745	-0.0291127	4.75677e-07	2	n.a.	n.a.	n.a.	n.a.	-0.0086	1.35e-05	n.a.	n.a.	n.a.	n.a.	n.a.	yes
cg17207736	0.0231978	4.89663e-07	2	0.00102748	6.59901e-09	n.a.	n.a.	n.a.	n.a.	n.a.	n.a.	n.a.	n.a.	n.a.	yes
cg21201657	-0.0278844	4.90391e-07	2	-0.000665224	1.28441e-09	n.a.	n.a.	n.a.	n.a.	n.a.	n.a.	-0.180058	6.88526e-05	n.a.	n.a.
cg10351829	-0.0236615	4.98006e-07	2	-0.00117289	6.70532e-13	n.a.	n.a.	-0.0084	0.000307	n.a.	n.a.	n.a.	n.a.	n.a.	n.a.
cg11621113	-0.0290695	5.04983e-07	2	n.a.	n.a.	n.a.	n.a.	-0.0033	0.000235	n.a.	n.a.	n.a.	n.a.	n.a.	yes
cg05934682	0.0276296	5.06163e-07	2	0.000986288	4.02442e-11	n.a.	n.a.	0.007	0.000135	n.a.	n.a.	n.a.	n.a.	n.a.	n.a.
cg21828951	-0.0161809	5.15602e-07	2	-0.000374324	6.02065e-12	n.a.	n.a.	n.a.	n.a.	n.a.	n.a.	n.a.	n.a.	n.a.	yes
cg09253696	-0.028757	5.17254e-07	2	-0.00183158	1.40231e-10	n.a.	n.a.	n.a.	n.a.	n.a.	n.a.	n.a.	n.a.	n.a.	yes
cg23381884	0.0263216	5.35722e-07	2	0.000666962	1.04546e-07	n.a.	n.a.	0.0066	0.00064	n.a.	n.a.	n.a.	n.a.	n.a.	n.a.
cg09188980	0.027895	5.45799e-07	2	0.000954507	1.62919e-13	n.a.	n.a.	0.0087	3.33e-09	n.a.	n.a.	n.a.	n.a.	n.a.	n.a.
cg00921266	0.0291093	5.58575e-07	2	0.000624611	2.24384e-12	n.a.	n.a.	n.a.	n.a.	n.a.	n.a.	n.a.	n.a.	yes	n.a.
cg21946195	-0.0279342	5.60104e-07	2	-0.000731776	2.66213e-10	n.a.	n.a.	n.a.	n.a.	n.a.	n.a.	n.a.	n.a.	n.a.	yes
cg25316749	0.0262251	5.63171e-07	2	0.000602309	2.77486e-12	n.a.	n.a.	0.0068	2.07e-09	n.a.	n.a.	n.a.	n.a.	n.a.	n.a.
cg27508620	0.0257486	5.68171e-07	2	0.00134376	7.09705e-14	n.a.	n.a.	n.a.	n.a.	n.a.	n.a.	n.a.	n.a.	n.a.	yes
cg14732969	0.0270092	5.74579e-07	2	0.00122869	1.92606e-18	n.a.	n.a.	0.0096	6.48e-08	n.a.	n.a.	n.a.	n.a.	n.a.	n.a.
cg00679184	0.0279032	5.78531e-07	2	0.000657014	5.78523e-11	n.a.	n.a.	0.0044	0.000381	n.a.	n.a.	n.a.	n.a.	n.a.	n.a.
cg23541926	-0.0458157	1.14112e-24	1	-0.00189086	6.17021e-24	n.a.	n.a.	n.a.	n.a.	n.a.	n.a.	n.a.	n.a.	n.a.	n.a.
cg04730825	-0.0425901	9.26859e-20	1	-0.00172565	1.08899e-30	n.a.	n.a.	n.a.	n.a.	n.a.	n.a.	n.a.	n.a.	n.a.	n.a.
cg07988060	-0.0517754	1.04587e-19	1	n.a.	n.a.	n.a.	n.a.	-0.0048	1.24e-05	n.a.	n.a.	n.a.	n.a.	n.a.	n.a.
cg16174106	-0.0417207	1.47511e-18	1	-0.00132243	1.82944e-21	n.a.	n.a.	n.a.	n.a.	n.a.	n.a.	n.a.	n.a.	n.a.	n.a.
cg05612654	0.038363	5.74098e-18	1	0.000631825	7.36993e-15	n.a.	n.a.	n.a.	n.a.	n.a.	n.a.	n.a.	n.a.	n.a.	n.a.
cg03226666	-0.0427163	6.96505e-18	1	-0.00109332	1.19706e-20	n.a.	n.a.	n.a.	n.a.	n.a.	n.a.	n.a.	n.a.	n.a.	n.a.
cg07932300	-0.0300991	7.87611e-18	1	-0.000952946	7.95276e-24	n.a.	n.a.	n.a.	n.a.	n.a.	n.a.	n.a.	n.a.	n.a.	n.a.
cg03046812	-0.0421778	9.44884e-18	1	-0.000648531	1.16234e-23	n.a.	n.a.	n.a.	n.a.	n.a.	n.a.	n.a.	n.a.	n.a.	n.a.
cg15659420	-0.0384225	3.25567e-17	1	-0.00174125	5.99015e-27	n.a.	n.a.	n.a.	n.a.	n.a.	n.a.	n.a.	n.a.	n.a.	n.a.
cg23482898	-0.043026	4.00694e-17	1	-0.0011828	1.40391e-34	n.a.	n.a.	n.a.	n.a.	n.a.	n.a.	n.a.	n.a.	n.a.	n.a.
cg00587472	-0.0389068	5.71145e-16	1	-0.00142321	1.01756e-23	n.a.	n.a.	n.a.	n.a.	n.a.	n.a.	n.a.	n.a.	n.a.	n.a.
cg25072666	-0.0362158	1.31028e-15	1	-0.000998839	4.23345e-35	n.a.	n.a.	n.a.	n.a.	n.a.	n.a.	n.a.	n.a.	n.a.	n.a.
cg10505630	-0.0420447	1.31478e-15	1	-0.000883734	9.18624e-28	n.a.	n.a.	n.a.	n.a.	n.a.	n.a.	n.a.	n.a.	n.a.	n.a.
cg00782811	0.0403291	1.36418e-15	1	0.000820247	1.3591e-20	n.a.	n.a.	n.a.	n.a.	n.a.	n.a.	n.a.	n.a.	n.a.	n.a.
cg16815625	0.0347549	2.98664e-15	1	0.00110441	3.53552e-16	n.a.	n.a.	n.a.	n.a.	n.a.	n.a.	n.a.	n.a.	n.a.	n.a.
cg00151922	-0.0318574	3.16821e-15	1	-0.000985147	3.7471e-42	n.a.	n.a.	n.a.	n.a.	n.a.	n.a.	n.a.	n.a.	n.a.	n.a.
cg20717932	-0.0419216	7.00315e-15	1	-0.00135426	1.46656e-26	n.a.	n.a.	n.a.	n.a.	n.a.	n.a.	n.a.	n.a.	n.a.	n.a.
cg26706803	-0.0283079	7.08944e-15	1	-0.00160516	4.6587e-33	n.a.	n.a.	n.a.	n.a.	n.a.	n.a.	n.a.	n.a.	n.a.	n.a.
cg03445287	-0.0425573	7.82053e-15	1	-0.00090079	4.35596e-12	n.a.	n.a.	n.a.	n.a.	n.a.	n.a.	n.a.	n.a.	n.a.	n.a.
cg14619949	-0.0328925	1.04685e-14	1	-0.00164589	3.09078e-21	n.a.	n.a.	n.a.	n.a.	n.a.	n.a.	n.a.	n.a.	n.a.	n.a.
cg19049607	-0.0404869	1.08316e-14	1	-0.00106176	1.64767e-18	n.a.	n.a.	n.a.	n.a.	n.a.	n.a.	n.a.	n.a.	n.a.	n.a.
cg07352544	-0.0304521	2.17384e-14	1	-0.000916578	1.19287e-26	n.a.	n.a.	n.a.	n.a.	n.a.	n.a.	n.a.	n.a.	n.a.	n.a.
cg24873093	-0.0355932	2.47476e-14	1	-0.00107956	1.09278e-24	n.a.	n.a.	n.a.	n.a.	n.a.	n.a.	n.a.	n.a.	n.a.	n.a.
cg17837526	-0.0326403	3.04246e-14	1	-0.00135623	1.84054e-40	n.a.	n.a.	n.a.	n.a.	n.a.	n.a.	n.a.	n.a.	n.a.	n.a.
cg27217148	-0.0284323	3.80932e-14	1	-0.000791454	9.52264e-16	n.a.	n.a.	n.a.	n.a.	n.a.	n.a.	n.a.	n.a.	n.a.	n.a.
cg01739167	-0.0357701	4.55369e-14	1	-0.000992239	1.06658e-22	n.a.	n.a.	n.a.	n.a.	n.a.	n.a.	n.a.	n.a.	n.a.	n.a.
cg24149590	-0.0297809	5.63809e-14	1	-0.00119549	2.52849e-30	n.a.	n.a.	n.a.	n.a.	n.a.	n.a.	n.a.	n.a.	n.a.	n.a.
cg03619256	-0.0374888	6.67061e-14	1	-0.000787792	4.40861e-19	n.a.	n.a.	n.a.	n.a.	n.a.	n.a.	n.a.	n.a.	n.a.	n.a.
cg10278520	-0.0342428	6.87425e-14	1	-0.000986863	1.07195e-39	n.a.	n.a.	n.a.	n.a.	n.a.	n.a.	n.a.	n.a.	n.a.	n.a.
cg22603569	-0.0394432	1.04375e-13	1	-0.00149018	1.04556e-29	n.a.	n.a.	n.a.	n.a.	n.a.	n.a.	n.a.	n.a.	n.a.	n.a.
cg09479286	-0.035561	1.04835e-13	1	-0.00177232	4.4418e-28	n.a.	n.a.	n.a.	n.a.	n.a.	n.a.	n.a.	n.a.	n.a.	n.a.
cg22820108	-0.0336911	1.10839e-13	1	-0.00140601	4.68342e-41	n.a.	n.a.	n.a.	n.a.	n.a.	n.a.	n.a.	n.a.	n.a.	n.a.
cg15694715	-0.0391114	1.12332e-13	1	n.a.	n.a.	n.a.	n.a.	-0.0063	5.92e-05	n.a.	n.a.	n.a.	n.a.	n.a.	n.a.
cg01149053	0.0368652	1.2054e-13	1	0.00099665	6.06344e-25	n.a.	n.a.	n.a.	n.a.	n.a.	n.a.	n.a.	n.a.	n.a.	n.a.
cg23721586	-0.0399868	1.33764e-13	1	n.a.	n.a.	n.a.	n.a.	-0.0079	2.43e-07	n.a.	n.a.	n.a.	n.a.	n.a.	n.a.
cg03074244	0.0292601	1.76677e-13	1	0.00112483	3.31469e-22	n.a.	n.a.	n.a.	n.a.	n.a.	n.a.	n.a.	n.a.	n.a.	n.a.
cg00218409	-0.0370349	2.00401e-13	1	n.a.	n.a.	n.a.	n.a.	-0.0053	6.22e-05	n.a.	n.a.	n.a.	n.a.	n.a.	n.a.
cg04845871	-0.0403326	2.09679e-13	1	-0.000960614	3.87665e-20	n.a.	n.a.	n.a.	n.a.	n.a.	n.a.	n.a.	n.a.	n.a.	n.a.
cg24601055	-0.0323766	2.16103e-13	1	-0.000904131	4.87485e-13	n.a.	n.a.	n.a.	n.a.	n.a.	n.a.	n.a.	n.a.	n.a.	n.a.
cg09704116	-0.0389469	2.74566e-13	1	-0.000910711	4.77479e-22	n.a.	n.a.	n.a.	n.a.	n.a.	n.a.	n.a.	n.a.	n.a.	n.a.
cg24144853	-0.0376018	3.1246e-13	1	-0.000864622	1.39099e-41	n.a.	n.a.	n.a.	n.a.	n.a.	n.a.	n.a.	n.a.	n.a.	n.a.
cg15346781	-0.0341925	5.51602e-13	1	-0.00103248	9.52154e-12	n.a.	n.a.	n.a.	n.a.	n.a.	n.a.	n.a.	n.a.	n.a.	n.a.
cg26133301	-0.0372776	7.27991e-13	1	n.a.	n.a.	n.a.	n.a.	-0.01	6.08e-09	n.a.	n.a.	n.a.	n.a.	n.a.	n.a.
cg22193385	-0.0357512	7.96153e-13	1	-0.000919635	1.41482e-11	n.a.	n.a.	n.a.	n.a.	n.a.	n.a.	n.a.	n.a.	n.a.	n.a.
cg08965235	-0.0334885	1.05931e-12	1	-0.00117646	2.53208e-36	n.a.	n.a.	n.a.	n.a.	n.a.	n.a.	n.a.	n.a.	n.a.	n.a.
cg02553054	-0.0369824	1.099e-12	1	-0.00059801	9.40285e-11	n.a.	n.a.	n.a.	n.a.	n.a.	n.a.	n.a.	n.a.	n.a.	n.a.
cg03271893	-0.0342012	1.12658e-12	1	-0.000932147	6.37284e-18	n.a.	n.a.	n.a.	n.a.	n.a.	n.a.	n.a.	n.a.	n.a.	n.a.
cg06245338	-0.0370749	1.35032e-12	1	-0.00138222	3.70025e-26	n.a.	n.a.	n.a.	n.a.	n.a.	n.a.	n.a.	n.a.	n.a.	n.a.
cg17356718	0.0391868	2.00728e-12	1	0.000811124	1.47897e-18	n.a.	n.a.	n.a.	n.a.	n.a.	n.a.	n.a.	n.a.	n.a.	n.a.
cg01847344	-0.0371401	2.24143e-12	1	-0.000579053	1.6932e-16	n.a.	n.a.	n.a.	n.a.	n.a.	n.a.	n.a.	n.a.	n.a.	n.a.
cg05877497	-0.0404223	2.98564e-12	1	-0.00107991	4.25697e-33	n.a.	n.a.	n.a.	n.a.	n.a.	n.a.	n.a.	n.a.	n.a.	n.a.
cg00119811	-0.0306198	3.11891e-12	1	-0.0010421	5.07291e-38	n.a.	n.a.	n.a.	n.a.	n.a.	n.a.	n.a.	n.a.	n.a.	n.a.
cg02976843	0.0297188	3.45918e-12	1	0.000990186	1.52914e-14	n.a.	n.a.	n.a.	n.a.	n.a.	n.a.	n.a.	n.a.	n.a.	n.a.
cg01578442	0.0370146	3.62807e-12	1	0.000851772	1.04188e-10	n.a.	n.a.	n.a.	n.a.	n.a.	n.a.	n.a.	n.a.	n.a.	n.a.
cg09168805	0.033777	3.91524e-12	1	0.00115832	1.23446e-18	n.a.	n.a.	n.a.	n.a.	n.a.	n.a.	n.a.	n.a.	n.a.	n.a.
cg18961281	-0.0358147	4.24543e-12	1	-0.000479365	4.47988e-12	n.a.	n.a.	n.a.	n.a.	n.a.	n.a.	n.a.	n.a.	n.a.	n.a.
cg05544807	0.0392066	4.29212e-12	1	0.000886671	1.795e-20	n.a.	n.a.	n.a.	n.a.	n.a.	n.a.	n.a.	n.a.	n.a.	n.a.
cg10317026	-0.0295265	4.31558e-12	1	-0.000511606	2.49681e-26	n.a.	n.a.	n.a.	n.a.	n.a.	n.a.	n.a.	n.a.	n.a.	n.a.
cg08899105	-0.0304852	4.31564e-12	1	n.a.	n.a.	n.a.	n.a.	n.a.	n.a.	n.a.	n.a.	n.a.	n.a.	n.a.	yes
cg09417209	-0.0380496	4.69332e-12	1	-0.000725657	7.64864e-10	n.a.	n.a.	n.a.	n.a.	n.a.	n.a.	n.a.	n.a.	n.a.	n.a.
cg10523105	-0.0406706	5.06545e-12	1	n.a.	n.a.	n.a.	n.a.	-0.0084	0.000169	n.a.	n.a.	n.a.	n.a.	n.a.	n.a.
cg02909097	0.033407	5.25686e-12	1	0.000933575	7.54421e-16	n.a.	n.a.	n.a.	n.a.	n.a.	n.a.	n.a.	n.a.	n.a.	n.a.
cg00836308	0.0315448	6.69481e-12	1	0.000796342	7.29726e-14	n.a.	n.a.	n.a.	n.a.	n.a.	n.a.	n.a.	n.a.	n.a.	n.a.
cg25850808	-0.0349616	7.20331e-12	1	-0.00104818	9.53122e-19	n.a.	n.a.	n.a.	n.a.	n.a.	n.a.	n.a.	n.a.	n.a.	n.a.
cg02767093	-0.032385	7.219e-12	1	-0.000525319	3.39626e-12	n.a.	n.a.	n.a.	n.a.	n.a.	n.a.	n.a.	n.a.	n.a.	n.a.
cg11573518	-0.0378876	9.02605e-12	1	-0.000763459	2.05348e-16	n.a.	n.a.	n.a.	n.a.	n.a.	n.a.	n.a.	n.a.	n.a.	n.a.
cg21837069	-0.0259788	9.09914e-12	1	-0.000907431	5.79418e-23	n.a.	n.a.	n.a.	n.a.	n.a.	n.a.	n.a.	n.a.	n.a.	n.a.
cg07588875	0.0373545	1.09147e-11	1	n.a.	n.a.	n.a.	n.a.	0.0066	9.08e-05	n.a.	n.a.	n.a.	n.a.	n.a.	n.a.
cg07739369	-0.0225865	1.12309e-11	1	-0.000787399	4.60098e-19	n.a.	n.a.	n.a.	n.a.	n.a.	n.a.	n.a.	n.a.	n.a.	n.a.
cg13770461	-0.0268901	1.17661e-11	1	-0.00139454	1.35646e-22	n.a.	n.a.	n.a.	n.a.	n.a.	n.a.	n.a.	n.a.	n.a.	n.a.
cg22964469	-0.0368652	1.20868e-11	1	-0.000928093	4.99311e-28	n.a.	n.a.	n.a.	n.a.	n.a.	n.a.	n.a.	n.a.	n.a.	n.a.
cg16477774	-0.029375	1.23172e-11	1	-0.000786509	3.35143e-16	n.a.	n.a.	n.a.	n.a.	n.a.	n.a.	n.a.	n.a.	n.a.	n.a.
cg27066989	-0.0329294	1.27656e-11	1	-0.00127079	2.27658e-18	n.a.	n.a.	n.a.	n.a.	n.a.	n.a.	n.a.	n.a.	n.a.	n.a.
cg14039237	-0.0289276	1.41729e-11	1	-0.000728343	2.89576e-17	n.a.	n.a.	n.a.	n.a.	n.a.	n.a.	n.a.	n.a.	n.a.	n.a.
cg06472341	-0.0286038	1.48856e-11	1	-0.00101366	4.93507e-24	n.a.	n.a.	n.a.	n.a.	n.a.	n.a.	n.a.	n.a.	n.a.	n.a.
cg18445438	-0.0357374	1.58104e-11	1	-0.00123036	6.47334e-23	n.a.	n.a.	n.a.	n.a.	n.a.	n.a.	n.a.	n.a.	n.a.	n.a.
cg11351908	-0.0316617	1.59251e-11	1	-0.000920774	3.20535e-18	n.a.	n.a.	n.a.	n.a.	n.a.	n.a.	n.a.	n.a.	n.a.	n.a.
cg16739178	0.0384297	1.61559e-11	1	0.000903958	3.3441e-13	n.a.	n.a.	n.a.	n.a.	n.a.	n.a.	n.a.	n.a.	n.a.	n.a.
cg01143068	-0.0284809	1.632e-11	1	-0.00123461	7.87939e-25	n.a.	n.a.	n.a.	n.a.	n.a.	n.a.	n.a.	n.a.	n.a.	n.a.
cg23478124	-0.0325607	1.68453e-11	1	n.a.	n.a.	n.a.	n.a.	n.a.	n.a.	n.a.	n.a.	n.a.	n.a.	n.a.	yes
cg12488187	-0.0228629	1.76242e-11	1	-0.00106966	2.05221e-17	n.a.	n.a.	n.a.	n.a.	n.a.	n.a.	n.a.	n.a.	n.a.	n.a.
cg01783894	0.0287334	1.87719e-11	1	0.000945397	1.17732e-09	n.a.	n.a.	n.a.	n.a.	n.a.	n.a.	n.a.	n.a.	n.a.	n.a.
cg18518916	-0.0348011	1.90817e-11	1	-0.000769046	4.345e-20	n.a.	n.a.	n.a.	n.a.	n.a.	n.a.	n.a.	n.a.	n.a.	n.a.
cg04813911	-0.0337689	2.07432e-11	1	-0.00107248	8.58135e-22	n.a.	n.a.	n.a.	n.a.	n.a.	n.a.	n.a.	n.a.	n.a.	n.a.
cg07003407	-0.029276	2.20292e-11	1	-0.00075959	1.26856e-16	n.a.	n.a.	n.a.	n.a.	n.a.	n.a.	n.a.	n.a.	n.a.	n.a.
cg27024992	-0.0246252	2.22228e-11	1	-0.000430543	1.76182e-08	n.a.	n.a.	n.a.	n.a.	n.a.	n.a.	n.a.	n.a.	n.a.	n.a.
cg20716774	-0.0262262	2.23929e-11	1	-0.000843762	2.6753e-26	n.a.	n.a.	n.a.	n.a.	n.a.	n.a.	n.a.	n.a.	n.a.	n.a.
cg12342675	-0.0349438	2.34976e-11	1	-0.00124287	5.02718e-32	n.a.	n.a.	n.a.	n.a.	n.a.	n.a.	n.a.	n.a.	n.a.	n.a.
cg01101459	0.0319826	2.57297e-11	1	0.000645215	7.60174e-12	n.a.	n.a.	n.a.	n.a.	n.a.	n.a.	n.a.	n.a.	n.a.	n.a.
cg05817709	-0.034381	2.6875e-11	1	n.a.	n.a.	n.a.	n.a.	n.a.	n.a.	n.a.	n.a.	n.a.	n.a.	n.a.	yes
cg01108243	-0.0329472	2.70917e-11	1	-0.00105781	3.89664e-16	n.a.	n.a.	n.a.	n.a.	n.a.	n.a.	n.a.	n.a.	n.a.	n.a.
cg07197642	-0.0259319	2.78257e-11	1	-0.000514987	1.13099e-19	n.a.	n.a.	n.a.	n.a.	n.a.	n.a.	n.a.	n.a.	n.a.	n.a.
cg09007354	0.022966	3.01603e-11	1	0.000880672	1.09151e-20	n.a.	n.a.	n.a.	n.a.	n.a.	n.a.	n.a.	n.a.	n.a.	n.a.
cg24019564	0.036805	3.04289e-11	1	0.000813434	3.59202e-14	n.a.	n.a.	n.a.	n.a.	n.a.	n.a.	n.a.	n.a.	n.a.	n.a.
cg26537478	-0.03661	3.20034e-11	1	-0.0010616	1.05215e-28	n.a.	n.a.	n.a.	n.a.	n.a.	n.a.	n.a.	n.a.	n.a.	n.a.
cg19638477	-0.0334735	3.25016e-11	1	-0.000508353	1.27263e-11	n.a.	n.a.	n.a.	n.a.	n.a.	n.a.	n.a.	n.a.	n.a.	n.a.
cg01891966	-0.0287851	3.4988e-11	1	-0.000915396	3.13699e-13	n.a.	n.a.	n.a.	n.a.	n.a.	n.a.	n.a.	n.a.	n.a.	n.a.
cg24162781	-0.0301415	3.5579e-11	1	-0.000760865	1.55857e-09	n.a.	n.a.	n.a.	n.a.	n.a.	n.a.	n.a.	n.a.	n.a.	n.a.
cg18684879	0.0368237	3.9068e-11	1	0.00107603	8.38082e-15	n.a.	n.a.	n.a.	n.a.	n.a.	n.a.	n.a.	n.a.	n.a.	n.a.
cg00721016	0.0344549	5.48406e-11	1	n.a.	n.a.	n.a.	n.a.	0.0043	0.000519	n.a.	n.a.	n.a.	n.a.	n.a.	n.a.
cg25207224	-0.0334258	5.56832e-11	1	-0.000603788	5.66671e-11	n.a.	n.a.	n.a.	n.a.	n.a.	n.a.	n.a.	n.a.	n.a.	n.a.
cg06832687	-0.0382888	5.89501e-11	1	-0.000807285	2.17697e-15	n.a.	n.a.	n.a.	n.a.	n.a.	n.a.	n.a.	n.a.	n.a.	n.a.
cg10665488	-0.0359149	6.63453e-11	1	-0.000456648	4.67603e-10	n.a.	n.a.	n.a.	n.a.	n.a.	n.a.	n.a.	n.a.	n.a.	n.a.
cg02504211	0.0369583	6.67447e-11	1	0.000498063	8.54955e-08	n.a.	n.a.	n.a.	n.a.	n.a.	n.a.	n.a.	n.a.	n.a.	n.a.
cg00653615	-0.0301295	7.44653e-11	1	-0.000605111	1.91057e-11	n.a.	n.a.	n.a.	n.a.	n.a.	n.a.	n.a.	n.a.	n.a.	n.a.
cg21895593	-0.0327768	7.53605e-11	1	n.a.	n.a.	n.a.	n.a.	n.a.	n.a.	n.a.	n.a.	n.a.	n.a.	n.a.	yes
cg04427651	-0.0333934	7.70908e-11	1	-0.000479542	1.73432e-08	n.a.	n.a.	n.a.	n.a.	n.a.	n.a.	n.a.	n.a.	n.a.	n.a.
cg00231966	-0.0329594	7.98033e-11	1	-0.000959952	8.43951e-10	n.a.	n.a.	n.a.	n.a.	n.a.	n.a.	n.a.	n.a.	n.a.	n.a.
cg02619205	-0.0343088	8.52601e-11	1	-0.000914293	1.08469e-12	n.a.	n.a.	n.a.	n.a.	n.a.	n.a.	n.a.	n.a.	n.a.	n.a.
cg01351315	-0.0281108	8.88045e-11	1	-0.000631249	5.60812e-11	n.a.	n.a.	n.a.	n.a.	n.a.	n.a.	n.a.	n.a.	n.a.	n.a.
cg04566512	0.0302508	8.94475e-11	1	0.00145675	9.22064e-09	n.a.	n.a.	n.a.	n.a.	n.a.	n.a.	n.a.	n.a.	n.a.	n.a.
cg27108889	-0.0355243	9.38778e-11	1	-0.000941568	2.07769e-12	n.a.	n.a.	n.a.	n.a.	n.a.	n.a.	n.a.	n.a.	n.a.	n.a.
cg26943759	0.0296062	1.00602e-10	1	0.00100435	1.25699e-13	n.a.	n.a.	n.a.	n.a.	n.a.	n.a.	n.a.	n.a.	n.a.	n.a.
cg19736654	0.0310597	1.09207e-10	1	0.000298499	6.36233e-09	n.a.	n.a.	n.a.	n.a.	n.a.	n.a.	n.a.	n.a.	n.a.	n.a.
cg09907542	-0.0311176	1.23981e-10	1	-0.00137674	1.48591e-19	n.a.	n.a.	n.a.	n.a.	n.a.	n.a.	n.a.	n.a.	n.a.	n.a.
cg14107488	-0.0303427	1.24007e-10	1	-0.00146596	4.90331e-22	n.a.	n.a.	n.a.	n.a.	n.a.	n.a.	n.a.	n.a.	n.a.	n.a.
cg02416781	-0.0346764	1.31596e-10	1	-0.000832852	1.39001e-09	n.a.	n.a.	n.a.	n.a.	n.a.	n.a.	n.a.	n.a.	n.a.	n.a.
cg25975690	-0.0285063	1.39492e-10	1	-0.00105603	7.19111e-14	n.a.	n.a.	n.a.	n.a.	n.a.	n.a.	n.a.	n.a.	n.a.	n.a.
cg03435448	-0.0301945	1.43678e-10	1	n.a.	n.a.	n.a.	n.a.	-0.0044	9.03e-05	n.a.	n.a.	n.a.	n.a.	n.a.	n.a.
cg08809333	0.0317389	1.44607e-10	1	0.000399431	4.2033e-09	n.a.	n.a.	n.a.	n.a.	n.a.	n.a.	n.a.	n.a.	n.a.	n.a.
cg01182697	-0.0241218	1.52422e-10	1	-0.000631925	3.67419e-11	n.a.	n.a.	n.a.	n.a.	n.a.	n.a.	n.a.	n.a.	n.a.	n.a.
cg13836518	-0.0185353	1.59122e-10	1	-0.000851936	8.49073e-16	n.a.	n.a.	n.a.	n.a.	n.a.	n.a.	n.a.	n.a.	n.a.	n.a.
cg21242356	-0.0278005	1.60559e-10	1	-0.00076158	1.0035e-15	n.a.	n.a.	n.a.	n.a.	n.a.	n.a.	n.a.	n.a.	n.a.	n.a.
cg26506680	-0.0338262	1.70953e-10	1	n.a.	n.a.	n.a.	n.a.	n.a.	n.a.	n.a.	n.a.	n.a.	n.a.	n.a.	yes
cg19001023	0.0312389	1.72644e-10	1	0.000562638	1.03342e-14	n.a.	n.a.	n.a.	n.a.	n.a.	n.a.	n.a.	n.a.	n.a.	n.a.
cg03852570	-0.0280987	1.73584e-10	1	-0.000648431	8.39902e-16	n.a.	n.a.	n.a.	n.a.	n.a.	n.a.	n.a.	n.a.	n.a.	n.a.
cg24124145	-0.0191458	1.98218e-10	1	-0.000519269	5.1654e-08	n.a.	n.a.	n.a.	n.a.	n.a.	n.a.	n.a.	n.a.	n.a.	n.a.
cg14714537	-0.0339535	2.07462e-10	1	n.a.	n.a.	n.a.	n.a.	n.a.	n.a.	n.a.	n.a.	n.a.	n.a.	n.a.	yes
cg26840590	-0.0270431	2.21109e-10	1	-0.00057843	2.37756e-09	n.a.	n.a.	n.a.	n.a.	n.a.	n.a.	n.a.	n.a.	n.a.	n.a.
cg23786152	0.0287981	2.28279e-10	1	0.000718739	2.57413e-10	n.a.	n.a.	n.a.	n.a.	n.a.	n.a.	n.a.	n.a.	n.a.	n.a.
cg09022230	-0.0338025	2.36183e-10	1	-0.000849275	1.19382e-20	n.a.	n.a.	n.a.	n.a.	n.a.	n.a.	n.a.	n.a.	n.a.	n.a.
cg22159815	-0.0280479	2.51352e-10	1	-0.000942934	3.92663e-16	n.a.	n.a.	n.a.	n.a.	n.a.	n.a.	n.a.	n.a.	n.a.	n.a.
cg27300045	-0.0358306	2.51533e-10	1	-0.000863314	1.79804e-17	n.a.	n.a.	n.a.	n.a.	n.a.	n.a.	n.a.	n.a.	n.a.	n.a.
cg11899596	0.0300168	2.59887e-10	1	0.000823114	3.06907e-17	n.a.	n.a.	n.a.	n.a.	n.a.	n.a.	n.a.	n.a.	n.a.	n.a.
cg00590152	0.0324942	2.66342e-10	1	0.000410528	1.77259e-08	n.a.	n.a.	n.a.	n.a.	n.a.	n.a.	n.a.	n.a.	n.a.	n.a.
cg22039357	-0.0293917	2.69998e-10	1	-0.000845257	2.1821e-08	n.a.	n.a.	n.a.	n.a.	n.a.	n.a.	n.a.	n.a.	n.a.	n.a.
cg03450829	-0.0242415	2.96414e-10	1	-0.000866738	1.46787e-25	n.a.	n.a.	n.a.	n.a.	n.a.	n.a.	n.a.	n.a.	n.a.	n.a.
cg12143499	-0.0260777	2.96418e-10	1	n.a.	n.a.	n.a.	n.a.	n.a.	n.a.	n.a.	n.a.	n.a.	n.a.	n.a.	yes
cg02404304	-0.0276717	3.06514e-10	1	n.a.	n.a.	n.a.	n.a.	n.a.	n.a.	n.a.	n.a.	n.a.	n.a.	n.a.	yes
cg16146033	-0.0353114	3.33308e-10	1	n.a.	n.a.	n.a.	n.a.	n.a.	n.a.	n.a.	n.a.	n.a.	n.a.	n.a.	yes
cg21399203	-0.028255	3.33773e-10	1	n.a.	n.a.	n.a.	n.a.	-0.012	3.78e-07	n.a.	n.a.	n.a.	n.a.	n.a.	n.a.
cg26005232	-0.035941	3.37073e-10	1	n.a.	n.a.	n.a.	n.a.	-0.0054	8.71e-06	n.a.	n.a.	n.a.	n.a.	n.a.	n.a.
cg03098721	0.0349608	3.37246e-10	1	0.00100259	9.03211e-21	n.a.	n.a.	n.a.	n.a.	n.a.	n.a.	n.a.	n.a.	n.a.	n.a.
cg10893437	-0.0347332	3.41518e-10	1	-0.000670065	2.68577e-10	n.a.	n.a.	n.a.	n.a.	n.a.	n.a.	n.a.	n.a.	n.a.	n.a.
cg21557473	-0.0226509	3.43117e-10	1	-0.0008241	8.93803e-19	n.a.	n.a.	n.a.	n.a.	n.a.	n.a.	n.a.	n.a.	n.a.	n.a.
cg11765288	-0.0346492	3.6106e-10	1	-0.000837978	3.27412e-26	n.a.	n.a.	n.a.	n.a.	n.a.	n.a.	n.a.	n.a.	n.a.	n.a.
cg12192749	-0.0290004	3.67759e-10	1	-0.000960372	2.48521e-15	n.a.	n.a.	n.a.	n.a.	n.a.	n.a.	n.a.	n.a.	n.a.	n.a.
cg05239225	-0.0262299	3.86428e-10	1	-0.00100781	3.70226e-10	n.a.	n.a.	n.a.	n.a.	n.a.	n.a.	n.a.	n.a.	n.a.	n.a.
cg23838005	-0.0344404	4.06209e-10	1	-0.000887029	8.61792e-12	n.a.	n.a.	n.a.	n.a.	n.a.	n.a.	n.a.	n.a.	n.a.	n.a.
cg10152449	-0.0259496	4.1826e-10	1	-0.00098797	3.01039e-13	n.a.	n.a.	n.a.	n.a.	n.a.	n.a.	n.a.	n.a.	n.a.	n.a.
cg06164260	-0.0277644	4.21049e-10	1	-0.000674549	5.19096e-11	n.a.	n.a.	n.a.	n.a.	n.a.	n.a.	n.a.	n.a.	n.a.	n.a.
cg11947782	-0.0256016	4.45574e-10	1	-0.000434961	1.04291e-09	n.a.	n.a.	n.a.	n.a.	n.a.	n.a.	n.a.	n.a.	n.a.	n.a.
cg06372654	-0.0279766	4.68908e-10	1	-0.00083223	7.07333e-19	n.a.	n.a.	n.a.	n.a.	n.a.	n.a.	n.a.	n.a.	n.a.	n.a.
cg20512303	0.0307506	4.72916e-10	1	0.000821637	6.10885e-15	n.a.	n.a.	n.a.	n.a.	n.a.	n.a.	n.a.	n.a.	n.a.	n.a.
cg16001422	-0.0300737	5.15514e-10	1	-0.000765317	1.02804e-18	n.a.	n.a.	n.a.	n.a.	n.a.	n.a.	n.a.	n.a.	n.a.	n.a.
cg11859584	-0.0222843	5.64464e-10	1	-0.000698143	2.32568e-19	n.a.	n.a.	n.a.	n.a.	n.a.	n.a.	n.a.	n.a.	n.a.	n.a.
cg04882213	-0.0282805	5.81636e-10	1	-0.000847486	3.50711e-09	n.a.	n.a.	n.a.	n.a.	n.a.	n.a.	n.a.	n.a.	n.a.	n.a.
cg17378193	-0.0329244	5.93397e-10	1	-0.000960899	4.2534e-11	n.a.	n.a.	n.a.	n.a.	n.a.	n.a.	n.a.	n.a.	n.a.	n.a.
cg26033520	-0.0314002	5.94624e-10	1	-0.000831724	3.52766e-11	n.a.	n.a.	n.a.	n.a.	n.a.	n.a.	n.a.	n.a.	n.a.	n.a.
cg03220447	-0.0346598	6.45318e-10	1	-0.00063833	5.17224e-17	n.a.	n.a.	n.a.	n.a.	n.a.	n.a.	n.a.	n.a.	n.a.	n.a.
cg27347434	-0.0344623	6.54527e-10	1	n.a.	n.a.	n.a.	n.a.	-0.0031	0.000934	n.a.	n.a.	n.a.	n.a.	n.a.	n.a.
cg26581729	-0.0337679	6.60294e-10	1	-0.000837092	1.35468e-16	n.a.	n.a.	n.a.	n.a.	n.a.	n.a.	n.a.	n.a.	n.a.	n.a.
cg27149973	-0.0331163	6.7359e-10	1	-0.000685059	5.45052e-15	n.a.	n.a.	n.a.	n.a.	n.a.	n.a.	n.a.	n.a.	n.a.	n.a.
cg09852607	-0.0343095	6.74008e-10	1	-0.000717999	4.38073e-17	n.a.	n.a.	n.a.	n.a.	n.a.	n.a.	n.a.	n.a.	n.a.	n.a.
cg00546666	-0.0336284	6.79236e-10	1	-0.000507324	4.13892e-11	n.a.	n.a.	n.a.	n.a.	n.a.	n.a.	n.a.	n.a.	n.a.	n.a.
cg09259843	-0.027594	7.05376e-10	1	-0.000843368	5.92326e-20	n.a.	n.a.	n.a.	n.a.	n.a.	n.a.	n.a.	n.a.	n.a.	n.a.
cg11297046	0.0266022	7.1165e-10	1	0.000583917	5.95664e-10	n.a.	n.a.	n.a.	n.a.	n.a.	n.a.	n.a.	n.a.	n.a.	n.a.
cg16677144	-0.0252043	7.53413e-10	1	-0.00063718	2.40117e-18	n.a.	n.a.	n.a.	n.a.	n.a.	n.a.	n.a.	n.a.	n.a.	n.a.
cg17260706	-0.0346322	7.60592e-10	1	-0.000666973	6.93722e-15	n.a.	n.a.	n.a.	n.a.	n.a.	n.a.	n.a.	n.a.	n.a.	n.a.
cg00499700	-0.0197374	7.63586e-10	1	-0.000993459	1.40569e-18	n.a.	n.a.	n.a.	n.a.	n.a.	n.a.	n.a.	n.a.	n.a.	n.a.
cg15513620	-0.0201709	7.8233e-10	1	-0.000683225	1.05081e-17	n.a.	n.a.	n.a.	n.a.	n.a.	n.a.	n.a.	n.a.	n.a.	n.a.
cg13189271	-0.0218495	8.02178e-10	1	-0.000846669	5.91619e-18	n.a.	n.a.	n.a.	n.a.	n.a.	n.a.	n.a.	n.a.	n.a.	n.a.
cg17560073	-0.0333395	8.07821e-10	1	n.a.	n.a.	n.a.	n.a.	-0.0064	0.000469	n.a.	n.a.	n.a.	n.a.	n.a.	n.a.
cg21057323	0.0251391	8.21851e-10	1	0.00115206	4.15783e-14	n.a.	n.a.	n.a.	n.a.	n.a.	n.a.	n.a.	n.a.	n.a.	n.a.
cg03200537	0.0348553	8.33501e-10	1	0.000774882	3.14794e-10	n.a.	n.a.	n.a.	n.a.	n.a.	n.a.	n.a.	n.a.	n.a.	n.a.
cg26363759	-0.0333304	8.6552e-10	1	-0.00183482	2.14173e-13	n.a.	n.a.	n.a.	n.a.	n.a.	n.a.	n.a.	n.a.	n.a.	n.a.
cg03486832	-0.0333201	8.98369e-10	1	-0.000975155	2.19195e-18	n.a.	n.a.	n.a.	n.a.	n.a.	n.a.	n.a.	n.a.	n.a.	n.a.
cg23216612	-0.0328636	9.73441e-10	1	n.a.	n.a.	n.a.	n.a.	-0.0087	8.36e-09	n.a.	n.a.	n.a.	n.a.	n.a.	n.a.
cg18816534	0.0278761	9.80464e-10	1	0.000877821	1.49448e-10	n.a.	n.a.	n.a.	n.a.	n.a.	n.a.	n.a.	n.a.	n.a.	n.a.
cg26615176	-0.0198883	9.93578e-10	1	-0.000564043	3.68697e-21	n.a.	n.a.	n.a.	n.a.	n.a.	n.a.	n.a.	n.a.	n.a.	n.a.
cg15344504	-0.0313651	1.01431e-09	1	n.a.	n.a.	n.a.	n.a.	-0.004	0.000772	n.a.	n.a.	n.a.	n.a.	n.a.	n.a.
cg06046912	-0.0318225	1.03145e-09	1	-0.000729582	5.02245e-16	n.a.	n.a.	n.a.	n.a.	n.a.	n.a.	n.a.	n.a.	n.a.	n.a.
cg06811467	-0.0318662	1.06551e-09	1	-0.000579973	1.49905e-12	n.a.	n.a.	n.a.	n.a.	n.a.	n.a.	n.a.	n.a.	n.a.	n.a.
cg27624424	-0.0311436	1.06569e-09	1	n.a.	n.a.	n.a.	n.a.	n.a.	n.a.	n.a.	n.a.	n.a.	n.a.	n.a.	yes
cg20823481	-0.0286678	1.07532e-09	1	-0.00100743	6.59536e-13	n.a.	n.a.	n.a.	n.a.	n.a.	n.a.	n.a.	n.a.	n.a.	n.a.
cg06959205	-0.0351321	1.0931e-09	1	-0.000706012	1.33724e-11	n.a.	n.a.	n.a.	n.a.	n.a.	n.a.	n.a.	n.a.	n.a.	n.a.
cg20889322	-0.0264431	1.09747e-09	1	-0.00094668	2.38621e-16	n.a.	n.a.	n.a.	n.a.	n.a.	n.a.	n.a.	n.a.	n.a.	n.a.
cg10919111	-0.0212863	1.12001e-09	1	-0.00067303	1.05838e-12	n.a.	n.a.	n.a.	n.a.	n.a.	n.a.	n.a.	n.a.	n.a.	n.a.
cg27293155	0.0323592	1.12573e-09	1	0.00108949	4.03791e-17	n.a.	n.a.	n.a.	n.a.	n.a.	n.a.	n.a.	n.a.	n.a.	n.a.
cg05228408	-0.0324818	1.13985e-09	1	-0.000726103	7.64874e-09	n.a.	n.a.	n.a.	n.a.	n.a.	n.a.	n.a.	n.a.	n.a.	n.a.
cg03303585	-0.0266499	1.14222e-09	1	-0.00053669	6.53648e-08	n.a.	n.a.	n.a.	n.a.	n.a.	n.a.	n.a.	n.a.	n.a.	n.a.
cg15701281	-0.0323506	1.14359e-09	1	-0.000867083	4.14939e-10	n.a.	n.a.	n.a.	n.a.	n.a.	n.a.	n.a.	n.a.	n.a.	n.a.
cg01064725	-0.0349137	1.23402e-09	1	n.a.	n.a.	n.a.	n.a.	-0.0048	0.000261	n.a.	n.a.	n.a.	n.a.	n.a.	n.a.
cg15344028	-0.0251812	1.2704e-09	1	-0.00119517	1.26291e-16	n.a.	n.a.	n.a.	n.a.	n.a.	n.a.	n.a.	n.a.	n.a.	n.a.
cg21333338	-0.0292439	1.28387e-09	1	-0.000677153	1.33563e-15	n.a.	n.a.	n.a.	n.a.	n.a.	n.a.	n.a.	n.a.	n.a.	n.a.
cg02856688	-0.0258279	1.29387e-09	1	-0.000932055	5.18232e-15	n.a.	n.a.	n.a.	n.a.	n.a.	n.a.	n.a.	n.a.	n.a.	n.a.
cg14556762	-0.0305592	1.29883e-09	1	-0.000824338	1.0205e-07	n.a.	n.a.	n.a.	n.a.	n.a.	n.a.	n.a.	n.a.	n.a.	n.a.
cg12656272	-0.0313231	1.35935e-09	1	-0.000584245	7.56328e-15	n.a.	n.a.	n.a.	n.a.	n.a.	n.a.	n.a.	n.a.	n.a.	n.a.
cg18683606	0.0327472	1.37595e-09	1	0.00075449	7.53257e-09	n.a.	n.a.	n.a.	n.a.	n.a.	n.a.	n.a.	n.a.	n.a.	n.a.
cg14986464	-0.0316125	1.39172e-09	1	-0.000609921	7.02457e-08	n.a.	n.a.	n.a.	n.a.	n.a.	n.a.	n.a.	n.a.	n.a.	n.a.
cg03566174	-0.0319125	1.47287e-09	1	-0.00118225	4.42341e-22	n.a.	n.a.	n.a.	n.a.	n.a.	n.a.	n.a.	n.a.	n.a.	n.a.
cg17571207	0.0270069	1.4852e-09	1	0.00127657	3.34098e-23	n.a.	n.a.	n.a.	n.a.	n.a.	n.a.	n.a.	n.a.	n.a.	n.a.
cg11036672	0.0342398	1.49217e-09	1	0.000639791	2.24646e-11	n.a.	n.a.	n.a.	n.a.	n.a.	n.a.	n.a.	n.a.	n.a.	n.a.
cg11639950	-0.0308347	1.5272e-09	1	-0.000739887	1.78307e-18	n.a.	n.a.	n.a.	n.a.	n.a.	n.a.	n.a.	n.a.	n.a.	n.a.
cg22907189	-0.0284395	1.54029e-09	1	-0.000694549	3.18887e-12	n.a.	n.a.	n.a.	n.a.	n.a.	n.a.	n.a.	n.a.	n.a.	n.a.
cg11729363	-0.0312162	1.55563e-09	1	-0.000724487	9.8226e-08	n.a.	n.a.	n.a.	n.a.	n.a.	n.a.	n.a.	n.a.	n.a.	n.a.
cg02642822	-0.0325571	1.58333e-09	1	-0.000678263	1.04173e-17	n.a.	n.a.	n.a.	n.a.	n.a.	n.a.	n.a.	n.a.	n.a.	n.a.
cg14394126	-0.0308904	1.70036e-09	1	n.a.	n.a.	n.a.	n.a.	n.a.	n.a.	n.a.	n.a.	n.a.	n.a.	n.a.	yes
cg17209188	-0.0208052	1.75954e-09	1	-0.000648574	7.11446e-08	n.a.	n.a.	n.a.	n.a.	n.a.	n.a.	n.a.	n.a.	n.a.	n.a.
cg08276042	-0.0194384	1.82263e-09	1	-0.00102835	4.73254e-29	n.a.	n.a.	n.a.	n.a.	n.a.	n.a.	n.a.	n.a.	n.a.	n.a.
cg24954207	-0.029975	1.84548e-09	1	-0.000838148	1.17399e-09	n.a.	n.a.	n.a.	n.a.	n.a.	n.a.	n.a.	n.a.	n.a.	n.a.
cg20014988	0.0291953	1.84909e-09	1	0.000872581	1.11084e-13	n.a.	n.a.	n.a.	n.a.	n.a.	n.a.	n.a.	n.a.	n.a.	n.a.
cg16269196	-0.0329544	1.85708e-09	1	n.a.	n.a.	n.a.	n.a.	n.a.	n.a.	n.a.	n.a.	n.a.	n.a.	n.a.	yes
cg17394978	-0.0293433	1.90027e-09	1	n.a.	n.a.	n.a.	n.a.	-0.0097	1.51e-07	n.a.	n.a.	n.a.	n.a.	n.a.	n.a.
cg07047815	-0.0298964	1.9183e-09	1	-0.000641224	1.81331e-12	n.a.	n.a.	n.a.	n.a.	n.a.	n.a.	n.a.	n.a.	n.a.	n.a.
cg09693106	-0.031312	1.94311e-09	1	-0.00102312	4.41413e-08	n.a.	n.a.	n.a.	n.a.	n.a.	n.a.	n.a.	n.a.	n.a.	n.a.
cg16639691	0.0236039	2.01666e-09	1	0.00111531	3.10415e-23	n.a.	n.a.	n.a.	n.a.	n.a.	n.a.	n.a.	n.a.	n.a.	n.a.
cg09577367	-0.0323606	2.11445e-09	1	n.a.	n.a.	n.a.	n.a.	-0.0096	3.65e-06	n.a.	n.a.	n.a.	n.a.	n.a.	n.a.
cg21433125	-0.0327817	2.1846e-09	1	-0.000712763	4.07153e-19	n.a.	n.a.	n.a.	n.a.	n.a.	n.a.	n.a.	n.a.	n.a.	n.a.
cg19295068	-0.0274036	2.18524e-09	1	-0.00136294	2.76621e-21	n.a.	n.a.	n.a.	n.a.	n.a.	n.a.	n.a.	n.a.	n.a.	n.a.
cg13430819	-0.0286003	2.19425e-09	1	-0.000782522	2.77015e-11	n.a.	n.a.	n.a.	n.a.	n.a.	n.a.	n.a.	n.a.	n.a.	n.a.
cg10324158	-0.0289808	2.47883e-09	1	-0.000722307	6.93977e-10	n.a.	n.a.	n.a.	n.a.	n.a.	n.a.	n.a.	n.a.	n.a.	n.a.
cg02516101	-0.0220815	2.54521e-09	1	-0.000459439	3.08204e-08	n.a.	n.a.	n.a.	n.a.	n.a.	n.a.	n.a.	n.a.	n.a.	n.a.
cg10006442	-0.0311251	2.56728e-09	1	-0.000412358	3.10311e-11	n.a.	n.a.	n.a.	n.a.	n.a.	n.a.	n.a.	n.a.	n.a.	n.a.
cg17843212	-0.0268024	2.58754e-09	1	-0.000499924	1.24219e-10	n.a.	n.a.	n.a.	n.a.	n.a.	n.a.	n.a.	n.a.	n.a.	n.a.
cg02749511	0.0309569	2.75761e-09	1	0.000575007	4.71771e-09	n.a.	n.a.	n.a.	n.a.	n.a.	n.a.	n.a.	n.a.	n.a.	n.a.
cg05908442	-0.0260255	2.85623e-09	1	-0.000748621	1.69916e-09	n.a.	n.a.	n.a.	n.a.	n.a.	n.a.	n.a.	n.a.	n.a.	n.a.
cg25386611	-0.027486	2.90674e-09	1	-0.000658858	1.06107e-10	n.a.	n.a.	n.a.	n.a.	n.a.	n.a.	n.a.	n.a.	n.a.	n.a.
cg25374813	-0.0244797	2.91912e-09	1	-0.000948809	1.21537e-17	n.a.	n.a.	n.a.	n.a.	n.a.	n.a.	n.a.	n.a.	n.a.	n.a.
cg16612806	-0.0293088	3.02032e-09	1	-0.000409764	9.76747e-10	n.a.	n.a.	n.a.	n.a.	n.a.	n.a.	n.a.	n.a.	n.a.	n.a.
cg23384027	-0.0288341	3.05121e-09	1	-0.00105637	6.30504e-21	n.a.	n.a.	n.a.	n.a.	n.a.	n.a.	n.a.	n.a.	n.a.	n.a.
cg04422625	-0.0229264	3.12042e-09	1	-0.000789767	7.99976e-24	n.a.	n.a.	n.a.	n.a.	n.a.	n.a.	n.a.	n.a.	n.a.	n.a.
cg15892280	-0.0324167	3.14081e-09	1	-0.000697961	2.34494e-09	n.a.	n.a.	n.a.	n.a.	n.a.	n.a.	n.a.	n.a.	n.a.	n.a.
cg11810998	-0.0198049	3.15469e-09	1	-0.000723551	3.20906e-20	n.a.	n.a.	n.a.	n.a.	n.a.	n.a.	n.a.	n.a.	n.a.	n.a.
cg12053291	0.0285291	3.17681e-09	1	0.000832841	8.06835e-12	n.a.	n.a.	n.a.	n.a.	n.a.	n.a.	n.a.	n.a.	n.a.	n.a.
cg12498580	-0.0285107	3.20594e-09	1	-0.000875168	2.57405e-17	n.a.	n.a.	n.a.	n.a.	n.a.	n.a.	n.a.	n.a.	n.a.	n.a.
cg10819708	-0.0245934	3.36771e-09	1	-0.00112991	2.54824e-26	n.a.	n.a.	n.a.	n.a.	n.a.	n.a.	n.a.	n.a.	n.a.	n.a.
cg23164459	-0.0298698	3.38171e-09	1	n.a.	n.a.	n.a.	n.a.	-0.0064	0.000144	n.a.	n.a.	n.a.	n.a.	n.a.	n.a.
cg06329093	-0.0229988	3.5025e-09	1	-0.000750352	7.03297e-17	n.a.	n.a.	n.a.	n.a.	n.a.	n.a.	n.a.	n.a.	n.a.	n.a.
cg06134964	-0.0302125	3.62485e-09	1	-0.00102369	9.34738e-12	n.a.	n.a.	n.a.	n.a.	n.a.	n.a.	n.a.	n.a.	n.a.	n.a.
cg25391820	-0.0310009	3.67184e-09	1	-0.000892876	1.35181e-16	n.a.	n.a.	n.a.	n.a.	n.a.	n.a.	n.a.	n.a.	n.a.	n.a.
cg06340118	-0.0317578	3.79371e-09	1	-0.000748322	1.19466e-11	n.a.	n.a.	n.a.	n.a.	n.a.	n.a.	n.a.	n.a.	n.a.	n.a.
cg10022914	0.026416	4.29789e-09	1	n.a.	n.a.	n.a.	n.a.	n.a.	n.a.	n.a.	n.a.	n.a.	n.a.	yes	n.a.
cg23750151	-0.024304	4.30974e-09	1	-0.000686811	1.3118e-08	n.a.	n.a.	n.a.	n.a.	n.a.	n.a.	n.a.	n.a.	n.a.	n.a.
cg02331649	-0.0216907	4.4334e-09	1	n.a.	n.a.	n.a.	n.a.	n.a.	n.a.	n.a.	n.a.	n.a.	n.a.	n.a.	yes
cg08943714	-0.0336157	4.448e-09	1	n.a.	n.a.	n.a.	n.a.	n.a.	n.a.	n.a.	n.a.	n.a.	n.a.	n.a.	yes
cg20912205	-0.0293718	4.47832e-09	1	-0.000576365	1.2429e-10	n.a.	n.a.	n.a.	n.a.	n.a.	n.a.	n.a.	n.a.	n.a.	n.a.
cg10865498	-0.0314318	4.52116e-09	1	-0.000708579	2.55347e-15	n.a.	n.a.	n.a.	n.a.	n.a.	n.a.	n.a.	n.a.	n.a.	n.a.
cg13869942	-0.0312379	4.54758e-09	1	n.a.	n.a.	n.a.	n.a.	-0.0082	0.000692	n.a.	n.a.	n.a.	n.a.	n.a.	n.a.
cg09890339	-0.0282838	4.92741e-09	1	-0.000543718	9.20536e-08	n.a.	n.a.	n.a.	n.a.	n.a.	n.a.	n.a.	n.a.	n.a.	n.a.
cg26766373	-0.0294426	5.00208e-09	1	-0.00080358	4.93206e-13	n.a.	n.a.	n.a.	n.a.	n.a.	n.a.	n.a.	n.a.	n.a.	n.a.
cg02630477	0.0304423	5.36924e-09	1	0.000745661	3.71852e-10	n.a.	n.a.	n.a.	n.a.	n.a.	n.a.	n.a.	n.a.	n.a.	n.a.
cg10791406	-0.0283477	5.40218e-09	1	-0.000700388	4.30204e-08	n.a.	n.a.	n.a.	n.a.	n.a.	n.a.	n.a.	n.a.	n.a.	n.a.
cg20552236	-0.0264653	5.48666e-09	1	n.a.	n.a.	n.a.	n.a.	n.a.	n.a.	n.a.	n.a.	n.a.	n.a.	n.a.	yes
cg22626522	-0.0253685	5.66842e-09	1	-0.000554232	2.19009e-17	n.a.	n.a.	n.a.	n.a.	n.a.	n.a.	n.a.	n.a.	n.a.	n.a.
cg00448875	-0.033134	5.71749e-09	1	-0.000797545	6.09933e-08	n.a.	n.a.	n.a.	n.a.	n.a.	n.a.	n.a.	n.a.	n.a.	n.a.
cg24842859	0.0333478	5.76123e-09	1	0.00052264	1.2269e-09	n.a.	n.a.	n.a.	n.a.	n.a.	n.a.	n.a.	n.a.	n.a.	n.a.
cg12491115	0.0275693	6.15938e-09	1	0.000941056	8.97314e-13	n.a.	n.a.	n.a.	n.a.	n.a.	n.a.	n.a.	n.a.	n.a.	n.a.
cg11268834	-0.0280404	6.32044e-09	1	n.a.	n.a.	n.a.	n.a.	-0.008	2.25e-05	n.a.	n.a.	n.a.	n.a.	n.a.	n.a.
cg26305504	-0.0224693	6.55578e-09	1	-0.000808127	7.60047e-19	n.a.	n.a.	n.a.	n.a.	n.a.	n.a.	n.a.	n.a.	n.a.	n.a.
cg09801824	-0.0228182	6.62414e-09	1	-0.000615618	1.17773e-29	n.a.	n.a.	n.a.	n.a.	n.a.	n.a.	n.a.	n.a.	n.a.	n.a.
cg01881062	-0.0254412	6.74507e-09	1	-0.000589147	4.75257e-08	n.a.	n.a.	n.a.	n.a.	n.a.	n.a.	n.a.	n.a.	n.a.	n.a.
cg17276002	-0.0249989	6.89489e-09	1	-0.00071723	7.68972e-13	n.a.	n.a.	n.a.	n.a.	n.a.	n.a.	n.a.	n.a.	n.a.	n.a.
cg13733787	0.0295159	6.90537e-09	1	0.000815751	2.7916e-09	n.a.	n.a.	n.a.	n.a.	n.a.	n.a.	n.a.	n.a.	n.a.	n.a.
cg26686150	-0.0169268	6.97417e-09	1	-0.000645163	3.65831e-15	n.a.	n.a.	n.a.	n.a.	n.a.	n.a.	n.a.	n.a.	n.a.	n.a.
cg12006375	-0.0295857	7.33761e-09	1	-0.00148092	4.93692e-15	n.a.	n.a.	n.a.	n.a.	n.a.	n.a.	n.a.	n.a.	n.a.	n.a.
cg02449461	-0.0217716	7.44021e-09	1	-0.00065073	1.36085e-19	n.a.	n.a.	n.a.	n.a.	n.a.	n.a.	n.a.	n.a.	n.a.	n.a.
cg09210315	-0.0211922	7.73878e-09	1	-0.000500972	1.83204e-12	n.a.	n.a.	n.a.	n.a.	n.a.	n.a.	n.a.	n.a.	n.a.	n.a.
cg00861646	-0.0271867	7.83359e-09	1	n.a.	n.a.	n.a.	n.a.	n.a.	n.a.	n.a.	n.a.	n.a.	n.a.	n.a.	yes
cg19713429	-0.0303809	7.98116e-09	1	-0.000769312	3.38617e-10	n.a.	n.a.	n.a.	n.a.	n.a.	n.a.	n.a.	n.a.	n.a.	n.a.
cg09005322	-0.0315491	8.03286e-09	1	n.a.	n.a.	n.a.	n.a.	-0.0087	1.57e-06	n.a.	n.a.	n.a.	n.a.	n.a.	n.a.
cg01059398	-0.0281094	8.03563e-09	1	n.a.	n.a.	n.a.	n.a.	n.a.	n.a.	n.a.	n.a.	n.a.	n.a.	n.a.	yes
cg09706586	-0.0232049	8.08043e-09	1	-0.000650857	3.36564e-10	n.a.	n.a.	n.a.	n.a.	n.a.	n.a.	n.a.	n.a.	n.a.	n.a.
cg06790326	-0.0290562	8.3323e-09	1	-0.000734682	1.40721e-08	n.a.	n.a.	n.a.	n.a.	n.a.	n.a.	n.a.	n.a.	n.a.	n.a.
cg16277071	0.0270373	8.38698e-09	1	0.0008849	7.02765e-18	n.a.	n.a.	n.a.	n.a.	n.a.	n.a.	n.a.	n.a.	n.a.	n.a.
cg04071779	-0.0212286	8.56016e-09	1	-0.000478749	7.4216e-10	n.a.	n.a.	n.a.	n.a.	n.a.	n.a.	n.a.	n.a.	n.a.	n.a.
cg15696058	-0.0197384	8.65276e-09	1	n.a.	n.a.	n.a.	n.a.	n.a.	n.a.	n.a.	n.a.	n.a.	n.a.	yes	n.a.
cg15734764	-0.0314588	8.78156e-09	1	-0.000560956	6.70995e-13	n.a.	n.a.	n.a.	n.a.	n.a.	n.a.	n.a.	n.a.	n.a.	n.a.
cg14085840	-0.0264778	9.19815e-09	1	-0.000811375	2.39518e-15	n.a.	n.a.	n.a.	n.a.	n.a.	n.a.	n.a.	n.a.	n.a.	n.a.
cg05360958	-0.0272907	9.41535e-09	1	-0.000623906	3.16757e-09	n.a.	n.a.	n.a.	n.a.	n.a.	n.a.	n.a.	n.a.	n.a.	n.a.
cg07372034	-0.0268199	9.47698e-09	1	-0.00166636	1.20732e-23	n.a.	n.a.	n.a.	n.a.	n.a.	n.a.	n.a.	n.a.	n.a.	n.a.
cg14349538	-0.02724	9.80706e-09	1	-0.000804441	5.50018e-18	n.a.	n.a.	n.a.	n.a.	n.a.	n.a.	n.a.	n.a.	n.a.	n.a.
cg09200921	-0.034356	1.00133e-08	1	-0.000877621	2.20099e-18	n.a.	n.a.	n.a.	n.a.	n.a.	n.a.	n.a.	n.a.	n.a.	n.a.
cg05573654	0.0305043	1.00868e-08	1	0.000502665	3.86127e-08	n.a.	n.a.	n.a.	n.a.	n.a.	n.a.	n.a.	n.a.	n.a.	n.a.
cg14096899	0.0307615	1.02562e-08	1	0.00110092	2.35593e-17	n.a.	n.a.	n.a.	n.a.	n.a.	n.a.	n.a.	n.a.	n.a.	n.a.
cg11453058	-0.0301535	1.07938e-08	1	-0.000588781	1.34503e-08	n.a.	n.a.	n.a.	n.a.	n.a.	n.a.	n.a.	n.a.	n.a.	n.a.
cg23374992	-0.0195257	1.07989e-08	1	-0.000679599	1.76758e-09	n.a.	n.a.	n.a.	n.a.	n.a.	n.a.	n.a.	n.a.	n.a.	n.a.
cg22508782	-0.0315747	1.09594e-08	1	-0.000609858	1.41729e-13	n.a.	n.a.	n.a.	n.a.	n.a.	n.a.	n.a.	n.a.	n.a.	n.a.
cg13009608	-0.0250883	1.10759e-08	1	n.a.	n.a.	n.a.	n.a.	-0.0103	1.01e-05	n.a.	n.a.	n.a.	n.a.	n.a.	n.a.
cg05119988	-0.0305888	1.16445e-08	1	n.a.	n.a.	n.a.	n.a.	n.a.	n.a.	n.a.	n.a.	n.a.	n.a.	n.a.	yes
cg00839584	0.0316856	1.20846e-08	1	0.000966201	2.12519e-10	n.a.	n.a.	n.a.	n.a.	n.a.	n.a.	n.a.	n.a.	n.a.	n.a.
cg12345526	-0.0239402	1.22879e-08	1	-0.00108885	8.96197e-14	n.a.	n.a.	n.a.	n.a.	n.a.	n.a.	n.a.	n.a.	n.a.	n.a.
cg14600987	-0.0251299	1.23541e-08	1	-0.00125464	4.10958e-19	n.a.	n.a.	n.a.	n.a.	n.a.	n.a.	n.a.	n.a.	n.a.	n.a.
cg26247646	0.0205072	1.2394e-08	1	0.0007316	4.72788e-08	n.a.	n.a.	n.a.	n.a.	n.a.	n.a.	n.a.	n.a.	n.a.	n.a.
cg11093760	-0.031222	1.26878e-08	1	-0.000928961	8.95414e-27	n.a.	n.a.	n.a.	n.a.	n.a.	n.a.	n.a.	n.a.	n.a.	n.a.
cg18120259	-0.0259661	1.27965e-08	1	-0.000992784	1.56254e-15	n.a.	n.a.	n.a.	n.a.	n.a.	n.a.	n.a.	n.a.	n.a.	n.a.
cg01894985	-0.0262665	1.29239e-08	1	-0.000647434	6.018e-09	n.a.	n.a.	n.a.	n.a.	n.a.	n.a.	n.a.	n.a.	n.a.	n.a.
cg15787227	0.0292201	1.34076e-08	1	0.000415721	1.55913e-09	n.a.	n.a.	n.a.	n.a.	n.a.	n.a.	n.a.	n.a.	n.a.	n.a.
cg08097581	-0.0305956	1.35991e-08	1	n.a.	n.a.	n.a.	n.a.	-0.0046	0.0005	n.a.	n.a.	n.a.	n.a.	n.a.	n.a.
cg07069636	-0.0312166	1.41604e-08	1	n.a.	n.a.	n.a.	n.a.	-0.0048	0.000159	n.a.	n.a.	n.a.	n.a.	n.a.	n.a.
cg16295156	-0.0255046	1.46093e-08	1	-0.000687227	4.51473e-10	n.a.	n.a.	n.a.	n.a.	n.a.	n.a.	n.a.	n.a.	n.a.	n.a.
cg06658821	0.0318757	1.47636e-08	1	n.a.	n.a.	n.a.	n.a.	0.008	8.08e-07	n.a.	n.a.	n.a.	n.a.	n.a.	n.a.
cg08356262	-0.0231304	1.48255e-08	1	-0.000827597	1.21431e-09	n.a.	n.a.	n.a.	n.a.	n.a.	n.a.	n.a.	n.a.	n.a.	n.a.
cg17806401	-0.0257087	1.48375e-08	1	-0.00080055	8.87999e-14	n.a.	n.a.	n.a.	n.a.	n.a.	n.a.	n.a.	n.a.	n.a.	n.a.
cg22755445	-0.0164412	1.53208e-08	1	-0.00055245	2.0678e-08	n.a.	n.a.	n.a.	n.a.	n.a.	n.a.	n.a.	n.a.	n.a.	n.a.
cg24166100	0.0308466	1.53545e-08	1	0.000810155	1.87344e-15	n.a.	n.a.	n.a.	n.a.	n.a.	n.a.	n.a.	n.a.	n.a.	n.a.
cg15481493	-0.0201654	1.58028e-08	1	-0.000907333	8.37339e-15	n.a.	n.a.	n.a.	n.a.	n.a.	n.a.	n.a.	n.a.	n.a.	n.a.
cg12550731	0.0271441	1.58212e-08	1	0.00081403	1.75859e-15	n.a.	n.a.	n.a.	n.a.	n.a.	n.a.	n.a.	n.a.	n.a.	n.a.
cg23598089	0.0301775	1.63349e-08	1	0.000902387	3.80976e-12	n.a.	n.a.	n.a.	n.a.	n.a.	n.a.	n.a.	n.a.	n.a.	n.a.
cg11828203	0.032587	1.70904e-08	1	0.000657877	1.22239e-16	n.a.	n.a.	n.a.	n.a.	n.a.	n.a.	n.a.	n.a.	n.a.	n.a.
cg22284398	-0.0180257	1.73743e-08	1	-0.000787141	1.94042e-27	n.a.	n.a.	n.a.	n.a.	n.a.	n.a.	n.a.	n.a.	n.a.	n.a.
cg06095631	0.0283256	1.78598e-08	1	0.000591622	1.0715e-09	n.a.	n.a.	n.a.	n.a.	n.a.	n.a.	n.a.	n.a.	n.a.	n.a.
cg26445608	-0.0235041	1.85484e-08	1	n.a.	n.a.	n.a.	n.a.	-0.0039	5.78e-05	n.a.	n.a.	n.a.	n.a.	n.a.	n.a.
cg01146320	-0.0291175	1.91518e-08	1	-0.000861996	1.38118e-13	n.a.	n.a.	n.a.	n.a.	n.a.	n.a.	n.a.	n.a.	n.a.	n.a.
cg13357602	-0.027217	1.93683e-08	1	-0.000673769	1.3725e-09	n.a.	n.a.	n.a.	n.a.	n.a.	n.a.	n.a.	n.a.	n.a.	n.a.
cg03179496	-0.0314763	1.96289e-08	1	-0.000526512	3.56019e-10	n.a.	n.a.	n.a.	n.a.	n.a.	n.a.	n.a.	n.a.	n.a.	n.a.
cg08507178	-0.0308537	1.96436e-08	1	-0.00061726	1.60111e-10	n.a.	n.a.	n.a.	n.a.	n.a.	n.a.	n.a.	n.a.	n.a.	n.a.
cg09018739	0.0231508	1.9691e-08	1	0.000829202	1.26131e-13	n.a.	n.a.	n.a.	n.a.	n.a.	n.a.	n.a.	n.a.	n.a.	n.a.
cg21187669	-0.0204529	2.01496e-08	1	-0.000619511	4.68292e-11	n.a.	n.a.	n.a.	n.a.	n.a.	n.a.	n.a.	n.a.	n.a.	n.a.
cg27563174	-0.0303091	2.09186e-08	1	n.a.	n.a.	n.a.	n.a.	n.a.	n.a.	n.a.	n.a.	-0.170908	9.12266e-07	n.a.	n.a.
cg16831185	-0.0226322	2.10209e-08	1	-0.000573041	3.54777e-09	n.a.	n.a.	n.a.	n.a.	n.a.	n.a.	n.a.	n.a.	n.a.	n.a.
cg08080174	0.0229502	2.10315e-08	1	0.00049008	1.59253e-09	n.a.	n.a.	n.a.	n.a.	n.a.	n.a.	n.a.	n.a.	n.a.	n.a.
cg24718773	0.0246028	2.13036e-08	1	0.000622522	9.98973e-09	n.a.	n.a.	n.a.	n.a.	n.a.	n.a.	n.a.	n.a.	n.a.	n.a.
cg26023268	0.0267202	2.2169e-08	1	0.000684539	2.29898e-08	n.a.	n.a.	n.a.	n.a.	n.a.	n.a.	n.a.	n.a.	n.a.	n.a.
cg08937102	-0.0224884	2.23818e-08	1	-0.000939972	1.10688e-20	n.a.	n.a.	n.a.	n.a.	n.a.	n.a.	n.a.	n.a.	n.a.	n.a.
cg16098726	0.0266073	2.28471e-08	1	0.000651062	1.99756e-13	n.a.	n.a.	n.a.	n.a.	n.a.	n.a.	n.a.	n.a.	n.a.	n.a.
cg24998110	-0.0305308	2.31877e-08	1	n.a.	n.a.	n.a.	n.a.	n.a.	n.a.	n.a.	n.a.	n.a.	n.a.	n.a.	yes
cg11824191	0.030256	2.42571e-08	1	0.000615009	4.50776e-09	n.a.	n.a.	n.a.	n.a.	n.a.	n.a.	n.a.	n.a.	n.a.	n.a.
cg02313434	0.0276685	2.48011e-08	1	0.000881316	2.2776e-12	n.a.	n.a.	n.a.	n.a.	n.a.	n.a.	n.a.	n.a.	n.a.	n.a.
cg22534374	-0.0234137	2.48871e-08	1	-0.000770166	3.27967e-08	n.a.	n.a.	n.a.	n.a.	n.a.	n.a.	n.a.	n.a.	n.a.	n.a.
cg20298668	0.0324364	2.51232e-08	1	0.00102608	1.50674e-19	n.a.	n.a.	n.a.	n.a.	n.a.	n.a.	n.a.	n.a.	n.a.	n.a.
cg14097568	-0.0219687	2.51247e-08	1	-0.000670682	4.94007e-09	n.a.	n.a.	n.a.	n.a.	n.a.	n.a.	n.a.	n.a.	n.a.	n.a.
cg04469731	0.0274345	2.52469e-08	1	0.00079794	4.96432e-12	n.a.	n.a.	n.a.	n.a.	n.a.	n.a.	n.a.	n.a.	n.a.	n.a.
cg07960624	-0.0250961	2.54251e-08	1	-0.000924881	4.16327e-10	n.a.	n.a.	n.a.	n.a.	n.a.	n.a.	n.a.	n.a.	n.a.	n.a.
cg12207248	-0.0297645	2.54632e-08	1	n.a.	n.a.	n.a.	n.a.	n.a.	n.a.	n.a.	n.a.	n.a.	n.a.	n.a.	yes
cg12895631	-0.028256	2.58444e-08	1	-0.000438833	3.74191e-13	n.a.	n.a.	n.a.	n.a.	n.a.	n.a.	n.a.	n.a.	n.a.	n.a.
cg02905900	-0.015614	2.60901e-08	1	-0.000552978	5.46979e-14	n.a.	n.a.	n.a.	n.a.	n.a.	n.a.	n.a.	n.a.	n.a.	n.a.
cg13930811	-0.0310251	2.61236e-08	1	n.a.	n.a.	n.a.	n.a.	n.a.	n.a.	n.a.	n.a.	n.a.	n.a.	n.a.	yes
cg00483992	-0.0302926	2.65188e-08	1	n.a.	n.a.	n.a.	n.a.	n.a.	n.a.	n.a.	n.a.	n.a.	n.a.	n.a.	yes
cg03043157	-0.0283955	2.71344e-08	1	n.a.	n.a.	n.a.	n.a.	n.a.	n.a.	n.a.	n.a.	n.a.	n.a.	n.a.	yes
cg14469684	-0.0297426	2.75017e-08	1	-0.000681986	2.0812e-13	n.a.	n.a.	n.a.	n.a.	n.a.	n.a.	n.a.	n.a.	n.a.	n.a.
cg19656486	-0.0291366	2.79171e-08	1	-0.000514699	2.42258e-11	n.a.	n.a.	n.a.	n.a.	n.a.	n.a.	n.a.	n.a.	n.a.	n.a.
cg26297819	-0.0260388	2.92893e-08	1	-0.000619291	3.47939e-19	n.a.	n.a.	n.a.	n.a.	n.a.	n.a.	n.a.	n.a.	n.a.	n.a.
cg07777909	0.0300748	2.97742e-08	1	n.a.	n.a.	n.a.	n.a.	0.0088	1.57e-05	n.a.	n.a.	n.a.	n.a.	n.a.	n.a.
cg27019717	-0.0152592	3.04996e-08	1	n.a.	n.a.	n.a.	n.a.	n.a.	n.a.	n.a.	n.a.	n.a.	n.a.	n.a.	yes
cg04071430	-0.0298526	3.10305e-08	1	n.a.	n.a.	n.a.	n.a.	n.a.	n.a.	n.a.	n.a.	n.a.	n.a.	n.a.	yes
cg17330097	0.0207009	3.12559e-08	1	0.000918532	4.49255e-24	n.a.	n.a.	n.a.	n.a.	n.a.	n.a.	n.a.	n.a.	n.a.	n.a.
cg23208717	0.0218839	3.13626e-08	1	0.00118039	2.15352e-20	n.a.	n.a.	n.a.	n.a.	n.a.	n.a.	n.a.	n.a.	n.a.	n.a.
cg16744314	-0.0246986	3.29502e-08	1	n.a.	n.a.	n.a.	n.a.	-0.0057	3.49e-06	n.a.	n.a.	n.a.	n.a.	n.a.	n.a.
cg13228442	-0.0269999	3.37635e-08	1	-0.000571239	2.1249e-15	n.a.	n.a.	n.a.	n.a.	n.a.	n.a.	n.a.	n.a.	n.a.	n.a.
cg14180511	-0.0141584	3.40365e-08	1	-0.000599023	7.58464e-09	n.a.	n.a.	n.a.	n.a.	n.a.	n.a.	n.a.	n.a.	n.a.	n.a.
cg17484944	-0.0236346	3.4252e-08	1	-0.000552114	7.40097e-09	n.a.	n.a.	n.a.	n.a.	n.a.	n.a.	n.a.	n.a.	n.a.	n.a.
cg26921611	0.0209092	3.52897e-08	1	0.000653953	1.20039e-11	n.a.	n.a.	n.a.	n.a.	n.a.	n.a.	n.a.	n.a.	n.a.	n.a.
cg23461488	-0.0227454	3.54554e-08	1	n.a.	n.a.	n.a.	n.a.	n.a.	n.a.	n.a.	n.a.	n.a.	n.a.	n.a.	yes
cg05571472	-0.0306997	3.58354e-08	1	n.a.	n.a.	n.a.	n.a.	-0.0036	0.000387	n.a.	n.a.	n.a.	n.a.	n.a.	n.a.
cg05773108	-0.0306711	3.58362e-08	1	-0.00054677	1.12153e-14	n.a.	n.a.	n.a.	n.a.	n.a.	n.a.	n.a.	n.a.	n.a.	n.a.
cg07243147	-0.030413	3.58636e-08	1	-0.0010296	7.98303e-16	n.a.	n.a.	n.a.	n.a.	n.a.	n.a.	n.a.	n.a.	n.a.	n.a.
cg14445047	-0.0171211	3.64783e-08	1	-0.000465988	1.08775e-10	n.a.	n.a.	n.a.	n.a.	n.a.	n.a.	n.a.	n.a.	n.a.	n.a.
cg08928958	-0.0225147	3.68038e-08	1	-0.000696343	3.58739e-11	n.a.	n.a.	n.a.	n.a.	n.a.	n.a.	n.a.	n.a.	n.a.	n.a.
cg16003238	0.0272593	3.71758e-08	1	0.00103645	1.50207e-10	n.a.	n.a.	n.a.	n.a.	n.a.	n.a.	n.a.	n.a.	n.a.	n.a.
cg00956987	-0.0303034	3.82901e-08	1	n.a.	n.a.	n.a.	n.a.	n.a.	n.a.	n.a.	n.a.	n.a.	n.a.	n.a.	yes
cg21681320	-0.0290473	3.86819e-08	1	-0.000555666	1.83263e-14	n.a.	n.a.	n.a.	n.a.	n.a.	n.a.	n.a.	n.a.	n.a.	n.a.
cg02966574	-0.0257039	3.87502e-08	1	-0.000633206	4.49659e-17	n.a.	n.a.	n.a.	n.a.	n.a.	n.a.	n.a.	n.a.	n.a.	n.a.
cg03317045	-0.0322822	3.89634e-08	1	n.a.	n.a.	n.a.	n.a.	-0.009	1.26e-11	n.a.	n.a.	n.a.	n.a.	n.a.	n.a.
cg23963984	-0.0212705	3.94496e-08	1	-0.000831916	1.72997e-17	n.a.	n.a.	n.a.	n.a.	n.a.	n.a.	n.a.	n.a.	n.a.	n.a.
cg08005849	-0.0190373	4.11231e-08	1	-0.000723658	8.90101e-08	n.a.	n.a.	n.a.	n.a.	n.a.	n.a.	n.a.	n.a.	n.a.	n.a.
cg23098018	-0.0179416	4.12569e-08	1	-0.000528078	3.29486e-09	n.a.	n.a.	n.a.	n.a.	n.a.	n.a.	n.a.	n.a.	n.a.	n.a.
cg00661523	-0.0289113	4.15705e-08	1	n.a.	n.a.	n.a.	n.a.	n.a.	n.a.	n.a.	n.a.	n.a.	n.a.	yes	n.a.
cg07556018	-0.0226249	4.19727e-08	1	-0.000725479	7.60961e-12	n.a.	n.a.	n.a.	n.a.	n.a.	n.a.	n.a.	n.a.	n.a.	n.a.
cg15626881	-0.0298775	4.27764e-08	1	n.a.	n.a.	n.a.	n.a.	n.a.	n.a.	n.a.	n.a.	n.a.	n.a.	n.a.	yes
cg19834855	-0.0268623	4.3769e-08	1	-0.000464577	7.12197e-10	n.a.	n.a.	n.a.	n.a.	n.a.	n.a.	n.a.	n.a.	n.a.	n.a.
cg00660272	-0.0209528	4.53607e-08	1	-0.000586897	5.69556e-15	n.a.	n.a.	n.a.	n.a.	n.a.	n.a.	n.a.	n.a.	n.a.	n.a.
cg11276172	0.0286574	4.55995e-08	1	0.000857761	1.6988e-18	n.a.	n.a.	n.a.	n.a.	n.a.	n.a.	n.a.	n.a.	n.a.	n.a.
cg07176842	-0.030631	4.6082e-08	1	n.a.	n.a.	n.a.	n.a.	n.a.	n.a.	n.a.	n.a.	n.a.	n.a.	n.a.	yes
cg24152179	0.0287911	4.66761e-08	1	0.00149558	4.61145e-15	n.a.	n.a.	n.a.	n.a.	n.a.	n.a.	n.a.	n.a.	n.a.	n.a.
cg19355069	-0.0241515	4.72379e-08	1	-0.000760982	3.87022e-24	n.a.	n.a.	n.a.	n.a.	n.a.	n.a.	n.a.	n.a.	n.a.	n.a.
cg15467503	-0.0253351	4.73738e-08	1	-0.000695617	8.09743e-10	n.a.	n.a.	n.a.	n.a.	n.a.	n.a.	n.a.	n.a.	n.a.	n.a.
cg19588519	0.0201	4.90629e-08	1	0.000821677	5.57167e-13	n.a.	n.a.	n.a.	n.a.	n.a.	n.a.	n.a.	n.a.	n.a.	n.a.
cg26853855	0.0295364	4.98479e-08	1	n.a.	n.a.	n.a.	n.a.	0.0116	2.82e-05	n.a.	n.a.	n.a.	n.a.	n.a.	n.a.
cg00289503	-0.0181244	5.03832e-08	1	-0.000779111	5.03874e-11	n.a.	n.a.	n.a.	n.a.	n.a.	n.a.	n.a.	n.a.	n.a.	n.a.
cg06236061	-0.0233534	5.06855e-08	1	n.a.	n.a.	n.a.	n.a.	-0.0046	0.000855	n.a.	n.a.	n.a.	n.a.	n.a.	n.a.
cg19734190	-0.0279223	5.08589e-08	1	-0.000743377	4.89124e-11	n.a.	n.a.	n.a.	n.a.	n.a.	n.a.	n.a.	n.a.	n.a.	n.a.
cg10422334	-0.0217225	5.09327e-08	1	-0.000583022	9.04169e-14	n.a.	n.a.	n.a.	n.a.	n.a.	n.a.	n.a.	n.a.	n.a.	n.a.
cg14821257	-0.029171	5.17102e-08	1	n.a.	n.a.	n.a.	n.a.	n.a.	n.a.	n.a.	n.a.	n.a.	n.a.	n.a.	yes
cg19982668	-0.0188083	5.19721e-08	1	-0.000660365	3.71935e-15	n.a.	n.a.	n.a.	n.a.	n.a.	n.a.	n.a.	n.a.	n.a.	n.a.
cg15428620	-0.0282484	5.38353e-08	1	-0.000854013	4.5312e-17	n.a.	n.a.	n.a.	n.a.	n.a.	n.a.	n.a.	n.a.	n.a.	n.a.
cg23140706	-0.0223586	5.53643e-08	1	-0.000868542	6.07826e-16	n.a.	n.a.	n.a.	n.a.	n.a.	n.a.	n.a.	n.a.	n.a.	n.a.
cg08003402	-0.0241866	5.54907e-08	1	-0.000740595	2.057e-12	n.a.	n.a.	n.a.	n.a.	n.a.	n.a.	n.a.	n.a.	n.a.	n.a.
cg00476653	-0.0307677	5.56401e-08	1	-0.00120394	4.59747e-12	n.a.	n.a.	n.a.	n.a.	n.a.	n.a.	n.a.	n.a.	n.a.	n.a.
cg27555092	0.028892	5.58652e-08	1	0.000801607	2.21579e-17	n.a.	n.a.	n.a.	n.a.	n.a.	n.a.	n.a.	n.a.	n.a.	n.a.
cg26383193	-0.0293686	5.82983e-08	1	n.a.	n.a.	n.a.	n.a.	n.a.	n.a.	n.a.	n.a.	n.a.	n.a.	n.a.	yes
cg02544453	-0.0262496	5.94331e-08	1	-0.00080096	1.55183e-17	n.a.	n.a.	n.a.	n.a.	n.a.	n.a.	n.a.	n.a.	n.a.	n.a.
cg18462381	0.0279645	5.94659e-08	1	0.000778465	1.74671e-10	n.a.	n.a.	n.a.	n.a.	n.a.	n.a.	n.a.	n.a.	n.a.	n.a.
cg05900530	-0.0249717	5.95614e-08	1	n.a.	n.a.	n.a.	n.a.	-0.0065	5.3e-05	n.a.	n.a.	n.a.	n.a.	n.a.	n.a.
cg22437987	-0.0152386	6.05073e-08	1	-0.000453888	1.36198e-10	n.a.	n.a.	n.a.	n.a.	n.a.	n.a.	n.a.	n.a.	n.a.	n.a.
cg12816748	-0.0198942	6.10414e-08	1	-0.000585719	4.20095e-08	n.a.	n.a.	n.a.	n.a.	n.a.	n.a.	n.a.	n.a.	n.a.	n.a.
cg04682802	-0.0276209	6.38015e-08	1	-0.00151268	1.9324e-14	n.a.	n.a.	n.a.	n.a.	n.a.	n.a.	n.a.	n.a.	n.a.	n.a.
cg04329105	-0.0309934	6.39662e-08	1	-0.00077681	1.27895e-13	n.a.	n.a.	n.a.	n.a.	n.a.	n.a.	n.a.	n.a.	n.a.	n.a.
cg02325250	-0.0280952	6.59041e-08	1	-0.000724087	6.8549e-12	n.a.	n.a.	n.a.	n.a.	n.a.	n.a.	n.a.	n.a.	n.a.	n.a.
cg03531211	-0.0284549	6.59721e-08	1	-0.000622749	1.17724e-08	n.a.	n.a.	n.a.	n.a.	n.a.	n.a.	n.a.	n.a.	n.a.	n.a.
cg02935052	0.0216552	6.63016e-08	1	0.000914445	1.07757e-14	n.a.	n.a.	n.a.	n.a.	n.a.	n.a.	n.a.	n.a.	n.a.	n.a.
cg10471544	-0.0257045	6.63975e-08	1	-0.000518976	6.4544e-10	n.a.	n.a.	n.a.	n.a.	n.a.	n.a.	n.a.	n.a.	n.a.	n.a.
cg08648047	0.0272711	6.67547e-08	1	0.000474461	4.25017e-13	n.a.	n.a.	n.a.	n.a.	n.a.	n.a.	n.a.	n.a.	n.a.	n.a.
cg14119792	-0.0271022	6.77416e-08	1	-0.000710381	6.55789e-09	n.a.	n.a.	n.a.	n.a.	n.a.	n.a.	n.a.	n.a.	n.a.	n.a.
cg05584950	-0.0288414	7.0641e-08	1	-0.000984504	4.07789e-08	n.a.	n.a.	n.a.	n.a.	n.a.	n.a.	n.a.	n.a.	n.a.	n.a.
cg19252108	0.0301127	7.11188e-08	1	0.000668064	6.61208e-14	n.a.	n.a.	n.a.	n.a.	n.a.	n.a.	n.a.	n.a.	n.a.	n.a.
cg04784315	-0.0179031	7.16406e-08	1	-0.00090274	5.51933e-17	n.a.	n.a.	n.a.	n.a.	n.a.	n.a.	n.a.	n.a.	n.a.	n.a.
cg03591753	-0.0174536	7.40453e-08	1	-0.000721946	1.72783e-12	n.a.	n.a.	n.a.	n.a.	n.a.	n.a.	n.a.	n.a.	n.a.	n.a.
cg12646786	-0.016736	7.49537e-08	1	-0.00107394	1.58589e-19	n.a.	n.a.	n.a.	n.a.	n.a.	n.a.	n.a.	n.a.	n.a.	n.a.
cg24746726	-0.016856	7.65967e-08	1	-0.00101223	5.18241e-08	n.a.	n.a.	n.a.	n.a.	n.a.	n.a.	n.a.	n.a.	n.a.	n.a.
cg12461141	-0.0286034	7.85887e-08	1	n.a.	n.a.	n.a.	n.a.	-0.0064	7.52e-06	n.a.	n.a.	n.a.	n.a.	n.a.	n.a.
cg07705835	-0.0270667	7.87425e-08	1	-0.000512411	3.52462e-09	n.a.	n.a.	n.a.	n.a.	n.a.	n.a.	n.a.	n.a.	n.a.	n.a.
cg05415549	-0.0292956	8.06273e-08	1	-0.000920533	1.2077e-11	n.a.	n.a.	n.a.	n.a.	n.a.	n.a.	n.a.	n.a.	n.a.	n.a.
cg13853141	-0.0190881	8.13374e-08	1	-0.000650404	5.26091e-16	n.a.	n.a.	n.a.	n.a.	n.a.	n.a.	n.a.	n.a.	n.a.	n.a.
cg14082061	-0.0245415	8.18892e-08	1	-0.000550117	1.71983e-18	n.a.	n.a.	n.a.	n.a.	n.a.	n.a.	n.a.	n.a.	n.a.	n.a.
cg10549018	-0.0304172	8.24344e-08	1	-0.0010105	3.8838e-17	n.a.	n.a.	n.a.	n.a.	n.a.	n.a.	n.a.	n.a.	n.a.	n.a.
cg11194994	-0.0305966	8.32121e-08	1	-0.000737665	1.46189e-11	n.a.	n.a.	n.a.	n.a.	n.a.	n.a.	n.a.	n.a.	n.a.	n.a.
cg14093103	0.0302961	8.51327e-08	1	n.a.	n.a.	n.a.	n.a.	0.0058	4.1e-05	n.a.	n.a.	n.a.	n.a.	n.a.	n.a.
cg16638092	-0.0255847	8.62017e-08	1	-0.00110282	6.73119e-17	n.a.	n.a.	n.a.	n.a.	n.a.	n.a.	n.a.	n.a.	n.a.	n.a.
cg16651877	-0.02283	8.85066e-08	1	-0.000810039	3.10545e-18	n.a.	n.a.	n.a.	n.a.	n.a.	n.a.	n.a.	n.a.	n.a.	n.a.
cg17980119	0.0304807	8.96103e-08	1	0.000676674	2.33866e-08	n.a.	n.a.	n.a.	n.a.	n.a.	n.a.	n.a.	n.a.	n.a.	n.a.
cg16931076	-0.0271192	8.96716e-08	1	n.a.	n.a.	n.a.	n.a.	-0.0062	4.89e-06	n.a.	n.a.	n.a.	n.a.	n.a.	n.a.
cg02329430	-0.0220147	9.03286e-08	1	n.a.	n.a.	n.a.	n.a.	-0.0079	3.69e-05	n.a.	n.a.	n.a.	n.a.	n.a.	n.a.
cg20495819	-0.0301063	9.36881e-08	1	n.a.	n.a.	n.a.	n.a.	-0.0039	2.26e-05	n.a.	n.a.	n.a.	n.a.	n.a.	n.a.
cg26092233	0.0236445	9.59928e-08	1	0.000490345	1.75453e-10	n.a.	n.a.	n.a.	n.a.	n.a.	n.a.	n.a.	n.a.	n.a.	n.a.
cg21105477	-0.0277331	9.75681e-08	1	n.a.	n.a.	n.a.	n.a.	-0.0054	3.02e-06	n.a.	n.a.	n.a.	n.a.	n.a.	n.a.
cg07567308	0.028151	9.9293e-08	1	0.000870469	6.48177e-14	n.a.	n.a.	n.a.	n.a.	n.a.	n.a.	n.a.	n.a.	n.a.	n.a.
cg21608519	-0.0243022	9.97373e-08	1	-0.000820059	3.65213e-16	n.a.	n.a.	n.a.	n.a.	n.a.	n.a.	n.a.	n.a.	n.a.	n.a.
cg10942898	-0.0298743	1.00376e-07	1	n.a.	n.a.	n.a.	n.a.	-0.0053	4.03e-07	n.a.	n.a.	n.a.	n.a.	n.a.	n.a.
cg06872257	0.028861	1.01882e-07	1	0.000540435	1.10507e-12	n.a.	n.a.	n.a.	n.a.	n.a.	n.a.	n.a.	n.a.	n.a.	n.a.
cg01168584	-0.0252426	1.0271e-07	1	-0.00109189	3.17921e-12	n.a.	n.a.	n.a.	n.a.	n.a.	n.a.	n.a.	n.a.	n.a.	n.a.
cg23141902	-0.0260687	1.08239e-07	1	-0.000568832	1.89317e-09	n.a.	n.a.	n.a.	n.a.	n.a.	n.a.	n.a.	n.a.	n.a.	n.a.
cg02722633	-0.0289465	1.09059e-07	1	n.a.	n.a.	n.a.	n.a.	-0.0139	7.06e-08	n.a.	n.a.	n.a.	n.a.	n.a.	n.a.
cg02711872	-0.0282714	1.09737e-07	1	-0.000610681	1.19114e-10	n.a.	n.a.	n.a.	n.a.	n.a.	n.a.	n.a.	n.a.	n.a.	n.a.
cg02893429	-0.0210295	1.12118e-07	1	n.a.	n.a.	n.a.	n.a.	n.a.	n.a.	n.a.	n.a.	n.a.	n.a.	n.a.	yes
cg11271171	-0.0284925	1.13792e-07	1	n.a.	n.a.	n.a.	n.a.	n.a.	n.a.	n.a.	n.a.	n.a.	n.a.	n.a.	yes
cg11002698	-0.0273087	1.14733e-07	1	n.a.	n.a.	n.a.	n.a.	n.a.	n.a.	n.a.	n.a.	n.a.	n.a.	n.a.	yes
cg04945945	-0.0268741	1.17713e-07	1	n.a.	n.a.	n.a.	n.a.	-0.0065	0.000222	n.a.	n.a.	n.a.	n.a.	n.a.	n.a.
cg21197958	-0.0301304	1.1967e-07	1	-0.000571505	5.65427e-10	n.a.	n.a.	n.a.	n.a.	n.a.	n.a.	n.a.	n.a.	n.a.	n.a.
cg26905258	-0.0211893	1.19956e-07	1	-0.000466536	4.30491e-08	n.a.	n.a.	n.a.	n.a.	n.a.	n.a.	n.a.	n.a.	n.a.	n.a.
cg23039807	0.0163072	1.21461e-07	1	0.00089573	1.20728e-12	n.a.	n.a.	n.a.	n.a.	n.a.	n.a.	n.a.	n.a.	n.a.	n.a.
cg04701628	-0.0196657	1.24878e-07	1	-0.000746459	1.56965e-20	n.a.	n.a.	n.a.	n.a.	n.a.	n.a.	n.a.	n.a.	n.a.	n.a.
cg14774305	-0.0271433	1.26284e-07	1	-0.000595752	2.57668e-12	n.a.	n.a.	n.a.	n.a.	n.a.	n.a.	n.a.	n.a.	n.a.	n.a.
cg19107973	-0.0279684	1.27022e-07	1	n.a.	n.a.	n.a.	n.a.	n.a.	n.a.	n.a.	n.a.	n.a.	n.a.	n.a.	yes
cg14292870	0.0299366	1.27285e-07	1	0.000820726	1.69445e-09	n.a.	n.a.	n.a.	n.a.	n.a.	n.a.	n.a.	n.a.	n.a.	n.a.
cg09313705	-0.0225867	1.28925e-07	1	-0.000861433	1.54807e-12	n.a.	n.a.	n.a.	n.a.	n.a.	n.a.	n.a.	n.a.	n.a.	n.a.
cg15843331	-0.0275615	1.30646e-07	1	-0.000846518	5.04422e-21	n.a.	n.a.	n.a.	n.a.	n.a.	n.a.	n.a.	n.a.	n.a.	n.a.
cg02243630	-0.0216469	1.32005e-07	1	-0.000747202	6.84688e-10	n.a.	n.a.	n.a.	n.a.	n.a.	n.a.	n.a.	n.a.	n.a.	n.a.
cg19499884	-0.0205246	1.32122e-07	1	-0.000921854	1.44987e-13	n.a.	n.a.	n.a.	n.a.	n.a.	n.a.	n.a.	n.a.	n.a.	n.a.
cg21650436	0.0267206	1.33266e-07	1	0.000580725	7.06163e-12	n.a.	n.a.	n.a.	n.a.	n.a.	n.a.	n.a.	n.a.	n.a.	n.a.
cg01943221	-0.0198441	1.38458e-07	1	n.a.	n.a.	n.a.	n.a.	n.a.	n.a.	n.a.	n.a.	n.a.	n.a.	n.a.	yes
cg14635466	0.0259862	1.39942e-07	1	n.a.	n.a.	n.a.	n.a.	0.0044	0.000369	n.a.	n.a.	n.a.	n.a.	n.a.	n.a.
cg04155862	-0.0205921	1.45994e-07	1	-0.000774197	2.24503e-12	n.a.	n.a.	n.a.	n.a.	n.a.	n.a.	n.a.	n.a.	n.a.	n.a.
cg15029631	-0.021835	1.46055e-07	1	n.a.	n.a.	n.a.	n.a.	n.a.	n.a.	n.a.	n.a.	n.a.	n.a.	n.a.	yes
cg23511285	-0.0163609	1.47721e-07	1	-0.00078286	1.79192e-11	n.a.	n.a.	n.a.	n.a.	n.a.	n.a.	n.a.	n.a.	n.a.	n.a.
cg04740205	-0.0272872	1.48293e-07	1	n.a.	n.a.	n.a.	n.a.	-0.0069	3.72e-05	n.a.	n.a.	n.a.	n.a.	n.a.	n.a.
cg15414132	-0.0260229	1.48956e-07	1	n.a.	n.a.	n.a.	n.a.	-0.0062	1.15e-06	n.a.	n.a.	n.a.	n.a.	n.a.	n.a.
cg08658594	0.0227361	1.49186e-07	1	0.000524242	6.24253e-08	n.a.	n.a.	n.a.	n.a.	n.a.	n.a.	n.a.	n.a.	n.a.	n.a.
cg00234616	0.0224161	1.49766e-07	1	n.a.	n.a.	n.a.	n.a.	0.0041	1.49e-06	n.a.	n.a.	n.a.	n.a.	n.a.	n.a.
cg10398905	-0.0253077	1.50064e-07	1	-0.000651674	7.86495e-12	n.a.	n.a.	n.a.	n.a.	n.a.	n.a.	n.a.	n.a.	n.a.	n.a.
cg00081602	0.0294354	1.50439e-07	1	0.000784133	2.43312e-14	n.a.	n.a.	n.a.	n.a.	n.a.	n.a.	n.a.	n.a.	n.a.	n.a.
cg09244312	-0.0242975	1.50554e-07	1	-0.000612915	2.55251e-12	n.a.	n.a.	n.a.	n.a.	n.a.	n.a.	n.a.	n.a.	n.a.	n.a.
cg23565821	-0.0259065	1.53135e-07	1	n.a.	n.a.	n.a.	n.a.	-0.0032	0.000627	n.a.	n.a.	n.a.	n.a.	n.a.	n.a.
cg10847094	-0.0194215	1.53305e-07	1	-0.000595394	3.16519e-18	n.a.	n.a.	n.a.	n.a.	n.a.	n.a.	n.a.	n.a.	n.a.	n.a.
cg26647771	-0.0273036	1.58313e-07	1	n.a.	n.a.	n.a.	n.a.	n.a.	n.a.	n.a.	n.a.	n.a.	n.a.	n.a.	yes
cg26763362	-0.0252997	1.58761e-07	1	n.a.	n.a.	n.a.	n.a.	-0.0069	0.000953	n.a.	n.a.	n.a.	n.a.	n.a.	n.a.
cg18892446	-0.0161954	1.60524e-07	1	-0.000687798	2.78049e-09	n.a.	n.a.	n.a.	n.a.	n.a.	n.a.	n.a.	n.a.	n.a.	n.a.
cg24681208	-0.0277565	1.64757e-07	1	-0.000747422	2.18371e-19	n.a.	n.a.	n.a.	n.a.	n.a.	n.a.	n.a.	n.a.	n.a.	n.a.
cg13823169	-0.0286756	1.68961e-07	1	-0.000642399	1.58697e-12	n.a.	n.a.	n.a.	n.a.	n.a.	n.a.	n.a.	n.a.	n.a.	n.a.
cg18651932	-0.023481	1.73903e-07	1	-0.000953601	1.43782e-18	n.a.	n.a.	n.a.	n.a.	n.a.	n.a.	n.a.	n.a.	n.a.	n.a.
cg10161743	0.0266927	1.78115e-07	1	n.a.	n.a.	n.a.	n.a.	n.a.	n.a.	n.a.	n.a.	n.a.	n.a.	yes	n.a.
cg02072170	-0.0295261	1.80724e-07	1	n.a.	n.a.	n.a.	n.a.	-0.0056	0.000137	n.a.	n.a.	n.a.	n.a.	n.a.	n.a.
cg08571918	0.0280509	1.82903e-07	1	0.00114131	4.97511e-08	n.a.	n.a.	n.a.	n.a.	n.a.	n.a.	n.a.	n.a.	n.a.	n.a.
cg22432024	0.026418	1.89649e-07	1	0.00097383	2.86773e-08	n.a.	n.a.	n.a.	n.a.	n.a.	n.a.	n.a.	n.a.	n.a.	n.a.
cg01351032	-0.0287747	1.90562e-07	1	-0.00076532	1.89838e-09	n.a.	n.a.	n.a.	n.a.	n.a.	n.a.	n.a.	n.a.	n.a.	n.a.
cg14423778	-0.0264583	1.93049e-07	1	-0.000918652	2.62248e-08	n.a.	n.a.	n.a.	n.a.	n.a.	n.a.	n.a.	n.a.	n.a.	n.a.
cg06458248	0.0274817	1.9436e-07	1	0.000929066	5.33627e-12	n.a.	n.a.	n.a.	n.a.	n.a.	n.a.	n.a.	n.a.	n.a.	n.a.
cg13894535	-0.0265013	1.98005e-07	1	n.a.	n.a.	n.a.	n.a.	n.a.	n.a.	n.a.	n.a.	n.a.	n.a.	n.a.	yes
cg04921068	-0.0260478	1.98327e-07	1	-0.000494282	1.73766e-10	n.a.	n.a.	n.a.	n.a.	n.a.	n.a.	n.a.	n.a.	n.a.	n.a.
cg19619003	-0.0230986	2.05074e-07	1	-0.00116124	4.55487e-25	n.a.	n.a.	n.a.	n.a.	n.a.	n.a.	n.a.	n.a.	n.a.	n.a.
cg19254152	-0.0259778	2.1033e-07	1	-0.000855553	4.46852e-18	n.a.	n.a.	n.a.	n.a.	n.a.	n.a.	n.a.	n.a.	n.a.	n.a.
cg05181795	-0.0284855	2.11202e-07	1	-0.000879948	1.20466e-15	n.a.	n.a.	n.a.	n.a.	n.a.	n.a.	n.a.	n.a.	n.a.	n.a.
cg03294424	-0.0249935	2.12281e-07	1	n.a.	n.a.	n.a.	n.a.	n.a.	n.a.	n.a.	n.a.	n.a.	n.a.	n.a.	yes
cg05498726	0.0285479	2.1444e-07	1	0.00108802	5.47627e-14	n.a.	n.a.	n.a.	n.a.	n.a.	n.a.	n.a.	n.a.	n.a.	n.a.
cg25345722	0.0255609	2.15805e-07	1	n.a.	n.a.	n.a.	n.a.	0.0083	4.81e-05	n.a.	n.a.	n.a.	n.a.	n.a.	n.a.
cg12024104	-0.0250373	2.17823e-07	1	-0.000689981	5.46836e-10	n.a.	n.a.	n.a.	n.a.	n.a.	n.a.	n.a.	n.a.	n.a.	n.a.
cg13464573	-0.0125445	2.19474e-07	1	-0.000739875	4.02903e-08	n.a.	n.a.	n.a.	n.a.	n.a.	n.a.	n.a.	n.a.	n.a.	n.a.
cg13598881	-0.0250484	2.24332e-07	1	-0.000835754	2.26948e-13	n.a.	n.a.	n.a.	n.a.	n.a.	n.a.	n.a.	n.a.	n.a.	n.a.
cg18518074	0.0157906	2.29275e-07	1	0.000830175	6.2339e-12	n.a.	n.a.	n.a.	n.a.	n.a.	n.a.	n.a.	n.a.	n.a.	n.a.
cg07985890	-0.0279368	2.30076e-07	1	-0.00257022	8.33075e-17	n.a.	n.a.	n.a.	n.a.	n.a.	n.a.	n.a.	n.a.	n.a.	n.a.
cg06189670	0.0332377	2.30187e-07	1	0.000773984	1.7772e-14	n.a.	n.a.	n.a.	n.a.	n.a.	n.a.	n.a.	n.a.	n.a.	n.a.
cg20837626	-0.0251613	2.31468e-07	1	-0.00047213	3.43881e-09	n.a.	n.a.	n.a.	n.a.	n.a.	n.a.	n.a.	n.a.	n.a.	n.a.
cg18476766	0.028057	2.33316e-07	1	0.000667764	2.51717e-10	n.a.	n.a.	n.a.	n.a.	n.a.	n.a.	n.a.	n.a.	n.a.	n.a.
cg24853975	-0.0268019	2.33493e-07	1	n.a.	n.a.	n.a.	n.a.	n.a.	n.a.	n.a.	n.a.	n.a.	n.a.	n.a.	yes
cg24720038	-0.022437	2.3508e-07	1	-0.000576152	9.96814e-14	n.a.	n.a.	n.a.	n.a.	n.a.	n.a.	n.a.	n.a.	n.a.	n.a.
cg08805037	-0.0264133	2.38892e-07	1	-0.00053052	6.01129e-12	n.a.	n.a.	n.a.	n.a.	n.a.	n.a.	n.a.	n.a.	n.a.	n.a.
cg24536146	-0.0241364	2.39271e-07	1	-0.000709411	2.04753e-09	n.a.	n.a.	n.a.	n.a.	n.a.	n.a.	n.a.	n.a.	n.a.	n.a.
cg18771737	-0.0215889	2.39805e-07	1	-0.000585194	3.40601e-08	n.a.	n.a.	n.a.	n.a.	n.a.	n.a.	n.a.	n.a.	n.a.	n.a.
cg00280812	-0.0296623	2.4322e-07	1	-0.000408014	7.28265e-09	n.a.	n.a.	n.a.	n.a.	n.a.	n.a.	n.a.	n.a.	n.a.	n.a.
cg02255004	0.0266771	2.43932e-07	1	0.000737017	2.135e-13	n.a.	n.a.	n.a.	n.a.	n.a.	n.a.	n.a.	n.a.	n.a.	n.a.
cg01044849	-0.019301	2.45331e-07	1	n.a.	n.a.	n.a.	n.a.	n.a.	n.a.	-5.54	4.2e-08	n.a.	n.a.	n.a.	n.a.
cg19515398	0.0245116	2.47117e-07	1	n.a.	n.a.	n.a.	n.a.	n.a.	n.a.	n.a.	n.a.	n.a.	n.a.	n.a.	yes
cg08943045	-0.0181692	2.48832e-07	1	-0.000636197	1.45383e-09	n.a.	n.a.	n.a.	n.a.	n.a.	n.a.	n.a.	n.a.	n.a.	n.a.
cg09364590	0.0292418	2.49888e-07	1	0.000797787	1.19425e-14	n.a.	n.a.	n.a.	n.a.	n.a.	n.a.	n.a.	n.a.	n.a.	n.a.
cg04158018	-0.0237388	2.53233e-07	1	-0.000892	4.45091e-13	n.a.	n.a.	n.a.	n.a.	n.a.	n.a.	n.a.	n.a.	n.a.	n.a.
cg14799927	-0.0149713	2.54652e-07	1	-0.000737879	9.19171e-13	n.a.	n.a.	n.a.	n.a.	n.a.	n.a.	n.a.	n.a.	n.a.	n.a.
cg13587908	-0.020197	2.56112e-07	1	-0.000788367	6.63132e-23	n.a.	n.a.	n.a.	n.a.	n.a.	n.a.	n.a.	n.a.	n.a.	n.a.
cg06228828	-0.0269855	2.56445e-07	1	n.a.	n.a.	n.a.	n.a.	n.a.	n.a.	n.a.	n.a.	n.a.	n.a.	n.a.	yes
cg08688907	-0.0192539	2.57117e-07	1	-0.000568981	3.39299e-08	n.a.	n.a.	n.a.	n.a.	n.a.	n.a.	n.a.	n.a.	n.a.	n.a.
cg00784009	0.0196657	2.57921e-07	1	0.000526224	1.2155e-11	n.a.	n.a.	n.a.	n.a.	n.a.	n.a.	n.a.	n.a.	n.a.	n.a.
cg26503877	-0.026807	2.60001e-07	1	-0.0011518	9.32633e-20	n.a.	n.a.	n.a.	n.a.	n.a.	n.a.	n.a.	n.a.	n.a.	n.a.
cg25634032	-0.024024	2.64087e-07	1	-0.000941159	5.17108e-19	n.a.	n.a.	n.a.	n.a.	n.a.	n.a.	n.a.	n.a.	n.a.	n.a.
cg14101659	0.0237518	2.73653e-07	1	0.000575243	1.03576e-07	n.a.	n.a.	n.a.	n.a.	n.a.	n.a.	n.a.	n.a.	n.a.	n.a.
cg16692277	-0.0172668	2.78465e-07	1	-0.000656207	1.61642e-12	n.a.	n.a.	n.a.	n.a.	n.a.	n.a.	n.a.	n.a.	n.a.	n.a.
cg12419685	0.0288321	2.79961e-07	1	n.a.	n.a.	n.a.	n.a.	0.0068	0.00064	n.a.	n.a.	n.a.	n.a.	n.a.	n.a.
cg25003924	0.0188191	2.8204e-07	1	0.000781895	3.60912e-14	n.a.	n.a.	n.a.	n.a.	n.a.	n.a.	n.a.	n.a.	n.a.	n.a.
cg00075967	0.017207	2.83131e-07	1	0.000649674	7.10738e-09	n.a.	n.a.	n.a.	n.a.	n.a.	n.a.	n.a.	n.a.	n.a.	n.a.
cg00430895	-0.0195164	2.84285e-07	1	-0.000796993	6.67368e-19	n.a.	n.a.	n.a.	n.a.	n.a.	n.a.	n.a.	n.a.	n.a.	n.a.
cg13599248	-0.0291408	2.88465e-07	1	n.a.	n.a.	n.a.	n.a.	n.a.	n.a.	n.a.	n.a.	n.a.	n.a.	n.a.	yes
cg06815950	-0.0189219	2.90097e-07	1	-0.00117602	9.78067e-17	n.a.	n.a.	n.a.	n.a.	n.a.	n.a.	n.a.	n.a.	n.a.	n.a.
cg23530553	-0.0259162	2.92348e-07	1	-0.000743453	2.23323e-09	n.a.	n.a.	n.a.	n.a.	n.a.	n.a.	n.a.	n.a.	n.a.	n.a.
cg12551813	0.0179858	2.93904e-07	1	0.00064308	1.94275e-10	n.a.	n.a.	n.a.	n.a.	n.a.	n.a.	n.a.	n.a.	n.a.	n.a.
cg23880953	-0.0297588	2.94591e-07	1	n.a.	n.a.	n.a.	n.a.	-0.0055	1.18e-05	n.a.	n.a.	n.a.	n.a.	n.a.	n.a.
cg02420027	-0.0160606	2.97093e-07	1	-0.000593498	3.74407e-11	n.a.	n.a.	n.a.	n.a.	n.a.	n.a.	n.a.	n.a.	n.a.	n.a.
cg15533023	-0.0162911	3.01607e-07	1	-0.000524348	9.46041e-18	n.a.	n.a.	n.a.	n.a.	n.a.	n.a.	n.a.	n.a.	n.a.	n.a.
cg00340855	-0.0266177	3.0661e-07	1	n.a.	n.a.	n.a.	n.a.	-0.0066	2.24e-06	n.a.	n.a.	n.a.	n.a.	n.a.	n.a.
cg04349839	-0.0257568	3.10576e-07	1	-0.000574131	1.00308e-07	n.a.	n.a.	n.a.	n.a.	n.a.	n.a.	n.a.	n.a.	n.a.	n.a.
cg11321035	-0.0183714	3.15937e-07	1	-0.000784729	5.99426e-18	n.a.	n.a.	n.a.	n.a.	n.a.	n.a.	n.a.	n.a.	n.a.	n.a.
cg01271812	-0.0253629	3.18644e-07	1	-0.000929682	2.11903e-17	n.a.	n.a.	n.a.	n.a.	n.a.	n.a.	n.a.	n.a.	n.a.	n.a.
cg18334681	-0.0259431	3.2076e-07	1	n.a.	n.a.	n.a.	n.a.	-0.0059	0.000161	n.a.	n.a.	n.a.	n.a.	n.a.	n.a.
cg16876823	0.0269713	3.28846e-07	1	0.000607124	8.06273e-09	n.a.	n.a.	n.a.	n.a.	n.a.	n.a.	n.a.	n.a.	n.a.	n.a.
cg20348196	-0.0292506	3.28989e-07	1	n.a.	n.a.	n.a.	n.a.	n.a.	n.a.	n.a.	n.a.	n.a.	n.a.	n.a.	yes
cg18696027	-0.0183699	3.29553e-07	1	-0.000585729	8.30719e-08	n.a.	n.a.	n.a.	n.a.	n.a.	n.a.	n.a.	n.a.	n.a.	n.a.
cg01676322	-0.0297138	3.3909e-07	1	-0.000433574	7.33229e-11	n.a.	n.a.	n.a.	n.a.	n.a.	n.a.	n.a.	n.a.	n.a.	n.a.
cg04792777	-0.0230251	3.4096e-07	1	-0.000625769	1.26792e-15	n.a.	n.a.	n.a.	n.a.	n.a.	n.a.	n.a.	n.a.	n.a.	n.a.
cg01756756	-0.0256583	3.4746e-07	1	-0.000745079	1.9158e-18	n.a.	n.a.	n.a.	n.a.	n.a.	n.a.	n.a.	n.a.	n.a.	n.a.
cg08939850	-0.0229312	3.49328e-07	1	-0.00124824	2.58928e-14	n.a.	n.a.	n.a.	n.a.	n.a.	n.a.	n.a.	n.a.	n.a.	n.a.
cg04232128	-0.0155852	3.51014e-07	1	-0.000428685	4.70506e-09	n.a.	n.a.	n.a.	n.a.	n.a.	n.a.	n.a.	n.a.	n.a.	n.a.
cg04576021	-0.0235503	3.61289e-07	1	-0.000399127	1.8711e-10	n.a.	n.a.	n.a.	n.a.	n.a.	n.a.	n.a.	n.a.	n.a.	n.a.
cg21698310	-0.0272727	3.64149e-07	1	n.a.	n.a.	n.a.	n.a.	-0.0071	5.24e-06	n.a.	n.a.	n.a.	n.a.	n.a.	n.a.
cg27051260	-0.0266941	3.65246e-07	1	-0.000570636	1.97294e-12	n.a.	n.a.	n.a.	n.a.	n.a.	n.a.	n.a.	n.a.	n.a.	n.a.
cg06055763	-0.0203772	3.77479e-07	1	-0.0007534	3.50056e-08	n.a.	n.a.	n.a.	n.a.	n.a.	n.a.	n.a.	n.a.	n.a.	n.a.
cg14991769	0.0269365	3.78697e-07	1	0.000710623	1.24813e-08	n.a.	n.a.	n.a.	n.a.	n.a.	n.a.	n.a.	n.a.	n.a.	n.a.
cg10407585	0.0300358	3.81448e-07	1	0.000760683	9.45975e-10	n.a.	n.a.	n.a.	n.a.	n.a.	n.a.	n.a.	n.a.	n.a.	n.a.
cg04159302	-0.0206776	3.82196e-07	1	-0.000638607	2.11551e-08	n.a.	n.a.	n.a.	n.a.	n.a.	n.a.	n.a.	n.a.	n.a.	n.a.
cg03839949	-0.027703	3.82315e-07	1	-0.000592786	2.14767e-11	n.a.	n.a.	n.a.	n.a.	n.a.	n.a.	n.a.	n.a.	n.a.	n.a.
cg03310939	-0.0166987	3.88635e-07	1	-0.00114195	4.30921e-14	n.a.	n.a.	n.a.	n.a.	n.a.	n.a.	n.a.	n.a.	n.a.	n.a.
cg11358741	-0.0222066	4.05596e-07	1	-0.000377379	1.1822e-08	n.a.	n.a.	n.a.	n.a.	n.a.	n.a.	n.a.	n.a.	n.a.	n.a.
cg09408116	-0.0259049	4.08653e-07	1	-0.000546666	2.37884e-09	n.a.	n.a.	n.a.	n.a.	n.a.	n.a.	n.a.	n.a.	n.a.	n.a.
cg05822633	-0.0267024	4.12977e-07	1	-0.00152717	4.37548e-14	n.a.	n.a.	n.a.	n.a.	n.a.	n.a.	n.a.	n.a.	n.a.	n.a.
cg08012287	0.0243821	4.13813e-07	1	0.000569667	3.77378e-08	n.a.	n.a.	n.a.	n.a.	n.a.	n.a.	n.a.	n.a.	n.a.	n.a.
cg02886528	-0.0194046	4.21718e-07	1	-0.000669808	9.32483e-12	n.a.	n.a.	n.a.	n.a.	n.a.	n.a.	n.a.	n.a.	n.a.	n.a.
cg08112313	-0.0289624	4.24131e-07	1	n.a.	n.a.	n.a.	n.a.	n.a.	n.a.	n.a.	n.a.	n.a.	n.a.	n.a.	yes
cg11220732	-0.0258915	4.24708e-07	1	n.a.	n.a.	n.a.	n.a.	n.a.	n.a.	n.a.	n.a.	n.a.	n.a.	n.a.	yes
cg03193328	-0.0186254	4.26666e-07	1	-0.00106315	3.08248e-14	n.a.	n.a.	n.a.	n.a.	n.a.	n.a.	n.a.	n.a.	n.a.	n.a.
cg18700940	-0.0176735	4.51811e-07	1	-0.000859392	4.19727e-11	n.a.	n.a.	n.a.	n.a.	n.a.	n.a.	n.a.	n.a.	n.a.	n.a.
cg16309350	-0.0283558	4.56805e-07	1	-0.000991836	8.78292e-11	n.a.	n.a.	n.a.	n.a.	n.a.	n.a.	n.a.	n.a.	n.a.	n.a.
cg23940612	0.0256146	4.58963e-07	1	n.a.	n.a.	n.a.	n.a.	n.a.	n.a.	n.a.	n.a.	0.0390182	2.55703e-05	n.a.	n.a.
cg21607172	-0.0280598	4.62981e-07	1	-0.000820431	4.81972e-11	n.a.	n.a.	n.a.	n.a.	n.a.	n.a.	n.a.	n.a.	n.a.	n.a.
cg11527913	-0.0286154	4.67041e-07	1	-0.0017028	3.60969e-11	n.a.	n.a.	n.a.	n.a.	n.a.	n.a.	n.a.	n.a.	n.a.	n.a.
cg17043722	-0.0274617	4.7305e-07	1	-0.000976235	2.93169e-15	n.a.	n.a.	n.a.	n.a.	n.a.	n.a.	n.a.	n.a.	n.a.	n.a.
cg09627247	-0.0287676	4.76491e-07	1	n.a.	n.a.	n.a.	n.a.	n.a.	n.a.	n.a.	n.a.	n.a.	n.a.	n.a.	yes
cg15056348	-0.0277281	4.80287e-07	1	-0.000491379	3.40371e-08	n.a.	n.a.	n.a.	n.a.	n.a.	n.a.	n.a.	n.a.	n.a.	n.a.
cg20762729	-0.0156764	4.80444e-07	1	-0.000862018	2.29959e-15	n.a.	n.a.	n.a.	n.a.	n.a.	n.a.	n.a.	n.a.	n.a.	n.a.
cg17520654	-0.0160496	4.86533e-07	1	-0.000573279	3.86607e-09	n.a.	n.a.	n.a.	n.a.	n.a.	n.a.	n.a.	n.a.	n.a.	n.a.
cg03646542	0.0260345	4.94893e-07	1	n.a.	n.a.	n.a.	n.a.	n.a.	n.a.	n.a.	n.a.	0.0827782	1.61654e-05	n.a.	n.a.
cg09109383	-0.0263913	5.33675e-07	1	-0.00059008	9.78868e-09	n.a.	n.a.	n.a.	n.a.	n.a.	n.a.	n.a.	n.a.	n.a.	n.a.
cg24581650	-0.0261622	5.55522e-07	1	-0.000573559	2.07724e-08	n.a.	n.a.	n.a.	n.a.	n.a.	n.a.	n.a.	n.a.	n.a.	n.a.
cg09611620	-0.0205317	5.55925e-07	1	n.a.	n.a.	n.a.	n.a.	n.a.	n.a.	n.a.	n.a.	n.a.	n.a.	n.a.	yes
cg27190398	-0.0206616	5.56229e-07	1	-0.000681312	6.47589e-10	n.a.	n.a.	n.a.	n.a.	n.a.	n.a.	n.a.	n.a.	n.a.	n.a.
cg07962309	-0.0267235	5.61228e-07	1	n.a.	n.a.	n.a.	n.a.	-0.0053	8.83e-05	n.a.	n.a.	n.a.	n.a.	n.a.	n.a.
cg03894490	0.0268573	5.69405e-07	1	n.a.	n.a.	n.a.	n.a.	0.0043	1.44e-06	n.a.	n.a.	n.a.	n.a.	n.a.	n.a.
cg07488576	-0.0213286	5.75834e-07	1	-0.000514138	4.90568e-23	n.a.	n.a.	n.a.	n.a.	n.a.	n.a.	n.a.	n.a.	n.a.	n.a.
cg22364219	-0.0414813	8.00774e-16	0	n.a.	n.a.	n.a.	n.a.	n.a.	n.a.	n.a.	n.a.	n.a.	n.a.	n.a.	n.a.
cg08237220	-0.0431082	9.14104e-15	0	n.a.	n.a.	n.a.	n.a.	n.a.	n.a.	n.a.	n.a.	n.a.	n.a.	n.a.	n.a.
cg21684411	-0.0386499	4.37735e-13	0	n.a.	n.a.	n.a.	n.a.	n.a.	n.a.	n.a.	n.a.	n.a.	n.a.	n.a.	n.a.
cg16963852	-0.036606	1.00624e-11	0	n.a.	n.a.	n.a.	n.a.	n.a.	n.a.	n.a.	n.a.	n.a.	n.a.	n.a.	n.a.
cg10546888	-0.0274035	4.24416e-11	0	n.a.	n.a.	n.a.	n.a.	n.a.	n.a.	n.a.	n.a.	n.a.	n.a.	n.a.	n.a.
cg07391913	-0.0332341	1.37914e-10	0	n.a.	n.a.	n.a.	n.a.	n.a.	n.a.	n.a.	n.a.	n.a.	n.a.	n.a.	n.a.
cg15025640	-0.0248615	1.53866e-10	0	n.a.	n.a.	n.a.	n.a.	n.a.	n.a.	n.a.	n.a.	n.a.	n.a.	n.a.	n.a.
cg02347984	-0.0301392	1.7456e-10	0	n.a.	n.a.	n.a.	n.a.	n.a.	n.a.	n.a.	n.a.	n.a.	n.a.	n.a.	n.a.
cg12434362	-0.0321018	1.96173e-10	0	n.a.	n.a.	n.a.	n.a.	n.a.	n.a.	n.a.	n.a.	n.a.	n.a.	n.a.	n.a.
cg07011168	0.0366439	2.14857e-10	0	n.a.	n.a.	n.a.	n.a.	n.a.	n.a.	n.a.	n.a.	n.a.	n.a.	n.a.	n.a.
cg13626632	-0.0323937	2.40757e-10	0	n.a.	n.a.	n.a.	n.a.	n.a.	n.a.	n.a.	n.a.	n.a.	n.a.	n.a.	n.a.
cg00959259	-0.0324243	2.56697e-10	0	n.a.	n.a.	n.a.	n.a.	n.a.	n.a.	n.a.	n.a.	n.a.	n.a.	n.a.	n.a.
cg08906309	-0.0315101	3.67998e-10	0	n.a.	n.a.	n.a.	n.a.	n.a.	n.a.	n.a.	n.a.	n.a.	n.a.	n.a.	n.a.
cg08234504	-0.0338538	3.90889e-10	0	n.a.	n.a.	n.a.	n.a.	n.a.	n.a.	n.a.	n.a.	n.a.	n.a.	n.a.	n.a.
cg07749597	-0.0323823	5.69772e-10	0	n.a.	n.a.	n.a.	n.a.	n.a.	n.a.	n.a.	n.a.	n.a.	n.a.	n.a.	n.a.
cg16826307	-0.0258826	5.8092e-10	0	n.a.	n.a.	n.a.	n.a.	n.a.	n.a.	n.a.	n.a.	n.a.	n.a.	n.a.	n.a.
cg11314684	-0.0324039	7.43125e-10	0	n.a.	n.a.	n.a.	n.a.	n.a.	n.a.	n.a.	n.a.	n.a.	n.a.	n.a.	n.a.
cg17759095	-0.0248215	7.62455e-10	0	n.a.	n.a.	n.a.	n.a.	n.a.	n.a.	n.a.	n.a.	n.a.	n.a.	n.a.	n.a.
cg14722693	-0.0267165	9.16681e-10	0	n.a.	n.a.	n.a.	n.a.	n.a.	n.a.	n.a.	n.a.	n.a.	n.a.	n.a.	n.a.
cg20208398	-0.0260796	9.24764e-10	0	n.a.	n.a.	n.a.	n.a.	n.a.	n.a.	n.a.	n.a.	n.a.	n.a.	n.a.	n.a.
cg18062140	-0.0309509	9.90759e-10	0	n.a.	n.a.	n.a.	n.a.	n.a.	n.a.	n.a.	n.a.	n.a.	n.a.	n.a.	n.a.
cg21518332	0.0349717	1.05665e-09	0	n.a.	n.a.	n.a.	n.a.	n.a.	n.a.	n.a.	n.a.	n.a.	n.a.	n.a.	n.a.
cg02244028	0.0238853	1.16233e-09	0	n.a.	n.a.	n.a.	n.a.	n.a.	n.a.	n.a.	n.a.	n.a.	n.a.	n.a.	n.a.
cg15672749	-0.0290538	1.22956e-09	0	n.a.	n.a.	n.a.	n.a.	n.a.	n.a.	n.a.	n.a.	n.a.	n.a.	n.a.	n.a.
cg14766769	-0.0329935	1.48785e-09	0	n.a.	n.a.	n.a.	n.a.	n.a.	n.a.	n.a.	n.a.	n.a.	n.a.	n.a.	n.a.
cg03520342	-0.030376	1.93696e-09	0	n.a.	n.a.	n.a.	n.a.	n.a.	n.a.	n.a.	n.a.	n.a.	n.a.	n.a.	n.a.
cg00919013	-0.0334676	2.07395e-09	0	n.a.	n.a.	n.a.	n.a.	n.a.	n.a.	n.a.	n.a.	n.a.	n.a.	n.a.	n.a.
cg21798630	-0.031032	3.02688e-09	0	n.a.	n.a.	n.a.	n.a.	n.a.	n.a.	n.a.	n.a.	n.a.	n.a.	n.a.	n.a.
cg19319487	-0.0246782	3.10062e-09	0	n.a.	n.a.	n.a.	n.a.	n.a.	n.a.	n.a.	n.a.	n.a.	n.a.	n.a.	n.a.
cg14503291	-0.0318014	3.47392e-09	0	n.a.	n.a.	n.a.	n.a.	n.a.	n.a.	n.a.	n.a.	n.a.	n.a.	n.a.	n.a.
cg25512537	-0.0294066	3.70907e-09	0	n.a.	n.a.	n.a.	n.a.	n.a.	n.a.	n.a.	n.a.	n.a.	n.a.	n.a.	n.a.
cg18745416	-0.0305363	3.7439e-09	0	n.a.	n.a.	n.a.	n.a.	n.a.	n.a.	n.a.	n.a.	n.a.	n.a.	n.a.	n.a.
cg15391590	-0.021276	4.15962e-09	0	n.a.	n.a.	n.a.	n.a.	n.a.	n.a.	n.a.	n.a.	n.a.	n.a.	n.a.	n.a.
cg23508887	0.0236325	5.27981e-09	0	n.a.	n.a.	n.a.	n.a.	n.a.	n.a.	n.a.	n.a.	n.a.	n.a.	n.a.	n.a.
cg13088406	-0.0331084	5.43925e-09	0	n.a.	n.a.	n.a.	n.a.	n.a.	n.a.	n.a.	n.a.	n.a.	n.a.	n.a.	n.a.
cg09317128	-0.0216205	5.87092e-09	0	n.a.	n.a.	n.a.	n.a.	n.a.	n.a.	n.a.	n.a.	n.a.	n.a.	n.a.	n.a.
cg13312702	-0.0310405	6.67194e-09	0	n.a.	n.a.	n.a.	n.a.	n.a.	n.a.	n.a.	n.a.	n.a.	n.a.	n.a.	n.a.
cg04588138	0.0277576	6.71118e-09	0	n.a.	n.a.	n.a.	n.a.	n.a.	n.a.	n.a.	n.a.	n.a.	n.a.	n.a.	n.a.
cg09202851	0.0308252	6.8386e-09	0	n.a.	n.a.	n.a.	n.a.	n.a.	n.a.	n.a.	n.a.	n.a.	n.a.	n.a.	n.a.
cg06585734	0.0265031	7.44456e-09	0	n.a.	n.a.	n.a.	n.a.	n.a.	n.a.	n.a.	n.a.	n.a.	n.a.	n.a.	n.a.
cg02330500	-0.0267393	7.47589e-09	0	n.a.	n.a.	n.a.	n.a.	n.a.	n.a.	n.a.	n.a.	n.a.	n.a.	n.a.	n.a.
cg17237086	0.0285249	8.11966e-09	0	n.a.	n.a.	n.a.	n.a.	n.a.	n.a.	n.a.	n.a.	n.a.	n.a.	n.a.	n.a.
cg14081226	0.028384	9.03776e-09	0	n.a.	n.a.	n.a.	n.a.	n.a.	n.a.	n.a.	n.a.	n.a.	n.a.	n.a.	n.a.
cg20940675	-0.0277408	1.00096e-08	0	n.a.	n.a.	n.a.	n.a.	n.a.	n.a.	n.a.	n.a.	n.a.	n.a.	n.a.	n.a.
cg16323245	-0.0210334	1.11828e-08	0	n.a.	n.a.	n.a.	n.a.	n.a.	n.a.	n.a.	n.a.	n.a.	n.a.	n.a.	n.a.
cg07278165	-0.0265477	1.13775e-08	0	n.a.	n.a.	n.a.	n.a.	n.a.	n.a.	n.a.	n.a.	n.a.	n.a.	n.a.	n.a.
cg24263062	0.0312488	1.18551e-08	0	n.a.	n.a.	n.a.	n.a.	n.a.	n.a.	n.a.	n.a.	n.a.	n.a.	n.a.	n.a.
cg22460123	-0.0317749	1.2027e-08	0	n.a.	n.a.	n.a.	n.a.	n.a.	n.a.	n.a.	n.a.	n.a.	n.a.	n.a.	n.a.
cg25712005	-0.0329251	1.32467e-08	0	n.a.	n.a.	n.a.	n.a.	n.a.	n.a.	n.a.	n.a.	n.a.	n.a.	n.a.	n.a.
cg16709353	-0.0251214	1.33919e-08	0	n.a.	n.a.	n.a.	n.a.	n.a.	n.a.	n.a.	n.a.	n.a.	n.a.	n.a.	n.a.
cg24911721	0.028104	1.40361e-08	0	n.a.	n.a.	n.a.	n.a.	n.a.	n.a.	n.a.	n.a.	n.a.	n.a.	n.a.	n.a.
cg05360774	-0.0313332	1.52401e-08	0	n.a.	n.a.	n.a.	n.a.	n.a.	n.a.	n.a.	n.a.	n.a.	n.a.	n.a.	n.a.
cg03476007	-0.0316328	1.58207e-08	0	n.a.	n.a.	n.a.	n.a.	n.a.	n.a.	n.a.	n.a.	n.a.	n.a.	n.a.	n.a.
cg15549973	-0.0317731	1.58796e-08	0	n.a.	n.a.	n.a.	n.a.	n.a.	n.a.	n.a.	n.a.	n.a.	n.a.	n.a.	n.a.
cg22730004	-0.0301645	1.66738e-08	0	n.a.	n.a.	n.a.	n.a.	n.a.	n.a.	n.a.	n.a.	n.a.	n.a.	n.a.	n.a.
cg04132540	-0.0259953	1.67159e-08	0	n.a.	n.a.	n.a.	n.a.	n.a.	n.a.	n.a.	n.a.	n.a.	n.a.	n.a.	n.a.
cg02345399	-0.0286152	1.74351e-08	0	n.a.	n.a.	n.a.	n.a.	n.a.	n.a.	n.a.	n.a.	n.a.	n.a.	n.a.	n.a.
cg00956142	-0.0303488	1.76623e-08	0	n.a.	n.a.	n.a.	n.a.	n.a.	n.a.	n.a.	n.a.	n.a.	n.a.	n.a.	n.a.
cg24129390	-0.0307236	1.76914e-08	0	n.a.	n.a.	n.a.	n.a.	n.a.	n.a.	n.a.	n.a.	n.a.	n.a.	n.a.	n.a.
cg03987752	-0.0284231	2.13789e-08	0	n.a.	n.a.	n.a.	n.a.	n.a.	n.a.	n.a.	n.a.	n.a.	n.a.	n.a.	n.a.
cg09977847	0.0253996	2.13889e-08	0	n.a.	n.a.	n.a.	n.a.	n.a.	n.a.	n.a.	n.a.	n.a.	n.a.	n.a.	n.a.
cg07170300	-0.03008	2.24406e-08	0	n.a.	n.a.	n.a.	n.a.	n.a.	n.a.	n.a.	n.a.	n.a.	n.a.	n.a.	n.a.
cg19179572	-0.0281363	2.24642e-08	0	n.a.	n.a.	n.a.	n.a.	n.a.	n.a.	n.a.	n.a.	n.a.	n.a.	n.a.	n.a.
cg02322400	-0.0238644	2.28e-08	0	n.a.	n.a.	n.a.	n.a.	n.a.	n.a.	n.a.	n.a.	n.a.	n.a.	n.a.	n.a.
cg23516002	-0.0249189	2.30886e-08	0	n.a.	n.a.	n.a.	n.a.	n.a.	n.a.	n.a.	n.a.	n.a.	n.a.	n.a.	n.a.
cg08415592	-0.0309271	2.48149e-08	0	n.a.	n.a.	n.a.	n.a.	n.a.	n.a.	n.a.	n.a.	n.a.	n.a.	n.a.	n.a.
cg27552493	-0.0300798	2.66613e-08	0	n.a.	n.a.	n.a.	n.a.	n.a.	n.a.	n.a.	n.a.	n.a.	n.a.	n.a.	n.a.
cg05808793	-0.0300531	3.01476e-08	0	n.a.	n.a.	n.a.	n.a.	n.a.	n.a.	n.a.	n.a.	n.a.	n.a.	n.a.	n.a.
cg05359207	-0.0258788	3.04961e-08	0	n.a.	n.a.	n.a.	n.a.	n.a.	n.a.	n.a.	n.a.	n.a.	n.a.	n.a.	n.a.
cg20103692	-0.0272799	3.10779e-08	0	n.a.	n.a.	n.a.	n.a.	n.a.	n.a.	n.a.	n.a.	n.a.	n.a.	n.a.	n.a.
cg24774271	-0.029358	3.13402e-08	0	n.a.	n.a.	n.a.	n.a.	n.a.	n.a.	n.a.	n.a.	n.a.	n.a.	n.a.	n.a.
cg08362785	0.025234	3.2026e-08	0	n.a.	n.a.	n.a.	n.a.	n.a.	n.a.	n.a.	n.a.	n.a.	n.a.	n.a.	n.a.
cg18808777	-0.0296755	3.21872e-08	0	n.a.	n.a.	n.a.	n.a.	n.a.	n.a.	n.a.	n.a.	n.a.	n.a.	n.a.	n.a.
cg09782889	-0.0242078	3.51998e-08	0	n.a.	n.a.	n.a.	n.a.	n.a.	n.a.	n.a.	n.a.	n.a.	n.a.	n.a.	n.a.
cg11084266	-0.0198757	3.77105e-08	0	n.a.	n.a.	n.a.	n.a.	n.a.	n.a.	n.a.	n.a.	n.a.	n.a.	n.a.	n.a.
cg14472551	-0.0289474	3.92841e-08	0	n.a.	n.a.	n.a.	n.a.	n.a.	n.a.	n.a.	n.a.	n.a.	n.a.	n.a.	n.a.
cg16810293	-0.0187875	3.98805e-08	0	n.a.	n.a.	n.a.	n.a.	n.a.	n.a.	n.a.	n.a.	n.a.	n.a.	n.a.	n.a.
cg11915444	-0.0286758	4.09804e-08	0	n.a.	n.a.	n.a.	n.a.	n.a.	n.a.	n.a.	n.a.	n.a.	n.a.	n.a.	n.a.
cg00280235	-0.0197559	4.10699e-08	0	n.a.	n.a.	n.a.	n.a.	n.a.	n.a.	n.a.	n.a.	n.a.	n.a.	n.a.	n.a.
cg25723459	-0.0175256	4.22658e-08	0	n.a.	n.a.	n.a.	n.a.	n.a.	n.a.	n.a.	n.a.	n.a.	n.a.	n.a.	n.a.
cg03497652	0.025974	4.23095e-08	0	n.a.	n.a.	n.a.	n.a.	n.a.	n.a.	n.a.	n.a.	n.a.	n.a.	n.a.	n.a.
cg26596719	-0.028985	4.28896e-08	0	n.a.	n.a.	n.a.	n.a.	n.a.	n.a.	n.a.	n.a.	n.a.	n.a.	n.a.	n.a.
cg13800005	-0.0247496	4.32602e-08	0	n.a.	n.a.	n.a.	n.a.	n.a.	n.a.	n.a.	n.a.	n.a.	n.a.	n.a.	n.a.
cg13491234	0.0308662	4.38494e-08	0	n.a.	n.a.	n.a.	n.a.	n.a.	n.a.	n.a.	n.a.	n.a.	n.a.	n.a.	n.a.
cg06822690	-0.0311004	4.48452e-08	0	n.a.	n.a.	n.a.	n.a.	n.a.	n.a.	n.a.	n.a.	n.a.	n.a.	n.a.	n.a.
cg10364182	-0.0215079	5.11554e-08	0	n.a.	n.a.	n.a.	n.a.	n.a.	n.a.	n.a.	n.a.	n.a.	n.a.	n.a.	n.a.
cg18774692	0.0282687	5.16767e-08	0	n.a.	n.a.	n.a.	n.a.	n.a.	n.a.	n.a.	n.a.	n.a.	n.a.	n.a.	n.a.
cg23740758	0.0270381	5.25727e-08	0	n.a.	n.a.	n.a.	n.a.	n.a.	n.a.	n.a.	n.a.	n.a.	n.a.	n.a.	n.a.
cg07971188	-0.0310032	5.3204e-08	0	n.a.	n.a.	n.a.	n.a.	n.a.	n.a.	n.a.	n.a.	n.a.	n.a.	n.a.	n.a.
cg19473623	-0.0297187	5.40896e-08	0	n.a.	n.a.	n.a.	n.a.	n.a.	n.a.	n.a.	n.a.	n.a.	n.a.	n.a.	n.a.
cg20633321	-0.0226363	5.64351e-08	0	n.a.	n.a.	n.a.	n.a.	n.a.	n.a.	n.a.	n.a.	n.a.	n.a.	n.a.	n.a.
cg25892587	0.0297999	5.69939e-08	0	n.a.	n.a.	n.a.	n.a.	n.a.	n.a.	n.a.	n.a.	n.a.	n.a.	n.a.	n.a.
cg00695391	-0.0282388	5.97793e-08	0	n.a.	n.a.	n.a.	n.a.	n.a.	n.a.	n.a.	n.a.	n.a.	n.a.	n.a.	n.a.
cg08531260	0.0287373	6.0241e-08	0	n.a.	n.a.	n.a.	n.a.	n.a.	n.a.	n.a.	n.a.	n.a.	n.a.	n.a.	n.a.
cg23344321	-0.0158233	6.25091e-08	0	n.a.	n.a.	n.a.	n.a.	n.a.	n.a.	n.a.	n.a.	n.a.	n.a.	n.a.	n.a.
cg24129356	-0.0288077	6.81557e-08	0	n.a.	n.a.	n.a.	n.a.	n.a.	n.a.	n.a.	n.a.	n.a.	n.a.	n.a.	n.a.
cg14976447	-0.0292167	6.99201e-08	0	n.a.	n.a.	n.a.	n.a.	n.a.	n.a.	n.a.	n.a.	n.a.	n.a.	n.a.	n.a.
cg01599633	-0.0285517	7.1534e-08	0	n.a.	n.a.	n.a.	n.a.	n.a.	n.a.	n.a.	n.a.	n.a.	n.a.	n.a.	n.a.
cg14725580	-0.0140605	7.21117e-08	0	n.a.	n.a.	n.a.	n.a.	n.a.	n.a.	n.a.	n.a.	n.a.	n.a.	n.a.	n.a.
cg04459939	0.022683	7.62428e-08	0	n.a.	n.a.	n.a.	n.a.	n.a.	n.a.	n.a.	n.a.	n.a.	n.a.	n.a.	n.a.
cg16174681	-0.0277707	7.65464e-08	0	n.a.	n.a.	n.a.	n.a.	n.a.	n.a.	n.a.	n.a.	n.a.	n.a.	n.a.	n.a.
cg22400059	-0.0243739	7.74874e-08	0	n.a.	n.a.	n.a.	n.a.	n.a.	n.a.	n.a.	n.a.	n.a.	n.a.	n.a.	n.a.
cg20670923	-0.0157893	7.88655e-08	0	n.a.	n.a.	n.a.	n.a.	n.a.	n.a.	n.a.	n.a.	n.a.	n.a.	n.a.	n.a.
cg12680205	-0.0271249	8.13068e-08	0	n.a.	n.a.	n.a.	n.a.	n.a.	n.a.	n.a.	n.a.	n.a.	n.a.	n.a.	n.a.
cg13271643	-0.0297905	8.1969e-08	0	n.a.	n.a.	n.a.	n.a.	n.a.	n.a.	n.a.	n.a.	n.a.	n.a.	n.a.	n.a.
cg07131742	-0.0281518	8.6936e-08	0	n.a.	n.a.	n.a.	n.a.	n.a.	n.a.	n.a.	n.a.	n.a.	n.a.	n.a.	n.a.
cg13995854	-0.0227886	8.86017e-08	0	n.a.	n.a.	n.a.	n.a.	n.a.	n.a.	n.a.	n.a.	n.a.	n.a.	n.a.	n.a.
cg04543319	0.029762	9.89083e-08	0	n.a.	n.a.	n.a.	n.a.	n.a.	n.a.	n.a.	n.a.	n.a.	n.a.	n.a.	n.a.
cg09385936	0.020246	1.00251e-07	0	n.a.	n.a.	n.a.	n.a.	n.a.	n.a.	n.a.	n.a.	n.a.	n.a.	n.a.	n.a.
cg12854186	-0.0289432	1.01443e-07	0	n.a.	n.a.	n.a.	n.a.	n.a.	n.a.	n.a.	n.a.	n.a.	n.a.	n.a.	n.a.
cg25740640	-0.0272202	1.0384e-07	0	n.a.	n.a.	n.a.	n.a.	n.a.	n.a.	n.a.	n.a.	n.a.	n.a.	n.a.	n.a.
cg09141835	-0.027724	1.1671e-07	0	n.a.	n.a.	n.a.	n.a.	n.a.	n.a.	n.a.	n.a.	n.a.	n.a.	n.a.	n.a.
cg08735211	-0.0284978	1.21704e-07	0	n.a.	n.a.	n.a.	n.a.	n.a.	n.a.	n.a.	n.a.	n.a.	n.a.	n.a.	n.a.
cg02108620	-0.0167493	1.22341e-07	0	n.a.	n.a.	n.a.	n.a.	n.a.	n.a.	n.a.	n.a.	n.a.	n.a.	n.a.	n.a.
cg22551065	-0.0289572	1.28861e-07	0	n.a.	n.a.	n.a.	n.a.	n.a.	n.a.	n.a.	n.a.	n.a.	n.a.	n.a.	n.a.
cg11074232	-0.0239689	1.30625e-07	0	n.a.	n.a.	n.a.	n.a.	n.a.	n.a.	n.a.	n.a.	n.a.	n.a.	n.a.	n.a.
cg25961099	-0.0201643	1.34694e-07	0	n.a.	n.a.	n.a.	n.a.	n.a.	n.a.	n.a.	n.a.	n.a.	n.a.	n.a.	n.a.
cg11326793	0.0290587	1.35515e-07	0	n.a.	n.a.	n.a.	n.a.	n.a.	n.a.	n.a.	n.a.	n.a.	n.a.	n.a.	n.a.
cg00476617	-0.0283894	1.35786e-07	0	n.a.	n.a.	n.a.	n.a.	n.a.	n.a.	n.a.	n.a.	n.a.	n.a.	n.a.	n.a.
cg01231381	-0.0140567	1.39298e-07	0	n.a.	n.a.	n.a.	n.a.	n.a.	n.a.	n.a.	n.a.	n.a.	n.a.	n.a.	n.a.
cg01414882	-0.0234614	1.39726e-07	0	n.a.	n.a.	n.a.	n.a.	n.a.	n.a.	n.a.	n.a.	n.a.	n.a.	n.a.	n.a.
cg25887844	-0.0198482	1.43215e-07	0	n.a.	n.a.	n.a.	n.a.	n.a.	n.a.	n.a.	n.a.	n.a.	n.a.	n.a.	n.a.
cg21700511	0.0283337	1.46963e-07	0	n.a.	n.a.	n.a.	n.a.	n.a.	n.a.	n.a.	n.a.	n.a.	n.a.	n.a.	n.a.
cg23732629	-0.0290289	1.51249e-07	0	n.a.	n.a.	n.a.	n.a.	n.a.	n.a.	n.a.	n.a.	n.a.	n.a.	n.a.	n.a.
cg21941821	-0.0263177	1.53924e-07	0	n.a.	n.a.	n.a.	n.a.	n.a.	n.a.	n.a.	n.a.	n.a.	n.a.	n.a.	n.a.
cg12992827	-0.0223091	1.53959e-07	0	n.a.	n.a.	n.a.	n.a.	n.a.	n.a.	n.a.	n.a.	n.a.	n.a.	n.a.	n.a.
cg07220903	-0.0131627	1.5508e-07	0	n.a.	n.a.	n.a.	n.a.	n.a.	n.a.	n.a.	n.a.	n.a.	n.a.	n.a.	n.a.
cg10639411	-0.0252002	1.55374e-07	0	n.a.	n.a.	n.a.	n.a.	n.a.	n.a.	n.a.	n.a.	n.a.	n.a.	n.a.	n.a.
cg13663945	0.0289358	1.55448e-07	0	n.a.	n.a.	n.a.	n.a.	n.a.	n.a.	n.a.	n.a.	n.a.	n.a.	n.a.	n.a.
cg08702344	-0.0226227	1.55881e-07	0	n.a.	n.a.	n.a.	n.a.	n.a.	n.a.	n.a.	n.a.	n.a.	n.a.	n.a.	n.a.
cg16129132	-0.0204973	1.58524e-07	0	n.a.	n.a.	n.a.	n.a.	n.a.	n.a.	n.a.	n.a.	n.a.	n.a.	n.a.	n.a.
cg03984009	-0.0299581	1.69706e-07	0	n.a.	n.a.	n.a.	n.a.	n.a.	n.a.	n.a.	n.a.	n.a.	n.a.	n.a.	n.a.
cg13562284	-0.0297904	1.70231e-07	0	n.a.	n.a.	n.a.	n.a.	n.a.	n.a.	n.a.	n.a.	n.a.	n.a.	n.a.	n.a.
cg04246167	-0.0271442	1.71537e-07	0	n.a.	n.a.	n.a.	n.a.	n.a.	n.a.	n.a.	n.a.	n.a.	n.a.	n.a.	n.a.
cg11060441	0.02732	1.73049e-07	0	n.a.	n.a.	n.a.	n.a.	n.a.	n.a.	n.a.	n.a.	n.a.	n.a.	n.a.	n.a.
cg10037005	-0.0288142	1.83527e-07	0	n.a.	n.a.	n.a.	n.a.	n.a.	n.a.	n.a.	n.a.	n.a.	n.a.	n.a.	n.a.
cg26132737	0.0285813	1.85591e-07	0	n.a.	n.a.	n.a.	n.a.	n.a.	n.a.	n.a.	n.a.	n.a.	n.a.	n.a.	n.a.
cg07900197	-0.0285176	1.86025e-07	0	n.a.	n.a.	n.a.	n.a.	n.a.	n.a.	n.a.	n.a.	n.a.	n.a.	n.a.	n.a.
cg27614723	-0.026748	1.90415e-07	0	n.a.	n.a.	n.a.	n.a.	n.a.	n.a.	n.a.	n.a.	n.a.	n.a.	n.a.	n.a.
cg12655416	-0.019344	1.92492e-07	0	n.a.	n.a.	n.a.	n.a.	n.a.	n.a.	n.a.	n.a.	n.a.	n.a.	n.a.	n.a.
cg24496614	-0.0273846	1.96418e-07	0	n.a.	n.a.	n.a.	n.a.	n.a.	n.a.	n.a.	n.a.	n.a.	n.a.	n.a.	n.a.
cg20674424	-0.0302067	2.03028e-07	0	n.a.	n.a.	n.a.	n.a.	n.a.	n.a.	n.a.	n.a.	n.a.	n.a.	n.a.	n.a.
cg23841186	-0.0219334	2.05534e-07	0	n.a.	n.a.	n.a.	n.a.	n.a.	n.a.	n.a.	n.a.	n.a.	n.a.	n.a.	n.a.
cg09331651	0.0302773	2.0593e-07	0	n.a.	n.a.	n.a.	n.a.	n.a.	n.a.	n.a.	n.a.	n.a.	n.a.	n.a.	n.a.
cg02378269	-0.028405	2.0746e-07	0	n.a.	n.a.	n.a.	n.a.	n.a.	n.a.	n.a.	n.a.	n.a.	n.a.	n.a.	n.a.
cg15657704	0.0292111	2.07762e-07	0	n.a.	n.a.	n.a.	n.a.	n.a.	n.a.	n.a.	n.a.	n.a.	n.a.	n.a.	n.a.
cg12972064	-0.0218009	2.078e-07	0	n.a.	n.a.	n.a.	n.a.	n.a.	n.a.	n.a.	n.a.	n.a.	n.a.	n.a.	n.a.
cg08926253	-0.025434	2.10711e-07	0	n.a.	n.a.	n.a.	n.a.	n.a.	n.a.	n.a.	n.a.	n.a.	n.a.	n.a.	n.a.
cg12978040	-0.028391	2.13031e-07	0	n.a.	n.a.	n.a.	n.a.	n.a.	n.a.	n.a.	n.a.	n.a.	n.a.	n.a.	n.a.
cg25356736	0.0216202	2.15277e-07	0	n.a.	n.a.	n.a.	n.a.	n.a.	n.a.	n.a.	n.a.	n.a.	n.a.	n.a.	n.a.
cg24260359	-0.0149202	2.15572e-07	0	n.a.	n.a.	n.a.	n.a.	n.a.	n.a.	n.a.	n.a.	n.a.	n.a.	n.a.	n.a.
cg04218880	0.0268228	2.31371e-07	0	n.a.	n.a.	n.a.	n.a.	n.a.	n.a.	n.a.	n.a.	n.a.	n.a.	n.a.	n.a.
cg03132015	-0.0288376	2.33528e-07	0	n.a.	n.a.	n.a.	n.a.	n.a.	n.a.	n.a.	n.a.	n.a.	n.a.	n.a.	n.a.
cg22915154	-0.0298252	2.33696e-07	0	n.a.	n.a.	n.a.	n.a.	n.a.	n.a.	n.a.	n.a.	n.a.	n.a.	n.a.	n.a.
cg22810790	0.0290937	2.346e-07	0	n.a.	n.a.	n.a.	n.a.	n.a.	n.a.	n.a.	n.a.	n.a.	n.a.	n.a.	n.a.
cg26128121	0.0276206	2.42309e-07	0	n.a.	n.a.	n.a.	n.a.	n.a.	n.a.	n.a.	n.a.	n.a.	n.a.	n.a.	n.a.
cg16096308	-0.0264409	2.44273e-07	0	n.a.	n.a.	n.a.	n.a.	n.a.	n.a.	n.a.	n.a.	n.a.	n.a.	n.a.	n.a.
cg00622702	-0.0270021	2.46014e-07	0	n.a.	n.a.	n.a.	n.a.	n.a.	n.a.	n.a.	n.a.	n.a.	n.a.	n.a.	n.a.
cg09057885	0.0244622	2.50376e-07	0	n.a.	n.a.	n.a.	n.a.	n.a.	n.a.	n.a.	n.a.	n.a.	n.a.	n.a.	n.a.
cg14405768	0.0276983	2.75041e-07	0	n.a.	n.a.	n.a.	n.a.	n.a.	n.a.	n.a.	n.a.	n.a.	n.a.	n.a.	n.a.
cg15962197	-0.028172	2.79397e-07	0	n.a.	n.a.	n.a.	n.a.	n.a.	n.a.	n.a.	n.a.	n.a.	n.a.	n.a.	n.a.
cg01832012	-0.028351	2.81971e-07	0	n.a.	n.a.	n.a.	n.a.	n.a.	n.a.	n.a.	n.a.	n.a.	n.a.	n.a.	n.a.
cg00076653	-0.0265701	2.85993e-07	0	n.a.	n.a.	n.a.	n.a.	n.a.	n.a.	n.a.	n.a.	n.a.	n.a.	n.a.	n.a.
cg25841625	-0.0276421	2.9022e-07	0	n.a.	n.a.	n.a.	n.a.	n.a.	n.a.	n.a.	n.a.	n.a.	n.a.	n.a.	n.a.
cg00121135	-0.0288057	2.90963e-07	0	n.a.	n.a.	n.a.	n.a.	n.a.	n.a.	n.a.	n.a.	n.a.	n.a.	n.a.	n.a.
cg11469540	-0.0238359	2.9223e-07	0	n.a.	n.a.	n.a.	n.a.	n.a.	n.a.	n.a.	n.a.	n.a.	n.a.	n.a.	n.a.
cg19041419	-0.025333	2.92762e-07	0	n.a.	n.a.	n.a.	n.a.	n.a.	n.a.	n.a.	n.a.	n.a.	n.a.	n.a.	n.a.
cg01205935	0.0281826	3.04956e-07	0	n.a.	n.a.	n.a.	n.a.	n.a.	n.a.	n.a.	n.a.	n.a.	n.a.	n.a.	n.a.
cg18843739	-0.022674	3.08428e-07	0	n.a.	n.a.	n.a.	n.a.	n.a.	n.a.	n.a.	n.a.	n.a.	n.a.	n.a.	n.a.
cg23315424	0.0283463	3.09355e-07	0	n.a.	n.a.	n.a.	n.a.	n.a.	n.a.	n.a.	n.a.	n.a.	n.a.	n.a.	n.a.
cg23068939	-0.0171401	3.17507e-07	0	n.a.	n.a.	n.a.	n.a.	n.a.	n.a.	n.a.	n.a.	n.a.	n.a.	n.a.	n.a.
cg00549798	0.0246145	3.20698e-07	0	n.a.	n.a.	n.a.	n.a.	n.a.	n.a.	n.a.	n.a.	n.a.	n.a.	n.a.	n.a.
cg02147208	-0.0288243	3.22562e-07	0	n.a.	n.a.	n.a.	n.a.	n.a.	n.a.	n.a.	n.a.	n.a.	n.a.	n.a.	n.a.
cg08365738	-0.0269097	3.23006e-07	0	n.a.	n.a.	n.a.	n.a.	n.a.	n.a.	n.a.	n.a.	n.a.	n.a.	n.a.	n.a.
cg12044693	-0.0194068	3.30744e-07	0	n.a.	n.a.	n.a.	n.a.	n.a.	n.a.	n.a.	n.a.	n.a.	n.a.	n.a.	n.a.
cg11036656	0.0207873	3.58413e-07	0	n.a.	n.a.	n.a.	n.a.	n.a.	n.a.	n.a.	n.a.	n.a.	n.a.	n.a.	n.a.
cg26768558	-0.0240649	3.59227e-07	0	n.a.	n.a.	n.a.	n.a.	n.a.	n.a.	n.a.	n.a.	n.a.	n.a.	n.a.	n.a.
cg24201202	-0.0281415	3.68058e-07	0	n.a.	n.a.	n.a.	n.a.	n.a.	n.a.	n.a.	n.a.	n.a.	n.a.	n.a.	n.a.
cg22128645	-0.0242512	3.82164e-07	0	n.a.	n.a.	n.a.	n.a.	n.a.	n.a.	n.a.	n.a.	n.a.	n.a.	n.a.	n.a.
cg00146864	-0.0282805	3.8327e-07	0	n.a.	n.a.	n.a.	n.a.	n.a.	n.a.	n.a.	n.a.	n.a.	n.a.	n.a.	n.a.
cg08794763	0.0286345	3.86428e-07	0	n.a.	n.a.	n.a.	n.a.	n.a.	n.a.	n.a.	n.a.	n.a.	n.a.	n.a.	n.a.
cg12582317	0.0262259	3.96997e-07	0	n.a.	n.a.	n.a.	n.a.	n.a.	n.a.	n.a.	n.a.	n.a.	n.a.	n.a.	n.a.
cg02471848	0.0260798	4.09062e-07	0	n.a.	n.a.	n.a.	n.a.	n.a.	n.a.	n.a.	n.a.	n.a.	n.a.	n.a.	n.a.
cg22947094	-0.0285128	4.11623e-07	0	n.a.	n.a.	n.a.	n.a.	n.a.	n.a.	n.a.	n.a.	n.a.	n.a.	n.a.	n.a.
cg08284926	0.0230431	4.33645e-07	0	n.a.	n.a.	n.a.	n.a.	n.a.	n.a.	n.a.	n.a.	n.a.	n.a.	n.a.	n.a.
cg14419141	-0.0312894	4.35459e-07	0	n.a.	n.a.	n.a.	n.a.	n.a.	n.a.	n.a.	n.a.	n.a.	n.a.	n.a.	n.a.
cg02806715	-0.0271411	4.5004e-07	0	n.a.	n.a.	n.a.	n.a.	n.a.	n.a.	n.a.	n.a.	n.a.	n.a.	n.a.	n.a.
cg08670658	-0.0120912	4.51751e-07	0	n.a.	n.a.	n.a.	n.a.	n.a.	n.a.	n.a.	n.a.	n.a.	n.a.	n.a.	n.a.
cg24352369	-0.023529	4.57908e-07	0	n.a.	n.a.	n.a.	n.a.	n.a.	n.a.	n.a.	n.a.	n.a.	n.a.	n.a.	n.a.
cg20107668	-0.0284011	4.62236e-07	0	n.a.	n.a.	n.a.	n.a.	n.a.	n.a.	n.a.	n.a.	n.a.	n.a.	n.a.	n.a.
cg00300627	-0.0231025	4.65391e-07	0	n.a.	n.a.	n.a.	n.a.	n.a.	n.a.	n.a.	n.a.	n.a.	n.a.	n.a.	n.a.
cg03752741	-0.0284527	4.71464e-07	0	n.a.	n.a.	n.a.	n.a.	n.a.	n.a.	n.a.	n.a.	n.a.	n.a.	n.a.	n.a.
cg23117999	-0.0267178	4.71472e-07	0	n.a.	n.a.	n.a.	n.a.	n.a.	n.a.	n.a.	n.a.	n.a.	n.a.	n.a.	n.a.
cg13288301	-0.0292159	4.78697e-07	0	n.a.	n.a.	n.a.	n.a.	n.a.	n.a.	n.a.	n.a.	n.a.	n.a.	n.a.	n.a.
cg20824977	-0.0188049	5.06693e-07	0	n.a.	n.a.	n.a.	n.a.	n.a.	n.a.	n.a.	n.a.	n.a.	n.a.	n.a.	n.a.
cg24996758	-0.0275436	5.12211e-07	0	n.a.	n.a.	n.a.	n.a.	n.a.	n.a.	n.a.	n.a.	n.a.	n.a.	n.a.	n.a.
cg17183905	-0.0264775	5.17007e-07	0	n.a.	n.a.	n.a.	n.a.	n.a.	n.a.	n.a.	n.a.	n.a.	n.a.	n.a.	n.a.
cg17717866	-0.0232592	5.18102e-07	0	n.a.	n.a.	n.a.	n.a.	n.a.	n.a.	n.a.	n.a.	n.a.	n.a.	n.a.	n.a.
cg08689929	-0.0277947	5.21338e-07	0	n.a.	n.a.	n.a.	n.a.	n.a.	n.a.	n.a.	n.a.	n.a.	n.a.	n.a.	n.a.
cg11033617	-0.0284526	5.58903e-07	0	n.a.	n.a.	n.a.	n.a.	n.a.	n.a.	n.a.	n.a.	n.a.	n.a.	n.a.	n.a.
cg04036898	-0.0288639	5.82118e-07	0	n.a.	n.a.	n.a.	n.a.	n.a.	n.a.	n.a.	n.a.	n.a.	n.a.	n.a.	n.a.
cg02311864	-0.0275709	5.82639e-07	0	n.a.	n.a.	n.a.	n.a.	n.a.	n.a.	n.a.	n.a.	n.a.	n.a.	n.a.	n.a.
cg21132686	n.a.	n.a.	6	-0.00156444	1.49985e-41	n.a.	n.a.	-0.0095	1.56e-09	-6.81	2e-11	-0.189798	0.00017449	yes	yes
cg07749613	n.a.	n.a.	6	-0.000781413	6.98081e-51	n.a.	n.a.	-0.0123	3.84e-14	-6.43	2.4e-10	-0.141797	7.50286e-05	yes	yes
cg27518892	n.a.	n.a.	5	-0.00221375	7.81325e-60	n.a.	n.a.	-0.013	2.08e-10	-8.69	2.4e-17	-0.236364	2.15333e-07	n.a.	yes
cg20454518	n.a.	n.a.	5	-0.00102396	1.44371e-10	n.a.	n.a.	-0.0077	3.39e-05	-5.65	2.3e-08	-0.214412	9.32804e-05	n.a.	yes
cg13597417	n.a.	n.a.	5	-0.000850568	3.70782e-27	n.a.	n.a.	-0.0091	1.24e-09	-5.43	7.8e-08	-0.167777	4.94532e-13	n.a.	yes
cg12170787	n.a.	n.a.	5	-0.00123678	4.27609e-45	n.a.	n.a.	-0.0042	0.000447	-6.15	1.3e-09	-0.132923	5.1155e-05	n.a.	yes
cg21926626	n.a.	n.a.	5	-0.00236308	4.27327e-52	n.a.	n.a.	-0.0121	2.41e-05	-8.54	7.9e-17	-0.0975719	0.00012003	n.a.	yes
cg13027206	n.a.	n.a.	5	-0.00114649	1.83543e-17	n.a.	n.a.	-0.0105	1.43e-05	-6.27	6.2e-10	n.a.	n.a.	yes	yes
cg07136133	n.a.	n.a.	5	-0.00298364	1.53279e-36	n.a.	n.a.	-0.0127	3.14e-05	-7.8	2.2e-14	n.a.	n.a.	yes	yes
cg03706951	n.a.	n.a.	5	-0.000273215	1.73956e-20	-0.142	5.57e-07	-0.0116	6.45e-11	n.a.	n.a.	-0.0906171	7.21784e-05	yes	yes
cg06009267	n.a.	n.a.	5	0.000770536	4.56387e-12	n.a.	n.a.	0.0074	1.85e-06	n.a.	n.a.	0.162313	3.91523e-05	yes	yes
cg12629515	n.a.	n.a.	5	0.00127448	7.2888e-10	n.a.	n.a.	0.0152	9.57e-06	n.a.	n.a.	0.229824	1.16271e-06	yes	yes
cg01194073	n.a.	n.a.	5	0.000410445	1.77071e-11	n.a.	n.a.	0.0042	1.24e-05	n.a.	n.a.	0.120792	5.98616e-07	yes	yes
cg16912563	n.a.	n.a.	5	0.0010035	1.98761e-16	n.a.	n.a.	0.0112	1.02e-05	n.a.	n.a.	0.221293	3.7678e-10	yes	yes
cg06893273	n.a.	n.a.	5	0.00108656	6.81431e-11	n.a.	n.a.	0.0068	5.15e-05	n.a.	n.a.	0.130741	0.000134522	yes	yes
cg12587615	n.a.	n.a.	5	0.00196036	1.02702e-21	n.a.	n.a.	0.0119	0.000189	n.a.	n.a.	0.32246	1.6565e-06	yes	yes
cg02439077	n.a.	n.a.	5	0.000901658	9.9375e-17	n.a.	n.a.	0.0079	4.43e-05	n.a.	n.a.	0.188973	1.24647e-07	yes	yes
cg25288155	n.a.	n.a.	5	0.000795636	4.24267e-13	n.a.	n.a.	0.0053	0.000114	n.a.	n.a.	0.191854	8.81228e-06	yes	yes
cg01713950	n.a.	n.a.	5	0.000739953	6.79465e-11	n.a.	n.a.	0.007	1.35e-05	n.a.	n.a.	0.115014	0.000170849	yes	yes
cg15043384	n.a.	n.a.	5	0.00144816	1.18106e-13	n.a.	n.a.	0.0101	0.000116	n.a.	n.a.	0.22053	1.23032e-06	yes	yes
cg14557185	n.a.	n.a.	5	0.00205379	7.85446e-13	n.a.	n.a.	0.0141	7.88e-05	n.a.	n.a.	0.239309	9.58735e-07	yes	yes
cg21691065	n.a.	n.a.	5	-0.00158417	1.25553e-26	n.a.	n.a.	n.a.	n.a.	-6.07	2e-09	-0.259914	7.86898e-06	yes	yes
cg27184903	n.a.	n.a.	4	0.00166336	2.81864e-37	n.a.	n.a.	0.0057	0.00015	5.89	5.9e-09	0.162312	1.42708e-05	n.a.	n.a.
cg05460329	n.a.	n.a.	4	0.00104416	2.80152e-16	n.a.	n.a.	0.0056	0.00093	6.16	1.2e-09	0.11921	0.000199032	n.a.	n.a.
cg06238004	n.a.	n.a.	4	0.0015675	1.48806e-10	n.a.	n.a.	0.013	4.3e-05	5.66	2.2e-08	0.163915	2.22966e-05	n.a.	n.a.
cg21155834	n.a.	n.a.	4	-0.00128939	6.69889e-51	n.a.	n.a.	-0.0187	8.04e-12	-5.77	1.2e-08	n.a.	n.a.	yes	n.a.
cg00499707	n.a.	n.a.	4	0.000709124	3.2005e-13	n.a.	n.a.	0.007	3.52e-06	6.05	2.3e-09	n.a.	n.a.	yes	n.a.
cg21374307	n.a.	n.a.	4	-0.00183671	8.12794e-35	n.a.	n.a.	-0.0143	0.000301	-6.12	1.5e-09	n.a.	n.a.	yes	n.a.
cg25592206	n.a.	n.a.	4	0.00129406	4.77697e-09	n.a.	n.a.	0.0231	1.64e-13	6.17	1.1e-09	n.a.	n.a.	n.a.	yes
cg10713589	n.a.	n.a.	4	-0.00156137	1.75949e-16	n.a.	n.a.	-0.0181	5.53e-07	-5.44	7.5e-08	n.a.	n.a.	n.a.	yes
cg25096368	n.a.	n.a.	4	0.000625362	1.55131e-11	n.a.	n.a.	0.0057	0.000298	5.6	3e-08	n.a.	n.a.	n.a.	yes
cg18520238	n.a.	n.a.	4	-0.002521	8.05292e-31	n.a.	n.a.	-0.0082	0.000422	-6.18	1.1e-09	n.a.	n.a.	n.a.	yes
cg11873462	n.a.	n.a.	4	-0.00252095	7.02429e-37	n.a.	n.a.	-0.0121	0.000198	-6.51	1.4e-10	n.a.	n.a.	n.a.	yes
cg02237342	n.a.	n.a.	4	-0.000691761	4.04649e-11	n.a.	n.a.	-0.0124	0.000155	n.a.	n.a.	-0.103702	7.46253e-05	yes	n.a.
cg24677093	n.a.	n.a.	4	0.000898933	1.38129e-10	n.a.	n.a.	0.0099	0.000356	n.a.	n.a.	0.158084	0.00018933	yes	n.a.
cg00410926	n.a.	n.a.	4	0.000773064	2.89187e-12	n.a.	n.a.	0.0064	0.000152	n.a.	n.a.	0.164484	5.26152e-06	yes	n.a.
cg01765653	n.a.	n.a.	4	0.000967116	5.3701e-09	n.a.	n.a.	0.0099	6.56e-08	n.a.	n.a.	0.233982	2.27096e-08	yes	n.a.
cg03127104	n.a.	n.a.	4	0.00124583	3.65008e-10	n.a.	n.a.	0.0121	1.22e-08	n.a.	n.a.	0.188124	1.21902e-05	yes	n.a.
cg16300030	n.a.	n.a.	4	-0.00119258	4.72803e-18	n.a.	n.a.	-0.0077	5.78e-07	n.a.	n.a.	-0.223507	1.07111e-05	yes	n.a.
cg06960794	n.a.	n.a.	4	-0.00114201	3.70721e-08	n.a.	n.a.	-0.0089	6.49e-05	n.a.	n.a.	-0.209531	5.45206e-07	yes	n.a.
cg07276534	n.a.	n.a.	4	0.00039432	2.77724e-11	n.a.	n.a.	0.0063	2.18e-06	n.a.	n.a.	0.0798334	0.000124306	yes	n.a.
cg13204699	n.a.	n.a.	4	0.000708756	1.87462e-08	n.a.	n.a.	0.0061	8.72e-05	n.a.	n.a.	0.137052	2.74385e-05	yes	n.a.
cg25001102	n.a.	n.a.	4	0.000742983	3.87149e-10	n.a.	n.a.	0.0107	4.38e-05	n.a.	n.a.	0.160819	1.45609e-05	yes	n.a.
cg26047066	n.a.	n.a.	4	0.00162179	8.01207e-15	n.a.	n.a.	0.0179	1.87e-06	n.a.	n.a.	0.352266	8.36418e-09	yes	n.a.
cg22068629	n.a.	n.a.	4	-0.000456776	1.22616e-09	n.a.	n.a.	-0.0125	6.2e-10	n.a.	n.a.	-0.10383	2.02925e-05	yes	n.a.
cg27506442	n.a.	n.a.	4	-0.00102406	2.2888e-19	n.a.	n.a.	-0.0106	2.13e-08	n.a.	n.a.	-0.220495	0.000111137	yes	n.a.
cg22180580	n.a.	n.a.	4	0.000858975	1.24739e-13	n.a.	n.a.	0.0088	1.53e-06	n.a.	n.a.	0.103265	0.000105165	yes	n.a.
cg05730269	n.a.	n.a.	4	0.000685114	4.45189e-13	n.a.	n.a.	0.0065	5.74e-06	n.a.	n.a.	0.135741	1.82109e-05	yes	n.a.
cg26925644	n.a.	n.a.	4	0.000697898	1.06844e-13	n.a.	n.a.	0.0058	7.78e-05	n.a.	n.a.	0.124436	4.22812e-06	yes	n.a.
cg05804170	n.a.	n.a.	4	0.000361326	1.98223e-13	n.a.	n.a.	0.0067	0.000225	n.a.	n.a.	0.131083	5.03055e-05	yes	n.a.
cg16060369	n.a.	n.a.	4	0.000814432	8.93667e-11	n.a.	n.a.	0.0066	4.42e-06	n.a.	n.a.	0.171765	7.02051e-08	yes	n.a.
cg02735762	n.a.	n.a.	4	-0.000369122	1.12316e-16	n.a.	n.a.	-0.005	4.05e-06	n.a.	n.a.	-0.121629	1.56241e-05	yes	n.a.
cg17986992	n.a.	n.a.	4	0.000969054	1.96316e-10	n.a.	n.a.	0.0091	3.91e-05	n.a.	n.a.	0.23224	0.000177606	yes	n.a.
cg19029445	n.a.	n.a.	4	0.00138845	7.89095e-19	n.a.	n.a.	0.0117	2.09e-07	n.a.	n.a.	0.218392	4.09721e-06	n.a.	yes
cg20622019	n.a.	n.a.	4	-0.0014645	1.24456e-16	n.a.	n.a.	-0.0101	9.82e-08	n.a.	n.a.	-0.257857	9.17261e-07	n.a.	yes
cg04583842	n.a.	n.a.	4	-0.000717711	7.33477e-15	n.a.	n.a.	-0.0113	4.43e-09	n.a.	n.a.	-0.109132	5.78374e-05	n.a.	yes
cg01368219	n.a.	n.a.	4	0.00158686	7.92849e-21	n.a.	n.a.	0.0086	0.000117	n.a.	n.a.	0.269993	7.18667e-06	n.a.	yes
cg14004678	n.a.	n.a.	4	-0.000971884	8.35031e-16	n.a.	n.a.	-0.0076	1.62e-06	n.a.	n.a.	-0.134826	0.0001044	n.a.	yes
cg16694480	n.a.	n.a.	4	-0.00113952	1.54923e-16	n.a.	n.a.	-0.0096	1.3e-07	n.a.	n.a.	-0.176989	7.22018e-05	n.a.	yes
cg04952324	n.a.	n.a.	4	-0.00148313	1.7574e-24	n.a.	n.a.	-0.0108	1.44e-05	n.a.	n.a.	-0.223264	6.77788e-07	n.a.	yes
cg10343364	n.a.	n.a.	4	-0.00165475	3.11757e-39	n.a.	n.a.	-0.0091	4.32e-07	n.a.	n.a.	-0.136832	3.87733e-05	n.a.	yes
cg10492511	n.a.	n.a.	4	-0.000952	1.38402e-17	n.a.	n.a.	-0.0088	3.52e-09	n.a.	n.a.	-0.166676	8.50298e-05	n.a.	yes
cg08009275	n.a.	n.a.	4	-0.000469899	1.80121e-16	n.a.	n.a.	-0.0088	2.85e-06	n.a.	n.a.	-0.0947377	4.89092e-05	n.a.	yes
cg12073319	n.a.	n.a.	4	-0.00113334	7.8772e-28	n.a.	n.a.	-0.0061	4.98e-05	n.a.	n.a.	-0.191356	0.000178061	n.a.	yes
cg14899408	n.a.	n.a.	4	-0.00108162	1.59908e-10	n.a.	n.a.	-0.0059	0.000163	n.a.	n.a.	-0.273472	2.69846e-07	n.a.	yes
cg20139800	n.a.	n.a.	4	0.00080233	5.75934e-10	n.a.	n.a.	0.0098	3.92e-09	n.a.	n.a.	0.198498	1.42841e-10	n.a.	yes
cg20600379	n.a.	n.a.	4	-0.00102157	1.64373e-13	n.a.	n.a.	-0.0085	3.5e-07	n.a.	n.a.	-0.260135	2.96722e-08	n.a.	yes
cg05135499	n.a.	n.a.	4	0.000834091	1.04636e-09	n.a.	n.a.	0.0092	8.73e-07	n.a.	n.a.	0.194053	6.73002e-07	n.a.	yes
cg23739746	n.a.	n.a.	4	-0.00178067	9.78726e-32	n.a.	n.a.	-0.0131	2.03e-06	n.a.	n.a.	-0.215776	2.3936e-05	n.a.	yes
cg14276580	n.a.	n.a.	4	-0.001632	1.79093e-37	n.a.	n.a.	-0.007	2.47e-05	n.a.	n.a.	-0.218056	7.53362e-06	n.a.	yes
cg03663556	n.a.	n.a.	4	-0.00133897	6.51974e-31	n.a.	n.a.	-0.0111	8.16e-10	n.a.	n.a.	-0.176285	2.72758e-07	n.a.	yes
cg00834923	n.a.	n.a.	4	-0.000862939	1.03887e-14	n.a.	n.a.	-0.0097	4.61e-07	n.a.	n.a.	-0.147512	1.79779e-06	n.a.	yes
cg20504474	n.a.	n.a.	4	-0.000687873	1.26971e-11	n.a.	n.a.	-0.0082	1.45e-06	n.a.	n.a.	-0.194243	9.36683e-05	n.a.	yes
cg27519828	n.a.	n.a.	4	-0.000659299	2.80125e-11	n.a.	n.a.	-0.0082	0.000123	n.a.	n.a.	-0.142815	2.36649e-06	n.a.	yes
cg04956801	n.a.	n.a.	4	0.000529253	1.43766e-08	n.a.	n.a.	0.0067	1.38e-05	n.a.	n.a.	0.161781	2.89971e-05	n.a.	yes
cg23948843	n.a.	n.a.	4	0.000758851	6.25873e-12	n.a.	n.a.	0.0068	3.44e-07	n.a.	n.a.	0.122869	1.44499e-05	n.a.	yes
cg20794351	n.a.	n.a.	4	0.00124909	2.56128e-16	n.a.	n.a.	0.011	2.65e-05	n.a.	n.a.	0.163859	4.04692e-05	n.a.	yes
cg09113483	n.a.	n.a.	4	0.00200531	4.72011e-13	n.a.	n.a.	0.0101	0.000211	n.a.	n.a.	0.125605	9.60155e-06	n.a.	yes
cg22021597	n.a.	n.a.	4	-0.000586163	1.89369e-10	n.a.	n.a.	-0.0074	1.02e-07	n.a.	n.a.	-0.161287	3.03496e-05	n.a.	yes
cg03008387	n.a.	n.a.	4	-0.000879092	2.87326e-14	n.a.	n.a.	-0.0125	1.54e-09	n.a.	n.a.	-0.195727	1.26608e-05	n.a.	yes
cg08832695	n.a.	n.a.	4	0.000655377	1.27554e-09	n.a.	n.a.	0.0041	5.01e-05	n.a.	n.a.	0.146002	0.0001261	n.a.	yes
cg14864103	n.a.	n.a.	4	-0.00135417	2.90799e-24	n.a.	n.a.	-0.0129	3.32e-08	n.a.	n.a.	-0.188493	6.01341e-05	n.a.	yes
[truncated: 21,258 more rows]
