# Supplementary material for: Analysis of two birth tissues provides new insights into the epigenetic landscape of neonates born preterm
Source: Clin Epigenetics. 2019 Feb 11;11:26. doi: 10.1186/s13148-018-0599-4 (PMC6371604; doi:10.1186/s13148-018-0599-4)
Supplement: Supplementary file 2 — Supplementary tables. (ZIP 3966 kb) [file 13148_2018_599_MOESM2_ESM.zip › Supplementary_Table_3-v11.xlsx]

## Sheet: Supplementary Table 3
	Supplementary Table 3. 994 significant CpGs (p < 3.7e-7) between preterm birth cases and term birth controls in 1019 cord tissues.
								Main Analysis							Sensitivity Analysis 1			Sensitivity Analysis 2
#	Illumina 450K probe ID	Chr	Position	Gene symbol	Feature	Relation to UCSC CpG Island	Enhancer	Total N	Preterm N	Term N	IQR	Est	95% CI	P value	Est	95% CI	P value	Est	95% CI	P value
1	cg00689225	chr14	35871953	NFKBIA	Intron	Shore	No	1018	68	950	7.374	-1.16	(-1.38,-0.94)	1.03862e-23	-1.14403	(-1.37,-0.92)	2.38157e-22	-1.06988	(-1.27,-0.87)	1.20591e-24
2	cg11327657	chr21	46388161	FAM207A	Intron	Shore	Yes	1017	68	949	10.146	-1.03	(-1.24,-0.82)	1.25353e-21	-1.02598	(-1.24,-0.82)	8.01257e-21	-0.948484	(-1.13,-0.77)	5.39059e-24
3	cg13155421	chr3	105717035	Intergenic	Intergenic	Open Sea	Yes	1017	68	949	7	-1.04	(-1.26,-0.82)	2.24065e-19	-1.01705	(-1.24,-0.79)	5.62487e-18	-0.924581	(-1.12,-0.73)	1.29906e-20
4	cg08893087	chr1	93416981	FAM69A	Intron	Open Sea	Yes	1016	68	948	9.256	-1	(-1.22,-0.78)	1.33305e-18	-1.01286	(-1.24,-0.79)	2.13355e-18	-0.953269	(-1.15,-0.76)	4.03508e-21
5	cg00646216	chr16	73210821	Intergenic	Intergenic	Open Sea	Yes	1010	68	942	9.938	-1.04	(-1.28,-0.81)	3.32412e-18	-1.02288	(-1.26,-0.79)	3.28449e-17	-0.954005	(-1.16,-0.75)	1.02631e-18
6	cg00168694	chr21	40193055	ETS2	Intron	Shore	No	1008	68	940	7.432	-0.84	(-1.02,-0.65)	3.40722e-18	-0.829722	(-1.02,-0.64)	1.51822e-17	-0.705842	(-0.87,-0.55)	2.53127e-17
7	cg00871371	chr17	75371475	SEPT9	Promoter	Shore	Yes	1015	68	947	7.11	0.99	(0.77,1.21)	4.10494e-18	0.989817	(0.77,1.21)	1.53026e-17	0.860705	(0.66,1.06)	3.19903e-16
8	cg21491609	chr4	129224164	Intergenic	Intergenic	Open Sea	Yes	1012	68	944	5.194	-1.01	(-1.23,-0.78)	1.12331e-17	-0.995858	(-1.23,-0.77)	8.98436e-17	-0.83396	(-1.02,-0.64)	2.66387e-17
9	cg12674975	chr2	217930511	Intergenic	Intergenic	Open Sea	Yes	1006	68	938	5.231	-1.04	(-1.28,-0.81)	2.82356e-17	-1.01265	(-1.25,-0.77)	5.14039e-16	-0.883662	(-1.09,-0.68)	2.2564e-16
10	cg07917901	chr14	35870183	NFKBIA	TTS	Shelf	Yes	1005	66	939	8.847	-0.9	(-1.11,-0.7)	5.65249e-17	-0.855051	(-1.06,-0.65)	3.58865e-15	-0.763349	(-0.94,-0.59)	1.57176e-17
11	cg14578677	chr4	38859769	Intergenic	Intergenic	Open Sea	Yes	1014	68	946	8.226	-0.89	(-1.1,-0.69)	7.88833e-17	-0.857908	(-1.07,-0.65)	2.84295e-15	-0.682084	(-0.86,-0.51)	6.06093e-14
12	cg00889709	chr8	59043470	FAM110B	Intron	Open Sea	Yes	1000	68	932	7.739	-0.93	(-1.15,-0.72)	8.06403e-17	-0.902161	(-1.12,-0.68)	1.86616e-15	-0.708131	(-0.87,-0.54)	2.36632e-16
13	cg00585790	chr2	109204844	LIMS1	Promoter	Open Sea	No	1017	68	949	9.625	-0.91	(-1.12,-0.7)	1.5573e-16	-0.87056	(-1.09,-0.65)	8.25368e-15	-0.793668	(-0.98,-0.61)	6.52149e-17
14	cg11606261	chr12	53775335	SP1	Intron	Shore	No	1012	67	945	7.731	-0.83	(-1.03,-0.63)	2.67426e-16	-0.80489	(-1.00,-0.61)	2.82596e-15	-0.696961	(-0.86,-0.54)	5.20051e-17
15	cg10997190	chr6	75589205	Intergenic	Intergenic	Open Sea	Yes	1019	68	951	11.369	-0.96	(-1.19,-0.74)	3.15841e-16	-0.937451	(-1.17,-0.71)	3.67917e-15	-0.852909	(-1.06,-0.65)	3.84462e-16
16	cg15817130	chr5	16742178	MYO10	Intron	Open Sea	No	1016	67	949	9.135	0.91	(0.7,1.13)	3.21872e-16	0.903449	(0.68,1.12)	1.84595e-15	0.792492	(0.61,0.97)	1.08762e-17
17	cg00096418	chr16	65910067	Intergenic	Intergenic	Open Sea	Yes	1018	68	950	9.586	0.79	(0.6,0.98)	5.12974e-16	0.731154	(0.54,0.92)	6.93237e-14	0.68993	(0.52,0.86)	1.59156e-15
18	cg04339692	chr15	48666417	Intergenic	Intergenic	Open Sea	No	1017	67	950	6.102	-1	(-1.24,-0.77)	5.36168e-16	-0.986857	(-1.23,-0.75)	2.93584e-15	-0.9289	(-1.13,-0.72)	2.53585e-18
19	cg13366501	chr15	68208150	Intergenic	Intergenic	Open Sea	Yes	1011	68	943	7.917	0.62	(0.47,0.77)	6.66315e-16	0.602966	(0.45,0.75)	6.18048e-15	0.400467	(0.30,0.50)	9.33505e-14
20	cg14290576	chr9	94181611	NFIL3	Intron	Shore	Yes	1013	68	945	7.853	-0.81	(-1.01,-0.62)	9.62094e-16	-0.781387	(-0.98,-0.58)	2.29121e-14	-0.691905	(-0.85,-0.54)	1.2287e-17
21	cg22804528	chr3	124780156	Intergenic	Intergenic	Open Sea	Yes	1015	66	949	7.518	-0.99	(-1.23,-0.75)	1.00483e-15	-0.975608	(-1.22,-0.73)	9.68914e-15	-1.00666	(-1.22,-0.79)	6.79384e-20
22	cg01301660	chr5	110886710	STARD4-AS1	Intron	Open Sea	Yes	1010	67	943	8.54	-0.89	(-1.11,-0.68)	1.25227e-15	-0.87168	(-1.09,-0.65)	9.4238e-15	-0.732963	(-0.89,-0.57)	2.44419e-18
23	cg22688535	chr1	3223972	PRDM16	Intron	Open Sea	Yes	1015	68	947	5.501	-0.98	(-1.21,-0.74)	1.29173e-15	-0.989406	(-1.23,-0.75)	1.25458e-15	-0.833474	(-1.02,-0.65)	3.01454e-18
24	cg15085205	chr12	71249039	PTPRR	Intron	Open Sea	Yes	1019	68	951	12.902	0.74	(0.56,0.92)	1.66407e-15	0.704396	(0.52,0.89)	5.13163e-14	0.63724	(0.50,0.78)	4.70783e-18
25	cg17056618	chr13	50216116	Intergenic	Intergenic	Open Sea	Yes	1013	68	945	6.287	-0.88	(-1.09,-0.66)	1.83047e-15	-0.852577	(-1.07,-0.64)	2.75019e-14	-0.730106	(-0.90,-0.56)	6.12813e-17
26	cg20285609	chr1	41622029	SCMH1	Intron	Open Sea	No	1016	68	948	8.485	-0.96	(-1.19,-0.72)	2.91707e-15	-0.91869	(-1.16,-0.68)	9.04052e-14	-0.801223	(-0.99,-0.61)	2.6048e-16
27	cg20592075	chr7	45921667	Intergenic	Intergenic	Open Sea	Yes	1017	68	949	6.268	-0.95	(-1.18,-0.71)	3.28685e-15	-0.923023	(-1.16,-0.69)	3.23939e-14	-0.839155	(-1.03,-0.64)	1.14857e-16
28	cg06112335	chr7	119694494	Intergenic	Intergenic	Open Sea	Yes	1016	66	950	7.003	-0.93	(-1.16,-0.7)	3.53834e-15	-0.909411	(-1.14,-0.68)	2.30886e-14	-0.877879	(-1.09,-0.67)	3.44186e-16
29	cg14669607	chr5	66562930	Intergenic	Intergenic	Open Sea	Yes	1017	68	949	6.082	-0.92	(-1.15,-0.7)	3.71048e-15	-0.874789	(-1.10,-0.65)	1.50894e-13	-0.778411	(-0.97,-0.58)	1.51596e-14
30	cg10177197	chr1	55316480	DHCR24	3' UTR	Open Sea	Yes	1011	67	944	6.289	-0.92	(-1.15,-0.69)	4.45493e-15	-0.89606	(-1.13,-0.67)	5.02858e-14	-0.810556	(-1.00,-0.63)	2.83878e-17
31	cg03128029	chr2	203143287	NOP58	Intron	Open Sea	Yes	1018	68	950	6.714	-0.9	(-1.12,-0.68)	4.78678e-15	-0.916066	(-1.14,-0.69)	5.20478e-15	-0.730572	(-0.90,-0.56)	5.90851e-17
32	cg09133511	chr2	113384906	Intergenic	Intergenic	Open Sea	Yes	1017	68	949	5.66	-0.75	(-0.94,-0.57)	6.18475e-15	-0.735915	(-0.92,-0.55)	4.33516e-14	-0.680421	(-0.83,-0.53)	1.54205e-17
33	cg08633074	chr16	11837718	Intergenic	Intergenic	Shore	No	1006	68	938	6.41	-0.79	(-0.98,-0.59)	6.25149e-15	-0.779562	(-0.98,-0.58)	3.71219e-14	-0.701159	(-0.87,-0.53)	3.09864e-15
34	cg13509421	chr12	110476820	ANKRD13A	3' UTR	Open Sea	Yes	1017	68	949	9.238	-0.94	(-1.18,-0.71)	7.856e-15	-0.920719	(-1.16,-0.68)	6.01204e-14	-0.838214	(-1.05,-0.63)	7.95599e-15
35	cg20921972	chr12	1753439	WNT5B	Intron	Shore	Yes	1015	68	947	7.84	0.76	(0.57,0.95)	9.41468e-15	0.749627	(0.56,0.94)	4.13807e-14	0.533075	(0.38,0.68)	8.31354e-12
36	cg11146034	chr12	96590669	ELK3	Intron	Shore	No	1013	67	946	9.506	-0.88	(-1.1,-0.66)	1.33485e-14	-0.852778	(-1.08,-0.63)	2.0074e-13	-0.758825	(-0.94,-0.58)	5.22786e-16
37	cg11118198	chr8	128403368	CASC21	Intron	Open Sea	Yes	1011	68	943	7.397	-0.88	(-1.09,-0.66)	1.46847e-14	-0.840353	(-1.06,-0.62)	2.95259e-13	-0.840645	(-1.03,-0.65)	3.28288e-18
38	cg23286609	chr18	32289473	DTNA	Promoter	Open Sea	Yes	1013	68	945	5.022	-0.91	(-1.13,-0.68)	1.56481e-14	-0.908495	(-1.14,-0.68)	4.0518e-14	-0.78597	(-0.99,-0.58)	5.51965e-14
39	cg05171937	chr12	27396764	STK38L	Promoter	Shore	No	1017	68	949	5.72	-0.83	(-1.04,-0.62)	1.66026e-14	-0.81996	(-1.03,-0.61)	6.62916e-14	-0.714359	(-0.90,-0.53)	2.70908e-13
40	cg19791221	chr21	36168287	RUNX1	Intron	Shelf	Yes	1014	67	947	9.648	-0.75	(-0.94,-0.56)	1.93855e-14	-0.729369	(-0.92,-0.54)	1.70533e-13	-0.614582	(-0.76,-0.47)	5.78438e-17
41	cg02513808	chr4	76264559	Intergenic	Intergenic	Open Sea	Yes	1008	68	940	4.052	-0.95	(-1.19,-0.71)	2.04635e-14	-0.960118	(-1.20,-0.72)	1.96824e-14	-0.941624	(-1.16,-0.73)	2.60493e-17
42	cg01432692	chr1	232674636	Intergenic	Intergenic	Open Sea	Yes	1015	68	947	7.349	-0.86	(-1.08,-0.64)	2.76175e-14	-0.847692	(-1.07,-0.63)	1.50515e-13	-0.630187	(-0.80,-0.46)	2.59894e-12
43	cg06500365	chr10	46959736	SYT15	3' UTR	Open Sea	No	1019	68	951	11.243	-0.87	(-1.09,-0.65)	2.87478e-14	-0.868387	(-1.09,-0.64)	6.92303e-14	-0.82936	(-1.03,-0.63)	4.29e-15
44	cg24943066	chr21	27009141	Intergenic	Intergenic	Shelf	No	1015	66	949	6.457	-0.87	(-1.09,-0.65)	3.1612e-14	-0.855926	(-1.08,-0.63)	2.5192e-13	-0.727566	(-0.90,-0.55)	1.00529e-15
45	cg12655112	chr15	42261153	EHD4	Intron	Shelf	Yes	1017	68	949	5.95	-0.85	(-1.07,-0.64)	3.44945e-14	-0.819662	(-1.04,-0.60)	5.39969e-13	-0.761924	(-0.95,-0.57)	1.53706e-14
46	cg27431500	chr16	1742280	HN1L	Intron	Open Sea	No	1008	68	940	3.704	-0.8	(-1.01,-0.6)	4.77212e-14	-0.761587	(-0.97,-0.56)	8.23715e-13	-0.610873	(-0.79,-0.43)	4.72053e-11
47	cg13613388	chr17	44803927	NSF	Exon	Open Sea	Yes	1012	68	944	7.381	-0.81	(-1.02,-0.6)	5.18139e-14	-0.757885	(-0.97,-0.55)	2.25844e-12	-0.622886	(-0.79,-0.45)	8.90419e-13
48	cg11608893	chr6	32059541	TNXB	Intron	Shelf	No	1017	67	950	6.871	-0.86	(-1.09,-0.64)	5.85744e-14	-0.841899	(-1.06,-0.62)	1.49011e-13	-0.864322	(-1.06,-0.67)	3.59648e-18
49	cg04510420	chr16	88102757	BANP	Intron	Shore	Yes	1016	68	948	5.976	0.73	(0.54,0.92)	9.2201e-14	0.715432	(0.52,0.91)	7.54092e-13	0.577621	(0.43,0.73)	1.1511e-13
50	cg04304338	chr5	10595659	ANKRD33B	Intron	Open Sea	Yes	1014	67	947	7.281	-0.75	(-0.94,-0.55)	1.16786e-13	-0.737725	(-0.94,-0.54)	5.6249e-13	-0.628495	(-0.78,-0.48)	6.54361e-16
51	cg26898099	chr5	95192948	C5orf27	Intron	Open Sea	Yes	1018	68	950	7.361	-0.9	(-1.13,-0.66)	1.22795e-13	-0.882096	(-1.12,-0.65)	3.84594e-13	-0.869668	(-1.09,-0.65)	8.42747e-15
52	cg16640599	chr4	119732130	SEC24D	Intron	Open Sea	Yes	1007	68	939	5.178	-0.74	(-0.94,-0.55)	1.33542e-13	-0.74103	(-0.94,-0.54)	4.73298e-13	-0.597466	(-0.75,-0.44)	1.60054e-13
53	cg05256719	chr6	11652142	Intergenic	Intergenic	Open Sea	Yes	1013	68	945	8.725	0.68	(0.51,0.86)	1.45797e-13	0.70484	(0.52,0.89)	5.78794e-14	0.543674	(0.39,0.70)	3.94777e-12
54	cg22330763	chr6	44194766	SLC29A1	Intron	Shelf	No	1015	68	947	8.46	0.62	(0.46,0.78)	1.45915e-13	0.631375	(0.47,0.79)	8.23212e-14	0.519634	(0.39,0.65)	4.86274e-14
55	cg22388417	chr8	134657811	Intergenic	Intergenic	Open Sea	Yes	1014	67	947	7.993	-0.77	(-0.98,-0.57)	1.57813e-13	-0.73457	(-0.94,-0.53)	3.7885e-12	-0.600793	(-0.76,-0.44)	1.05024e-13
56	cg06775420	chr16	1742244	HN1L	Intron	Open Sea	No	1012	68	944	4.634	-0.76	(-0.96,-0.56)	1.58524e-13	-0.728804	(-0.93,-0.53)	2.53784e-12	-0.569354	(-0.74,-0.40)	3.74917e-11
57	cg02725556	chr3	42820549	Intergenic	Intergenic	Open Sea	Yes	1012	68	944	6.407	-0.85	(-1.08,-0.63)	2.47514e-13	-0.845873	(-1.07,-0.62)	5.01987e-13	-0.811329	(-1.00,-0.62)	2.27604e-16
58	cg04685442	chr8	49776491	Intergenic	Intergenic	Open Sea	Yes	1013	68	945	7.064	0.68	(0.5,0.86)	2.65041e-13	0.688182	(0.51,0.87)	3.18934e-13	0.524082	(0.40,0.65)	3.2928e-15
59	cg20615910	chr6	11607922	Intergenic	Intergenic	Open Sea	Yes	1014	68	946	8.46	0.6	(0.44,0.76)	2.74144e-13	0.575462	(0.41,0.74)	5.16543e-12	0.395897	(0.28,0.51)	4.89949e-12
60	cg12535109	chr2	216708369	LINC00607	Promoter	Open Sea	Yes	1016	68	948	7.733	-0.84	(-1.06,-0.61)	3.87812e-13	-0.839935	(-1.07,-0.61)	8.0064e-13	-0.658142	(-0.84,-0.47)	6.52695e-12
61	cg17233452	chr4	129793433	JADE1	3' UTR	Open Sea	Yes	1016	68	948	10.611	-0.83	(-1.05,-0.61)	4.96826e-13	-0.811924	(-1.04,-0.59)	3.16966e-12	-0.736999	(-0.92,-0.55)	7.42741e-15
62	cg21435684	chr17	80255456	Intergenic	Intergenic	Shelf	Yes	1012	68	944	8.753	-0.63	(-0.79,-0.46)	5.3732e-13	-0.611306	(-0.78,-0.44)	3.90342e-12	-0.557063	(-0.69,-0.42)	2.61949e-15
63	cg04814352	chr13	97909915	MBNL2	Intron	Open Sea	Yes	1009	65	944	6.085	-0.79	(-1,-0.58)	5.5447e-13	-0.772398	(-0.99,-0.56)	2.49246e-12	-0.66541	(-0.84,-0.49)	2.2427e-13
64	cg12217560	chr13	24144899	TNFRSF19	5' UTR	Open Sea	Yes	998	68	930	5.145	0.62	(0.45,0.79)	5.60886e-13	0.615167	(0.45,0.78)	1.82314e-12	0.522164	(0.38,0.66)	4.65891e-13
65	cg10185478	chr16	15767005	NDE1	Intron	Open Sea	Yes	1016	67	949	10.009	-0.77	(-0.98,-0.56)	5.84357e-13	-0.755162	(-0.97,-0.54)	4.17217e-12	-0.732119	(-0.91,-0.55)	8.75059e-15
66	cg06999127	chr14	101352140	RTL1	Promoter	Shelf	Yes	1014	68	946	8.071	0.56	(0.41,0.71)	6.32662e-13	0.54628	(0.39,0.70)	3.9528e-12	0.388066	(0.27,0.50)	9.03449e-11
67	cg22277972	chr12	108960007	ISCU	Intron	Shelf	No	1010	64	946	4.905	-0.78	(-0.99,-0.57)	7.61234e-13	-0.78147	(-0.99,-0.57)	8.41029e-13	-0.878678	(-1.08,-0.68)	2.65027e-17
68	cg22941573	chr20	48761278	TMEM189	Intron	Open Sea	Yes	1016	68	948	8.866	-0.76	(-0.96,-0.55)	7.6976e-13	-0.753046	(-0.96,-0.54)	2.96426e-12	-0.619493	(-0.80,-0.43)	8.60912e-11
69	cg00519063	chr1	94373433	GCLM	Intron	Shore	No	1014	68	946	10.009	0.66	(0.48,0.84)	7.72962e-13	0.661446	(0.48,0.84)	8.91875e-13	0.50729	(0.35,0.66)	1.85091e-10
70	cg02097152	chr13	29291700	SLC46A3	Intron	Shore	No	1009	68	941	6.885	-0.82	(-1.04,-0.6)	8.00346e-13	-0.806007	(-1.03,-0.58)	5.66583e-12	-0.679629	(-0.87,-0.49)	7.8213e-12
71	cg06196379	chr6	41254884	TREM1	Promoter	Open Sea	No	1016	68	948	5.326	-0.78	(-0.99,-0.57)	8.18824e-13	-0.794424	(-1.01,-0.58)	9.31952e-13	-0.662078	(-0.86,-0.47)	3.01523e-11
72	cg20909017	chr12	54805344	ITGA5	Intron	Open Sea	Yes	1015	66	949	8.916	-0.82	(-1.05,-0.6)	1.14643e-12	-0.779186	(-1.01,-0.55)	2.88531e-11	-0.75751	(-0.95,-0.57)	8.05214e-15
73	cg16283183	chr3	45718804	LIMD1-AS1	TTS	Open Sea	Yes	1012	68	944	8.599	-0.62	(-0.79,-0.45)	1.28769e-12	-0.592125	(-0.76,-0.42)	2.75313e-11	-0.525947	(-0.66,-0.39)	1.1701e-14
74	cg20127496	chr8	126676824	Intergenic	Intergenic	Open Sea	Yes	1016	68	948	6.205	-0.73	(-0.93,-0.53)	1.31506e-12	-0.711795	(-0.91,-0.51)	6.67378e-12	-0.609818	(-0.77,-0.45)	1.84099e-13
75	cg03274800	chr8	22852119	RHOBTB2	Exon	Open Sea	Yes	1010	68	942	5.748	-0.79	(-1.01,-0.57)	1.53121e-12	-0.753639	(-0.97,-0.54)	1.97259e-11	-0.63886	(-0.82,-0.46)	2.85737e-12
76	cg06392753	chr2	102783281	IL1R1	Intron	Open Sea	No	1009	68	941	6.641	-0.72	(-0.92,-0.52)	1.65614e-12	-0.693311	(-0.89,-0.49)	1.53379e-11	-0.590818	(-0.76,-0.42)	5.3435e-12
77	cg01649623	chr2	100260477	AFF3	Intron	Open Sea	Yes	1018	68	950	7.453	0.7	(0.51,0.9)	1.68049e-12	0.711667	(0.52,0.90)	7.29095e-13	0.55509	(0.40,0.71)	5.7027e-12
78	cg04958236	chr6	74276972	Intergenic	Intergenic	Open Sea	Yes	1010	68	942	6.142	-0.76	(-0.98,-0.55)	1.77276e-12	-0.749788	(-0.96,-0.54)	8.36792e-12	-0.704205	(-0.89,-0.52)	1.76817e-13
79	cg09499379	chr13	98810342	FARP1	Intron	Open Sea	Yes	1005	62	943	4.56	0.77	(0.56,0.98)	1.91975e-12	0.791112	(0.58,1.00)	2.3639e-13	0.830794	(0.65,1.01)	2.4547e-18
80	cg05027533	chr2	153290478	FMNL2	Intron	Open Sea	Yes	1018	68	950	10.276	0.7	(0.51,0.89)	1.96133e-12	0.708334	(0.51,0.90)	2.43113e-12	0.708836	(0.55,0.87)	6.51686e-17
81	cg07320695	chr4	107423689	Intergenic	Intergenic	Open Sea	No	986	67	919	4.592	0.63	(0.45,0.8)	2.27081e-12	0.633758	(0.46,0.81)	2.28043e-12	0.437402	(0.30,0.58)	1.06202e-09
82	cg22564695	chr19	13080435	DAND5	Promoter	Open Sea	No	1015	67	948	4.276	0.68	(0.5,0.87)	2.30379e-12	0.709352	(0.52,0.90)	4.5285e-13	0.562396	(0.40,0.73)	6.53567e-11
83	cg07827420	chr17	75371763	SEPT9	Promoter	Shore	Yes	1018	67	951	6.95	0.76	(0.55,0.98)	2.32139e-12	0.764621	(0.55,0.98)	4.52071e-12	0.629796	(0.45,0.80)	3.04814e-12
84	cg24242290	chr4	169664784	PALLD	Intron	Open Sea	Yes	1012	68	944	4.834	-0.85	(-1.08,-0.61)	2.33702e-12	-0.835931	(-1.07,-0.60)	7.90777e-12	-0.80988	(-1.02,-0.60)	1.45071e-13
85	cg10458734	chr16	1742020	HN1L	Intron	Open Sea	Yes	1007	68	939	3.815	-0.66	(-0.85,-0.48)	2.37015e-12	-0.62534	(-0.81,-0.44)	2.2959e-11	-0.511632	(-0.66,-0.36)	1.79538e-11
86	cg06522679	chr11	18287230	SAA1	Promoter	Open Sea	No	1014	68	946	4.525	-0.88	(-1.13,-0.64)	2.72368e-12	-0.837595	(-1.09,-0.59)	5.28525e-11	-0.788604	(-0.99,-0.58)	8.4302e-14
87	cg04834204	chr2	69423552	ANTXR1	Intron	Open Sea	Yes	1019	68	951	9.866	-0.79	(-1.01,-0.57)	2.81709e-12	-0.753655	(-0.98,-0.53)	6.81418e-11	-0.754351	(-0.95,-0.55)	3.03627e-13
88	cg26034658	chr11	65836742	SF3B2	TTS	Shore	Yes	1013	67	946	4.26	-0.86	(-1.1,-0.62)	2.84202e-12	-0.851848	(-1.09,-0.61)	4.99251e-12	-0.781894	(-0.98,-0.58)	8.17235e-14
89	cg22149419	chr17	27253137	PHF12	Intron	Open Sea	Yes	1011	68	943	9.925	-0.74	(-0.95,-0.54)	2.88585e-12	-0.741888	(-0.95,-0.53)	7.19934e-12	-0.617434	(-0.80,-0.43)	8.07529e-11
90	cg08343834	chr17	15168657	PMP22	Promoter	Shelf	No	998	68	930	6.561	0.65	(0.47,0.83)	2.9653e-12	0.66089	(0.48,0.84)	1.53525e-12	0.518929	(0.37,0.67)	1.6387e-11
91	cg27386431	chr1	200990481	KIF21B	Intron	Shore	Yes	1003	68	935	4.208	0.64	(0.46,0.81)	3.20028e-12	0.62367	(0.45,0.80)	1.11214e-11	0.434567	(0.28,0.59)	2.53717e-08
92	cg26010756	chr6	7731068	BMP6	Intron	Shore	No	1000	68	932	3.461	-0.86	(-1.1,-0.62)	3.21777e-12	-0.847301	(-1.09,-0.60)	1.31262e-11	-0.785238	(-1.00,-0.57)	1.47136e-12
93	cg26313511	chr3	125053814	ZNF148	Intron	Open Sea	Yes	1018	68	950	7.318	-0.72	(-0.92,-0.52)	3.66489e-12	-0.684918	(-0.89,-0.48)	5.80061e-11	-0.551005	(-0.72,-0.38)	4.69518e-10
94	cg14327394	chr9	116337284	RGS3	Intron	Open Sea	Yes	1014	66	948	3.33	0.79	(0.57,1.01)	4.02194e-12	0.836028	(0.62,1.05)	2.8439e-14	0.818863	(0.63,1.01)	9.765e-17
95	cg02049210	chr8	48647582	SPIDR	Intron	Shelf	No	1011	65	946	3.361	-0.86	(-1.1,-0.62)	4.15853e-12	-0.876416	(-1.12,-0.63)	3.9409e-12	-0.927362	(-1.14,-0.72)	1.11296e-17
96	cg20319604	chr2	44428935	PPM1B	Exon	Open Sea	Yes	1016	68	948	6.96	-0.8	(-1.02,-0.57)	4.17859e-12	-0.771512	(-1.00,-0.55)	2.93423e-11	-0.657103	(-0.84,-0.47)	3.32068e-12
97	cg00172872	chr12	89461425	Intergenic	Intergenic	Open Sea	Yes	1016	68	948	6.105	-0.84	(-1.08,-0.61)	4.31409e-12	-0.820945	(-1.06,-0.58)	2.33233e-11	-0.75483	(-0.96,-0.55)	3.40033e-13
98	cg22331294	chr3	45698298	LIMD1	Intron	Open Sea	Yes	1009	63	946	4.179	-0.88	(-1.13,-0.63)	4.3676e-12	-0.823034	(-1.07,-0.57)	1.26361e-10	-0.787192	(-1.00,-0.57)	1.51768e-12
99	cg19047158	chr2	208080230	LOC101927865	Intron	Open Sea	Yes	1017	67	950	6.939	0.77	(0.56,0.99)	4.49072e-12	0.763003	(0.55,0.98)	1.1375e-11	0.726855	(0.53,0.92)	4.94638e-13
100	cg23695131	chr11	94642927	Intergenic	Intergenic	Open Sea	Yes	1018	68	950	5.435	-0.84	(-1.08,-0.61)	4.51757e-12	-0.851838	(-1.09,-0.61)	6.30264e-12	-0.762202	(-0.95,-0.57)	4.84537e-15
101	cg10929758	chr2	54857269	SPTBN1	Intron	Shore	No	1017	68	949	5.507	-0.81	(-1.03,-0.58)	4.60711e-12	-0.791805	(-1.02,-0.56)	2.42058e-11	-0.77583	(-0.97,-0.58)	1.53188e-14
102	cg00201133	chr10	35740215	CCNY	Intron	Open Sea	Yes	1013	66	947	6.952	-0.8	(-1.02,-0.57)	4.77214e-12	-0.779995	(-1.01,-0.55)	2.26621e-11	-0.679535	(-0.86,-0.50)	8.20582e-14
103	cg16518861	chr14	35871714	NFKBIA	Exon	Shore	No	1019	68	951	6.86	-0.8	(-1.02,-0.57)	4.86523e-12	-0.764663	(-0.99,-0.54)	6.49181e-11	-0.675997	(-0.87,-0.48)	2.47257e-11
104	cg25114611	chr6	35696869	FKBP5	Promoter	Shore	No	1017	68	949	6.716	-0.63	(-0.8,-0.45)	6.3904e-12	-0.601831	(-0.78,-0.43)	3.93439e-11	-0.515218	(-0.67,-0.36)	2.33173e-10
105	cg15517343	chr18	77240639	NFATC1	Intron	Island	No	1019	68	951	5.005	0.66	(0.48,0.85)	6.55448e-12	0.670568	(0.48,0.86)	7.30754e-12	0.618895	(0.47,0.77)	3.94205e-15
106	cg14549078	chr15	48752031	FBN1	Intron	Open Sea	Yes	1016	68	948	7.918	-0.81	(-1.04,-0.58)	6.64768e-12	-0.791937	(-1.03,-0.56)	5.30127e-11	-0.684351	(-0.89,-0.48)	1.90757e-10
107	cg00870849	chr10	94003007	CPEB3	Promoter	Shelf	No	1008	68	940	3.001	0.87	(0.62,1.11)	6.757e-12	0.882277	(0.63,1.13)	7.39084e-12	0.807994	(0.58,1.03)	2.23209e-12
108	cg27549186	chr17	76858247	TIMP2	Intron	Open Sea	Yes	1018	68	950	10.516	-0.83	(-1.07,-0.6)	6.76596e-12	-0.850262	(-1.09,-0.61)	5.45605e-12	-0.835887	(-1.04,-0.64)	9.35815e-16
109	cg14109551	chr6	118903046	CEP85L	Intron	Open Sea	Yes	1019	68	951	10.193	-0.78	(-1,-0.56)	6.77937e-12	-0.747409	(-0.97,-0.52)	7.50314e-11	-0.800206	(-0.99,-0.61)	1.87525e-15
110	cg07275179	chr3	63962439	ATXN7	Intron	Open Sea	Yes	1018	68	950	12.808	-0.74	(-0.95,-0.53)	7.05349e-12	-0.744395	(-0.96,-0.53)	1.30895e-11	-0.646244	(-0.84,-0.45)	6.44197e-11
111	cg15391590	chr6	52913426	ICK	Intron	Open Sea	Yes	1010	68	942	6.136	-0.68	(-0.87,-0.49)	7.20691e-12	-0.690318	(-0.88,-0.50)	6.11513e-12	-0.539392	(-0.68,-0.40)	2.14167e-14
112	cg17512133	chr4	77973812	CCNI	Intron	Open Sea	Yes	1015	68	947	5.174	-0.76	(-0.97,-0.54)	7.72435e-12	-0.746141	(-0.96,-0.53)	2.94002e-11	-0.623459	(-0.80,-0.45)	6.90967e-12
113	cg23411518	chr15	57680478	CGNL1	Intron	Open Sea	Yes	1019	68	951	6.575	0.76	(0.55,0.98)	8.15236e-12	0.816187	(0.60,1.04)	6.99679e-13	0.623816	(0.44,0.81)	6.20254e-11
114	cg04144218	chr7	69559530	AUTS2	Intron	Open Sea	Yes	1017	67	950	8.92	0.67	(0.48,0.86)	8.28633e-12	0.703832	(0.51,0.90)	1.7484e-12	0.747736	(0.57,0.92)	1.46445e-16
115	cg24406771	chr1	229002046	Intergenic	Intergenic	Open Sea	Yes	1014	67	947	5.91	0.79	(0.57,1.01)	8.47896e-12	0.792499	(0.57,1.02)	1.10031e-11	0.786318	(0.58,0.99)	2.34718e-13
116	cg18638581	chr2	75059601	HK2	Promoter	Shore	No	1010	68	942	5.43	-0.65	(-0.83,-0.46)	8.59743e-12	-0.643034	(-0.83,-0.46)	1.72157e-11	-0.57486	(-0.74,-0.41)	5.20299e-12
117	cg16442402	chr3	58474265	Intergenic	Intergenic	Shelf	No	1013	66	947	2.944	0.82	(0.59,1.05)	8.97241e-12	0.825931	(0.60,1.05)	2.60683e-12	0.719947	(0.52,0.92)	9.98758e-13
118	cg02017450	chr10	10631669	Intergenic	Intergenic	Open Sea	Yes	1004	65	939	7.865	-0.84	(-1.08,-0.6)	8.99797e-12	-0.867324	(-1.11,-0.63)	3.99904e-12	-0.798879	(-1.01,-0.58)	7.4557e-13
119	cg05471169	chr17	80255418	Intergenic	Intergenic	Shelf	Yes	1015	68	947	7.014	-0.61	(-0.78,-0.44)	9.22722e-12	-0.591931	(-0.76,-0.42)	3.26644e-11	-0.520843	(-0.66,-0.38)	8.75278e-13
120	cg15872437	chr3	37804281	ITGA9-AS1	Intron	Open Sea	Yes	1018	68	950	6.696	-0.82	(-1.06,-0.59)	9.79422e-12	-0.830889	(-1.07,-0.59)	1.01415e-11	-0.743659	(-0.95,-0.54)	1.67049e-12
121	cg10743102	chr3	177055589	Intergenic	Intergenic	Open Sea	Yes	1016	68	948	6.914	-0.8	(-1.03,-0.57)	9.87786e-12	-0.809295	(-1.04,-0.58)	6.7909e-12	-0.649784	(-0.84,-0.46)	7.73669e-11
122	cg25503410	chr5	17181736	LOC285696	Intron	Open Sea	Yes	1014	68	946	6.964	-0.71	(-0.92,-0.51)	1.02802e-11	-0.68352	(-0.89,-0.48)	1.04637e-10	-0.521721	(-0.68,-0.37)	5.0498e-11
123	cg07881496	chr3	105733167	Intergenic	Intergenic	Open Sea	Yes	1006	68	938	5.167	-0.77	(-0.98,-0.55)	1.04629e-11	-0.754752	(-0.97,-0.53)	2.89843e-11	-0.622715	(-0.80,-0.44)	2.61012e-11
124	cg15657390	chr2	38155842	RMDN2	Promoter	Shelf	No	1011	68	943	4.424	-0.83	(-1.06,-0.59)	1.11102e-11	-0.829994	(-1.07,-0.59)	2.76096e-11	-0.70578	(-0.91,-0.50)	4.82006e-11
125	cg12307200	chr3	188664631	TPRG1-AS1	Intron	Shore	No	1017	67	950	6.416	-0.84	(-1.08,-0.6)	1.11584e-11	-0.811809	(-1.06,-0.57)	1.42872e-10	-0.810174	(-1.03,-0.59)	6.49993e-13
126	cg04118741	chr12	12551012	LOH12CR1	Intron	Open Sea	Yes	1018	68	950	9.795	-0.81	(-1.05,-0.58)	1.12609e-11	-0.779787	(-1.02,-0.54)	1.24576e-10	-0.748075	(-0.94,-0.56)	1.74265e-14
127	cg21111471	chr11	63870999	FLRT1	Promoter	Open Sea	No	1016	66	950	3.674	0.84	(0.6,1.08)	1.33477e-11	0.897974	(0.66,1.13)	1.19764e-13	0.758842	(0.57,0.95)	1.40688e-14
128	cg01827633	chr2	219610102	TTLL4	Intron	Open Sea	Yes	1005	68	937	5.835	-0.69	(-0.88,-0.49)	1.35104e-11	-0.669906	(-0.87,-0.47)	7.48458e-11	-0.539047	(-0.70,-0.37)	2.74173e-10
129	cg13579205	chr15	91447539	MAN2A2	Exon	Shore	No	1013	67	946	2.792	0.79	(0.56,1.01)	1.39455e-11	0.786905	(0.56,1.02)	2.58078e-11	0.750067	(0.54,0.96)	4.05281e-12
130	cg24879726	chr1	94032891	BCAR3	Exon	Open Sea	Yes	1010	68	942	4.726	-0.71	(-0.92,-0.51)	1.40134e-11	-0.69854	(-0.90,-0.49)	5.02482e-11	-0.568141	(-0.74,-0.40)	4.63325e-11
131	cg10528484	chr1	204265409	PLEKHA6	Intron	Open Sea	Yes	1013	68	945	6.71	0.72	(0.51,0.92)	1.43233e-11	0.700986	(0.49,0.91)	7.08346e-11	0.533944	(0.37,0.70)	6.96543e-10
132	cg14746387	chr5	172879298	Intergenic	Intergenic	Open Sea	Yes	1016	67	949	11.774	-0.74	(-0.96,-0.53)	1.49159e-11	-0.730198	(-0.95,-0.51)	5.42115e-11	-0.763758	(-0.94,-0.58)	2.85909e-16
133	cg10547050	chr17	27253273	PHF12	Intron	Open Sea	Yes	1013	67	946	10.958	-0.74	(-0.95,-0.52)	1.60389e-11	-0.691167	(-0.91,-0.48)	5.15947e-10	-0.624658	(-0.81,-0.44)	2.85645e-11
134	cg07060794	chr7	23387364	IGF2BP3	Intron	Open Sea	No	1013	68	945	5.913	-0.71	(-0.91,-0.5)	1.67093e-11	-0.680356	(-0.89,-0.47)	1.30252e-10	-0.546026	(-0.70,-0.39)	8.87978e-12
135	cg21130221	chr11	2848309	KCNQ1	Intron	Open Sea	No	1016	68	948	5.388	-0.7	(-0.91,-0.5)	1.76486e-11	-0.717211	(-0.92,-0.51)	1.53383e-11	-0.685204	(-0.87,-0.50)	2.69317e-13
136	cg26257411	chr6	33397121	SYNGAP1	Intron	Shore	No	1017	66	951	5.064	0.76	(0.54,0.98)	1.76887e-11	0.776918	(0.56,1.00)	7.62992e-12	0.716415	(0.52,0.91)	2.47747e-12
137	cg18882687	chr1	228275827	ARF1	Intron	Open Sea	No	1015	68	947	10.009	-0.81	(-1.04,-0.57)	1.82974e-11	-0.793156	(-1.03,-0.56)	7.10559e-11	-0.657401	(-0.84,-0.48)	1.83341e-12
138	cg07974833	chr4	73430159	ADAMTS3	Intron	Shelf	No	1013	68	945	5.093	-0.76	(-0.98,-0.54)	1.91226e-11	-0.783578	(-1.01,-0.56)	1.03534e-11	-0.644815	(-0.83,-0.46)	1.25283e-11
139	cg04588356	chr2	3473851	TRAPPC12	Intron	Open Sea	No	1014	68	946	4.605	-0.83	(-1.06,-0.59)	1.91802e-11	-0.820297	(-1.06,-0.58)	4.29604e-11	-0.713847	(-0.93,-0.50)	5.88347e-11
140	cg08500112	chr5	59086431	PDE4D	Intron	Open Sea	Yes	1017	68	949	7.827	-0.66	(-0.85,-0.47)	1.94604e-11	-0.627348	(-0.82,-0.43)	3.57074e-10	-0.469058	(-0.61,-0.33)	6.43719e-11
141	cg21510189	chr5	133927986	Intergenic	Intergenic	Open Sea	Yes	1004	68	936	4.128	0.61	(0.44,0.79)	2.00203e-11	0.623814	(0.44,0.80)	1.82425e-11	0.494459	(0.34,0.64)	1.3847e-10
142	cg03849851	chr6	166980628	RPS6KA2	Intron	Open Sea	Yes	1015	67	948	6.511	-0.73	(-0.94,-0.52)	2.1474e-11	-0.694786	(-0.91,-0.48)	1.80671e-10	-0.653701	(-0.82,-0.49)	1.36883e-14
143	cg20706315	chr17	74366577	Intergenic	Intergenic	Open Sea	Yes	1014	67	947	6.005	-0.7	(-0.91,-0.5)	2.21983e-11	-0.706795	(-0.91,-0.50)	3.32825e-11	-0.722872	(-0.89,-0.56)	2.25338e-17
144	cg19630951	chr5	146771455	DPYSL3	3' UTR	Open Sea	No	1018	68	950	5.1	-0.81	(-1.05,-0.58)	2.2617e-11	-0.796671	(-1.03,-0.56)	8.09789e-11	-0.740319	(-0.95,-0.53)	3.74922e-12
145	cg08284263	chr10	92958626	PCGF5	Intron	Open Sea	Yes	1016	68	948	10.52	-0.71	(-0.91,-0.5)	2.31934e-11	-0.676459	(-0.88,-0.47)	2.64017e-10	-0.592939	(-0.77,-0.41)	2.37722e-10
146	cg20938708	chr17	73679982	SAP30BP	Intron	Open Sea	Yes	1014	68	946	5.677	-0.72	(-0.94,-0.51)	2.50204e-11	-0.726134	(-0.94,-0.51)	2.94558e-11	-0.553579	(-0.73,-0.38)	3.54e-10
147	cg23068989	chr1	64689427	UBE2U	Intron	Open Sea	No	1016	68	948	7.742	-0.8	(-1.04,-0.57)	2.66132e-11	-0.739701	(-0.98,-0.50)	1.1199e-09	-0.609172	(-0.80,-0.42)	3.59708e-10
148	cg27640064	chr7	4752982	FOXK1	Intron	Open Sea	No	1014	68	946	6.67	-0.6	(-0.77,-0.42)	2.78577e-11	-0.592143	(-0.76,-0.42)	2.92632e-11	-0.511257	(-0.66,-0.36)	5.24759e-11
149	cg24871482	chr2	100824661	LINC01104	Promoter	Open Sea	No	1013	68	945	10.363	0.59	(0.42,0.76)	2.79513e-11	0.569539	(0.39,0.74)	2.59597e-10	0.454427	(0.32,0.59)	2.01419e-10
150	cg13390284	chr1	65531863	Intergenic	Intergenic	Shore	No	1016	65	951	9.222	-0.83	(-1.07,-0.59)	2.86834e-11	-0.854546	(-1.10,-0.61)	1.05866e-11	-0.920172	(-1.13,-0.71)	8.29929e-17
151	cg02428753	chr17	21278627	Intergenic	Intergenic	Shore	No	1006	64	942	2.81	0.77	(0.55,1)	3.19251e-11	0.820805	(0.60,1.05)	1.83742e-12	0.707379	(0.53,0.89)	4.91483e-14
152	cg20322433	chr1	33800172	PHC2	Intron	Open Sea	No	1011	67	944	6.823	-0.82	(-1.06,-0.58)	3.33619e-11	-0.804164	(-1.05,-0.56)	1.11965e-10	-0.819268	(-1.02,-0.62)	3.84068e-15
153	cg14183922	chr17	75371531	SEPT9	Promoter	Shore	Yes	1017	68	949	6.824	0.72	(0.51,0.92)	3.34268e-11	0.739641	(0.53,0.95)	1.67044e-11	0.635305	(0.46,0.81)	4.65739e-12
154	cg01450842	chr2	48796212	STON1-GTF2A1L	Promoter	Open Sea	No	1014	68	946	6.575	-0.79	(-1.02,-0.56)	3.53856e-11	-0.799623	(-1.04,-0.56)	4.46183e-11	-0.735826	(-0.94,-0.54)	1.08069e-12
155	cg11562411	chr6	35206617	SCUBE3	Intron	Open Sea	Yes	1013	68	945	8.521	0.65	(0.46,0.84)	3.56778e-11	0.628936	(0.44,0.82)	1.98021e-10	0.485067	(0.34,0.63)	4.87102e-11
156	cg16851385	chr2	38760706	Intergenic	Intergenic	Shelf	No	1012	66	946	6.444	0.75	(0.53,0.97)	3.66139e-11	0.721175	(0.50,0.94)	1.81049e-10	0.654284	(0.47,0.84)	3.15603e-12
157	cg17854297	chr17	77913965	TBC1D16	3' UTR	Shore	No	1016	67	949	5.496	0.69	(0.49,0.9)	3.85528e-11	0.688674	(0.48,0.89)	8.16524e-11	0.491916	(0.32,0.66)	1.66649e-08
158	cg14939821	chr10	128947229	FAM196A	Intron	Open Sea	Yes	1017	68	949	5.034	-0.74	(-0.96,-0.52)	3.89237e-11	-0.707174	(-0.93,-0.49)	3.07555e-10	-0.605345	(-0.78,-0.43)	1.74432e-11
159	cg00784161	chr2	238406431	MLPH	Intron	Open Sea	No	1010	68	942	4.471	-0.79	(-1.03,-0.56)	3.96435e-11	-0.788284	(-1.02,-0.55)	7.85864e-11	-0.761292	(-0.98,-0.55)	5.66051e-12
160	cg07495389	chr2	27233871	MAPRE3	Intron	Open Sea	Yes	1013	67	946	7.327	-0.62	(-0.8,-0.43)	4.14921e-11	-0.577539	(-0.76,-0.40)	5.87788e-10	-0.536688	(-0.67,-0.40)	9.06826e-15
161	cg27442839	chr1	90377818	LRRC8D	Intron	Open Sea	Yes	1011	68	943	8.06	0.62	(0.44,0.81)	4.29701e-11	0.577242	(0.39,0.76)	1.48304e-09	0.584909	(0.44,0.73)	2.69416e-14
162	cg08496523	chr11	61541026	MYRF	Intron	Shelf	No	1018	68	950	3.596	0.7	(0.49,0.9)	4.55677e-11	0.699439	(0.50,0.90)	1.01806e-11	0.681403	(0.50,0.87)	6.78524e-13
163	cg10045881	chr1	111770290	CHI3L2	Promoter	Open Sea	No	1018	68	950	8.857	-0.75	(-0.97,-0.53)	4.58223e-11	-0.707352	(-0.93,-0.48)	9.36733e-10	-0.690283	(-0.89,-0.49)	5.73925e-11
164	cg09397716	chr14	55186386	SAMD4A	Intron	Open Sea	No	1009	68	941	3.571	-0.84	(-1.08,-0.59)	4.638e-11	-0.798229	(-1.05,-0.55)	3.46508e-10	-0.829216	(-1.04,-0.62)	6.78814e-14
165	cg08141142	chr14	105936714	MTA1	3' UTR	Shore	No	1011	67	944	4.11	0.77	(0.54,1)	4.75307e-11	0.757646	(0.53,0.98)	5.93783e-11	0.707608	(0.53,0.89)	1.70085e-14
166	cg09562426	chr11	71907303	FOLR1	TTS	Open Sea	No	1017	67	950	5.425	0.72	(0.5,0.93)	4.83997e-11	0.72745	(0.51,0.94)	3.94913e-11	0.621979	(0.44,0.81)	7.87198e-11
167	cg09247020	chr14	56247891	LINC00520	TTS	Open Sea	Yes	1018	67	951	9.263	-0.84	(-1.08,-0.59)	5.02333e-11	-0.80778	(-1.06,-0.56)	3.38901e-10	-0.74197	(-0.93,-0.55)	2.67559e-14
168	cg26940479	chr16	85201839	Intergenic	Intergenic	Shore	Yes	1008	66	942	5.233	0.73	(0.52,0.95)	5.05164e-11	0.69658	(0.48,0.91)	5.22692e-10	0.619583	(0.44,0.80)	2.95975e-11
169	cg01155325	chr15	42719756	ZNF106	Intron	Open Sea	Yes	1014	68	946	5.435	-0.71	(-0.91,-0.5)	5.07789e-11	-0.690492	(-0.90,-0.48)	2.16374e-10	-0.558436	(-0.73,-0.39)	1.51821e-10
170	cg15064964	chr2	239329743	Intergenic	Intergenic	Open Sea	Yes	1016	68	948	5.541	0.73	(0.52,0.95)	5.34171e-11	0.774976	(0.56,0.99)	4.03937e-12	0.605182	(0.42,0.79)	1.5312e-10
171	cg12813754	chr8	49310712	Intergenic	Intergenic	Shore	Yes	1010	67	943	7.918	0.54	(0.38,0.7)	5.46869e-11	0.498561	(0.34,0.66)	1.81897e-09	0.377701	(0.25,0.51)	1.64588e-08
172	cg08729279	chr2	216708377	LINC00607	Promoter	Open Sea	Yes	1017	68	949	8.658	-0.78	(-1.01,-0.55)	5.51633e-11	-0.787966	(-1.02,-0.55)	8.33265e-11	-0.627596	(-0.82,-0.43)	3.6998e-10
173	cg01393945	chr5	10457033	ROPN1L	Intron	Open Sea	Yes	1009	67	942	6.65	-0.71	(-0.92,-0.5)	5.68069e-11	-0.670331	(-0.88,-0.46)	5.54297e-10	-0.613753	(-0.78,-0.44)	1.99649e-12
174	cg27050612	chr17	46133197	NFE2L1	Intron	Shelf	Yes	1013	67	946	5.005	-0.73	(-0.94,-0.51)	5.69831e-11	-0.718553	(-0.94,-0.50)	1.87324e-10	-0.683039	(-0.87,-0.50)	9.77201e-13
175	cg25124300	chr2	31607760	XDH	Intron	Open Sea	Yes	1016	68	948	7.421	-0.63	(-0.82,-0.45)	5.75385e-11	-0.615798	(-0.81,-0.43)	3.54919e-10	-0.430713	(-0.57,-0.29)	1.10872e-09
176	cg06343233	chr2	153375638	FMNL2	Intron	Open Sea	Yes	1017	68	949	8.943	0.61	(0.43,0.79)	5.75621e-11	0.596599	(0.42,0.78)	1.47268e-10	0.459148	(0.31,0.61)	6.30396e-09
177	cg14195992	chr8	48265916	SPIDR	Intron	Open Sea	Yes	1013	68	945	6.532	-0.72	(-0.94,-0.51)	5.89112e-11	-0.71719	(-0.94,-0.50)	1.71836e-10	-0.573384	(-0.75,-0.39)	5.64487e-10
178	cg05057534	chr2	28497668	BRE	Intron	Open Sea	Yes	1006	68	938	4.54	-0.63	(-0.81,-0.44)	6.20965e-11	-0.615598	(-0.80,-0.43)	2.23214e-10	-0.466629	(-0.61,-0.32)	7.37499e-10
179	cg01330991	chr17	7648107	DNAH2	Intron	Shelf	Yes	1015	67	948	5.848	-0.75	(-0.97,-0.53)	6.24095e-11	-0.6894	(-0.91,-0.46)	2.35982e-09	-0.602874	(-0.78,-0.43)	2.04256e-11
180	cg20969424	chr5	73690901	Intergenic	Intergenic	Open Sea	Yes	1013	68	945	6.804	-0.64	(-0.84,-0.45)	6.46264e-11	-0.631491	(-0.83,-0.44)	2.55097e-10	-0.512142	(-0.68,-0.34)	3.95758e-09
181	cg07034103	chr13	39885247	Intergenic	Intergenic	Open Sea	Yes	1015	67	948	12.005	0.59	(0.41,0.76)	6.51206e-11	0.56092	(0.39,0.73)	2.89256e-10	0.402502	(0.27,0.53)	1.32565e-09
182	cg03216884	chr6	56514786	DST	Intron	Open Sea	Yes	1017	68	949	4.842	-0.78	(-1.02,-0.55)	6.62815e-11	-0.75956	(-1.00,-0.52)	4.5743e-10	-0.575567	(-0.77,-0.38)	5.29337e-09
183	cg23191950	chr15	101419073	ALDH1A3	Promoter	Shore	No	1019	68	951	8.043	0.76	(0.54,0.99)	6.96696e-11	0.747341	(0.52,0.98)	3.32393e-10	0.651618	(0.46,0.85)	1.12559e-10
184	cg15587041	chr6	45593658	Intergenic	Intergenic	Open Sea	Yes	1010	68	942	8.628	0.63	(0.44,0.81)	7.01261e-11	0.614473	(0.43,0.80)	2.5311e-10	0.487727	(0.33,0.65)	3.62995e-09
185	cg07039404	chr13	20715712	GJA3	3' UTR	Shore	Yes	1018	67	951	5.866	0.67	(0.47,0.87)	7.31944e-11	0.67723	(0.48,0.88)	7.63657e-11	0.639778	(0.46,0.82)	1.86083e-12
186	cg04388970	chr7	32541234	AVL9	Intron	Open Sea	Yes	1010	68	942	5.004	-0.71	(-0.93,-0.5)	7.33565e-11	-0.711464	(-0.93,-0.50)	1.677e-10	-0.516824	(-0.69,-0.34)	9.86516e-09
187	cg27278640	chr8	128520077	Intergenic	Intergenic	Open Sea	Yes	1017	68	949	5.388	-0.83	(-1.08,-0.58)	7.69344e-11	-0.810518	(-1.06,-0.56)	3.30879e-10	-0.79681	(-1.03,-0.56)	3.41201e-11
188	cg12017558	chr7	2289096	NUDT1	Intron	Open Sea	Yes	1014	67	947	4.753	-0.7	(-0.91,-0.49)	7.72643e-11	-0.721181	(-0.93,-0.51)	4.73901e-11	-0.699535	(-0.89,-0.51)	7.4799e-13
189	cg14189441	chr10	30971546	Intergenic	Intergenic	Open Sea	No	1018	67	951	9.545	-0.77	(-1,-0.54)	7.80225e-11	-0.760781	(-0.99,-0.53)	2.55926e-10	-0.681826	(-0.89,-0.48)	1.12948e-10
190	cg08580187	chr16	84027870	NECAB2	Intron	Shore	Yes	1011	68	943	7.27	-0.57	(-0.74,-0.4)	7.95998e-11	-0.549367	(-0.72,-0.38)	4.45356e-10	-0.489812	(-0.63,-0.35)	7.47327e-12
191	cg12845021	chr7	105446088	ATXN7L1	Intron	Open Sea	Yes	1018	68	950	2.879	0.81	(0.57,1.05)	8.07717e-11	0.841116	(0.60,1.08)	9.4916e-12	0.74629	(0.53,0.97)	3.95105e-11
192	cg19499614	chr17	14132460	Intergenic	Intergenic	Open Sea	Yes	997	68	929	6.968	0.56	(0.39,0.73)	8.08716e-11	0.584428	(0.41,0.76)	3.35832e-11	0.400665	(0.27,0.54)	9.01388e-09
193	cg26899651	chr17	75441391	SEPT9	Intron	Open Sea	Yes	1018	68	950	6.926	0.72	(0.5,0.93)	8.61867e-11	0.710304	(0.49,0.93)	1.67897e-10	0.526697	(0.35,0.70)	5.65113e-09
194	cg25714326	chr12	104405182	GLT8D2	Intron	Open Sea	Yes	1009	68	941	7.411	-0.82	(-1.06,-0.57)	8.95372e-11	-0.813227	(-1.06,-0.57)	1.894e-10	-0.856456	(-1.09,-0.62)	1.28766e-12
195	cg26061357	chr7	150969274	SMARCD3	Intron	Open Sea	Yes	996	57	939	6.846	-0.83	(-1.08,-0.58)	9.31344e-11	-0.801927	(-1.05,-0.55)	5.10946e-10	-0.80201	(-1.02,-0.59)	6.38142e-13
196	cg11728145	chr2	1658189	PXDN	Exon	Open Sea	No	1015	68	947	9.72	-0.66	(-0.86,-0.46)	9.58669e-11	-0.658491	(-0.86,-0.46)	2.3886e-10	-0.664619	(-0.83,-0.50)	3.42527e-15
197	cg07635227	chr16	4714814	MGRN1	Intron	Open Sea	No	1009	68	941	7.761	-0.42	(-0.55,-0.3)	9.59198e-11	-0.419544	(-0.55,-0.29)	2.01684e-10	-0.3363	(-0.44,-0.24)	6.90266e-11
198	cg12618270	chr8	8667410	MFHAS1	Intron	Open Sea	Yes	1009	68	941	8.03	0.51	(0.36,0.66)	9.65305e-11	0.506328	(0.35,0.66)	2.91427e-10	0.328861	(0.21,0.45)	3.81988e-08
199	cg25784280	chr18	32289349	DTNA	Promoter	Open Sea	Yes	1019	68	951	12.63	-0.7	(-0.91,-0.49)	9.66959e-11	-0.676046	(-0.89,-0.46)	9.45328e-10	-0.670971	(-0.86,-0.48)	6.20601e-12
200	cg15348679	chr21	45626490	Intergenic	Intergenic	Shelf	No	1017	68	949	6.09	-0.74	(-0.96,-0.52)	1.01634e-10	-0.71773	(-0.94,-0.49)	4.35469e-10	-0.615005	(-0.80,-0.43)	4.79538e-11
201	cg17327171	chr2	161156220	RBMS1	Intron	Open Sea	Yes	1017	68	949	5.525	-0.67	(-0.87,-0.47)	1.03087e-10	-0.636105	(-0.84,-0.43)	1.33499e-09	-0.566463	(-0.74,-0.39)	1.61647e-10
202	cg13780614	chr15	49607867	GALK2	Intron	Open Sea	Yes	1005	68	937	8.64	0.5	(0.35,0.65)	1.06309e-10	0.485878	(0.33,0.64)	4.33575e-10	0.355765	(0.23,0.48)	1.18099e-08
203	cg06551697	chr17	56612361	SEPT4	Intron	Shelf	Yes	1015	68	947	7.58	-0.63	(-0.83,-0.44)	1.14891e-10	-0.6183	(-0.81,-0.42)	5.73647e-10	-0.515038	(-0.68,-0.35)	4.64579e-10
204	cg18442362	chr7	44677771	OGDH	Intron	Open Sea	Yes	1014	68	946	8.326	-0.69	(-0.9,-0.48)	1.17542e-10	-0.701788	(-0.91,-0.49)	9.16013e-11	-0.570681	(-0.73,-0.41)	1.28019e-11
205	cg06465011	chr16	84860870	CRISPLD2	Intron	Open Sea	Yes	1014	68	946	5.777	0.67	(0.47,0.87)	1.19009e-10	0.673469	(0.47,0.88)	1.67922e-10	0.516632	(0.33,0.70)	6.03126e-08
206	cg19405484	chr8	29513209	Intergenic	Intergenic	Open Sea	Yes	1013	68	945	8.157	-0.7	(-0.91,-0.49)	1.23773e-10	-0.67906	(-0.89,-0.46)	7.2471e-10	-0.602178	(-0.79,-0.42)	3.20117e-10
207	cg06014588	chr15	88801338	NTRK3-AS1	Intron	Shore	No	1008	68	940	3.48	0.66	(0.46,0.86)	1.28714e-10	0.677275	(0.47,0.88)	1.01089e-10	0.473544	(0.30,0.65)	1.2277e-07
208	cg08656837	chr7	155744543	Intergenic	Intergenic	Open Sea	Yes	1009	68	941	5.197	-0.69	(-0.9,-0.48)	1.43883e-10	-0.673894	(-0.88,-0.46)	5.11683e-10	-0.588617	(-0.77,-0.41)	2.69898e-10
209	cg06164260	chr3	187454438	BCL6	Promoter	Shore	No	1016	68	948	5.403	-0.74	(-0.96,-0.51)	1.51373e-10	-0.718398	(-0.94,-0.49)	5.70263e-10	-0.672328	(-0.87,-0.47)	7.08697e-11
210	cg27238358	chr7	2169058	MAD1L1	Intron	Open Sea	No	1012	65	947	4.674	0.66	(0.46,0.86)	1.5858e-10	0.69757	(0.50,0.89)	6.64464e-12	0.743687	(0.56,0.93)	2.64668e-15
211	cg12160087	chr12	120531985	RAB35	TTS	Shelf	Yes	1010	66	944	5.643	0.68	(0.48,0.89)	1.59082e-10	0.722161	(0.51,0.93)	1.89198e-11	0.623022	(0.45,0.80)	7.51801e-12
212	cg19156552	chr3	79416701	ROBO1	Intron	Open Sea	Yes	1018	68	950	3.944	-0.77	(-1.01,-0.54)	1.60333e-10	-0.768356	(-1.01,-0.53)	3.65884e-10	-0.654755	(-0.84,-0.47)	1.89125e-11
213	cg05933510	chr1	9257091	Intergenic	Intergenic	Shore	No	1017	68	949	6.668	-0.71	(-0.93,-0.5)	1.61558e-10	-0.685196	(-0.91,-0.47)	1.40589e-09	-0.671942	(-0.86,-0.48)	1.31435e-11
214	cg10110335	chr3	12197629	TIMP4	Intron	Shelf	No	994	67	927	11.768	-0.79	(-1.03,-0.55)	1.66696e-10	-0.75726	(-1.00,-0.51)	1.36416e-09	-0.777278	(-1.00,-0.56)	6.48568e-12
215	cg00782188	chr16	85555433	Intergenic	Intergenic	Shelf	No	1014	68	946	11.568	0.57	(0.4,0.75)	1.71053e-10	0.576862	(0.40,0.75)	1.89569e-10	0.461967	(0.32,0.60)	1.35157e-10
216	cg04884025	chr1	52704336	ZFYVE9	Exon	Open Sea	Yes	1015	68	947	4.629	-0.73	(-0.95,-0.51)	1.90549e-10	-0.742389	(-0.97,-0.52)	1.68356e-10	-0.526677	(-0.70,-0.35)	8.57143e-09
217	cg16090790	chr6	113674866	Intergenic	Intergenic	Open Sea	Yes	1012	67	945	8.931	0.61	(0.42,0.79)	1.97856e-10	0.597235	(0.41,0.78)	5.70404e-10	0.50194	(0.33,0.67)	1.3025e-08
218	cg07276621	chr11	10750869	Intergenic	Intergenic	Open Sea	No	1008	68	940	5.414	0.58	(0.4,0.75)	1.98908e-10	0.576377	(0.40,0.75)	3.54005e-10	0.344307	(0.20,0.49)	4.95768e-06
219	cg14636077	chr17	17684009	RAI1	Intron	Shore	No	1011	65	946	4.874	0.65	(0.45,0.84)	1.9925e-10	0.639975	(0.44,0.84)	3.19642e-10	0.614348	(0.46,0.77)	8.89153e-15
220	cg12182708	chr10	99223743	MMS19	Exon	Open Sea	Yes	1015	68	947	7.142	-0.54	(-0.71,-0.38)	2.05373e-10	-0.498085	(-0.66,-0.33)	6.37582e-09	-0.423971	(-0.55,-0.30)	9.2911e-11
221	cg03553765	chr2	85485740	TCF7L1	Intron	Open Sea	Yes	1005	68	937	9.086	0.61	(0.42,0.79)	2.0738e-10	0.571522	(0.38,0.76)	2.8077e-09	0.517581	(0.37,0.67)	3.49441e-11
222	cg08608126	chr11	33744566	CD59	Promoter	Open Sea	Yes	1013	68	945	5.057	-0.68	(-0.89,-0.47)	2.1005e-10	-0.6672	(-0.88,-0.46)	8.52998e-10	-0.480078	(-0.65,-0.31)	5.90198e-08
223	cg27230882	chr1	110976748	Intergenic	Intergenic	Open Sea	Yes	1010	68	942	6.989	-0.64	(-0.84,-0.45)	2.18971e-10	-0.611685	(-0.81,-0.41)	2.76667e-09	-0.545223	(-0.71,-0.38)	2.30656e-10
224	cg01909364	chr17	41739925	MEOX1	Promoter	Open Sea	Yes	1009	68	941	6.278	0.64	(0.45,0.84)	2.19118e-10	0.617417	(0.42,0.82)	2.10494e-09	0.46994	(0.31,0.63)	1.54274e-08
225	cg13294602	chr8	141567778	AGO2	Intron	Open Sea	No	996	62	934	3.146	0.69	(0.48,0.9)	2.20625e-10	0.715504	(0.51,0.92)	3.05915e-11	0.809676	(0.61,1.01)	4.37448e-15
226	cg02004165	chr2	39811599	LOC728730	Intron	Open Sea	Yes	1015	68	947	6.826	-0.75	(-0.98,-0.52)	2.29353e-10	-0.740451	(-0.97,-0.51)	4.90876e-10	-0.617412	(-0.82,-0.42)	1.97957e-09
227	cg16218477	chr7	1066166	C7orf50	Intron	Shore	No	1011	65	946	4.265	0.7	(0.48,0.91)	2.30948e-10	0.734547	(0.53,0.94)	1.06087e-11	0.680585	(0.51,0.85)	2.96546e-14
228	cg17541002	chr12	121714888	CAMKK2	Intron	Shelf	Yes	1005	68	937	6.609	-0.59	(-0.78,-0.41)	2.34615e-10	-0.621769	(-0.80,-0.44)	4.3392e-11	-0.517079	(-0.68,-0.36)	2.34175e-10
229	cg14425294	chr17	7905635	GUCY2D	Promoter	Shore	No	1012	67	945	5.671	0.68	(0.47,0.89)	2.34876e-10	0.695791	(0.48,0.91)	2.5511e-10	0.600703	(0.42,0.78)	1.45674e-10
230	cg16346032	chr1	180100911	Intergenic	Intergenic	Open Sea	Yes	1016	68	948	6.64	-0.76	(-1,-0.53)	2.42807e-10	-0.763044	(-1.00,-0.53)	3.89417e-10	-0.747014	(-0.97,-0.53)	4.25087e-11
231	cg24560920	chr2	179344386	PLEKHA3	Promoter	Shore	No	1011	68	943	5.464	-0.73	(-0.95,-0.5)	2.444e-10	-0.697311	(-0.92,-0.47)	2.20357e-09	-0.645392	(-0.84,-0.45)	1.34925e-10
232	cg09502809	chr1	32248171	Intergenic	Intergenic	Open Sea	Yes	1018	67	951	5.877	0.7	(0.49,0.92)	2.4471e-10	0.737461	(0.53,0.95)	1.52423e-11	0.630592	(0.45,0.82)	3.4108e-11
233	cg24161018	chr7	131847455	PLXNA4	Intron	Open Sea	Yes	1015	68	947	9.701	0.59	(0.41,0.77)	2.49969e-10	0.59568	(0.41,0.78)	1.83243e-10	0.478302	(0.32,0.63)	1.47645e-09
234	cg16872071	chr9	135997154	RALGDS	Promoter	Shore	No	1011	68	943	6.782	-0.53	(-0.7,-0.37)	2.53431e-10	-0.515837	(-0.68,-0.35)	1.36064e-09	-0.446904	(-0.57,-0.33)	7.91418e-13
235	cg04700814	chr17	43224179	HEXIM1	Promoter	Shore	No	1014	68	946	9.273	-0.67	(-0.88,-0.47)	2.57268e-10	-0.65922	(-0.87,-0.45)	8.94665e-10	-0.671406	(-0.84,-0.50)	6.93597e-14
236	cg00124095	chr3	72305081	Intergenic	Intergenic	Open Sea	Yes	1011	67	944	5.698	0.65	(0.45,0.85)	2.63431e-10	0.641586	(0.44,0.84)	6.89255e-10	0.598132	(0.42,0.77)	2.22581e-11
237	cg02926307	chr12	106520197	NUAK1	Intron	Open Sea	Yes	1018	68	950	5.102	-0.77	(-1.01,-0.54)	2.727e-10	-0.751326	(-0.99,-0.51)	1.41331e-09	-0.677338	(-0.89,-0.46)	7.02002e-10
238	cg16876823	chr19	2987081	TLE6	Exon	Open Sea	Yes	1010	68	942	5.482	0.71	(0.49,0.93)	2.77431e-10	0.669151	(0.45,0.89)	4.16229e-09	0.546522	(0.37,0.73)	3.41125e-09
239	cg26514961	chr12	94566783	PLXNC1	Intron	Open Sea	Yes	1016	68	948	10.044	-0.68	(-0.89,-0.47)	2.78741e-10	-0.646199	(-0.86,-0.44)	2.17476e-09	-0.565077	(-0.73,-0.40)	2.21651e-11
240	cg24928546	chr17	79392688	BAHCC1	Intron	Shore	Yes	1009	68	941	5.401	-0.75	(-0.98,-0.52)	2.79931e-10	-0.745095	(-0.98,-0.51)	4.495e-10	-0.786012	(-0.99,-0.59)	2.95102e-14
241	cg05372727	chr13	107029017	LINC00460	Intron	Open Sea	No	1011	68	943	3.435	-0.68	(-0.89,-0.47)	2.88909e-10	-0.673511	(-0.89,-0.46)	6.96448e-10	-0.563807	(-0.74,-0.39)	6.56821e-10
242	cg06092244	chr2	48796150	STON1-GTF2A1L	Promoter	Open Sea	No	1019	68	951	8.108	-0.8	(-1.04,-0.55)	2.93338e-10	-0.782354	(-1.03,-0.53)	1.43414e-09	-0.74216	(-0.97,-0.52)	1.26564e-10
243	cg13719712	chr11	43959983	Intergenic	Intergenic	Shelf	No	1015	68	947	7.715	-0.78	(-1.03,-0.54)	2.98256e-10	-0.80034	(-1.05,-0.56)	2.26087e-10	-0.708769	(-0.93,-0.49)	6.36657e-10
244	cg20172156	chr7	115970651	Intergenic	Intergenic	Open Sea	Yes	1010	68	942	11.272	0.59	(0.4,0.77)	3.02703e-10	0.577068	(0.39,0.76)	8.17363e-10	0.462806	(0.31,0.62)	3.84845e-09
245	cg26427498	chr7	105987257	Intergenic	Intergenic	Open Sea	Yes	1012	68	944	6.965	-0.7	(-0.91,-0.48)	3.12021e-10	-0.677727	(-0.90,-0.46)	1.36341e-09	-0.596623	(-0.79,-0.40)	3.64732e-09
246	cg17647904	chr12	124908600	NCOR2	Intron	Shelf	No	1014	68	946	5.64	-0.69	(-0.91,-0.48)	3.13817e-10	-0.695538	(-0.91,-0.48)	4.05456e-10	-0.604033	(-0.78,-0.43)	2.4377e-11
247	cg20149937	chr19	3465708	NFIC	3' UTR	Shore	Yes	1016	68	948	6.348	0.64	(0.44,0.83)	3.21916e-10	0.670214	(0.47,0.87)	7.55487e-11	0.535935	(0.37,0.71)	1.02126e-09
248	cg18985738	chr11	27160934	BBOX1-AS1	Intron	Open Sea	Yes	1010	68	942	9.041	0.6	(0.42,0.79)	3.26429e-10	0.592453	(0.40,0.78)	9.35861e-10	0.514069	(0.35,0.67)	3.68864e-10
249	cg08255481	chr16	88103034	BANP	Intron	Shore	Yes	1019	68	951	5.225	0.75	(0.52,0.98)	3.49733e-10	0.743175	(0.51,0.98)	1.11691e-09	0.690727	(0.48,0.90)	2.53054e-10
250	cg20632887	chr1	160085580	ATP1A2	Promoter	Open Sea	No	1011	68	943	7.964	0.6	(0.41,0.78)	3.51934e-10	0.586391	(0.40,0.77)	1.33024e-09	0.431499	(0.30,0.57)	7.21294e-10
251	cg07213771	chr6	85328104	Intergenic	Intergenic	Open Sea	Yes	1015	68	947	5.263	-0.75	(-0.98,-0.52)	3.54656e-10	-0.754166	(-0.99,-0.52)	4.49964e-10	-0.653237	(-0.83,-0.47)	1.52251e-12
252	cg11966524	chr11	115631761	LINC00900	Promoter	Shore	No	1016	67	949	4.9	0.67	(0.46,0.88)	3.72828e-10	0.65698	(0.45,0.86)	5.76839e-10	0.612006	(0.46,0.77)	1.63985e-14
253	cg15282417	chr9	129245245	MVB12B	Intron	Island	Yes	1016	68	948	5.361	0.71	(0.49,0.93)	3.72909e-10	0.71928	(0.50,0.94)	1.48173e-10	0.510925	(0.34,0.68)	5.66391e-09
254	cg02854554	chr1	118150233	FAM46C	Intron	Shore	Yes	1018	68	950	8.367	0.71	(0.49,0.93)	3.74039e-10	0.683685	(0.46,0.91)	2.43928e-09	0.590486	(0.42,0.76)	7.1328e-12
255	cg26379012	chr17	77964069	TBC1D16	Intron	Shore	Yes	1008	66	942	3.806	0.74	(0.51,0.97)	3.85288e-10	0.723936	(0.49,0.95)	1.0633e-09	0.686815	(0.48,0.89)	9.47868e-11
256	cg06873024	chr1	215130953	Intergenic	Intergenic	Open Sea	Yes	1013	68	945	6.827	-0.64	(-0.84,-0.44)	4.04574e-10	-0.659955	(-0.86,-0.46)	2.44403e-10	-0.567289	(-0.74,-0.39)	1.99485e-10
257	cg13948883	chr9	137517396	Intergenic	Intergenic	Open Sea	Yes	1014	68	946	5.476	-0.67	(-0.88,-0.46)	4.09697e-10	-0.654047	(-0.87,-0.44)	2.13255e-09	-0.558907	(-0.72,-0.39)	5.90751e-11
258	cg01266390	chr10	125034001	Intergenic	Intergenic	Open Sea	Yes	1016	68	948	7.912	0.73	(0.5,0.96)	4.11235e-10	0.734477	(0.50,0.96)	5.92807e-10	0.581355	(0.38,0.79)	2.8391e-08
259	cg02371631	chr2	202748717	CDK15	Intron	Open Sea	Yes	1016	68	948	10.385	0.59	(0.41,0.77)	4.37315e-10	0.592469	(0.41,0.78)	5.1554e-10	0.439921	(0.28,0.60)	3.36606e-08
260	cg05546575	chr7	6483367	DAGLB	Intron	Shelf	No	1015	68	947	10.018	-0.74	(-0.98,-0.51)	4.50933e-10	-0.750867	(-0.99,-0.51)	7.17847e-10	-0.684408	(-0.88,-0.49)	2.31617e-11
261	cg20636248	chr10	121439844	Intergenic	Intergenic	Open Sea	Yes	1015	68	947	9.048	-0.67	(-0.89,-0.46)	4.55683e-10	-0.679643	(-0.89,-0.47)	6.59142e-10	-0.644869	(-0.83,-0.46)	4.16213e-11
262	cg22078179	chr4	39063988	KLHL5	5' UTR	Open Sea	Yes	1014	68	946	6.072	0.6	(0.41,0.79)	4.65125e-10	0.599369	(0.41,0.79)	6.52334e-10	0.585156	(0.42,0.75)	9.09184e-12
263	cg05940146	chr14	76097638	FLVCR2	Intron	Open Sea	Yes	1003	68	935	4.726	0.67	(0.46,0.87)	4.71505e-10	0.643459	(0.43,0.85)	3.04946e-09	0.512727	(0.35,0.68)	2.26824e-09
264	cg25936902	chr13	30982970	Intergenic	Intergenic	Shore	Yes	1005	68	937	6.933	-0.7	(-0.92,-0.48)	4.78944e-10	-0.665947	(-0.89,-0.44)	4.79875e-09	-0.669943	(-0.87,-0.47)	4.16759e-11
265	cg05251593	chr17	55517830	MSI2	Intron	Open Sea	Yes	1007	68	939	6.275	0.56	(0.38,0.73)	4.96008e-10	0.545179	(0.37,0.72)	2.54697e-09	0.368237	(0.24,0.50)	3.81968e-08
266	cg23123731	chr10	80161610	Intergenic	Intergenic	Open Sea	Yes	1009	68	941	6.486	0.64	(0.44,0.83)	5.07234e-10	0.647567	(0.45,0.84)	1.63153e-10	0.515406	(0.34,0.69)	4.27429e-09
267	cg00291213	chr21	36398055	RUNX1	Intron	Shore	No	999	68	931	5.283	-0.54	(-0.71,-0.37)	5.0976e-10	-0.539815	(-0.71,-0.37)	5.09094e-10	-0.435808	(-0.57,-0.30)	2.39187e-10
268	cg12429065	chr22	36018611	MB	Intron	Open Sea	Yes	1016	68	948	8.334	0.61	(0.42,0.81)	5.17277e-10	0.592871	(0.40,0.79)	3.19057e-09	0.418682	(0.26,0.58)	1.98983e-07
269	cg01448881	chr1	160084262	Intergenic	Intergenic	Open Sea	No	1018	68	950	6.218	0.67	(0.46,0.88)	5.2936e-10	0.666474	(0.46,0.88)	5.96509e-10	0.549258	(0.37,0.73)	5.49103e-09
270	cg15712310	chr16	73100789	Intergenic	Intergenic	Island	No	1016	68	948	3.776	0.74	(0.51,0.97)	5.34166e-10	0.745008	(0.51,0.98)	6.65062e-10	0.607519	(0.40,0.81)	6.95495e-09
271	cg13446584	chr7	74024952	Intergenic	Intergenic	Shelf	No	1011	68	943	7.062	-0.68	(-0.89,-0.47)	5.39038e-10	-0.652256	(-0.87,-0.44)	3.39142e-09	-0.503229	(-0.68,-0.33)	3.25035e-08
272	cg06300886	chr17	20811254	Intergenic	Intergenic	Shore	No	1014	68	946	6.26	-0.63	(-0.83,-0.44)	5.43485e-10	-0.637861	(-0.84,-0.44)	6.80546e-10	-0.511472	(-0.67,-0.35)	6.30349e-10
273	cg24726137	chr17	74524851	CYGB	Intron	Open Sea	No	1017	67	950	5.024	-0.76	(-0.99,-0.52)	5.52695e-10	-0.777514	(-1.02,-0.54)	2.91129e-10	-0.780715	(-1.00,-0.56)	1.02637e-11
274	cg25307332	chr8	38578801	Intergenic	Intergenic	Open Sea	No	1011	68	943	5.406	-0.57	(-0.75,-0.39)	5.52978e-10	-0.564067	(-0.74,-0.38)	1.07091e-09	-0.529663	(-0.67,-0.38)	1.4327e-12
275	cg07884255	chr7	33804561	Intergenic	Intergenic	Open Sea	Yes	1018	68	950	11.374	-0.76	(-1,-0.52)	5.71999e-10	-0.712705	(-0.95,-0.47)	1.00601e-08	-0.586878	(-0.76,-0.41)	6.5077e-11
276	cg26196087	chr1	120530250	NOTCH2	Intron	Open Sea	Yes	1015	68	947	6.08	-0.67	(-0.88,-0.46)	5.83016e-10	-0.636246	(-0.85,-0.42)	5.76265e-09	-0.421226	(-0.58,-0.27)	1.26457e-07
277	cg24015472	chr11	18287541	SAA1	Promoter	Open Sea	No	1018	68	950	5.244	-0.78	(-1.03,-0.54)	5.89727e-10	-0.781858	(-1.03,-0.54)	6.30724e-10	-0.720447	(-0.93,-0.52)	8.96489e-12
278	cg18325315	chr7	73897229	GTF2IRD1	Intron	Shelf	Yes	1015	67	948	8.244	-0.68	(-0.89,-0.46)	5.99788e-10	-0.624245	(-0.84,-0.41)	1.70873e-08	-0.56676	(-0.76,-0.37)	1.4636e-08
279	cg21755969	chr6	160680067	SLC22A2	Promoter	Shore	No	1013	68	945	5.918	0.6	(0.41,0.79)	6.00058e-10	0.59892	(0.41,0.79)	9.50273e-10	0.384037	(0.25,0.52)	6.75883e-08
280	cg16679302	chr16	85622275	Intergenic	Intergenic	Open Sea	Yes	1014	67	947	5.785	0.61	(0.42,0.8)	6.09112e-10	0.601868	(0.41,0.80)	1.78904e-09	0.53139	(0.35,0.71)	7.1449e-09
281	cg22428027	chr1	12128826	TNFRSF8	Intron	Open Sea	Yes	1010	68	942	6.853	0.56	(0.38,0.73)	6.10785e-10	0.524661	(0.35,0.70)	1.00442e-08	0.38123	(0.25,0.51)	7.53858e-09
282	cg25731261	chr19	47736017	BBC3	Promoter	Shore	No	1018	68	950	7.48	-0.74	(-0.98,-0.51)	6.32654e-10	-0.760116	(-1.00,-0.52)	5.32175e-10	-0.684128	(-0.86,-0.50)	1.56927e-13
283	cg20261167	chr4	88896941	SPP1	5' UTR	Open Sea	No	1011	68	943	5.82	0.71	(0.49,0.94)	6.33964e-10	0.707921	(0.48,0.94)	1.44869e-09	0.605871	(0.41,0.80)	3.01209e-09
284	cg23239344	chr2	28569573	Intergenic	Intergenic	Open Sea	Yes	1013	67	946	6.061	0.53	(0.36,0.7)	6.38039e-10	0.544618	(0.38,0.71)	3.26047e-10	0.496269	(0.37,0.63)	1.311e-13
285	cg27407935	chr17	17723234	SREBF1	Intron	Shelf	No	1013	67	946	6.268	-0.74	(-0.98,-0.51)	6.39326e-10	-0.739727	(-0.98,-0.50)	1.69736e-09	-0.734478	(-0.94,-0.53)	3.35397e-12
286	cg02102456	chr2	100824335	LINC01104	Promoter	Open Sea	Yes	1011	68	943	8.62	0.58	(0.4,0.77)	6.41514e-10	0.559726	(0.38,0.74)	3.23221e-09	0.378615	(0.24,0.51)	5.06169e-08
287	cg26799250	chr17	6358414	PITPNM3	3' UTR	Island	No	1017	68	949	8.323	0.62	(0.43,0.82)	6.51109e-10	0.639284	(0.44,0.84)	3.52997e-10	0.412582	(0.24,0.58)	2.12556e-06
288	cg07593390	chr3	136714182	IL20RB	Intron	Open Sea	Yes	1016	68	948	9.403	-0.71	(-0.94,-0.49)	6.92138e-10	-0.739394	(-0.97,-0.51)	3.22654e-10	-0.713227	(-0.91,-0.51)	3.97129e-12
289	cg17571559	chr3	11267524	HRH1	Promoter	Open Sea	No	1015	68	947	5.415	-0.64	(-0.84,-0.44)	6.96663e-10	-0.610731	(-0.81,-0.41)	4.214e-09	-0.528717	(-0.71,-0.35)	7.55871e-09
290	cg17884766	chr12	50641259	LIMA1	Intron	Open Sea	Yes	1011	67	944	10.455	-0.74	(-0.97,-0.51)	7.11083e-10	-0.737653	(-0.98,-0.50)	1.57159e-09	-0.677736	(-0.89,-0.46)	6.68316e-10
291	cg02955940	chr4	47841313	Intergenic	Intergenic	Shore	No	1012	66	946	6.658	-0.73	(-0.96,-0.5)	7.51622e-10	-0.731939	(-0.96,-0.50)	9.97528e-10	-0.60688	(-0.81,-0.40)	1.21731e-08
292	cg07165288	chr3	114261296	ZBTB20	Intron	Open Sea	Yes	1007	68	939	7.577	0.56	(0.38,0.74)	7.76045e-10	0.536257	(0.36,0.72)	5.44058e-09	0.413504	(0.26,0.56)	7.20025e-08
293	cg10689689	chr11	63677196	MARK2	3' UTR	Shore	No	1018	68	950	6.477	0.67	(0.46,0.88)	8.17001e-10	0.67545	(0.46,0.89)	1.10053e-09	0.50579	(0.33,0.68)	2.06029e-08
294	cg04590036	chr5	31442708	DROSHA	Intron	Open Sea	Yes	1016	68	948	6.153	-0.77	(-1.01,-0.53)	8.20799e-10	-0.759416	(-1.01,-0.51)	2.27679e-09	-0.671994	(-0.88,-0.47)	2.31234e-10
295	cg24082880	chr2	119496815	Intergenic	Intergenic	Open Sea	Yes	1017	68	949	10.027	-0.73	(-0.96,-0.5)	8.21058e-10	-0.689845	(-0.92,-0.46)	7.55562e-09	-0.690667	(-0.89,-0.49)	3.40086e-11
296	cg03786842	chr10	127569750	DHX32	5' UTR	Open Sea	Yes	1013	67	946	7.529	0.64	(0.44,0.84)	8.27888e-10	0.64337	(0.44,0.85)	7.90747e-10	0.519534	(0.36,0.68)	5.48427e-10
297	cg06533895	chr16	20908698	DCUN1D3	Intron	Shelf	Yes	1014	68	946	5.851	-0.69	(-0.91,-0.47)	8.42452e-10	-0.680059	(-0.90,-0.46)	3.09084e-09	-0.564417	(-0.74,-0.38)	1.09184e-09
298	cg26035892	chr2	174855414	Intergenic	Intergenic	Open Sea	Yes	1014	68	946	8.242	0.64	(0.44,0.85)	8.70692e-10	0.614433	(0.41,0.82)	5.92988e-09	0.437666	(0.26,0.61)	9.29894e-07
299	cg13042605	chr2	19933223	Intergenic	Intergenic	Open Sea	Yes	1013	67	946	4.04	0.75	(0.51,0.98)	8.74228e-10	0.742149	(0.51,0.98)	1.12518e-09	0.65925	(0.44,0.88)	5.89919e-09
300	cg16442712	chr10	24539321	KIAA1217	Intron	Open Sea	Yes	1008	68	940	7.068	-0.72	(-0.94,-0.49)	8.80374e-10	-0.692404	(-0.92,-0.46)	4.50682e-09	-0.615124	(-0.82,-0.41)	5.70956e-09
301	cg10336108	chr15	101419261	ALDH1A3	Promoter	Island	No	1010	67	943	3.523	0.77	(0.52,1.01)	8.83501e-10	0.778034	(0.53,1.03)	1.14585e-09	0.716248	(0.50,0.94)	2.11712e-10
302	cg16796458	chr16	85254654	Intergenic	Intergenic	Open Sea	Yes	1014	65	949	5.685	0.73	(0.5,0.97)	9.13702e-10	0.750837	(0.52,0.98)	4.46284e-10	0.594716	(0.39,0.80)	1.73916e-08
303	cg09935994	chr2	235406539	ARL4C	Promoter	Island	No	1018	68	950	5.682	0.75	(0.51,0.98)	9.24891e-10	0.76561	(0.53,1.00)	3.98263e-10	0.544637	(0.34,0.75)	3.23232e-07
304	cg26453588	chr22	43506020	BIK	Promoter	Island	No	1002	68	934	3.007	0.59	(0.4,0.78)	9.36669e-10	0.626433	(0.44,0.82)	1.95321e-10	0.432266	(0.27,0.60)	4.38234e-07
305	cg17222682	chr1	82147423	Intergenic	Intergenic	Open Sea	Yes	1016	68	948	6.882	-0.66	(-0.86,-0.45)	9.44903e-10	-0.667161	(-0.88,-0.45)	1.02404e-09	-0.510684	(-0.68,-0.34)	7.67009e-09
306	cg26296781	chr7	20259735	Intergenic	Intergenic	Open Sea	Yes	1016	68	948	8.491	-0.67	(-0.88,-0.46)	9.46729e-10	-0.686035	(-0.90,-0.47)	6.28292e-10	-0.620393	(-0.79,-0.45)	2.38099e-12
307	cg05808246	chr1	221741552	Intergenic	Intergenic	Open Sea	Yes	1008	68	940	3.4	-0.67	(-0.88,-0.45)	9.5545e-10	-0.630846	(-0.84,-0.42)	8.79695e-09	-0.557104	(-0.74,-0.38)	2.29573e-09
308	cg04233620	chr21	46629218	ADARB1	Intron	Open Sea	Yes	1016	68	948	9.388	-0.77	(-1.01,-0.52)	9.94737e-10	-0.748255	(-1.00,-0.50)	4.51759e-09	-0.721104	(-0.92,-0.52)	6.76284e-12
309	cg25812095	chr2	144998513	GTDC1	Intron	Open Sea	Yes	1015	67	948	5.82	0.68	(0.46,0.9)	1.08021e-09	0.687226	(0.47,0.91)	8.75016e-10	0.637039	(0.45,0.83)	1.13505e-10
310	cg10168494	chr3	187635182	Intergenic	Intergenic	Open Sea	Yes	1013	68	945	7.933	-0.6	(-0.79,-0.41)	1.09643e-09	-0.588776	(-0.78,-0.39)	4.20316e-09	-0.565873	(-0.73,-0.40)	2.12095e-11
311	cg20997268	chr7	28338583	CREB5	Promoter	Open Sea	No	1003	68	935	8.941	0.66	(0.45,0.87)	1.0979e-09	0.690197	(0.48,0.90)	4.29415e-10	0.536986	(0.36,0.71)	3.47761e-09
312	cg23725027	chr2	43285816	Intergenic	Intergenic	Open Sea	Yes	1013	68	945	8.823	0.52	(0.35,0.68)	1.14909e-09	0.505793	(0.34,0.67)	2.80012e-09	0.417146	(0.28,0.56)	5.60383e-09
313	cg03893663	chr11	110067117	RDX	Intron	Open Sea	Yes	1006	68	938	6.841	-0.67	(-0.88,-0.45)	1.15944e-09	-0.660702	(-0.88,-0.45)	2.59587e-09	-0.471808	(-0.65,-0.30)	1.72543e-07
314	cg24518609	chr18	77547234	Intergenic	Intergenic	Shore	No	1014	67	947	5.703	-0.72	(-0.95,-0.49)	1.15957e-09	-0.697759	(-0.93,-0.47)	4.50187e-09	-0.630734	(-0.82,-0.44)	9.93905e-11
315	cg26880525	chr1	209877940	HSD11B1	Promoter	Open Sea	No	1009	68	941	5.992	-0.72	(-0.95,-0.49)	1.17212e-09	-0.703714	(-0.94,-0.47)	4.31091e-09	-0.559808	(-0.74,-0.38)	5.8549e-10
316	cg25705508	chr1	203199022	CHIT1	Promoter	Open Sea	No	1015	68	947	5.853	-0.69	(-0.91,-0.47)	1.19124e-09	-0.678908	(-0.90,-0.46)	2.84779e-09	-0.592934	(-0.79,-0.40)	2.70944e-09
317	cg12077460	chr8	8702052	MFHAS1	Intron	Open Sea	Yes	1015	68	947	5.708	-0.7	(-0.92,-0.47)	1.20721e-09	-0.703539	(-0.93,-0.48)	1.13756e-09	-0.630069	(-0.82,-0.44)	1.40681e-10
318	cg23254045	chr15	38226453	Intergenic	Intergenic	Open Sea	No	1015	68	947	6.425	-0.71	(-0.94,-0.48)	1.22215e-09	-0.705003	(-0.94,-0.47)	3.22043e-09	-0.689654	(-0.89,-0.49)	2.22338e-11
319	cg02821149	chr7	134383623	Intergenic	Intergenic	Open Sea	Yes	1018	68	950	9.94	0.66	(0.45,0.88)	1.24255e-09	0.628634	(0.42,0.84)	1.0004e-08	0.563102	(0.39,0.74)	6.01953e-10
320	cg17313709	chr14	22902297	Intergenic	Intergenic	Open Sea	No	1008	67	941	8.901	0.57	(0.39,0.76)	1.25967e-09	0.539599	(0.35,0.72)	1.46014e-08	0.369563	(0.23,0.51)	1.39203e-07
321	cg14685356	chr6	152639547	SYNE1	Intron	Open Sea	No	1016	68	948	7.16	-0.69	(-0.91,-0.47)	1.2648e-09	-0.675203	(-0.90,-0.45)	4.04601e-09	-0.64292	(-0.82,-0.47)	8.37976e-13
322	cg16034517	chr1	171226992	FMO1	Promoter	Open Sea	No	997	67	930	8.813	0.55	(0.37,0.72)	1.28953e-09	0.558039	(0.38,0.74)	9.3184e-10	0.436563	(0.29,0.58)	7.83407e-09
323	cg08684879	chr12	5369359	Intergenic	Intergenic	Open Sea	Yes	1001	68	933	7.818	0.73	(0.49,0.96)	1.36001e-09	0.686193	(0.45,0.92)	1.5699e-08	0.622352	(0.42,0.82)	1.33326e-09
324	cg16929739	chr3	11178592	HRH1	Promoter	Open Sea	Yes	1017	68	949	8.422	-0.72	(-0.96,-0.49)	1.37997e-09	-0.703002	(-0.94,-0.47)	6.39986e-09	-0.613091	(-0.80,-0.43)	2.08043e-10
325	cg10275917	chr7	7478819	COL28A1	Intron	Open Sea	Yes	1011	68	943	6.055	-0.71	(-0.94,-0.48)	1.3855e-09	-0.719903	(-0.95,-0.49)	1.98646e-09	-0.590131	(-0.79,-0.39)	4.36096e-09
326	cg22286764	chr3	37428638	Intergenic	Intergenic	Open Sea	Yes	1011	68	943	4.308	-0.67	(-0.88,-0.45)	1.4103e-09	-0.653058	(-0.87,-0.44)	3.62508e-09	-0.605574	(-0.78,-0.43)	5.24829e-11
327	cg08297686	chr14	68943485	RAD51B	Intron	Open Sea	Yes	1015	68	947	8.367	-0.64	(-0.85,-0.44)	1.43985e-09	-0.626676	(-0.83,-0.42)	3.95613e-09	-0.575869	(-0.76,-0.39)	1.17141e-09
328	cg13733708	chr20	44597684	ZNF335	Intron	Shelf	No	1014	68	946	5.022	-0.64	(-0.85,-0.44)	1.46562e-09	-0.624754	(-0.83,-0.42)	4.17832e-09	-0.577595	(-0.76,-0.40)	5.24718e-10
329	cg21068293	chr15	74496575	STRA6	Intron	Open Sea	No	1008	68	940	6.518	0.44	(0.3,0.58)	1.49652e-09	0.442963	(0.30,0.59)	2.70619e-09	0.290127	(0.19,0.39)	2.74385e-08
330	cg10288510	chr1	214158726	Intergenic	Intergenic	Island	Yes	1012	68	944	4.062	0.72	(0.49,0.95)	1.53158e-09	0.676501	(0.44,0.91)	1.7872e-08	0.501077	(0.32,0.68)	3.12179e-08
331	cg04261496	chr7	4753001	FOXK1	Intron	Open Sea	No	1005	68	937	5.901	-0.57	(-0.75,-0.39)	1.5465e-09	-0.574669	(-0.76,-0.39)	1.73545e-09	-0.476815	(-0.63,-0.32)	1.26609e-09
332	cg03835824	chr15	90744009	SEMA4B	Promoter	Shore	No	1017	68	949	5.372	0.59	(0.4,0.78)	1.54878e-09	0.585287	(0.39,0.78)	3.55261e-09	0.430006	(0.27,0.59)	1.20051e-07
333	cg18456331	chr10	77188317	Intergenic	Intergenic	Shelf	No	1014	68	946	6.219	-0.65	(-0.86,-0.44)	1.60711e-09	-0.62824	(-0.84,-0.42)	8.21134e-09	-0.474943	(-0.65,-0.30)	1.07023e-07
334	cg22534374	chr1	201511609	Intergenic	Intergenic	Shelf	No	1017	68	949	8.72	-0.73	(-0.96,-0.49)	1.61248e-09	-0.730016	(-0.97,-0.49)	2.87198e-09	-0.696599	(-0.92,-0.48)	6.92115e-10
335	cg04986504	chr11	12031265	DKK3	Promoter	Shore	No	1010	67	943	6.276	0.76	(0.51,1)	1.647e-09	0.763651	(0.52,1.01)	1.89605e-09	0.68047	(0.45,0.91)	5.02889e-09
336	cg10303107	chr11	45230794	PRDM11	Intron	Shelf	No	1018	67	951	6.499	0.61	(0.41,0.8)	1.64815e-09	0.622773	(0.43,0.82)	3.73383e-10	0.706926	(0.53,0.88)	9.60087e-15
337	cg27468224	chr4	55031502	Intergenic	Intergenic	Open Sea	Yes	1019	68	951	6.299	-0.73	(-0.97,-0.49)	1.65431e-09	-0.70683	(-0.95,-0.47)	8.71077e-09	-0.596455	(-0.78,-0.42)	1.59347e-10
338	cg08931404	chr13	29227082	Intergenic	Intergenic	Open Sea	Yes	1011	67	944	9.489	0.56	(0.38,0.75)	1.7325e-09	0.540347	(0.36,0.73)	1.2627e-08	0.460672	(0.31,0.61)	3.4652e-09
339	cg17868893	chr2	201217490	SPATS2L	Intron	Open Sea	Yes	1013	68	945	6.919	-0.69	(-0.92,-0.47)	1.75675e-09	-0.695439	(-0.92,-0.47)	2.91135e-09	-0.616638	(-0.81,-0.42)	8.9485e-10
340	cg26782322	chr13	93718913	Intergenic	Intergenic	Open Sea	Yes	1012	68	944	7.182	-0.74	(-0.98,-0.5)	1.81652e-09	-0.72733	(-0.97,-0.48)	5.90796e-09	-0.641049	(-0.83,-0.45)	1.25766e-10
341	cg02225720	chr17	3623471	ITGAE	Intron	Shelf	No	1017	67	950	9.752	-0.62	(-0.82,-0.42)	1.82512e-09	-0.576524	(-0.78,-0.37)	3.54861e-08	-0.531079	(-0.69,-0.37)	1.87934e-10
342	cg09146183	chr22	38610375	MAFF	Intron	Island	No	1016	68	948	5.866	0.69	(0.47,0.91)	1.83068e-09	0.68722	(0.46,0.91)	4.24231e-09	0.534954	(0.33,0.74)	3.02368e-07
343	cg02420027	chr13	41632639	Intergenic	Intergenic	Shore	No	1015	68	947	6.137	-0.53	(-0.7,-0.36)	1.83123e-09	-0.529781	(-0.70,-0.36)	2.27853e-09	-0.308208	(-0.45,-0.17)	1.65436e-05
344	cg19324627	chr11	116708328	APOA1	Promoter	Shore	No	1010	68	942	6.408	0.62	(0.42,0.82)	1.87588e-09	0.632054	(0.43,0.84)	1.55522e-09	0.430238	(0.27,0.59)	3.46395e-07
345	cg25865120	chr15	48625057	DUT	Intron	Shore	No	1014	68	946	5.396	0.73	(0.49,0.97)	1.97563e-09	0.726712	(0.49,0.97)	4.30661e-09	0.652508	(0.44,0.87)	3.73741e-09
346	cg12093241	chr6	157465137	ARID1B	Intron	Open Sea	Yes	1011	66	945	8.484	0.64	(0.43,0.85)	1.98044e-09	0.646823	(0.44,0.85)	1.53004e-09	0.48312	(0.31,0.66)	7.20577e-08
347	cg02054513	chr16	80319281	LOC102724084	Intron	Open Sea	Yes	1017	68	949	9.584	-0.72	(-0.96,-0.49)	2.02397e-09	-0.703514	(-0.94,-0.47)	8.57786e-09	-0.593015	(-0.78,-0.40)	1.20749e-09
348	cg22129276	chr2	169926102	DHRS9	5' UTR	Open Sea	No	1009	67	942	5.614	-0.62	(-0.82,-0.42)	2.04741e-09	-0.59495	(-0.80,-0.39)	8.7671e-09	-0.48297	(-0.66,-0.31)	5.51239e-08
349	cg10030162	chr16	49591202	ZNF423	Intron	Open Sea	Yes	1018	68	950	9.204	0.63	(0.43,0.84)	2.04758e-09	0.628886	(0.42,0.84)	4.93291e-09	0.512918	(0.35,0.67)	4.16011e-10
350	cg06596307	chr15	99405015	IGF1R	Intron	Open Sea	Yes	1007	66	941	6.136	0.63	(0.43,0.84)	2.13344e-09	0.576528	(0.37,0.78)	4.85148e-08	0.579636	(0.42,0.74)	5.01925e-12
351	cg16290689	chr13	31506684	TEX26-AS1	Promoter	Open Sea	No	1013	68	945	4.413	0.66	(0.44,0.87)	2.21228e-09	0.634389	(0.42,0.85)	1.07646e-08	0.454303	(0.28,0.63)	7.5625e-07
352	cg01723031	chr4	37975325	TBC1D1	Intron	Shelf	No	1016	68	948	8.602	-0.72	(-0.96,-0.49)	2.26967e-09	-0.72846	(-0.97,-0.49)	2.7126e-09	-0.747615	(-0.97,-0.53)	3.87288e-11
353	cg01733904	chr13	110493044	Intergenic	Intergenic	Open Sea	Yes	1009	68	941	6.833	-0.6	(-0.79,-0.4)	2.28687e-09	-0.59234	(-0.79,-0.40)	4.91828e-09	-0.521179	(-0.69,-0.35)	2.9222e-09
354	cg17871993	chr7	65673055	TPST1	Intron	Shelf	No	1016	68	948	7.154	0.59	(0.39,0.78)	2.28963e-09	0.605838	(0.41,0.80)	1.26144e-09	0.444139	(0.27,0.62)	1.18459e-06
355	cg08220149	chr16	15766326	NDE1	Intron	Open Sea	Yes	1018	68	950	6.983	-0.6	(-0.8,-0.41)	2.36748e-09	-0.59173	(-0.79,-0.39)	7.43309e-09	-0.490407	(-0.66,-0.32)	1.25833e-08
356	cg24687805	chr15	55513620	RAB27A	Intron	Open Sea	Yes	1013	65	948	5.839	-0.7	(-0.93,-0.47)	2.37249e-09	-0.714324	(-0.95,-0.48)	1.81144e-09	-0.693936	(-0.90,-0.48)	1.50416e-10
357	cg22626506	chr19	11279435	KANK2	Intron	Shore	No	1017	68	949	7.785	-0.68	(-0.9,-0.46)	2.53726e-09	-0.671702	(-0.90,-0.45)	7.52199e-09	-0.682277	(-0.88,-0.49)	1.31835e-11
358	cg04476839	chr12	66014368	LOC100507065	Intron	Open Sea	Yes	1014	68	946	5.292	0.69	(0.46,0.91)	2.56668e-09	0.65035	(0.43,0.88)	1.91805e-08	0.60204	(0.41,0.80)	2.75164e-09
359	cg22044342	chr17	3819338	P2RX1	Intron	Open Sea	No	1014	68	946	4.986	0.73	(0.49,0.97)	2.66464e-09	0.737732	(0.50,0.98)	2.73081e-09	0.559969	(0.36,0.76)	6.46931e-08
360	cg07136111	chr7	30829004	FAM188B	Intron	Open Sea	Yes	1006	68	938	5.722	-0.57	(-0.75,-0.38)	2.6863e-09	-0.555995	(-0.74,-0.37)	6.82598e-09	-0.471932	(-0.63,-0.32)	2.88285e-09
361	cg17206393	chr20	33681222	TRPC4AP	Promoter	Shore	No	1013	67	946	8.848	-0.57	(-0.75,-0.38)	2.69545e-09	-0.551455	(-0.74,-0.36)	1.20776e-08	-0.452028	(-0.61,-0.29)	2.40782e-08
362	cg19064601	chr11	68142604	LRP5	Intron	Open Sea	No	1015	67	948	2.593	0.69	(0.46,0.91)	2.74592e-09	0.692639	(0.47,0.92)	2.33536e-09	0.572902	(0.37,0.78)	5.08262e-08
363	cg16817668	chr1	32055005	Intergenic	Intergenic	Shore	No	1006	67	939	6.728	-0.7	(-0.93,-0.47)	2.75875e-09	-0.693367	(-0.93,-0.46)	6.49717e-09	-0.708699	(-0.92,-0.50)	5.07359e-11
364	cg04685228	chr5	172462625	ATP6V0E1	TTS	Open Sea	Yes	1019	68	951	10.49	-0.6	(-0.8,-0.4)	2.90303e-09	-0.613059	(-0.81,-0.41)	2.50489e-09	-0.591785	(-0.77,-0.42)	4.84239e-11
365	cg19978728	chr11	115335091	CADM1	Intron	Open Sea	Yes	996	68	928	3.943	-0.68	(-0.91,-0.46)	2.92025e-09	-0.639936	(-0.87,-0.41)	4.04492e-08	-0.509118	(-0.69,-0.32)	9.00964e-08
366	cg00834924	chr15	85956921	AKAP13	Intron	Open Sea	Yes	1015	68	947	7.292	-0.58	(-0.78,-0.39)	2.95817e-09	-0.555814	(-0.75,-0.36)	2.63028e-08	-0.453039	(-0.60,-0.31)	1.32549e-09
367	cg15887927	chr13	29148951	Intergenic	Intergenic	Open Sea	Yes	1018	68	950	7.619	-0.56	(-0.75,-0.38)	2.96338e-09	-0.553242	(-0.74,-0.37)	7.64068e-09	-0.433792	(-0.58,-0.28)	2.0587e-08
368	cg25837277	chr19	46999365	PNMAL2	Promoter	Shore	No	1018	68	950	4.094	0.71	(0.48,0.95)	2.99459e-09	0.747886	(0.52,0.97)	1.43431e-10	0.554247	(0.38,0.73)	1.21056e-09
369	cg22233512	chr17	55543387	MSI2	Intron	Open Sea	Yes	1018	68	950	9.566	0.67	(0.45,0.88)	2.99673e-09	0.641145	(0.42,0.86)	1.55044e-08	0.596873	(0.39,0.80)	1.92475e-08
370	cg16353350	chr10	75683979	Intergenic	Intergenic	Open Sea	Yes	995	68	927	8.604	0.61	(0.41,0.81)	3.01347e-09	0.618758	(0.42,0.82)	3.22451e-09	0.516954	(0.34,0.69)	1.01515e-08
371	cg01827248	chr16	50584551	NKD1	Intron	Shore	No	1013	67	946	3.31	0.74	(0.5,0.98)	3.06681e-09	0.764178	(0.53,1.00)	5.3907e-10	0.65194	(0.46,0.84)	2.80689e-11
372	cg20632224	chr1	117214227	MIR320B1	Promoter	Shelf	No	1019	68	951	8.382	0.6	(0.4,0.79)	3.17719e-09	0.607486	(0.42,0.80)	5.21998e-10	0.419485	(0.26,0.58)	2.89758e-07
373	cg05964487	chr13	40747227	Intergenic	Intergenic	Shore	No	1016	68	948	4.967	0.66	(0.44,0.88)	3.20174e-09	0.668958	(0.45,0.89)	2.57281e-09	0.556057	(0.37,0.74)	2.43786e-09
374	cg05719392	chr1	246045111	SMYD3	Intron	Open Sea	Yes	1012	68	944	3.745	-0.72	(-0.95,-0.48)	3.2501e-09	-0.690514	(-0.93,-0.46)	1.16753e-08	-0.618382	(-0.83,-0.41)	8.03245e-09
375	cg08858295	chr1	149979252	OTUD7B	Intron	Shelf	No	1014	67	947	4.97	-0.7	(-0.93,-0.47)	3.32296e-09	-0.703525	(-0.94,-0.47)	4.61431e-09	-0.536829	(-0.72,-0.35)	1.8757e-08
376	cg13600632	chr9	129169001	MVB12B	Intron	Open Sea	Yes	1008	68	940	8.102	0.56	(0.37,0.74)	3.37277e-09	0.600738	(0.42,0.79)	2.97194e-10	0.466946	(0.31,0.62)	8.19397e-09
377	cg01156249	chr16	4714793	MGRN1	Intron	Open Sea	No	1002	68	934	7.666	-0.45	(-0.59,-0.3)	3.38398e-09	-0.438078	(-0.58,-0.29)	4.52127e-09	-0.356862	(-0.48,-0.23)	1.91422e-08
378	cg10241684	chr3	14998546	NR2C2	Intron	Open Sea	Yes	1006	67	939	8.839	0.56	(0.37,0.74)	3.39276e-09	0.537594	(0.35,0.72)	1.67835e-08	0.400899	(0.25,0.56)	4.94307e-07
379	cg13686789	chr9	72655400	Intergenic	Intergenic	Shelf	No	1016	66	950	6.122	0.65	(0.44,0.86)	3.45336e-09	0.654846	(0.44,0.87)	3.10975e-09	0.696529	(0.51,0.88)	2.14678e-13
380	cg04163216	chr1	9777887	PIK3CD	Intron	Shore	No	1015	67	948	3.506	0.74	(0.49,0.98)	3.50074e-09	0.768013	(0.52,1.02)	1.63711e-09	0.795063	(0.58,1.01)	1.31332e-12
381	cg21483860	chr2	47463762	LOC101927043	Intron	Open Sea	Yes	1016	68	948	4.088	0.68	(0.46,0.91)	3.52061e-09	0.657461	(0.43,0.88)	1.6125e-08	0.598371	(0.42,0.78)	1.67242e-10
382	cg06767142	chr11	63821399	MACROD1	Intron	Open Sea	Yes	973	67	906	3.818	0.7	(0.47,0.92)	3.53008e-09	0.685154	(0.45,0.92)	1.1205e-08	0.596757	(0.38,0.81)	9.24498e-08
383	cg05901279	chr12	42979567	PRICKLE1	Intron	Shelf	No	1004	68	936	5.933	0.59	(0.4,0.79)	3.53405e-09	0.601631	(0.40,0.80)	3.25303e-09	0.531707	(0.36,0.70)	5.9173e-10
384	cg08055330	chr9	139704415	RABL6	Intron	Shore	No	1001	67	934	6.594	0.53	(0.36,0.71)	3.58892e-09	0.528437	(0.35,0.71)	7.50885e-09	0.396473	(0.25,0.54)	1.24362e-07
385	cg05559808	chr10	29834200	MIR604	Promoter	Open Sea	No	990	68	922	6.546	0.56	(0.37,0.74)	3.62065e-09	0.555742	(0.37,0.74)	5.77603e-09	0.445402	(0.31,0.58)	7.65471e-11
386	cg03742763	chr11	116700048	APOC3	Promoter	Open Sea	Yes	1013	67	946	4.238	0.6	(0.41,0.8)	3.64797e-09	0.616691	(0.42,0.82)	2.45987e-09	0.515173	(0.35,0.68)	6.9709e-10
387	cg19104757	chr7	226562	FAM20C	Intron	Shore	No	1006	68	938	3.609	-0.64	(-0.85,-0.43)	3.65236e-09	-0.595998	(-0.81,-0.39)	3.25058e-08	-0.517159	(-0.69,-0.34)	9.66205e-09
388	cg10278552	chr16	65406964	LINC00922	Intron	Open Sea	Yes	1008	68	940	6.167	-0.61	(-0.82,-0.41)	3.75223e-09	-0.598549	(-0.80,-0.39)	1.3099e-08	-0.478862	(-0.66,-0.30)	1.22962e-07
389	cg05200313	chr14	92960826	SLC24A4	3' UTR	Open Sea	No	1003	68	935	5.003	-0.61	(-0.81,-0.41)	3.77055e-09	-0.613165	(-0.82,-0.41)	5.63318e-09	-0.496956	(-0.67,-0.32)	2.07073e-08
390	cg12740037	chr15	100891256	SPATA41	Promoter	Shore	No	1015	68	947	7.007	-0.59	(-0.78,-0.39)	3.77837e-09	-0.563032	(-0.76,-0.37)	2.32801e-08	-0.412872	(-0.56,-0.27)	4.14455e-08
391	cg06507244	chr10	127569493	DHX32	5' UTR	Open Sea	Yes	1017	68	949	9.683	0.51	(0.34,0.67)	3.80577e-09	0.499894	(0.33,0.67)	9.7943e-09	0.416745	(0.29,0.55)	6.78556e-10
392	cg02893429	chr2	38404262	CYP1B1-AS1	Intron	Open Sea	Yes	1013	68	945	6.966	-0.64	(-0.85,-0.43)	3.8284e-09	-0.587988	(-0.80,-0.38)	5.88301e-08	-0.468272	(-0.63,-0.31)	1.36182e-08
393	cg14488466	chr9	93823464	Intergenic	Intergenic	Open Sea	Yes	1013	68	945	6.439	-0.67	(-0.89,-0.45)	3.84101e-09	-0.702123	(-0.93,-0.48)	9.50235e-10	-0.661599	(-0.86,-0.47)	3.30665e-11
394	cg14802951	chr9	136287408	ADAMTS13	5' UTR	Shelf	No	1006	68	938	5.6	0.55	(0.37,0.73)	3.86876e-09	0.532328	(0.35,0.72)	1.44275e-08	0.358151	(0.22,0.50)	3.52687e-07
395	cg10378521	chr12	133101611	FBRSL1	Intron	Shore	No	996	68	928	3.573	-0.62	(-0.83,-0.42)	3.88114e-09	-0.591755	(-0.80,-0.39)	2.11193e-08	-0.482682	(-0.68,-0.29)	1.08115e-06
396	cg09576124	chr4	1807286	FGFR3	Exon	Island	No	1013	68	945	3.217	0.69	(0.46,0.92)	3.93516e-09	0.748042	(0.53,0.97)	3.36756e-11	0.587842	(0.41,0.77)	1.71559e-10
397	cg02672229	chr10	101594255	ABCC2	Exon	Open Sea	Yes	1012	68	944	4.752	-0.67	(-0.89,-0.45)	3.97044e-09	-0.645764	(-0.87,-0.42)	1.52626e-08	-0.52277	(-0.71,-0.34)	5.90124e-08
398	cg15688324	chr4	8102943	ABLIM2	Intron	Shelf	No	1016	68	948	6.998	-0.68	(-0.9,-0.45)	4.00558e-09	-0.651298	(-0.88,-0.42)	2.28081e-08	-0.559532	(-0.74,-0.38)	8.99295e-10
399	cg09170311	chr11	111385777	C11orf88	Intron	Shore	No	1013	64	949	4.729	0.68	(0.46,0.91)	4.02134e-09	0.672616	(0.44,0.90)	1.11959e-08	0.532994	(0.35,0.72)	2.56832e-08
400	cg08319999	chr5	124054947	ZNF608	Intron	Open Sea	Yes	1018	67	951	10.022	0.66	(0.44,0.88)	4.07472e-09	0.643525	(0.42,0.86)	1.11699e-08	0.512877	(0.34,0.69)	1.99592e-08
401	cg20299697	chr3	138069422	MRAS	Intron	Shore	Yes	1009	68	941	4.445	-0.56	(-0.74,-0.37)	4.08676e-09	-0.522931	(-0.71,-0.34)	3.75271e-08	-0.493861	(-0.65,-0.34)	4.2e-10
402	cg11468363	chr4	87857417	AFF1	Intron	Shore	No	1011	65	946	3.527	-0.69	(-0.92,-0.46)	4.09847e-09	-0.639954	(-0.87,-0.41)	8.35699e-08	-0.69193	(-0.90,-0.49)	4.27433e-11
403	cg02016094	chr7	44345366	CAMK2B	Intron	Shelf	No	1013	67	946	4.305	0.63	(0.42,0.84)	4.11559e-09	0.624514	(0.41,0.84)	9.96886e-09	0.464895	(0.31,0.62)	2.86251e-09
404	cg01580228	chr11	93467094	SNORD5	Promoter	Open Sea	No	1005	68	937	4.701	-0.61	(-0.81,-0.41)	4.12217e-09	-0.595948	(-0.80,-0.39)	1.56442e-08	-0.528982	(-0.70,-0.36)	2.61901e-09
405	cg15712057	chr2	19661794	Intergenic	Intergenic	Open Sea	Yes	1005	68	937	7.737	0.52	(0.35,0.7)	4.15999e-09	0.520636	(0.34,0.70)	9.16153e-09	0.461774	(0.31,0.62)	5.95147e-09
406	cg20429833	chr17	6358426	PITPNM3	3' UTR	Island	No	1013	67	946	3.847	0.6	(0.4,0.8)	4.19374e-09	0.632213	(0.43,0.83)	9.38506e-10	0.428777	(0.25,0.61)	3.15291e-06
407	cg20561863	chr17	66905629	ABCA8	Intron	Open Sea	Yes	1014	66	948	9.24	-0.59	(-0.79,-0.4)	4.23418e-09	-0.568243	(-0.77,-0.37)	2.95534e-08	-0.57558	(-0.74,-0.41)	1.25302e-11
408	cg10797552	chr8	129382150	Intergenic	Intergenic	Open Sea	Yes	1005	68	937	2.595	-0.59	(-0.79,-0.4)	4.23527e-09	-0.584583	(-0.78,-0.39)	6.05439e-09	-0.485812	(-0.66,-0.31)	5.49588e-08
409	cg26222731	chr15	57695942	CGNL1	Intron	Open Sea	Yes	1015	67	948	8.812	0.69	(0.46,0.91)	4.25055e-09	0.69134	(0.46,0.92)	4.94585e-09	0.584781	(0.39,0.78)	7.28777e-09
410	cg25087352	chr3	24213703	THRB	Intron	Open Sea	Yes	1004	66	938	5.358	0.68	(0.46,0.91)	4.25736e-09	0.677394	(0.45,0.91)	7.74361e-09	0.605428	(0.40,0.81)	1.4762e-08
411	cg08358964	chr16	11367782	PRM3	Promoter	Shelf	Yes	1012	68	944	7.82	0.56	(0.37,0.74)	4.29776e-09	0.578276	(0.39,0.77)	1.85532e-09	0.470198	(0.33,0.61)	1.79736e-10
412	cg15889768	chr17	42619246	Intergenic	Intergenic	Open Sea	Yes	1019	68	951	6.312	0.59	(0.39,0.79)	4.37155e-09	0.583721	(0.39,0.78)	7.59236e-09	0.398511	(0.26,0.54)	3.06162e-08
413	cg04157865	chr17	77914161	TBC1D16	3' UTR	Shore	No	1010	67	943	5.495	0.69	(0.46,0.92)	4.42491e-09	0.686328	(0.45,0.92)	8.60431e-09	0.540977	(0.34,0.75)	2.63276e-07
414	cg06196314	chr12	68304773	Intergenic	Intergenic	Open Sea	Yes	1018	68	950	6.461	-0.73	(-0.97,-0.48)	4.42965e-09	-0.766064	(-1.01,-0.52)	1.19834e-09	-0.713921	(-0.94,-0.49)	4.79611e-10
415	cg18024358	chr1	3420814	MEGF6	Intron	Open Sea	Yes	1009	64	945	3.384	-0.73	(-0.98,-0.49)	4.49674e-09	-0.754351	(-1.00,-0.51)	1.51045e-09	-0.82332	(-1.03,-0.62)	9.92095e-15
416	cg04329351	chr10	81955970	ANXA11	Intron	Open Sea	Yes	1014	68	946	6.083	-0.73	(-0.97,-0.49)	4.57034e-09	-0.726471	(-0.97,-0.48)	6.63371e-09	-0.756083	(-0.97,-0.54)	1.88366e-11
417	cg04265492	chr1	32220995	BAI2	Intron	Shore	No	1012	68	944	8.58	0.53	(0.35,0.7)	4.80314e-09	0.504287	(0.33,0.68)	2.73155e-08	0.362013	(0.24,0.49)	2.41075e-08
418	cg11179180	chr11	78986370	TENM4	Intron	Open Sea	Yes	1014	68	946	10.011	0.54	(0.36,0.72)	4.83463e-09	0.511854	(0.33,0.69)	2.43952e-08	0.355841	(0.23,0.49)	1.09707e-07
419	cg01195276	chr11	121567476	Intergenic	Intergenic	Open Sea	No	1018	68	950	5.667	0.64	(0.43,0.85)	4.86234e-09	0.642767	(0.43,0.86)	5.84714e-09	0.524733	(0.38,0.67)	5.78607e-13
420	cg14389669	chr9	136399385	ADAMTSL2	Promoter	Island	Yes	1018	68	950	5.229	0.63	(0.42,0.84)	4.89583e-09	0.639211	(0.43,0.84)	1.18572e-09	0.462598	(0.29,0.63)	1.56022e-07
421	cg11073382	chr4	120898807	Intergenic	Intergenic	Open Sea	Yes	1018	68	950	10.401	0.63	(0.42,0.84)	4.91144e-09	0.627247	(0.41,0.84)	9.35097e-09	0.490478	(0.33,0.66)	7.77699e-09
422	cg27153327	chr16	1920814	MEIOB	Intron	Shore	No	1015	68	947	6.25	-0.69	(-0.92,-0.46)	5.16646e-09	-0.67563	(-0.91,-0.44)	1.64357e-08	-0.526963	(-0.71,-0.35)	1.3292e-08
423	cg20315739	chr15	42303031	PLA2G4E	Intron	Open Sea	No	1007	68	939	6.573	-0.64	(-0.85,-0.42)	5.35903e-09	-0.601107	(-0.82,-0.39)	5.38458e-08	-0.486464	(-0.67,-0.31)	1.28042e-07
424	cg25245338	chr22	33196111	TIMP3	Promoter	Shore	No	1007	68	939	3.193	-0.73	(-0.98,-0.49)	5.43543e-09	-0.697113	(-0.94,-0.45)	3.04923e-08	-0.679358	(-0.89,-0.46)	7.39139e-10
425	cg00696323	chr3	124520018	ITGB5	Intron	Open Sea	Yes	1007	68	939	7.707	0.51	(0.34,0.68)	5.46905e-09	0.522992	(0.35,0.69)	3.05889e-09	0.328505	(0.22,0.44)	2.82103e-09
426	cg24438085	chr1	32963089	Intergenic	Intergenic	Shelf	No	1011	68	943	8.645	0.58	(0.39,0.78)	5.50026e-09	0.586089	(0.39,0.78)	7.53116e-09	0.52301	(0.35,0.69)	2.34586e-09
427	cg08154627	chr15	68881830	CORO2B	Intron	Open Sea	Yes	1004	62	942	4.996	0.7	(0.47,0.93)	5.5473e-09	0.665443	(0.43,0.90)	4.10755e-08	0.638384	(0.43,0.84)	1.4936e-09
428	cg21611112	chr11	125253047	PKNOX2	Intron	Open Sea	Yes	1007	64	943	7.098	0.71	(0.47,0.94)	5.68213e-09	0.693995	(0.46,0.93)	7.71223e-09	0.59258	(0.40,0.78)	2.10782e-09
429	cg13298466	chr12	6658163	IFFO1	Intron	Shore	Yes	1016	68	948	4.887	-0.68	(-0.91,-0.45)	5.7375e-09	-0.671311	(-0.90,-0.44)	1.57921e-08	-0.543915	(-0.73,-0.36)	1.47306e-08
430	cg05222243	chr10	71672821	COL13A1	Intron	Open Sea	Yes	1014	66	948	3.71	0.73	(0.48,0.97)	5.75721e-09	0.728892	(0.49,0.97)	2.18176e-09	0.551087	(0.34,0.76)	2.57511e-07
431	cg22894805	chr15	41983772	MIR626	Promoter	Open Sea	No	1009	68	941	5.627	-0.6	(-0.79,-0.4)	5.77758e-09	-0.588668	(-0.79,-0.39)	1.45536e-08	-0.486917	(-0.65,-0.32)	1.63387e-08
432	cg06817454	chr1	48360453	TRABD2B	Intron	Open Sea	Yes	1017	68	949	8.153	-0.73	(-0.97,-0.48)	5.78928e-09	-0.731317	(-0.98,-0.48)	8.78784e-09	-0.602851	(-0.80,-0.41)	2.49046e-09
433	cg24504014	chr11	110297120	Intergenic	Intergenic	Shelf	No	1012	68	944	5.491	-0.62	(-0.82,-0.41)	6.06379e-09	-0.564128	(-0.77,-0.36)	1.38697e-07	-0.520796	(-0.70,-0.34)	1.46038e-08
434	cg14623306	chr9	84280536	TLE1	Intron	Open Sea	Yes	1003	67	936	2.879	0.59	(0.39,0.79)	6.12096e-09	0.61229	(0.41,0.81)	2.70569e-09	0.416262	(0.24,0.59)	2.457e-06
435	cg01668352	chr12	64482596	SRGAP1	Intron	Open Sea	Yes	1008	68	940	7.046	-0.7	(-0.93,-0.46)	6.1347e-09	-0.7064	(-0.94,-0.47)	7.33736e-09	-0.761425	(-0.98,-0.55)	5.6959e-12
436	cg12102573	chr17	27924968	ANKRD13B	Intron	Shelf	Yes	1016	68	948	5.085	0.68	(0.45,0.9)	6.24858e-09	0.642126	(0.42,0.87)	2.26812e-08	0.519421	(0.35,0.69)	6.36566e-09
437	cg06434454	chr5	5146319	ADAMTS16	Exon	Open Sea	No	1009	68	941	4.756	-0.74	(-0.98,-0.49)	6.31959e-09	-0.739526	(-0.99,-0.49)	1.20669e-08	-0.678541	(-0.91,-0.44)	1.80286e-08
438	cg15487620	chr1	160084832	ATP1A2	Promoter	Open Sea	No	1016	68	948	7.157	0.58	(0.39,0.78)	6.34313e-09	0.587306	(0.39,0.78)	4.8372e-09	0.528109	(0.36,0.70)	1.8717e-09
439	cg10133100	chr11	68276882	PPP6R3	Intron	Open Sea	Yes	1015	68	947	5.771	0.57	(0.38,0.76)	6.45181e-09	0.562802	(0.37,0.76)	1.66134e-08	0.465312	(0.28,0.65)	7.3045e-07
440	cg19274606	chr6	43968251	C6orf223	Promoter	Shore	Yes	1017	67	950	8.249	0.69	(0.46,0.92)	6.57267e-09	0.709631	(0.48,0.94)	2.49583e-09	0.594099	(0.39,0.80)	1.25201e-08
441	cg06074920	chr17	39539074	KRT34	Promoter	Open Sea	No	1010	68	942	3.991	-0.74	(-0.99,-0.49)	6.57748e-09	-0.693235	(-0.94,-0.44)	8.11137e-08	-0.613484	(-0.82,-0.40)	1.57654e-08
442	cg08173915	chr21	34774163	Intergenic	Intergenic	Shore	No	1012	68	944	8.609	-0.64	(-0.86,-0.43)	6.7148e-09	-0.615135	(-0.83,-0.40)	4.28134e-08	-0.463785	(-0.65,-0.28)	1.0857e-06
443	cg16919680	chr12	53230032	Intergenic	Intergenic	Open Sea	Yes	1009	68	941	5.955	-0.62	(-0.83,-0.41)	6.80863e-09	-0.615591	(-0.83,-0.40)	1.73557e-08	-0.514885	(-0.69,-0.34)	1.31522e-08
444	cg26942829	chr6	13408157	GFOD1	5' UTR	Open Sea	Yes	1016	68	948	10.04	-0.65	(-0.87,-0.43)	6.81847e-09	-0.669254	(-0.89,-0.45)	5.39879e-09	-0.607089	(-0.81,-0.40)	9.44962e-09
445	cg04641165	chr6	16139116	MYLIP	Intron	Open Sea	Yes	1016	68	948	8.829	0.54	(0.36,0.72)	6.89983e-09	0.499654	(0.32,0.68)	7.00748e-08	0.381202	(0.23,0.53)	6.79999e-07
446	cg10773526	chr4	143327278	INPP4B	Intron	Open Sea	Yes	1015	66	949	5.065	0.71	(0.47,0.95)	6.94134e-09	0.688791	(0.45,0.93)	2.89868e-08	0.669445	(0.45,0.89)	2.0197e-09
447	cg12593223	chr17	80255509	Intergenic	Intergenic	Shelf	Yes	1013	68	945	7.848	-0.51	(-0.68,-0.34)	7.07571e-09	-0.475463	(-0.65,-0.30)	7.49597e-08	-0.447138	(-0.58,-0.31)	9.28699e-11
448	cg16945415	chr3	125980094	Intergenic	Intergenic	Open Sea	Yes	1014	68	946	6.462	-0.61	(-0.81,-0.4)	7.08036e-09	-0.572365	(-0.78,-0.37)	7.2718e-08	-0.59324	(-0.77,-0.41)	2.02244e-10
449	cg03400695	chr8	142162581	DENND3	Intron	Open Sea	No	1013	68	945	4.626	-0.64	(-0.86,-0.43)	7.63978e-09	-0.651966	(-0.87,-0.43)	8.59882e-09	-0.505479	(-0.68,-0.34)	6.63025e-09
450	cg24956391	chr20	36011998	SRC	Intron	Shore	No	1015	68	947	6.487	-0.63	(-0.84,-0.42)	7.82907e-09	-0.636219	(-0.85,-0.42)	5.71317e-09	-0.51854	(-0.68,-0.36)	7.00451e-10
451	cg19442889	chr8	41639487	ANK1	Intron	Open Sea	Yes	1018	67	951	6.327	0.56	(0.37,0.75)	7.83523e-09	0.544335	(0.36,0.73)	2.02144e-08	0.456148	(0.31,0.60)	1.19036e-09
452	cg23790689	chr8	49483302	LOC101929268	Intron	Open Sea	Yes	1002	68	934	3.382	-0.71	(-0.95,-0.47)	7.952e-09	-0.716122	(-0.96,-0.47)	7.92564e-09	-0.585362	(-0.79,-0.38)	4.63135e-08
453	cg23970275	chr2	208008051	KLF7	Intron	Open Sea	Yes	1015	65	950	7.173	-0.71	(-0.95,-0.47)	7.98025e-09	-0.719288	(-0.96,-0.48)	9.22851e-09	-0.784326	(-1.01,-0.56)	1.79902e-11
454	cg14918548	chr2	101350220	Intergenic	Intergenic	Open Sea	Yes	1014	68	946	6.004	-0.63	(-0.85,-0.42)	8.08687e-09	-0.61162	(-0.83,-0.39)	4.10602e-08	-0.560809	(-0.74,-0.38)	1.38576e-09
455	cg11380051	chr10	135087461	ADAM8	Exon	Shelf	No	1000	63	937	3.248	0.69	(0.46,0.92)	8.25373e-09	0.728146	(0.50,0.96)	6.78376e-10	0.733804	(0.52,0.95)	3.69506e-11
456	cg00107890	chr15	71492745	THSD4	Intron	Open Sea	Yes	1017	68	949	6.12	0.65	(0.43,0.87)	8.28488e-09	0.610302	(0.39,0.83)	7.71108e-08	0.531709	(0.33,0.73)	2.97789e-07
457	cg05227215	chr5	139057495	CXXC5	Intron	Shore	Yes	1011	68	943	6.852	0.56	(0.37,0.75)	8.36442e-09	0.572731	(0.38,0.76)	4.25939e-09	0.491855	(0.32,0.66)	1.55889e-08
458	cg23715029	chr3	42201567	TRAK1	Promoter	Open Sea	Yes	1009	68	941	4.892	0.6	(0.4,0.81)	8.44334e-09	0.649355	(0.44,0.86)	8.75301e-10	0.521039	(0.35,0.70)	5.69252e-09
459	cg00123478	chr4	10458164	ZNF518B	Intron	Island	No	1010	68	942	3.416	0.68	(0.45,0.9)	8.5606e-09	0.717086	(0.48,0.95)	2.08132e-09	0.499973	(0.30,0.70)	6.8422e-07
460	cg13668207	chr12	65904451	LOC100507065	Intron	Open Sea	Yes	1017	68	949	6.654	0.63	(0.42,0.85)	8.60033e-09	0.604902	(0.39,0.82)	4.31931e-08	0.442422	(0.28,0.60)	8.51463e-08
461	cg05668703	chr17	79380492	BAHCC1	Intron	Island	No	1017	68	949	8.805	0.64	(0.42,0.85)	8.68019e-09	0.639101	(0.42,0.86)	1.28114e-08	0.517587	(0.33,0.71)	1.36361e-07
462	cg27207530	chr16	89357599	ANKRD11	Intron	Open Sea	No	1016	68	948	2.664	0.65	(0.43,0.87)	9.01707e-09	0.641982	(0.42,0.86)	1.38488e-08	0.452078	(0.26,0.64)	2.88545e-06
463	cg27295342	chr3	195849367	Intergenic	Intergenic	Open Sea	No	1016	67	949	6.395	-0.54	(-0.72,-0.36)	9.1708e-09	-0.521158	(-0.71,-0.34)	4.36994e-08	-0.42659	(-0.58,-0.27)	7.82268e-08
464	cg21903221	chr14	105851980	PACS2	Intron	Island	No	992	62	930	3.268	0.64	(0.42,0.85)	9.21957e-09	0.687963	(0.48,0.90)	2.1311e-10	0.748825	(0.55,0.95)	1.65942e-13
465	cg25997722	chr6	159158882	SYTL3	Intron	Open Sea	Yes	1012	68	944	5.958	-0.59	(-0.79,-0.39)	9.40204e-09	-0.555366	(-0.76,-0.35)	7.70669e-08	-0.449492	(-0.59,-0.31)	1.02954e-09
466	cg01120953	chr5	149643465	CAMK2A	Intron	Open Sea	Yes	1006	68	938	4.163	0.57	(0.38,0.77)	9.50613e-09	0.568692	(0.37,0.77)	2.12646e-08	0.505922	(0.35,0.66)	3.58882e-10
467	cg15466952	chr1	65889854	LEPROT	Intron	Shelf	No	1011	68	943	7.577	-0.65	(-0.86,-0.43)	9.57268e-09	-0.620827	(-0.84,-0.40)	4.28368e-08	-0.585955	(-0.76,-0.41)	1.08263e-10
468	cg00179576	chr16	74483693	GLG1	Exon	Open Sea	Yes	1012	68	944	3.913	-0.66	(-0.88,-0.43)	9.59917e-09	-0.624314	(-0.84,-0.41)	2.0199e-08	-0.492764	(-0.69,-0.30)	8.18207e-07
469	cg15760474	chr6	41554528	FOXP4	Intron	Open Sea	No	1013	67	946	10.329	0.54	(0.36,0.73)	9.61987e-09	0.56461	(0.39,0.74)	6.76718e-10	0.608964	(0.45,0.76)	3.18126e-14
470	cg12667511	chr21	31744536	KRTAP13-2	Promoter	Open Sea	No	1006	68	938	4.15	-0.62	(-0.83,-0.41)	9.63431e-09	-0.625806	(-0.84,-0.41)	8.04391e-09	-0.528791	(-0.72,-0.34)	3.83531e-08
471	cg02304370	chr11	587925	PHRF1	Intron	Shore	Yes	1019	68	951	6.907	-0.67	(-0.9,-0.45)	9.70308e-09	-0.652724	(-0.88,-0.42)	3.97639e-08	-0.627944	(-0.82,-0.43)	3.80878e-10
472	cg03116016	chr16	15583605	C16orf45	Intron	Open Sea	Yes	1014	67	947	8.802	-0.59	(-0.79,-0.39)	9.82321e-09	-0.586802	(-0.79,-0.38)	1.62368e-08	-0.637074	(-0.81,-0.46)	1.22797e-12
473	cg17610169	chr11	10750972	Intergenic	Intergenic	Open Sea	No	1011	68	943	7.433	0.59	(0.39,0.78)	9.90179e-09	0.586495	(0.38,0.79)	1.68729e-08	0.412756	(0.25,0.58)	8.50421e-07
474	cg15678380	chr5	126430182	Intergenic	Intergenic	Open Sea	Yes	1017	68	949	4.319	0.71	(0.47,0.96)	1.00732e-08	0.642754	(0.40,0.89)	3.38074e-07	0.57778	(0.36,0.79)	1.25687e-07
475	cg23719157	chr15	74501583	STRA6	Promoter	Open Sea	Yes	1009	66	943	6.849	0.54	(0.36,0.72)	1.01096e-08	0.558747	(0.38,0.74)	3.28068e-09	0.630148	(0.49,0.77)	4.62049e-17
476	cg17841440	chr19	1861355	KLF16	Intron	Shore	No	1018	68	950	4.875	0.6	(0.39,0.8)	1.01536e-08	0.604804	(0.40,0.81)	9.21224e-09	0.499894	(0.34,0.66)	8.33097e-10
477	cg19224278	chr15	101419016	ALDH1A3	Promoter	Shore	No	1014	68	946	8.26	0.68	(0.45,0.91)	1.03281e-08	0.643948	(0.41,0.88)	1.08167e-07	0.583126	(0.38,0.78)	1.70855e-08
478	cg21708130	chr2	238596536	LRRFIP1	Intron	Shelf	Yes	1017	67	950	10.479	-0.6	(-0.8,-0.39)	1.04128e-08	-0.606682	(-0.81,-0.40)	1.22862e-08	-0.61269	(-0.79,-0.43)	2.29375e-11
479	cg08720806	chr11	125142670	PKNOX2	Intron	Open Sea	Yes	1016	68	948	5.932	0.55	(0.36,0.73)	1.04443e-08	0.580361	(0.39,0.77)	1.93435e-09	0.508466	(0.35,0.67)	9.04705e-10
480	cg16678564	chr8	21916801	DMTN	5' UTR	Shelf	No	1007	67	940	2.648	0.69	(0.46,0.93)	1.07137e-08	0.717644	(0.49,0.95)	2.01622e-09	0.582405	(0.38,0.79)	3.1043e-08
481	cg25437886	chr3	45677345	LIMD1	Intron	Open Sea	Yes	1019	68	951	10.737	-0.62	(-0.82,-0.41)	1.07193e-08	-0.621471	(-0.83,-0.41)	1.10738e-08	-0.513956	(-0.69,-0.34)	9.57378e-09
482	cg22104744	chr13	114829832	RASA3	Intron	Open Sea	No	1014	68	946	3.713	-0.71	(-0.96,-0.47)	1.08222e-08	-0.74157	(-0.99,-0.50)	4.09479e-09	-0.744916	(-0.97,-0.52)	1.31147e-10
483	cg19513232	chr5	149623971	CAMK2A	Intron	Open Sea	Yes	1014	66	948	4.432	0.69	(0.46,0.93)	1.11033e-08	0.66945	(0.44,0.90)	2.44486e-08	0.587306	(0.38,0.79)	1.68847e-08
484	cg17591640	chr2	26836607	CIB4	Intron	Open Sea	Yes	1019	68	951	6.521	0.59	(0.39,0.79)	1.11624e-08	0.545538	(0.34,0.75)	1.53714e-07	0.413629	(0.27,0.56)	1.2437e-08
485	cg11287987	chr17	41837047	SOST	Promoter	Shelf	Yes	1014	68	946	6.356	0.6	(0.4,0.8)	1.12543e-08	0.553219	(0.35,0.76)	2.11255e-07	0.524105	(0.36,0.69)	4.56783e-10
486	cg23378074	chr12	30947870	LINC00941	Promoter	Shore	No	1017	68	949	6.504	-0.68	(-0.92,-0.45)	1.17062e-08	-0.677268	(-0.91,-0.44)	2.44083e-08	-0.584472	(-0.78,-0.38)	1.32945e-08
487	cg05600496	chr13	80357186	Intergenic	Intergenic	Open Sea	Yes	1017	68	949	7.255	0.7	(0.46,0.94)	1.19395e-08	0.691736	(0.45,0.93)	2.67904e-08	0.621885	(0.42,0.82)	2.38035e-09
488	cg04756168	chr11	116699588	Intergenic	Intergenic	Open Sea	No	1013	66	947	4.634	0.65	(0.43,0.87)	1.21124e-08	0.662649	(0.45,0.88)	1.57123e-09	0.5108	(0.33,0.70)	7.23818e-08
489	cg24119607	chr5	139047738	CXXC5	Intron	Shore	Yes	1019	68	951	5.512	-0.65	(-0.87,-0.43)	1.21133e-08	-0.636499	(-0.86,-0.41)	2.84764e-08	-0.646325	(-0.85,-0.44)	1.11644e-09
490	cg08485937	chr3	52488036	TNNC1	Promoter	Shore	Yes	1015	68	947	8.427	0.58	(0.38,0.78)	1.21787e-08	0.564964	(0.36,0.77)	4.64009e-08	0.497631	(0.36,0.64)	3.43858e-12
491	cg08639379	chr1	95018888	Intergenic	Intergenic	Open Sea	Yes	1018	68	950	8.627	-0.58	(-0.78,-0.38)	1.25106e-08	-0.546456	(-0.74,-0.35)	7.94878e-08	-0.448886	(-0.61,-0.29)	2.82039e-08
492	cg12886406	chr3	13579727	Intergenic	Intergenic	Open Sea	Yes	1018	68	950	5.295	-0.67	(-0.9,-0.44)	1.25879e-08	-0.69235	(-0.92,-0.46)	4.60557e-09	-0.57087	(-0.74,-0.40)	3.96104e-11
493	cg12622273	chr19	35625495	LGI4	Exon	Open Sea	Yes	1017	68	949	4.085	0.68	(0.45,0.92)	1.26317e-08	0.681911	(0.46,0.91)	4.32257e-09	0.4849	(0.31,0.66)	7.11623e-08
494	cg03050127	chr17	59413659	BCAS3	Intron	Open Sea	Yes	1013	68	945	7.02	0.5	(0.33,0.67)	1.2677e-08	0.49135	(0.32,0.66)	3.039e-08	0.322562	(0.18,0.47)	1.93951e-05
495	cg01712452	chr20	56736071	C20orf85	3' UTR	Open Sea	No	1019	68	951	7.271	-0.58	(-0.77,-0.38)	1.27467e-08	-0.562609	(-0.76,-0.36)	4.14909e-08	-0.511679	(-0.66,-0.36)	4.58965e-11
496	cg18852857	chr22	26118875	ADRBK2	3' UTR	Open Sea	No	1013	68	945	4.762	-0.67	(-0.89,-0.44)	1.27909e-08	-0.637474	(-0.87,-0.41)	8.31996e-08	-0.473446	(-0.66,-0.28)	1.38985e-06
497	cg25362652	chr6	106429768	Intergenic	Intergenic	Island	No	1015	68	947	4.305	0.59	(0.39,0.79)	1.28101e-08	0.56045	(0.36,0.76)	7.77172e-08	0.465805	(0.28,0.65)	1.37388e-06
498	cg01077100	chr10	124067279	BTBD16	Intron	Open Sea	No	1017	68	949	9.346	-0.63	(-0.84,-0.41)	1.28256e-08	-0.632904	(-0.85,-0.41)	1.80618e-08	-0.522753	(-0.70,-0.35)	5.47362e-09
499	cg25545503	chr6	160680161	SLC22A2	Promoter	Shore	No	1019	68	951	7.377	0.51	(0.34,0.68)	1.29481e-08	0.480386	(0.30,0.66)	1.21864e-07	0.374583	(0.23,0.52)	2.14678e-07
500	cg25973445	chr7	20167744	LOC101927668	Intron	Open Sea	Yes	1019	68	951	11.512	0.58	(0.38,0.78)	1.30315e-08	0.54154	(0.34,0.74)	1.07903e-07	0.490694	(0.36,0.63)	2.11507e-12
501	cg10988324	chr10	49730752	ARHGAP22	Intron	Shore	Yes	1010	66	944	2.862	0.71	(0.46,0.95)	1.31064e-08	0.708182	(0.47,0.95)	8.5607e-09	0.608279	(0.41,0.81)	2.52154e-09
502	cg21875946	chr1	206663984	IKBKE	Intron	Open Sea	Yes	1013	68	945	6.332	0.6	(0.39,0.8)	1.31829e-08	0.649397	(0.44,0.85)	8.27287e-10	0.505133	(0.33,0.68)	4.49699e-08
503	cg19805943	chr2	85933068	Intergenic	Intergenic	Open Sea	Yes	1010	68	942	6.485	-0.63	(-0.85,-0.42)	1.33616e-08	-0.624938	(-0.84,-0.41)	3.04289e-08	-0.540437	(-0.73,-0.35)	2.86436e-08
504	cg16744911	chr10	102108973	SCD	Intron	Shore	Yes	1015	66	949	8.929	0.64	(0.42,0.86)	1.41017e-08	0.609684	(0.39,0.83)	8.27831e-08	0.593829	(0.40,0.79)	2.48393e-09
505	cg15668538	chr17	15931081	TTC19	3' UTR	Open Sea	No	1009	68	941	4.118	-0.61	(-0.82,-0.4)	1.4132e-08	-0.607032	(-0.81,-0.40)	7.94753e-09	-0.48418	(-0.65,-0.32)	1.9621e-08
506	cg08537847	chr5	148810202	CARMN	Intron	Open Sea	Yes	1011	67	944	3.678	-0.66	(-0.88,-0.43)	1.41343e-08	-0.662501	(-0.89,-0.43)	1.53538e-08	-0.735261	(-0.96,-0.52)	8.56228e-11
507	cg13497089	chr4	83718405	SCD5	Intron	Shore	No	1013	67	946	6.171	0.71	(0.46,0.95)	1.41893e-08	0.725289	(0.48,0.97)	6.91821e-09	0.565463	(0.37,0.76)	8.17334e-09
508	cg24531955	chr8	23154690	R3HCC1	TTS	Open Sea	Yes	1014	65	949	6.556	-0.7	(-0.94,-0.46)	1.42457e-08	-0.687821	(-0.93,-0.44)	4.02054e-08	-0.697087	(-0.90,-0.50)	1.09237e-11
509	cg26709988	chr16	84860917	CRISPLD2	Intron	Open Sea	Yes	1016	67	949	6.536	0.58	(0.38,0.79)	1.43934e-08	0.568837	(0.37,0.77)	4.0379e-08	0.440534	(0.26,0.62)	2.2856e-06
510	cg25941285	chr15	61051905	RORA	Intron	Open Sea	Yes	1014	68	946	3.848	-0.71	(-0.95,-0.47)	1.44296e-08	-0.734456	(-0.98,-0.49)	5.46133e-09	-0.641847	(-0.85,-0.43)	4.62245e-09
511	cg03666300	chr16	88448380	Intergenic	Intergenic	Shore	Yes	1015	68	947	4.411	-0.71	(-0.95,-0.47)	1.45071e-08	-0.675859	(-0.92,-0.43)	8.15446e-08	-0.659172	(-0.88,-0.44)	5.25598e-09
512	cg12684668	chr5	150403465	GPX3	Intron	Shelf	Yes	1019	68	951	6.467	-0.64	(-0.87,-0.42)	1.46829e-08	-0.684988	(-0.91,-0.46)	2.40941e-09	-0.729183	(-0.93,-0.53)	3.19261e-12
513	cg22444720	chr6	126240413	NCOA7	Promoter	Open Sea	No	1017	68	949	7.799	-0.6	(-0.81,-0.39)	1.47187e-08	-0.577926	(-0.79,-0.37)	7.41591e-08	-0.516035	(-0.70,-0.34)	2.10752e-08
514	cg08116711	chr7	101596217	CUX1	Intron	Open Sea	Yes	1014	68	946	5.304	-0.68	(-0.91,-0.45)	1.49404e-08	-0.666646	(-0.90,-0.43)	4.41673e-08	-0.596657	(-0.79,-0.40)	2.18169e-09
515	cg20492868	chr1	42202047	HIVEP3	Intron	Open Sea	Yes	1016	67	949	5.098	0.56	(0.37,0.75)	1.51853e-08	0.575377	(0.38,0.77)	6.26902e-09	0.559728	(0.42,0.70)	2.65303e-14
516	cg03649855	chr6	45576387	Intergenic	Intergenic	Open Sea	Yes	1017	68	949	9.006	-0.66	(-0.88,-0.43)	1.57163e-08	-0.602654	(-0.83,-0.37)	3.03618e-07	-0.497553	(-0.68,-0.32)	7.63119e-08
517	cg23369364	chr2	238406477	MLPH	Intron	Open Sea	No	1013	68	945	4.355	-0.71	(-0.95,-0.47)	1.57869e-08	-0.713859	(-0.96,-0.47)	2.07242e-08	-0.757893	(-0.98,-0.53)	6.06942e-11
518	cg16534399	chr16	82226583	Intergenic	Intergenic	Open Sea	Yes	1011	68	943	5.682	-0.54	(-0.73,-0.36)	1.5918e-08	-0.550809	(-0.74,-0.36)	1.28528e-08	-0.40486	(-0.56,-0.25)	1.5034e-07
519	cg13960999	chr13	73823512	Intergenic	Intergenic	Open Sea	Yes	1015	68	947	9.503	0.53	(0.34,0.71)	1.59582e-08	0.497405	(0.32,0.68)	1.03642e-07	0.380634	(0.26,0.50)	1.12356e-09
520	cg03471346	chr1	179112076	ABL2	Exon	Open Sea	No	1018	68	950	7.336	-0.62	(-0.84,-0.41)	1.60845e-08	-0.612042	(-0.83,-0.39)	4.85478e-08	-0.403578	(-0.57,-0.24)	2.99288e-06
521	cg18496543	chr3	87016673	VGLL3	Intron	Open Sea	Yes	1013	68	945	5.09	-0.67	(-0.9,-0.44)	1.61028e-08	-0.693269	(-0.93,-0.46)	6.30707e-09	-0.659604	(-0.86,-0.46)	3.7358e-10
522	cg01792616	chr16	4289561	SRL	Intron	Open Sea	Yes	1014	68	946	7.168	0.6	(0.39,0.81)	1.62991e-08	0.586594	(0.38,0.79)	3.86197e-08	0.41471	(0.24,0.59)	3.82206e-06
523	cg14982472	chr21	43619650	ABCG1	Promoter	Open Sea	Yes	1015	68	947	10.052	-0.58	(-0.77,-0.38)	1.64117e-08	-0.537807	(-0.74,-0.34)	1.83931e-07	-0.409871	(-0.57,-0.25)	6.08046e-07
524	cg16162590	chr5	159360801	ADRA1B	Intron	Open Sea	Yes	1016	66	950	4.301	0.71	(0.46,0.95)	1.73211e-08	0.710596	(0.47,0.96)	1.5521e-08	0.660558	(0.44,0.88)	2.56675e-09
525	cg21328082	chr6	41254470	TREM1	Promoter	Open Sea	No	1015	68	947	8.185	-0.59	(-0.8,-0.39)	1.76459e-08	-0.556543	(-0.76,-0.35)	1.78867e-07	-0.518641	(-0.69,-0.35)	3.16452e-09
526	cg12791065	chr15	101419268	ALDH1A3	Promoter	Island	No	1008	68	940	7.6	0.68	(0.44,0.91)	1.79798e-08	0.661568	(0.42,0.90)	8.26183e-08	0.624403	(0.42,0.83)	3.63833e-09
527	cg17344091	chr6	28885443	TRIM27	Intron	Open Sea	Yes	1017	68	949	9.705	-0.65	(-0.88,-0.43)	1.81048e-08	-0.627865	(-0.86,-0.40)	8.94639e-08	-0.612635	(-0.83,-0.40)	2.01846e-08
528	cg08305378	chr8	118953375	EXT1	Intron	Open Sea	Yes	1008	68	940	4.694	0.64	(0.42,0.85)	1.8408e-08	0.616169	(0.39,0.84)	6.82098e-08	0.464478	(0.29,0.63)	1.01271e-07
529	cg24863152	chr6	151134875	PLEKHG1	Intron	Open Sea	Yes	1015	68	947	3.659	0.65	(0.42,0.88)	1.89274e-08	0.659412	(0.44,0.88)	4.87729e-09	0.555145	(0.37,0.74)	4.16731e-09
530	cg26627956	chr2	202004765	CFLAR	Promoter	Open Sea	No	1017	68	949	3.917	0.64	(0.42,0.87)	1.90666e-08	0.680003	(0.46,0.90)	2.34389e-09	0.565458	(0.36,0.77)	1.08845e-07
531	cg12442871	chr11	113500944	Intergenic	Intergenic	Open Sea	Yes	1014	67	947	3.953	0.69	(0.45,0.93)	1.91824e-08	0.704893	(0.47,0.94)	7.14271e-09	0.460159	(0.26,0.66)	6.26105e-06
532	cg04427816	chr3	8379800	LMCD1-AS1	Intron	Open Sea	Yes	1017	68	949	12.265	0.56	(0.37,0.75)	1.92354e-08	0.557423	(0.36,0.75)	3.74764e-08	0.453452	(0.28,0.63)	2.71099e-07
533	cg00031779	chr18	56296242	ALPK2	Promoter	Open Sea	Yes	1010	68	942	7.052	0.49	(0.32,0.65)	1.97555e-08	0.488956	(0.32,0.66)	2.59799e-08	0.374615	(0.24,0.51)	1.15793e-07
534	cg08548498	chr20	43883545	SLPI	Promoter	Open Sea	No	1017	68	949	7.803	-0.58	(-0.78,-0.38)	1.99913e-08	-0.572265	(-0.78,-0.37)	4.70032e-08	-0.491636	(-0.67,-0.32)	4.64045e-08
535	cg00024516	chr4	123506193	Intergenic	Intergenic	Open Sea	Yes	1009	68	941	6.581	-0.67	(-0.9,-0.44)	2.00942e-08	-0.671196	(-0.91,-0.44)	2.79371e-08	-0.547365	(-0.75,-0.34)	2.65632e-07
536	cg17548735	chr6	41020968	APOBEC2	Promoter	Open Sea	Yes	1019	68	951	10.503	0.59	(0.38,0.79)	2.03024e-08	0.54662	(0.34,0.75)	2.22256e-07	0.412948	(0.24,0.58)	2.22894e-06
537	cg01700683	chr15	63510941	RAB8B	Intron	Open Sea	Yes	1012	68	944	5.635	-0.66	(-0.89,-0.43)	2.05567e-08	-0.648346	(-0.88,-0.42)	5.60765e-08	-0.53027	(-0.73,-0.33)	2.10618e-07
538	cg05576245	chr7	138719783	ZC3HAV1L	Intron	Shore	No	1016	66	950	3.608	0.65	(0.43,0.88)	2.09802e-08	0.624695	(0.40,0.85)	9.72729e-08	0.622654	(0.41,0.84)	1.44169e-08
539	cg23493497	chr11	131992672	NTM	Intron	Open Sea	Yes	1018	68	950	7.968	0.62	(0.4,0.83)	2.10873e-08	0.571721	(0.36,0.79)	1.9117e-07	0.40846	(0.23,0.58)	5.17759e-06
540	cg13523819	chr3	69915448	MITF	Promoter	Open Sea	No	1017	67	950	8.21	0.61	(0.4,0.82)	2.11479e-08	0.575543	(0.36,0.79)	1.60417e-07	0.432793	(0.28,0.59)	6.91139e-08
541	cg18767057	chr17	76175610	TK1	Intron	Open Sea	Yes	1014	68	946	4.816	-0.66	(-0.88,-0.43)	2.13305e-08	-0.66587	(-0.90,-0.43)	2.50506e-08	-0.598196	(-0.77,-0.43)	2.02606e-11
542	cg24867247	chr13	46964255	KIAA0226L	Promoter	Shelf	No	1013	68	945	5.868	0.63	(0.41,0.85)	2.15674e-08	0.647499	(0.43,0.87)	1.31127e-08	0.530792	(0.33,0.73)	2.18477e-07
543	cg03691720	chr13	29318665	Intergenic	Intergenic	Open Sea	Yes	1016	68	948	6.594	-0.69	(-0.93,-0.45)	2.16332e-08	-0.666767	(-0.91,-0.42)	8.39952e-08	-0.628448	(-0.85,-0.41)	2.21689e-08
544	cg20146489	chr1	169847976	SCYL3	Intron	Open Sea	Yes	1014	68	946	5.276	0.58	(0.38,0.78)	2.17002e-08	0.617286	(0.42,0.81)	1.06736e-09	0.492501	(0.31,0.67)	1.16731e-07
545	cg17484944	chr8	122736416	Intergenic	Intergenic	Open Sea	Yes	1018	68	950	8.844	-0.69	(-0.92,-0.45)	2.20546e-08	-0.678403	(-0.92,-0.44)	5.61417e-08	-0.606024	(-0.82,-0.39)	5.68722e-08
546	cg00289053	chr6	56995421	ZNF451	Intron	Open Sea	Yes	1013	68	945	9.715	0.47	(0.3,0.63)	2.20581e-08	0.479213	(0.32,0.64)	1.30016e-08	0.327277	(0.19,0.47)	4.00158e-06
547	cg21913159	chr12	57588170	LRP1	Exon	Open Sea	No	1015	68	947	5.607	0.53	(0.35,0.72)	2.21454e-08	0.537779	(0.35,0.73)	2.36134e-08	0.604373	(0.43,0.78)	1.30279e-11
548	cg03339956	chr10	114818234	TCF7L2	Intron	Open Sea	Yes	1010	68	942	5.388	0.56	(0.36,0.75)	2.22418e-08	0.568081	(0.37,0.77)	2.40543e-08	0.453032	(0.30,0.61)	1.22923e-08
549	cg02136961	chr12	2428671	CACNA1C	Intron	Open Sea	Yes	1014	67	947	4.108	0.66	(0.43,0.89)	2.22613e-08	0.651154	(0.42,0.88)	3.94493e-08	0.547444	(0.34,0.75)	1.52663e-07
550	cg21565960	chr11	61793284	Intergenic	Intergenic	Open Sea	Yes	1008	68	940	6.808	-0.52	(-0.7,-0.34)	2.25588e-08	-0.501012	(-0.68,-0.32)	9.05235e-08	-0.368408	(-0.51,-0.23)	3.17299e-07
551	cg12857074	chr1	200975161	KIF21B	Intron	Open Sea	No	1016	67	949	3.57	0.69	(0.45,0.93)	2.29226e-08	0.69009	(0.46,0.92)	7.53937e-09	0.570538	(0.37,0.77)	2.25932e-08
552	cg10504066	chr15	101418966	ALDH1A3	Promoter	Shore	No	1016	68	948	6.072	0.66	(0.43,0.89)	2.2933e-08	0.644094	(0.41,0.88)	8.61569e-08	0.588797	(0.38,0.80)	5.27438e-08
553	cg19466563	chr4	88450505	SPARCL1	5' UTR	Open Sea	No	992	68	924	6.578	0.47	(0.31,0.64)	2.29459e-08	0.477466	(0.31,0.64)	2.90499e-08	0.318374	(0.19,0.45)	1.53468e-06
554	cg18606630	chr14	75400791	Intergenic	Intergenic	Open Sea	Yes	1017	66	951	4.611	0.63	(0.41,0.86)	2.31328e-08	0.653015	(0.43,0.88)	1.38585e-08	0.457999	(0.27,0.65)	3.13241e-06
555	cg14105536	chr6	47666328	GPR115	Promoter	Open Sea	No	1010	68	942	5.389	-0.57	(-0.77,-0.37)	2.32143e-08	-0.589367	(-0.79,-0.39)	1.06657e-08	-0.411003	(-0.57,-0.25)	3.59643e-07
556	cg21846461	chr2	26837951	CIB4	Intron	Open Sea	Yes	1015	67	948	6.186	0.64	(0.42,0.87)	2.32853e-08	0.587747	(0.36,0.81)	3.23266e-07	0.452994	(0.30,0.61)	2.1759e-08
557	cg13342710	chr3	123407569	MYLK-AS2	Promoter	Open Sea	Yes	1017	67	950	8.842	-0.63	(-0.85,-0.41)	2.341e-08	-0.599215	(-0.82,-0.38)	1.50257e-07	-0.626823	(-0.82,-0.43)	6.88079e-10
558	cg03242666	chr17	15168569	PMP22	Exon	Shelf	No	1011	68	943	8.374	0.53	(0.34,0.71)	2.40284e-08	0.559643	(0.37,0.75)	4.76157e-09	0.344158	(0.19,0.50)	8.55109e-06
559	cg20706778	chr2	75798121	Intergenic	Intergenic	Open Sea	Yes	983	68	915	5.349	0.46	(0.3,0.61)	2.40558e-08	0.463698	(0.30,0.62)	2.04084e-08	0.339478	(0.21,0.47)	1.8169e-07
560	cg13515064	chr13	113611439	Intergenic	Intergenic	Open Sea	Yes	1002	67	935	6.185	0.54	(0.35,0.73)	2.43009e-08	0.557694	(0.37,0.75)	7.6175e-09	0.386338	(0.24,0.53)	2.90706e-07
561	cg26289291	chr13	30028228	MTUS2	Intron	Open Sea	Yes	1012	68	944	4.424	-0.65	(-0.88,-0.42)	2.46318e-08	-0.637976	(-0.87,-0.41)	8.09285e-08	-0.544431	(-0.73,-0.36)	1.36055e-08
562	cg14538785	chr9	112112129	Intergenic	Intergenic	Open Sea	Yes	1018	67	951	9.122	-0.65	(-0.88,-0.43)	2.48379e-08	-0.658066	(-0.89,-0.43)	3.8625e-08	-0.566453	(-0.77,-0.36)	5.96268e-08
563	cg07804470	chr13	99201495	STK24	Intron	Open Sea	Yes	1018	68	950	8.089	-0.67	(-0.9,-0.44)	2.53291e-08	-0.685981	(-0.92,-0.45)	1.70124e-08	-0.656379	(-0.84,-0.48)	1.34741e-12
564	cg18880946	chr13	94422695	GPC6	Intron	Open Sea	Yes	1018	68	950	6.255	0.7	(0.45,0.94)	2.55132e-08	0.758394	(0.51,1.01)	2.26282e-09	0.672721	(0.46,0.89)	1.13355e-09
565	cg21609804	chr11	63678192	RCOR2	TTS	Shore	No	1005	68	937	8.709	0.51	(0.33,0.68)	2.5728e-08	0.507017	(0.33,0.69)	3.87222e-08	0.416971	(0.26,0.57)	2.21869e-07
566	cg10806811	chr14	25451657	STXBP6	Intron	Open Sea	Yes	1014	68	946	4.623	-0.64	(-0.87,-0.42)	2.58625e-08	-0.644879	(-0.87,-0.42)	2.15408e-08	-0.497973	(-0.68,-0.31)	2.06901e-07
567	cg05294112	chr13	112617068	Intergenic	Intergenic	Open Sea	No	1009	68	941	6.908	-0.53	(-0.71,-0.34)	2.59334e-08	-0.502513	(-0.69,-0.31)	2.09153e-07	-0.417977	(-0.58,-0.26)	3.68219e-07
568	cg13442388	chr2	239699163	Intergenic	Intergenic	Open Sea	No	1017	68	949	10.863	0.49	(0.32,0.66)	2.61424e-08	0.451186	(0.28,0.62)	3.9548e-07	0.341034	(0.21,0.47)	2.10039e-07
569	cg03487430	chr9	35616243	CD72	Exon	Shore	No	1015	67	948	3.619	0.62	(0.41,0.84)	2.6269e-08	0.618544	(0.40,0.84)	3.15044e-08	0.509283	(0.32,0.69)	8.56701e-08
570	cg15520052	chr7	69808285	AUTS2	Intron	Open Sea	Yes	1009	65	944	5.423	0.62	(0.4,0.83)	2.64611e-08	0.595556	(0.38,0.81)	9.84869e-08	0.625762	(0.44,0.81)	4.08808e-11
571	cg06981033	chr16	85622204	Intergenic	Intergenic	Open Sea	Yes	1016	67	949	5.561	0.55	(0.35,0.74)	2.67848e-08	0.587059	(0.40,0.78)	2.40063e-09	0.443451	(0.28,0.61)	1.90996e-07
572	cg08532862	chr5	171997456	Intergenic	Intergenic	Open Sea	Yes	1006	68	938	7.632	0.56	(0.36,0.75)	2.68912e-08	0.550633	(0.35,0.75)	5.31668e-08	0.432776	(0.27,0.59)	1.20295e-07
573	cg22065124	chr13	73649954	KLF5	Exon	Open Sea	No	1009	68	941	8.497	0.6	(0.39,0.82)	2.73564e-08	0.618826	(0.40,0.84)	2.67382e-08	0.451384	(0.26,0.64)	2.71139e-06
574	cg18937934	chr13	32634614	FRY	Intron	Open Sea	Yes	990	68	922	6.806	0.44	(0.28,0.59)	2.76597e-08	0.434869	(0.28,0.59)	5.35726e-08	0.250802	(0.13,0.37)	4.05717e-05
575	cg09378756	chr14	24569542	PCK2	3' UTR	Open Sea	No	1012	67	945	4.995	-0.62	(-0.83,-0.4)	2.78075e-08	-0.606865	(-0.82,-0.39)	5.67884e-08	-0.581665	(-0.78,-0.39)	6.39013e-09
576	cg10902850	chr3	106447443	Intergenic	Intergenic	Open Sea	Yes	1015	68	947	9.858	-0.68	(-0.91,-0.44)	2.79418e-08	-0.657409	(-0.90,-0.42)	1.07964e-07	-0.582129	(-0.78,-0.38)	1.9085e-08
577	cg06894710	chr10	78142661	C10orf11	Intron	Open Sea	Yes	1010	68	942	5.948	-0.57	(-0.78,-0.37)	2.86865e-08	-0.543131	(-0.75,-0.34)	1.80654e-07	-0.359044	(-0.52,-0.20)	1.65684e-05
578	cg07941108	chr14	90741813	Intergenic	Intergenic	Open Sea	Yes	1014	67	947	5.264	-0.58	(-0.78,-0.37)	2.89287e-08	-0.592937	(-0.80,-0.39)	1.44459e-08	-0.542551	(-0.71,-0.38)	2.35092e-10
579	cg02052536	chr7	107587364	LAMB1	Intron	Open Sea	Yes	1009	67	942	6.257	-0.65	(-0.88,-0.42)	2.89652e-08	-0.630299	(-0.86,-0.40)	1.23837e-07	-0.498198	(-0.69,-0.31)	2.03664e-07
580	cg16251016	chr19	11643099	Intergenic	Intergenic	Shelf	No	1015	68	947	7.461	-0.64	(-0.87,-0.42)	2.94674e-08	-0.617116	(-0.85,-0.39)	1.493e-07	-0.538991	(-0.72,-0.36)	6.08554e-09
581	cg23772122	chr11	26355627	ANO3	Intron	Shore	Yes	1014	67	947	4.584	-0.65	(-0.87,-0.42)	3.00261e-08	-0.657869	(-0.89,-0.43)	2.62192e-08	-0.516028	(-0.71,-0.32)	1.68896e-07
582	cg04399632	chr16	11837546	TXNDC11	Promoter	Shore	No	1014	67	947	6.457	-0.63	(-0.85,-0.41)	3.0359e-08	-0.598605	(-0.82,-0.37)	2.27474e-07	-0.596669	(-0.80,-0.39)	2.01474e-08
583	cg26818573	chr2	46717838	Intergenic	Intergenic	Open Sea	Yes	1013	68	945	8.129	0.58	(0.37,0.78)	3.05511e-08	0.55698	(0.35,0.76)	1.22541e-07	0.377268	(0.22,0.54)	4.76105e-06
584	cg26575057	chr6	170606505	FAM120B	Intron	Shore	Yes	1017	68	949	4.014	0.59	(0.38,0.8)	3.138e-08	0.601305	(0.39,0.81)	1.99067e-08	0.450801	(0.25,0.65)	9.27337e-06
585	cg20995564	chr2	145172034	ZEB2	Intron	Open Sea	Yes	1010	68	942	6.17	-0.56	(-0.76,-0.37)	3.20159e-08	-0.557149	(-0.76,-0.36)	6.57028e-08	-0.449456	(-0.61,-0.29)	9.51625e-08
586	cg13374432	chr15	86192744	AKAP13	Intron	Open Sea	Yes	1003	62	941	9.073	-0.71	(-0.96,-0.46)	3.27051e-08	-0.664568	(-0.92,-0.41)	4.04616e-07	-0.790629	(-1.03,-0.55)	2.98099e-10
587	cg06397161	chr22	39760058	SYNGR1	Promoter	Open Sea	Yes	1017	68	949	5.072	0.55	(0.36,0.74)	3.28355e-08	0.603841	(0.41,0.79)	7.95235e-10	0.534889	(0.40,0.67)	4.8224e-14
588	cg15013177	chr3	1134365	CNTN6	Promoter	Open Sea	Yes	1016	68	948	8.582	0.51	(0.33,0.69)	3.2957e-08	0.521064	(0.34,0.70)	1.15177e-08	0.433816	(0.28,0.59)	3.06927e-08
589	cg08553950	chr20	36012015	SRC	Intron	Shore	No	1017	68	949	5.495	-0.64	(-0.86,-0.41)	3.30103e-08	-0.654403	(-0.88,-0.43)	2.1016e-08	-0.538021	(-0.71,-0.37)	1.47523e-09
590	cg14559879	chr1	178902041	Intergenic	Intergenic	Open Sea	Yes	1013	68	945	7.864	-0.63	(-0.85,-0.41)	3.36951e-08	-0.616637	(-0.84,-0.39)	8.71878e-08	-0.515488	(-0.70,-0.33)	3.47174e-08
591	cg00225196	chr8	37556862	ZNF703	TTS	Shore	No	1012	68	944	4.98	0.66	(0.43,0.89)	3.45436e-08	0.665663	(0.43,0.90)	3.92499e-08	0.582513	(0.37,0.80)	1.10227e-07
592	cg17351439	chr13	93888066	GPC6	Intron	Open Sea	Yes	996	68	928	7.622	0.47	(0.31,0.64)	3.46945e-08	0.490987	(0.32,0.66)	1.57555e-08	0.345434	(0.20,0.49)	3.79356e-06
593	cg02389513	chr10	80224889	Intergenic	Intergenic	Open Sea	Yes	1014	65	949	5.702	0.67	(0.44,0.91)	3.48152e-08	0.720089	(0.48,0.96)	4.32426e-09	0.682973	(0.47,0.90)	9.06096e-10
594	cg11943883	chr12	108792982	Intergenic	Intergenic	Open Sea	Yes	1017	68	949	7.074	-0.69	(-0.93,-0.44)	3.53579e-08	-0.701647	(-0.95,-0.46)	2.20609e-08	-0.659473	(-0.89,-0.43)	1.75604e-08
595	cg25091228	chr5	67586432	PIK3R1	Promoter	Shore	Yes	1015	68	947	10.143	0.57	(0.37,0.78)	3.54339e-08	0.594107	(0.39,0.80)	1.44273e-08	0.55394	(0.37,0.74)	4.30122e-09
596	cg20748073	chr19	41842628	TGFB1	Intron	Open Sea	No	1009	67	942	4.646	-0.61	(-0.82,-0.39)	3.56479e-08	-0.57204	(-0.79,-0.36)	2.06847e-07	-0.537453	(-0.71,-0.37)	1.22388e-09
597	cg24806326	chr17	43207587	PLCD3	Intron	Shore	Yes	1016	68	948	5.937	-0.64	(-0.86,-0.41)	3.63316e-08	-0.656602	(-0.88,-0.43)	1.69335e-08	-0.648203	(-0.83,-0.47)	2.76431e-12
598	cg06613263	chr5	142779551	NR3C1	Exon	Shelf	No	1008	68	940	5.776	-0.54	(-0.73,-0.35)	3.68134e-08	-0.543174	(-0.74,-0.35)	5.83423e-08	-0.35534	(-0.51,-0.20)	8.36918e-06
599	cg08626653	chr7	100082321	NYAP1	Intron	Shore	Yes	1018	68	950	6.615	0.48	(0.31,0.64)	3.69328e-08	0.489445	(0.32,0.66)	9.53336e-09	0.544927	(0.42,0.67)	1.1003e-16
600	cg07474842	chr6	136915087	MAP3K5	Intron	Open Sea	Yes	1017	68	949	7.835	-0.55	(-0.74,-0.35)	3.71425e-08	-0.547774	(-0.74,-0.35)	5.03091e-08	-0.39353	(-0.54,-0.25)	9.40588e-08
601	cg05114606	chr17	21274192	Intergenic	Intergenic	Open Sea	Yes	1005	68	937	3.764	0.6	(0.39,0.81)	3.73553e-08	0.600111	(0.39,0.81)	5.15723e-08	0.449935	(0.29,0.61)	9.49354e-08
602	cg17927847	chr14	84903062	Intergenic	Intergenic	Open Sea	Yes	1019	68	951	5.262	0.54	(0.35,0.74)	3.78002e-08	0.554398	(0.36,0.75)	3.11476e-08	0.438523	(0.27,0.60)	2.6759e-07
603	cg04944853	chr3	139252105	RBP1	Intron	Open Sea	Yes	1011	68	943	9.888	0.62	(0.4,0.84)	3.82611e-08	0.649084	(0.43,0.87)	1.46093e-08	0.5546	(0.34,0.76)	2.67506e-07
604	cg21606956	chr1	184211933	Intergenic	Intergenic	Open Sea	Yes	1019	68	951	5.313	-0.65	(-0.89,-0.42)	3.89396e-08	-0.633108	(-0.87,-0.40)	1.23522e-07	-0.48669	(-0.66,-0.31)	4.86826e-08
605	cg00556627	chr2	201187002	SPATS2L	Intron	Open Sea	Yes	1010	68	942	6.484	-0.67	(-0.91,-0.43)	3.9388e-08	-0.663317	(-0.91,-0.42)	9.29705e-08	-0.523571	(-0.73,-0.32)	5.97943e-07
606	cg14621763	chr9	8856694	PTPRD	Intron	Shore	No	1010	67	943	6.38	0.6	(0.39,0.82)	3.94351e-08	0.594792	(0.38,0.81)	1.02227e-07	0.5035	(0.31,0.70)	4.92394e-07
607	cg04705318	chr14	100138305	HHIPL1	Intron	Shelf	Yes	1017	67	950	3.65	0.66	(0.43,0.9)	4.0119e-08	0.659837	(0.42,0.90)	6.45158e-08	0.574647	(0.37,0.77)	2.3555e-08
608	cg26385126	chr12	124912020	NCOR2	Intron	Shore	No	1016	68	948	4.544	-0.64	(-0.86,-0.41)	4.05503e-08	-0.608224	(-0.84,-0.38)	1.9382e-07	-0.544992	(-0.73,-0.36)	1.12653e-08
609	cg24049621	chr18	56528678	Intergenic	Intergenic	Shore	No	1019	68	951	12.535	0.54	(0.35,0.73)	4.05667e-08	0.546032	(0.35,0.74)	5.40997e-08	0.436707	(0.26,0.61)	1.63024e-06
610	cg24108508	chr1	179016232	FAM20B	Intron	Open Sea	Yes	1008	68	940	3.452	-0.65	(-0.89,-0.42)	4.08894e-08	-0.647703	(-0.88,-0.41)	8.57262e-08	-0.5294	(-0.74,-0.32)	6.25616e-07
611	cg23040782	chr1	6762214	DNAJC11	Promoter	Shore	No	1010	68	942	5.331	-0.63	(-0.86,-0.41)	4.1605e-08	-0.660168	(-0.89,-0.43)	1.52899e-08	-0.668282	(-0.87,-0.47)	8.73792e-11
612	cg11200568	chr7	226539	FAM20C	Intron	Shore	No	1008	68	940	3.672	-0.61	(-0.83,-0.4)	4.16323e-08	-0.581761	(-0.80,-0.37)	1.13352e-07	-0.529452	(-0.71,-0.35)	5.82241e-09
613	cg19970086	chr13	113474412	ATP11A	Intron	Shore	No	1018	67	951	4.932	0.6	(0.38,0.81)	4.18307e-08	0.615514	(0.41,0.82)	7.74058e-09	0.526547	(0.35,0.70)	4.50373e-09
614	cg15290965	chr11	7689016	CYB5R2	Exon	Open Sea	Yes	1016	68	948	7.356	0.49	(0.32,0.67)	4.19278e-08	0.473246	(0.30,0.65)	1.17161e-07	0.420211	(0.30,0.54)	3.91226e-12
615	cg13214309	chr1	2250135	Intergenic	Intergenic	Shore	No	1016	68	948	4.249	0.48	(0.31,0.65)	4.27276e-08	0.452542	(0.28,0.62)	2.62184e-07	0.311917	(0.17,0.45)	1.08652e-05
616	cg25007447	chr12	93521329	LOC643339	Intron	Open Sea	Yes	1016	68	948	9.269	-0.67	(-0.91,-0.43)	4.28283e-08	-0.690271	(-0.93,-0.45)	2.48765e-08	-0.767856	(-0.99,-0.55)	1.02041e-11
617	cg03803086	chr21	34185959	C21orf62	Promoter	Open Sea	No	1009	68	941	5.235	0.68	(0.44,0.92)	4.29202e-08	0.680257	(0.43,0.93)	6.85246e-08	0.669925	(0.45,0.89)	4.85732e-09
618	cg01558110	chr22	50607680	Intergenic	Intergenic	Shore	No	1017	68	949	5.415	0.54	(0.35,0.74)	4.30225e-08	0.546249	(0.35,0.74)	4.58836e-08	0.404082	(0.23,0.58)	7.14835e-06
619	cg23598010	chr12	88601808	Intergenic	Intergenic	Open Sea	Yes	1010	68	942	5.139	-0.69	(-0.93,-0.44)	4.37495e-08	-0.703441	(-0.95,-0.46)	2.99557e-08	-0.603463	(-0.82,-0.39)	6.33876e-08
620	cg23568192	chr10	44289379	Intergenic	Intergenic	Open Sea	Yes	1004	68	936	6.443	-0.58	(-0.79,-0.37)	4.3903e-08	-0.557079	(-0.77,-0.35)	2.33602e-07	-0.504349	(-0.68,-0.33)	1.55579e-08
621	cg24116380	chr5	114791123	Intergenic	Intergenic	Open Sea	Yes	1016	67	949	8.65	-0.68	(-0.93,-0.44)	4.39595e-08	-0.651703	(-0.90,-0.40)	3.28306e-07	-0.707409	(-0.94,-0.48)	2.83688e-09
622	cg03340667	chr5	150464284	TNIP1	Intron	Shelf	No	1017	68	949	5.908	-0.68	(-0.92,-0.44)	4.39742e-08	-0.661632	(-0.91,-0.42)	1.31716e-07	-0.531545	(-0.73,-0.33)	1.65932e-07
623	cg02630477	chr1	40388222	Intergenic	Intergenic	Open Sea	No	1009	68	941	4.596	0.56	(0.36,0.77)	4.42042e-08	0.569749	(0.37,0.77)	5.99862e-08	0.443098	(0.26,0.63)	2.28666e-06
624	cg13021857	chr8	131740090	Intergenic	Intergenic	Open Sea	Yes	1014	68	946	5.495	-0.63	(-0.85,-0.41)	4.42964e-08	-0.642725	(-0.87,-0.42)	3.08089e-08	-0.385234	(-0.56,-0.21)	1.28949e-05
625	cg18076430	chr20	40325862	Intergenic	Intergenic	Shelf	No	1011	68	943	7.153	-0.61	(-0.83,-0.39)	4.44381e-08	-0.607516	(-0.83,-0.39)	6.40377e-08	-0.527316	(-0.72,-0.34)	7.65534e-08
626	cg13471188	chr2	20638398	Intergenic	Intergenic	Open Sea	Yes	1012	68	944	8.898	-0.65	(-0.89,-0.42)	4.44775e-08	-0.646202	(-0.88,-0.41)	1.21738e-07	-0.610127	(-0.82,-0.40)	7.99257e-09
627	cg11814087	chr5	32391134	ZFR	Intron	Open Sea	Yes	1014	68	946	7.45	-0.49	(-0.67,-0.32)	4.493e-08	-0.477648	(-0.66,-0.30)	1.91501e-07	-0.331927	(-0.47,-0.20)	1.38797e-06
628	cg07298299	chr11	45943236	GYLTL1B	Promoter	Shore	No	1012	68	944	4.9	0.5	(0.32,0.67)	4.49733e-08	0.501221	(0.32,0.68)	5.02373e-08	0.361381	(0.22,0.50)	4.21863e-07
629	cg23534245	chr20	6751434	BMP2	Intron	Shore	No	1015	68	947	3.808	0.58	(0.37,0.78)	4.50088e-08	0.602236	(0.39,0.81)	1.75875e-08	0.4953	(0.32,0.67)	6.09388e-08
630	cg00328720	chr8	28562889	EXTL3	Intron	Shelf	Yes	1005	68	937	3.973	-0.53	(-0.72,-0.34)	4.54551e-08	-0.542591	(-0.74,-0.35)	4.10371e-08	-0.366738	(-0.53,-0.21)	6.36976e-06
631	cg10256477	chr12	49934028	KCNH3	Intron	Shore	No	1018	68	950	4.543	0.59	(0.38,0.79)	4.65593e-08	0.596538	(0.39,0.81)	2.91595e-08	0.48335	(0.30,0.67)	2.6736e-07
632	cg09716921	chr3	66519997	LRIG1	Intron	Open Sea	Yes	1004	68	936	5.1	-0.55	(-0.74,-0.35)	4.70141e-08	-0.570225	(-0.77,-0.37)	2.1505e-08	-0.333499	(-0.49,-0.17)	3.97518e-05
633	cg14350969	chr6	154876351	Intergenic	Intergenic	Open Sea	Yes	1001	68	933	7.575	0.51	(0.33,0.7)	4.73769e-08	0.519579	(0.33,0.71)	5.81857e-08	0.476567	(0.31,0.64)	1.33075e-08
634	cg16279861	chr11	128531311	Intergenic	Intergenic	Open Sea	Yes	1011	68	943	5.717	-0.54	(-0.74,-0.35)	4.74331e-08	-0.534514	(-0.73,-0.34)	1.04566e-07	-0.385677	(-0.54,-0.23)	6.88686e-07
635	cg05043716	chr8	25166342	DOCK5	Exon	Open Sea	Yes	1011	68	943	4.122	-0.67	(-0.91,-0.43)	4.74406e-08	-0.626512	(-0.87,-0.38)	4.29122e-07	-0.544927	(-0.74,-0.35)	4.18011e-08
636	cg14547240	chr4	15428749	C1QTNF7	Promoter	Open Sea	No	1005	68	937	4.219	-0.69	(-0.93,-0.44)	4.76503e-08	-0.71963	(-0.97,-0.47)	1.78055e-08	-0.733047	(-0.96,-0.51)	2.12596e-10
637	cg07120031	chr2	102976267	IL18R1	Intron	Shelf	No	1012	68	944	4.741	-0.59	(-0.8,-0.38)	4.81983e-08	-0.559672	(-0.77,-0.35)	3.37261e-07	-0.378819	(-0.55,-0.21)	1.18936e-05
638	cg01307684	chr4	80886142	ANTXR2	Intron	Island	Yes	1017	68	949	4.875	0.64	(0.41,0.87)	4.84443e-08	0.662557	(0.43,0.90)	3.04487e-08	0.673653	(0.46,0.89)	1.41701e-09
639	cg23445003	chr7	101535820	CUX1	Intron	Open Sea	Yes	1016	68	948	8.447	-0.65	(-0.88,-0.42)	4.85148e-08	-0.6527	(-0.89,-0.42)	6.65309e-08	-0.545039	(-0.75,-0.34)	2.79164e-07
640	cg03925072	chr8	37468472	Intergenic	Intergenic	Open Sea	Yes	1019	68	951	6.375	0.59	(0.38,0.8)	4.88531e-08	0.598496	(0.39,0.81)	3.63594e-08	0.53672	(0.37,0.71)	1.01616e-09
641	cg18912530	chr7	17736249	Intergenic	Intergenic	Open Sea	Yes	1014	68	946	7.376	-0.64	(-0.87,-0.41)	4.92947e-08	-0.58631	(-0.82,-0.36)	7.61027e-07	-0.499432	(-0.70,-0.30)	8.67463e-07
642	cg18788725	chr19	45512121	RELB	Intron	Shelf	No	1017	68	949	5.05	0.66	(0.42,0.89)	4.94007e-08	0.659147	(0.43,0.89)	2.78909e-08	0.662764	(0.46,0.87)	2.14796e-10
643	cg06380401	chr3	30349907	Intergenic	Intergenic	Open Sea	Yes	1013	68	945	9.927	-0.62	(-0.84,-0.4)	4.95278e-08	-0.576222	(-0.80,-0.35)	4.86698e-07	-0.445191	(-0.61,-0.28)	2.95764e-07
644	cg18183642	chr1	44497693	SLC6A9	Promoter	Shore	No	995	68	927	5.641	0.51	(0.33,0.69)	4.99515e-08	0.508799	(0.32,0.69)	7.66867e-08	0.36675	(0.23,0.50)	1.20113e-07
645	cg01799818	chr17	594734	VPS53	Intron	Open Sea	Yes	1008	68	940	5.369	-0.55	(-0.75,-0.36)	4.99527e-08	-0.543468	(-0.74,-0.34)	1.03011e-07	-0.369591	(-0.53,-0.21)	8.36297e-06
646	cg05487895	chr5	139080951	Intergenic	Intergenic	Shore	No	1015	68	947	4.187	0.54	(0.35,0.73)	5.04392e-08	0.563552	(0.37,0.76)	2.14003e-08	0.441822	(0.29,0.59)	1.60042e-08
647	cg10462187	chr10	124067401	BTBD16	Intron	Open Sea	Yes	1016	66	950	9.071	-0.67	(-0.91,-0.43)	5.09298e-08	-0.680458	(-0.92,-0.44)	5.97746e-08	-0.655864	(-0.87,-0.44)	4.27785e-09
648	cg26328687	chr11	96076793	MAML2	Promoter	Open Sea	No	1018	68	950	5.502	-0.65	(-0.88,-0.42)	5.16307e-08	-0.639901	(-0.88,-0.40)	1.41328e-07	-0.625605	(-0.83,-0.42)	1.35142e-09
649	cg17027138	chr5	55529227	ANKRD55	Promoter	Open Sea	No	1006	66	940	5.411	0.52	(0.33,0.71)	5.16814e-08	0.533859	(0.34,0.72)	3.89375e-08	0.438782	(0.28,0.59)	3.35655e-08
650	cg16660494	chr5	57073211	Intergenic	Intergenic	Open Sea	Yes	1017	68	949	8.792	0.63	(0.4,0.85)	5.18768e-08	0.591588	(0.36,0.82)	4.6095e-07	0.540045	(0.34,0.74)	2.04303e-07
651	cg02998129	chr17	42344233	SLC4A1	Intron	Open Sea	Yes	1016	68	948	3.938	0.6	(0.38,0.81)	5.19299e-08	0.590801	(0.38,0.81)	8.74855e-08	0.471949	(0.28,0.66)	1.41693e-06
652	cg04045544	chr16	27298090	FLJ21408	Intron	Open Sea	Yes	1005	64	941	9.087	-0.59	(-0.79,-0.38)	5.21849e-08	-0.586255	(-0.80,-0.37)	8.34787e-08	-0.590166	(-0.78,-0.40)	2.20993e-09
653	cg21584862	chr6	15133182	Intergenic	Intergenic	Open Sea	Yes	1012	68	944	6.505	-0.58	(-0.79,-0.37)	5.2264e-08	-0.550381	(-0.76,-0.34)	3.06579e-07	-0.414959	(-0.58,-0.25)	8.47653e-07
654	cg14576319	chr3	171175712	TNIK	Intron	Shelf	No	1014	68	946	6.795	0.6	(0.38,0.81)	5.25737e-08	0.576331	(0.36,0.79)	2.04018e-07	0.361246	(0.20,0.52)	8.26562e-06
655	cg24938761	chr19	2091405	MOB3A	Intron	Shelf	No	1015	68	947	6.199	-0.54	(-0.73,-0.35)	5.28313e-08	-0.52476	(-0.72,-0.33)	1.85468e-07	-0.52878	(-0.69,-0.36)	5.26363e-10
656	cg11461875	chr4	1768567	Intergenic	Intergenic	Island	Yes	1015	68	947	5.364	0.58	(0.38,0.79)	5.34944e-08	0.602501	(0.39,0.81)	1.63113e-08	0.487486	(0.31,0.66)	3.83869e-08
657	cg03827720	chr12	18843723	PLCZ1	Intron	Open Sea	Yes	1013	67	946	3.02	-0.59	(-0.8,-0.38)	5.53502e-08	-0.597228	(-0.81,-0.38)	6.72342e-08	-0.324179	(-0.49,-0.16)	0.000160793
658	cg02217713	chr7	643154	PRKAR1B	Intron	Shore	No	996	68	928	3.125	-0.55	(-0.75,-0.35)	5.69491e-08	-0.544862	(-0.75,-0.34)	1.2011e-07	-0.475734	(-0.64,-0.31)	2.59026e-08
659	cg11004890	chr20	3218499	SLC4A11	Promoter	Shore	No	1014	68	946	5.757	0.51	(0.33,0.7)	5.87882e-08	0.534938	(0.35,0.72)	2.01357e-08	0.365763	(0.21,0.52)	3.71982e-06
660	cg07339138	chr3	42820273	Intergenic	Intergenic	Open Sea	No	1013	66	947	6.755	-0.57	(-0.78,-0.37)	5.9932e-08	-0.579982	(-0.79,-0.37)	4.71247e-08	-0.521385	(-0.69,-0.36)	6.61305e-10
661	cg23716141	chr17	75360476	SEPT9	Intron	Open Sea	Yes	1017	68	949	3.512	-0.66	(-0.9,-0.42)	6.01382e-08	-0.627119	(-0.87,-0.39)	3.49366e-07	-0.588348	(-0.80,-0.38)	5.09946e-08
662	cg19190699	chr15	101514155	LRRK1	Exon	Island	No	1010	68	942	4.673	0.64	(0.41,0.87)	6.05154e-08	0.689825	(0.46,0.92)	1.00495e-08	0.61118	(0.42,0.80)	8.68952e-10
663	cg24543939	chr5	53952506	Intergenic	Intergenic	Open Sea	Yes	1015	68	947	8.149	-0.63	(-0.86,-0.4)	6.05852e-08	-0.639138	(-0.87,-0.41)	6.05104e-08	-0.710775	(-0.90,-0.52)	2.54456e-13
664	cg25443836	chr5	137419609	WNT8A	Promoter	Open Sea	Yes	1016	66	950	4.245	0.6	(0.38,0.81)	6.05865e-08	0.629337	(0.42,0.84)	6.94409e-09	0.513321	(0.33,0.69)	2.23638e-08
665	cg20752683	chr3	29218207	Intergenic	Intergenic	Open Sea	Yes	1014	68	946	9.56	0.47	(0.3,0.64)	6.05925e-08	0.482003	(0.31,0.65)	4.73648e-08	0.362186	(0.23,0.49)	1.02799e-07
666	cg16533146	chr12	27901071	MRPS35	Intron	Open Sea	Yes	1018	67	951	7.27	-0.62	(-0.84,-0.4)	6.11437e-08	-0.604497	(-0.83,-0.38)	2.29456e-07	-0.506332	(-0.70,-0.32)	1.78196e-07
667	cg08324925	chr5	131409158	CSF2	Promoter	Open Sea	Yes	1013	67	946	3.67	0.67	(0.43,0.92)	6.14058e-08	0.683502	(0.44,0.92)	3.48939e-08	0.56463	(0.36,0.77)	6.51001e-08
668	cg22228737	chr4	92048255	CCSER1	Intron	Open Sea	Yes	1008	65	943	10.319	0.48	(0.31,0.66)	6.18197e-08	0.505392	(0.33,0.68)	3.2007e-08	0.382764	(0.22,0.54)	3.55332e-06
669	cg01649611	chr2	43521065	THADA	Intron	Open Sea	Yes	1019	68	951	9.51	-0.62	(-0.84,-0.4)	6.18949e-08	-0.608797	(-0.84,-0.38)	1.75828e-07	-0.513638	(-0.72,-0.31)	7.04847e-07
670	cg16651768	chr1	222340713	Intergenic	Intergenic	Open Sea	Yes	1011	68	943	4.737	-0.6	(-0.81,-0.38)	6.33113e-08	-0.599297	(-0.82,-0.38)	8.74992e-08	-0.43909	(-0.61,-0.27)	5.0977e-07
671	cg09867084	chr11	63912366	MACROD1	Intron	Open Sea	No	1011	67	944	4.608	0.6	(0.38,0.81)	6.34107e-08	0.633255	(0.42,0.85)	6.18511e-09	0.48819	(0.31,0.67)	7.74777e-08
672	cg25507845	chr5	149635693	CAMK2A	Intron	Open Sea	Yes	1017	67	950	5.359	0.6	(0.39,0.82)	6.3871e-08	0.603843	(0.38,0.83)	1.08149e-07	0.537218	(0.36,0.71)	2.84007e-09
673	cg09362047	chr17	70389967	Intergenic	Intergenic	Open Sea	Yes	1014	68	946	5.947	-0.63	(-0.86,-0.4)	6.42146e-08	-0.596851	(-0.83,-0.37)	4.20227e-07	-0.50518	(-0.69,-0.32)	6.6363e-08
674	cg24954967	chr3	46130857	Intergenic	Intergenic	Open Sea	Yes	1006	68	938	5.638	-0.63	(-0.86,-0.41)	6.45424e-08	-0.623948	(-0.85,-0.39)	1.39028e-07	-0.532068	(-0.74,-0.33)	4.23084e-07
675	cg00920892	chr8	37732223	RAB11FIP1	Exon	Open Sea	No	1014	68	946	6.82	0.58	(0.37,0.78)	6.47535e-08	0.537514	(0.33,0.75)	5.76034e-07	0.30946	(0.16,0.46)	5.25766e-05
676	cg11357013	chr15	73588053	NEO1	Intron	Open Sea	Yes	1005	68	937	5.096	-0.56	(-0.76,-0.36)	6.49686e-08	-0.569775	(-0.77,-0.37)	4.09004e-08	-0.502537	(-0.67,-0.33)	1.06764e-08
677	cg21001412	chr11	68142384	LRP5	Intron	Open Sea	No	1012	67	945	4.225	0.59	(0.38,0.8)	6.52578e-08	0.582248	(0.38,0.79)	4.39201e-08	0.336576	(0.17,0.50)	6.70435e-05
678	cg20889322	chr11	65196621	Intergenic	Intergenic	Open Sea	Yes	1013	66	947	4.844	-0.66	(-0.9,-0.42)	6.54974e-08	-0.669143	(-0.91,-0.43)	7.48691e-08	-0.677404	(-0.89,-0.46)	6.88691e-10
679	cg26877720	chr10	14647529	FAM107B	Intron	Shore	Yes	1018	68	950	11.24	-0.63	(-0.86,-0.41)	6.58897e-08	-0.618525	(-0.85,-0.38)	2.56441e-07	-0.533487	(-0.74,-0.33)	2.83455e-07
680	cg05341539	chr15	86233213	AKAP13	Intron	Open Sea	Yes	1008	67	941	3.837	0.6	(0.38,0.82)	6.60434e-08	0.614664	(0.39,0.83)	5.11234e-08	0.396073	(0.20,0.59)	5.196e-05
681	cg16331674	chr22	28074070	Intergenic	Intergenic	Island	No	1015	68	947	7.844	0.6	(0.39,0.82)	6.618e-08	0.619729	(0.40,0.84)	5.03803e-08	0.498505	(0.30,0.70)	1.48698e-06
682	cg26977759	chr8	37518650	Intergenic	Intergenic	Open Sea	Yes	999	68	931	7.928	0.43	(0.27,0.58)	6.61968e-08	0.407678	(0.25,0.56)	3.47237e-07	0.276942	(0.16,0.40)	4.75644e-06
683	cg22877024	chr5	143021668	Intergenic	Intergenic	Open Sea	Yes	1018	68	950	7.475	0.53	(0.34,0.72)	6.65937e-08	0.52267	(0.33,0.71)	1.07892e-07	0.435465	(0.27,0.60)	1.47051e-07
684	cg24397241	chr3	11227409	HRH1	Intron	Open Sea	Yes	1009	66	943	6.578	-0.58	(-0.79,-0.37)	6.89553e-08	-0.579594	(-0.79,-0.37)	1.18081e-07	-0.589608	(-0.77,-0.41)	1.89844e-10
685	cg09721144	chr10	90282718	RNLS	Intron	Open Sea	Yes	1005	65	940	6.402	0.67	(0.43,0.91)	6.90729e-08	0.662677	(0.42,0.90)	7.89314e-08	0.625416	(0.42,0.83)	2.89045e-09
686	cg04133132	chr14	69118422	Intergenic	Intergenic	Open Sea	Yes	1002	68	934	9.191	0.51	(0.32,0.69)	6.91528e-08	0.502361	(0.32,0.69)	1.52911e-07	0.34123	(0.20,0.48)	1.52607e-06
687	cg04314414	chr1	198883433	MIR181A1HG	Intron	Open Sea	Yes	1007	65	942	4.858	0.67	(0.43,0.91)	7.0477e-08	0.636446	(0.39,0.88)	3.85953e-07	0.585413	(0.39,0.78)	4.52245e-09
688	cg06785060	chr1	42180980	HIVEP3	Intron	Open Sea	Yes	1017	67	950	4.195	0.66	(0.42,0.9)	7.17387e-08	0.670477	(0.43,0.91)	4.61751e-08	0.498016	(0.30,0.70)	1.50198e-06
689	cg19211851	chr2	43555465	THADA	Intron	Open Sea	Yes	1012	68	944	9.536	0.44	(0.28,0.61)	7.4262e-08	0.425407	(0.26,0.59)	3.75785e-07	0.302743	(0.17,0.43)	7.43644e-06
690	cg11934771	chr6	31021795	HCG22	Intron	Open Sea	No	1012	68	944	5.33	0.67	(0.42,0.91)	7.43248e-08	0.692912	(0.45,0.94)	3.5952e-08	0.60915	(0.39,0.83)	9.77336e-08
691	cg07232003	chr10	28971330	BAMBI	Exon	Open Sea	No	1001	68	933	9.342	0.46	(0.29,0.62)	7.43807e-08	0.472745	(0.30,0.64)	4.83722e-08	0.261151	(0.13,0.40)	0.000176401
692	cg10713515	chr10	22603998	Intergenic	Intergenic	Shore	No	1009	68	941	5.993	-0.52	(-0.71,-0.33)	7.50305e-08	-0.488428	(-0.68,-0.30)	5.47947e-07	-0.348168	(-0.51,-0.19)	2.28434e-05
693	cg20643991	chr5	121690135	SNCAIP	Intron	Open Sea	Yes	1018	68	950	6.162	0.54	(0.35,0.74)	7.59874e-08	0.540281	(0.34,0.74)	1.15641e-07	0.425478	(0.26,0.59)	7.33757e-07
694	cg27296937	chr1	218997191	Intergenic	Intergenic	Open Sea	Yes	1015	68	947	6.816	-0.62	(-0.84,-0.39)	7.72852e-08	-0.609279	(-0.84,-0.38)	1.75495e-07	-0.528637	(-0.72,-0.34)	1.01222e-07
695	cg17086773	chr3	112486071	Intergenic	Intergenic	Open Sea	Yes	999	68	931	3.606	-0.62	(-0.84,-0.39)	7.76901e-08	-0.599689	(-0.83,-0.37)	2.54004e-07	-0.511871	(-0.71,-0.31)	7.00508e-07
696	cg21240847	chr9	97895808	FANCC	Intron	Open Sea	Yes	1010	67	943	6.054	0.54	(0.35,0.74)	7.885e-08	0.57041	(0.38,0.76)	7.63709e-09	0.530561	(0.37,0.69)	1.63122e-10
697	cg13551141	chr9	127155186	PSMB7	Intron	Open Sea	Yes	1009	68	941	3.063	-0.54	(-0.74,-0.34)	7.90407e-08	-0.528976	(-0.73,-0.33)	2.10427e-07	-0.394006	(-0.56,-0.22)	6.2517e-06
698	cg26658927	chr22	24577437	SUSD2	Promoter	Open Sea	Yes	1010	68	942	6.976	0.51	(0.33,0.7)	8.01114e-08	0.508958	(0.32,0.70)	1.53462e-07	0.38512	(0.25,0.52)	7.64932e-08
699	cg10088622	chr1	110375880	Intergenic	Intergenic	Open Sea	Yes	1007	66	941	4.55	0.56	(0.36,0.76)	8.07513e-08	0.536066	(0.33,0.74)	3.49699e-07	0.614076	(0.45,0.78)	6.12069e-13
700	cg02463513	chr3	145883488	Intergenic	Intergenic	Open Sea	Yes	1015	68	947	6.465	-0.59	(-0.8,-0.37)	8.10355e-08	-0.591201	(-0.81,-0.38)	9.48726e-08	-0.421977	(-0.56,-0.28)	8.79825e-09
701	cg00909286	chr3	149889134	Intergenic	Intergenic	Open Sea	Yes	1019	68	951	6.136	0.52	(0.33,0.71)	8.11403e-08	0.534916	(0.35,0.72)	2.06632e-08	0.46799	(0.33,0.61)	1.31361e-10
702	cg00058291	chr1	228974132	Intergenic	Intergenic	Open Sea	Yes	1013	68	945	7.264	-0.52	(-0.71,-0.33)	8.13411e-08	-0.499411	(-0.69,-0.31)	4.0861e-07	-0.370746	(-0.52,-0.22)	7.25475e-07
703	cg26426334	chr1	68403249	GNG12-AS1	Intron	Open Sea	Yes	1014	68	946	4.152	0.67	(0.43,0.92)	8.15392e-08	0.677238	(0.43,0.92)	6.71483e-08	0.541983	(0.35,0.73)	3.62958e-08
704	cg05917419	chr5	124013535	ZNF608	Intron	Open Sea	Yes	1010	68	942	7.243	0.53	(0.34,0.72)	8.18017e-08	0.525338	(0.33,0.72)	1.10508e-07	0.310789	(0.15,0.47)	0.000152925
705	cg11340830	chr3	196758145	Intergenic	Intergenic	Shore	Yes	1016	68	948	5.668	-0.59	(-0.8,-0.37)	8.26859e-08	-0.591463	(-0.81,-0.38)	8.55991e-08	-0.483221	(-0.66,-0.31)	7.91607e-08
706	cg25405318	chr17	78354679	RNF213	Exon	Open Sea	No	1013	68	945	3.316	0.58	(0.37,0.8)	8.27802e-08	0.584049	(0.38,0.79)	3.91186e-08	0.65225	(0.46,0.85)	9.60072e-11
707	cg22068743	chr2	238374407	Intergenic	Intergenic	Open Sea	Yes	1011	68	943	4.418	-0.6	(-0.82,-0.38)	8.28676e-08	-0.592738	(-0.81,-0.37)	1.52637e-07	-0.465872	(-0.64,-0.29)	2.11127e-07
708	cg02219601	chr14	35835510	Intergenic	Intergenic	Shelf	Yes	1014	68	946	6.499	-0.5	(-0.68,-0.32)	8.37039e-08	-0.481584	(-0.67,-0.30)	3.25638e-07	-0.460007	(-0.60,-0.32)	6.87575e-11
709	cg10037913	chr16	27246969	NSMCE1	Intron	Open Sea	Yes	1016	68	948	7.114	-0.56	(-0.77,-0.36)	8.39752e-08	-0.575731	(-0.78,-0.37)	6.05632e-08	-0.614553	(-0.79,-0.44)	5.33385e-12
710	cg08639279	chr11	124770462	Intergenic	Intergenic	Open Sea	Yes	1017	68	949	4.486	-0.59	(-0.8,-0.37)	8.40404e-08	-0.587824	(-0.80,-0.37)	8.61076e-08	-0.558289	(-0.73,-0.39)	3.08684e-10
711	cg24169915	chr14	99177986	C14orf177	Promoter	Open Sea	No	1016	67	949	7.448	-0.61	(-0.83,-0.39)	8.44267e-08	-0.580164	(-0.81,-0.35)	5.1965e-07	-0.512199	(-0.71,-0.32)	2.83282e-07
712	cg04025127	chr1	44030579	PTPRF	Intron	Shore	Yes	1019	68	951	4.705	0.57	(0.36,0.78)	8.4745e-08	0.581301	(0.38,0.79)	3.50718e-08	0.541535	(0.36,0.73)	1.1866e-08
713	cg03428047	chr4	140730655	MAML3	Intron	Open Sea	Yes	1014	68	946	7.484	0.6	(0.38,0.82)	8.51628e-08	0.637282	(0.42,0.86)	2.35623e-08	0.672585	(0.47,0.87)	9.5843e-11
714	cg19577365	chr14	23574174	Intergenic	Intergenic	Open Sea	No	1014	68	946	4.937	0.63	(0.4,0.86)	8.62076e-08	0.653518	(0.42,0.89)	4.75599e-08	0.545373	(0.33,0.76)	6.54286e-07
715	cg16107528	chr17	8928450	NTN1	Intron	Shore	No	1016	68	948	8.461	0.55	(0.35,0.76)	8.64835e-08	0.515454	(0.31,0.72)	7.30576e-07	0.436432	(0.26,0.61)	7.35297e-07
716	cg18011760	chr2	19320927	Intergenic	Intergenic	Open Sea	Yes	998	67	931	3.065	-0.54	(-0.74,-0.34)	8.74295e-08	-0.533039	(-0.73,-0.34)	1.50554e-07	-0.35642	(-0.53,-0.19)	4.79071e-05
717	cg13341668	chr3	50359908	HYAL2	Intron	Island	No	1010	67	943	5.788	0.56	(0.36,0.77)	8.92168e-08	0.555445	(0.35,0.76)	2.06713e-07	0.468949	(0.29,0.65)	5.10979e-07
718	cg16220294	chr15	45924139	SQRDL	5' UTR	Shelf	No	1016	68	948	4.853	-0.62	(-0.84,-0.39)	8.97738e-08	-0.6348	(-0.86,-0.41)	3.7946e-08	-0.618895	(-0.80,-0.44)	5.71411e-11
719	cg06236276	chr6	160680077	SLC22A2	Promoter	Shore	No	1018	68	950	6.686	0.6	(0.38,0.81)	9.00489e-08	0.553449	(0.34,0.77)	7.07481e-07	0.399211	(0.24,0.56)	1.18478e-06
720	cg18274788	chr1	117214162	MIR320B1	Promoter	Shelf	No	998	68	930	7.789	0.44	(0.28,0.6)	9.02904e-08	0.457235	(0.30,0.62)	2.43841e-08	0.288909	(0.16,0.42)	2.49419e-05
721	cg07727170	chr15	70458213	Intergenic	Intergenic	Open Sea	Yes	1011	68	943	7.563	0.47	(0.3,0.65)	9.03331e-08	0.469469	(0.29,0.64)	1.64464e-07	0.254502	(0.12,0.39)	0.000148582
722	cg00264799	chr12	102848838	IGF1	Intron	Open Sea	Yes	1011	63	948	8.743	-0.62	(-0.85,-0.4)	9.06224e-08	-0.580529	(-0.81,-0.35)	6.8805e-07	-0.599831	(-0.79,-0.41)	3.42173e-10
723	cg05539841	chr13	44204357	ENOX1	Promoter	Open Sea	No	1007	68	939	3.218	-0.66	(-0.9,-0.42)	9.21241e-08	-0.629274	(-0.87,-0.39)	3.86473e-07	-0.604848	(-0.83,-0.38)	9.40371e-08
724	cg04727071	chr19	4061358	ZBTB7A	Intron	Shore	Yes	1016	66	950	4.22	-0.67	(-0.91,-0.43)	9.37459e-08	-0.656341	(-0.90,-0.41)	2.58116e-07	-0.614774	(-0.85,-0.38)	3.12519e-07
725	cg05484458	chr12	6949259	GNB3	Promoter	Open Sea	Yes	1014	66	948	5.954	0.48	(0.3,0.65)	9.40284e-08	0.480751	(0.31,0.65)	5.31483e-08	0.356886	(0.25,0.47)	2.04086e-10
726	cg07194551	chr15	101324717	Intergenic	Intergenic	Open Sea	No	1015	68	947	3.84	0.65	(0.42,0.89)	9.60588e-08	0.624797	(0.39,0.86)	2.76012e-07	0.455761	(0.28,0.63)	2.96289e-07
727	cg04591650	chr16	85214675	Intergenic	Intergenic	Open Sea	Yes	1016	67	949	5.229	0.59	(0.37,0.8)	9.62523e-08	0.580569	(0.36,0.80)	1.59349e-07	0.43025	(0.25,0.61)	4.373e-06
728	cg25943719	chr15	101421390	ALDH1A3	Intron	Shore	Yes	1015	68	947	6.49	0.59	(0.38,0.81)	9.6412e-08	0.587845	(0.37,0.81)	1.66281e-07	0.558242	(0.36,0.75)	1.98127e-08
729	cg19239052	chr10	48427625	GDF10	Intron	Shore	Yes	1013	68	945	4.227	0.62	(0.39,0.85)	9.71077e-08	0.622333	(0.40,0.85)	9.6233e-08	0.524512	(0.34,0.71)	1.59836e-08
730	cg02247178	chr13	31506686	TEX26-AS1	Promoter	Open Sea	No	1005	68	937	3.589	0.59	(0.37,0.8)	9.77622e-08	0.594914	(0.38,0.81)	4.93105e-08	0.38861	(0.20,0.58)	4.69003e-05
731	cg27247807	chr16	89387224	LOC100287036	Promoter	Open Sea	Yes	1011	67	944	4.644	0.6	(0.38,0.82)	9.79187e-08	0.622696	(0.40,0.84)	2.73824e-08	0.481133	(0.31,0.65)	1.99328e-08
732	cg12221689	chr2	98827982	VWA3B	Intron	Open Sea	No	1016	68	948	8.201	0.65	(0.41,0.89)	9.84497e-08	0.688897	(0.45,0.93)	2.51066e-08	0.563377	(0.35,0.78)	2.66975e-07
733	cg19979108	chr5	171870874	SH3PXD2B	Intron	Open Sea	Yes	1013	64	949	7.406	-0.65	(-0.89,-0.41)	9.99073e-08	-0.666228	(-0.91,-0.42)	9.13847e-08	-0.64456	(-0.83,-0.46)	3.57779e-11
734	cg00499237	chr2	97169032	NEURL3	Intron	Shelf	No	1017	67	950	3.673	0.59	(0.37,0.8)	9.99654e-08	0.620866	(0.41,0.83)	1.33177e-08	0.490298	(0.33,0.65)	9.18858e-10
735	cg14959425	chr7	20447706	ITGB8	Intron	Open Sea	Yes	1017	68	949	7.152	-0.63	(-0.87,-0.4)	1.00528e-07	-0.567563	(-0.80,-0.34)	1.84374e-06	-0.471302	(-0.66,-0.28)	1.23874e-06
736	cg02272851	chr10	3797470	Intergenic	Intergenic	Open Sea	Yes	1007	67	940	12.015	-0.65	(-0.89,-0.41)	1.03298e-07	-0.631982	(-0.87,-0.39)	3.98101e-07	-0.551765	(-0.74,-0.36)	1.92072e-08
737	cg16384774	chr14	89626931	FOXN3	3' UTR	Shore	No	999	68	931	3.247	-0.54	(-0.74,-0.34)	1.03442e-07	-0.513399	(-0.71,-0.31)	4.99262e-07	-0.360498	(-0.53,-0.19)	2.34003e-05
738	cg17787502	chr3	123452993	MYLK	Exon	Open Sea	Yes	1008	68	940	3.275	-0.62	(-0.85,-0.39)	1.05945e-07	-0.614137	(-0.84,-0.39)	1.67733e-07	-0.502543	(-0.70,-0.30)	8.14843e-07
739	cg09599062	chr3	141995700	Intergenic	Intergenic	Open Sea	Yes	1018	68	950	10.089	-0.64	(-0.88,-0.41)	1.06618e-07	-0.611861	(-0.85,-0.37)	5.1936e-07	-0.576384	(-0.78,-0.37)	2.87857e-08
740	cg01582066	chr22	32057064	Intergenic	Intergenic	Shore	No	1018	68	950	6.466	-0.63	(-0.86,-0.4)	1.07201e-07	-0.621494	(-0.86,-0.39)	2.81522e-07	-0.606989	(-0.79,-0.43)	4.6855e-11
741	cg06909254	chr2	86092936	ST3GAL5	Intron	Open Sea	Yes	1011	66	945	7.909	0.42	(0.26,0.57)	1.08935e-07	0.402451	(0.25,0.56)	3.92656e-07	0.362611	(0.24,0.49)	9.74027e-09
742	cg17862837	chr2	28550530	BRE	Intron	Open Sea	Yes	1004	68	936	8.009	0.47	(0.3,0.64)	1.09508e-07	0.491893	(0.32,0.67)	3.88747e-08	0.411864	(0.27,0.56)	3.00546e-08
743	cg13038847	chr22	28073996	Intergenic	Intergenic	Island	No	1008	67	941	7.48	0.59	(0.38,0.81)	1.0973e-07	0.593063	(0.37,0.82)	2.22739e-07	0.491781	(0.28,0.70)	4.90093e-06
744	cg02275040	chr14	52007173	FRMD6	Intron	Open Sea	Yes	1008	67	941	4.208	-0.58	(-0.79,-0.36)	1.09918e-07	-0.546148	(-0.76,-0.33)	5.88342e-07	-0.408485	(-0.59,-0.22)	1.55089e-05
745	cg23623251	chr6	7731279	BMP6	Intron	Shelf	Yes	1013	66	947	7.462	-0.66	(-0.91,-0.42)	1.09969e-07	-0.655762	(-0.90,-0.41)	2.498e-07	-0.618039	(-0.83,-0.41)	9.86959e-09
746	cg12192282	chr2	143632189	Intergenic	Intergenic	Open Sea	Yes	1016	68	948	4.75	-0.59	(-0.81,-0.37)	1.1013e-07	-0.551441	(-0.77,-0.33)	8.35662e-07	-0.448181	(-0.64,-0.26)	4.0405e-06
747	cg03788408	chr16	4441938	CORO7	Intron	Open Sea	Yes	1015	68	947	3.553	0.62	(0.4,0.85)	1.10657e-07	0.678058	(0.45,0.90)	5.92692e-09	0.579205	(0.40,0.76)	7.24903e-10
748	cg27410595	chr11	119995753	TRIM29	Intron	Open Sea	No	1016	67	949	6.728	-0.65	(-0.89,-0.41)	1.10926e-07	-0.623584	(-0.87,-0.38)	5.02898e-07	-0.56018	(-0.77,-0.35)	1.34222e-07
749	cg07532353	chr16	85608658	Intergenic	Intergenic	Open Sea	No	1015	67	948	6.213	0.52	(0.33,0.71)	1.1128e-07	0.500947	(0.31,0.69)	3.95755e-07	0.384425	(0.22,0.55)	7.31389e-06
750	cg23167456	chr1	27942185	FGR	Intron	Island	No	1013	66	947	4.363	0.56	(0.35,0.76)	1.11929e-07	0.543347	(0.34,0.75)	1.59279e-07	0.45762	(0.29,0.63)	2.10769e-07
751	cg27168858	chr1	55351658	DHCR24	Intron	Shore	No	1018	68	950	10.59	0.56	(0.35,0.76)	1.12282e-07	0.551344	(0.35,0.76)	1.77738e-07	0.417211	(0.26,0.58)	5.22814e-07
752	cg13907255	chr5	142895548	Intergenic	Intergenic	Open Sea	Yes	1014	65	949	9.205	0.54	(0.34,0.74)	1.13678e-07	0.488013	(0.29,0.69)	1.92584e-06	0.430604	(0.26,0.60)	5.19999e-07
753	cg02382109	chr8	22785455	PEBP4	Promoter	Open Sea	No	1013	68	945	6.917	0.48	(0.31,0.66)	1.13707e-07	0.496736	(0.32,0.68)	9.8971e-08	0.290703	(0.14,0.44)	0.000172609
754	cg04324821	chr2	101397190	Intergenic	Intergenic	Open Sea	Yes	1013	68	945	7.062	-0.51	(-0.7,-0.32)	1.14757e-07	-0.479391	(-0.67,-0.29)	6.44406e-07	-0.359859	(-0.51,-0.21)	2.76799e-06
755	cg08151370	chr3	43073151	FAM198A	Intron	Open Sea	No	1015	67	948	7.929	-0.54	(-0.74,-0.34)	1.1477e-07	-0.541752	(-0.75,-0.34)	2.08709e-07	-0.459195	(-0.63,-0.29)	1.37128e-07
756	cg08015382	chr6	12365898	Intergenic	Intergenic	Open Sea	Yes	1004	67	937	7.321	0.4	(0.25,0.55)	1.17147e-07	0.382623	(0.23,0.53)	6.77782e-07	0.19	(0.08,0.30)	0.000807068
757	cg12146150	chr17	8958089	NTN1	Intron	Open Sea	Yes	1018	68	950	7.075	0.53	(0.33,0.72)	1.18259e-07	0.502126	(0.30,0.70)	7.06554e-07	0.293387	(0.14,0.44)	0.000111734
758	cg13537801	chr17	79663038	HGS	Intron	Island	No	1006	65	941	3.421	0.58	(0.37,0.79)	1.18295e-07	0.608383	(0.40,0.82)	1.39693e-08	0.627253	(0.43,0.82)	5.46182e-10
759	cg02313829	chr11	75136573	KLHL35	Exon	Island	No	1016	67	949	4.869	0.62	(0.39,0.85)	1.18418e-07	0.60501	(0.38,0.83)	2.40195e-07	0.498342	(0.29,0.71)	2.71587e-06
760	cg22950598	chr12	56139861	GDF11	Intron	Shelf	No	1011	68	943	5.926	0.54	(0.34,0.74)	1.19569e-07	0.550463	(0.35,0.75)	1.15508e-07	0.351758	(0.20,0.50)	4.67377e-06
761	cg01601476	chr9	112080847	EPB41L4B	Intron	Shore	No	1014	67	947	5.375	0.62	(0.39,0.85)	1.20389e-07	0.620615	(0.39,0.85)	2.12264e-07	0.517951	(0.32,0.71)	2.92788e-07
762	cg25576997	chr14	56257749	LINC00520	Intron	Open Sea	Yes	1011	68	943	7.542	-0.56	(-0.77,-0.36)	1.20711e-07	-0.563961	(-0.77,-0.35)	1.68877e-07	-0.49292	(-0.67,-0.32)	2.9837e-08
763	cg13946929	chr1	205477307	CDK18	Intron	Shelf	No	1017	68	949	3.785	0.62	(0.39,0.84)	1.2212e-07	0.591535	(0.37,0.81)	2.21051e-07	0.47738	(0.29,0.66)	5.50791e-07
764	cg08961621	chr21	39644243	KCNJ15	Promoter	Open Sea	Yes	1010	68	942	7.788	0.49	(0.31,0.67)	1.22896e-07	0.49059	(0.31,0.67)	1.2745e-07	0.44639	(0.29,0.61)	6.78967e-08
765	cg12083852	chr1	151282685	PI4KB	Intron	Open Sea	Yes	1017	67	950	3.511	0.58	(0.37,0.8)	1.24994e-07	0.583898	(0.37,0.79)	6.70748e-08	0.454028	(0.28,0.63)	2.63327e-07
766	cg20637081	chr11	131920672	NTM	Intron	Open Sea	Yes	1016	67	949	7.962	0.65	(0.41,0.89)	1.28083e-07	0.630973	(0.39,0.88)	5.06332e-07	0.561789	(0.34,0.78)	5.10365e-07
767	cg15574321	chr11	75897426	WNT11	TTS	Open Sea	No	1012	68	944	5.567	0.46	(0.29,0.64)	1.30321e-07	0.48655	(0.31,0.66)	4.145e-08	0.343784	(0.20,0.49)	2.90683e-06
768	cg11382761	chr4	41031036	APBB2	Intron	Open Sea	Yes	1016	68	948	6.066	-0.64	(-0.88,-0.4)	1.30629e-07	-0.63299	(-0.87,-0.39)	3.20101e-07	-0.59414	(-0.79,-0.39)	8.58357e-09
769	cg20953310	chr4	157059346	Intergenic	Intergenic	Open Sea	Yes	1014	68	946	7.793	0.53	(0.33,0.72)	1.33279e-07	0.557386	(0.36,0.75)	2.73787e-08	0.405714	(0.26,0.55)	5.41978e-08
770	cg05643545	chr17	20165966	SPECC1	Intron	Open Sea	Yes	1019	68	951	12.117	0.55	(0.35,0.76)	1.34117e-07	0.530435	(0.32,0.74)	5.89631e-07	0.484904	(0.32,0.65)	2.05776e-08
771	cg10433273	chr6	117800017	Intergenic	Intergenic	Shelf	No	1017	66	951	4.89	0.55	(0.35,0.75)	1.34636e-07	0.552776	(0.35,0.76)	1.34505e-07	0.519642	(0.34,0.70)	1.32836e-08
772	cg01933519	chr1	65891703	LEPR	Intron	Open Sea	Yes	1017	67	950	6.533	-0.55	(-0.75,-0.35)	1.34737e-07	-0.555835	(-0.76,-0.35)	1.43663e-07	-0.503572	(-0.66,-0.35)	3.20999e-10
773	cg18949666	chr4	170187450	SH3RF1	Intron	Shelf	No	1008	68	940	4.083	-0.55	(-0.75,-0.35)	1.34761e-07	-0.520361	(-0.72,-0.32)	5.62691e-07	-0.364661	(-0.53,-0.20)	1.12463e-05
774	cg00067720	chr5	67521140	PIK3R1	Intron	Open Sea	Yes	1014	67	947	7.04	-0.61	(-0.83,-0.38)	1.34789e-07	-0.59655	(-0.83,-0.37)	4.20196e-07	-0.541384	(-0.75,-0.34)	2.65885e-07
775	cg21091766	chr5	176898672	DBN1	Intron	Shelf	Yes	1010	67	943	3.903	-0.66	(-0.9,-0.42)	1.35619e-07	-0.6737	(-0.92,-0.43)	1.00643e-07	-0.591886	(-0.80,-0.39)	2.48158e-08
776	cg10422233	chr14	103565914	EXOC3L4	Promoter	Shelf	Yes	1013	68	945	2.599	0.63	(0.4,0.86)	1.36053e-07	0.611592	(0.37,0.85)	4.73044e-07	0.513835	(0.31,0.72)	1.54718e-06
777	cg13555050	chr4	111985639	Intergenic	Intergenic	Open Sea	Yes	1013	68	945	4.133	-0.54	(-0.74,-0.34)	1.39008e-07	-0.524279	(-0.72,-0.33)	2.26348e-07	-0.442991	(-0.60,-0.28)	9.20474e-08
778	cg27534833	chr12	123347896	HIP1R	TTS	Shelf	No	1000	68	932	5.284	0.52	(0.33,0.72)	1.40115e-07	0.522122	(0.33,0.72)	2.16945e-07	0.431465	(0.27,0.59)	1.29302e-07
779	cg02029908	chr5	172195601	DUSP1	3' UTR	Shore	No	1017	67	950	13.324	-0.55	(-0.76,-0.35)	1.40324e-07	-0.570361	(-0.78,-0.36)	9.45626e-08	-0.585279	(-0.75,-0.42)	3.86373e-12
780	cg10789956	chr8	26467540	DPYSL2	Intron	Open Sea	Yes	1014	68	946	6.775	-0.61	(-0.84,-0.39)	1.41215e-07	-0.650898	(-0.88,-0.42)	3.12409e-08	-0.747674	(-0.95,-0.55)	7.61045e-13
781	cg19762427	chr12	23132185	Intergenic	Intergenic	Open Sea	Yes	1013	68	945	8.337	-0.65	(-0.89,-0.41)	1.41432e-07	-0.670108	(-0.91,-0.43)	7.47188e-08	-0.70059	(-0.92,-0.48)	3.73373e-10
782	cg11489765	chr4	169594941	PALLD	Intron	Open Sea	Yes	1015	68	947	5.082	0.53	(0.34,0.73)	1.41542e-07	0.533144	(0.33,0.73)	1.91982e-07	0.369602	(0.20,0.54)	2.89481e-05
783	cg19529471	chr13	35517633	NBEA	Intron	Open Sea	No	1008	68	940	3.016	0.52	(0.33,0.71)	1.42515e-07	0.508638	(0.31,0.70)	3.88919e-07	0.383282	(0.22,0.55)	4.67623e-06
784	cg04936009	chr2	223846844	Intergenic	Intergenic	Open Sea	Yes	1014	68	946	5.432	-0.64	(-0.88,-0.41)	1.4269e-07	-0.635556	(-0.88,-0.39)	3.46972e-07	-0.588454	(-0.79,-0.39)	1.7949e-08
785	cg24272980	chr3	10065204	CIDECP	Intron	Shelf	No	1016	68	948	4.268	-0.63	(-0.86,-0.39)	1.44206e-07	-0.589393	(-0.83,-0.35)	1.07344e-06	-0.488381	(-0.68,-0.30)	4.81212e-07
786	cg20449726	chr1	15276986	KAZN	Intron	Open Sea	Yes	1012	68	944	8.243	0.54	(0.34,0.75)	1.455e-07	0.53324	(0.33,0.74)	2.99639e-07	0.401045	(0.25,0.55)	2.28344e-07
787	cg23052776	chr14	71609157	Intergenic	Intergenic	Open Sea	Yes	1017	68	949	8.361	-0.54	(-0.73,-0.34)	1.45643e-07	-0.532108	(-0.73,-0.33)	2.73644e-07	-0.440274	(-0.61,-0.27)	6.79219e-07
788	cg06093152	chr1	212662016	Intergenic	Intergenic	Open Sea	Yes	1016	68	948	7.196	-0.48	(-0.66,-0.3)	1.45795e-07	-0.469104	(-0.65,-0.29)	3.60306e-07	-0.468456	(-0.59,-0.34)	6.86525e-13
789	cg07805345	chr3	46922485	PTH1R	Intron	Shore	No	1019	68	951	5.982	0.54	(0.34,0.74)	1.46102e-07	0.554719	(0.35,0.76)	7.27524e-08	0.382619	(0.23,0.53)	4.80463e-07
790	cg20506347	chr3	71355160	FOXP1	Intron	Open Sea	No	1008	68	940	4.92	0.6	(0.38,0.83)	1.46118e-07	0.56595	(0.34,0.79)	1.08559e-06	0.439238	(0.26,0.62)	1.72497e-06
791	cg14754427	chr12	16135307	DERA	Exon	Open Sea	Yes	1012	66	946	5.612	-0.59	(-0.81,-0.37)	1.47855e-07	-0.607487	(-0.83,-0.38)	1.09215e-07	-0.461813	(-0.64,-0.28)	4.07791e-07
792	cg25669699	chr3	149144100	Intergenic	Intergenic	Open Sea	Yes	1013	67	946	5.641	0.59	(0.37,0.81)	1.47879e-07	0.590388	(0.37,0.81)	1.72143e-07	0.55097	(0.37,0.73)	2.28699e-09
793	cg01302240	chr9	116263668	RGS3	Promoter	Open Sea	No	1009	68	941	7.29	0.52	(0.33,0.72)	1.48411e-07	0.524456	(0.33,0.72)	1.95655e-07	0.418204	(0.25,0.59)	1.28951e-06
794	cg02791417	chr17	59492931	Intergenic	Intergenic	Shore	Yes	1018	68	950	3.795	0.62	(0.39,0.85)	1.4894e-07	0.617166	(0.39,0.84)	9.23802e-08	0.462507	(0.28,0.64)	6.94688e-07
795	cg04880052	chr2	219191630	CATIP-AS2	Exon	Shelf	Yes	1012	66	946	2.892	0.67	(0.42,0.92)	1.49931e-07	0.672847	(0.43,0.91)	3.85956e-08	0.504872	(0.31,0.70)	4.94279e-07
796	cg27317046	chr14	74968208	LTBP2	Exon	Open Sea	Yes	1014	67	947	8.657	0.52	(0.33,0.71)	1.51113e-07	0.546688	(0.35,0.74)	5.4105e-08	0.495165	(0.32,0.67)	2.05257e-08
797	cg19981243	chr3	114478255	ZBTB20	Promoter	Open Sea	No	1010	68	942	7.609	0.51	(0.32,0.7)	1.51341e-07	0.480114	(0.29,0.67)	1.02697e-06	0.426576	(0.26,0.59)	3.60702e-07
798	cg11090529	chr14	76839843	ESRRB	Intron	Shelf	No	1014	67	947	5.489	0.59	(0.37,0.81)	1.51341e-07	0.599184	(0.38,0.82)	7.80246e-08	0.487895	(0.31,0.67)	1.74114e-07
799	cg01388260	chr16	85399741	Intergenic	Intergenic	Open Sea	Yes	1012	68	944	4.481	0.46	(0.29,0.63)	1.52886e-07	0.479939	(0.31,0.65)	3.29225e-08	0.422927	(0.27,0.58)	1.0493e-07
800	cg18828619	chr14	56615076	PELI2	Intron	Open Sea	Yes	1017	67	950	5.63	0.59	(0.37,0.81)	1.53284e-07	0.565106	(0.35,0.79)	5.51559e-07	0.434866	(0.25,0.62)	3.6169e-06
801	cg12422704	chr17	1080693	ABR	Intron	Shore	Yes	1013	64	949	4.515	0.62	(0.39,0.84)	1.54622e-07	0.613484	(0.39,0.84)	1.4533e-07	0.566953	(0.37,0.77)	3.64727e-08
802	cg13078421	chr19	2624621	GNG7	Intron	Shore	Yes	1001	68	933	4.717	0.52	(0.32,0.71)	1.57918e-07	0.541882	(0.35,0.74)	7.07081e-08	0.445957	(0.28,0.61)	1.27892e-07
803	cg26038465	chr22	38610513	MAFF	Exon	Island	No	1019	68	951	5.792	0.58	(0.36,0.79)	1.59067e-07	0.571553	(0.35,0.79)	3.17143e-07	0.563049	(0.36,0.77)	1.2009e-07
804	cg10835986	chr7	43577360	HECW1	Intron	Open Sea	Yes	1017	66	951	5.717	0.62	(0.39,0.84)	1.60578e-07	0.57931	(0.35,0.81)	8.23693e-07	0.709202	(0.52,0.90)	2.08745e-13
805	cg22849635	chr17	7910803	GUCY2D	Exon	Shore	No	1015	67	948	4.205	0.62	(0.39,0.85)	1.63127e-07	0.660434	(0.43,0.89)	2.32311e-08	0.538913	(0.34,0.74)	2.43354e-07
806	cg14119158	chr6	136767957	MAP7	Intron	Open Sea	Yes	1011	68	943	4.252	-0.65	(-0.89,-0.41)	1.64638e-07	-0.648874	(-0.90,-0.40)	2.81908e-07	-0.568273	(-0.79,-0.35)	4.27756e-07
807	cg08887400	chr6	30652375	PPP1R18	Exon	Shelf	No	1007	65	942	3.665	-0.58	(-0.79,-0.36)	1.64837e-07	-0.596357	(-0.81,-0.38)	9.07269e-08	-0.600629	(-0.79,-0.41)	1.68348e-09
808	cg16200325	chr10	134371959	INPP5A	Intron	Open Sea	No	1014	67	947	3.963	0.62	(0.39,0.85)	1.64881e-07	0.646108	(0.42,0.87)	2.41105e-08	0.426557	(0.25,0.60)	3.09047e-06
809	cg12449813	chr15	69853607	LOC145837	Promoter	Open Sea	Yes	1016	67	949	5.676	0.53	(0.33,0.73)	1.65149e-07	0.509438	(0.31,0.71)	6.02457e-07	0.493221	(0.33,0.66)	3.11845e-09
810	cg18631996	chr5	139526079	Intergenic	Intergenic	Island	No	1014	66	948	4.971	0.56	(0.35,0.77)	1.65495e-07	0.600712	(0.39,0.81)	4.05344e-08	0.60692	(0.41,0.80)	1.38023e-09
811	cg09349128	chr22	50327985	Intergenic	Intergenic	Shore	Yes	1012	68	944	5.399	-0.51	(-0.7,-0.32)	1.65736e-07	-0.498789	(-0.69,-0.31)	4.22056e-07	-0.439379	(-0.59,-0.29)	5.45709e-09
812	cg18364088	chr3	123676908	CCDC14	Intron	Shelf	No	1018	68	950	7.966	0.55	(0.35,0.75)	1.67305e-07	0.5426	(0.34,0.75)	2.52547e-07	0.455814	(0.28,0.64)	8.75657e-07
813	cg05064489	chr10	102279953	SEC31B	Promoter	Shore	Yes	993	68	925	4.894	0.44	(0.28,0.61)	1.68387e-07	0.454784	(0.29,0.62)	8.75061e-08	0.2704	(0.14,0.40)	3.35562e-05
814	cg11169848	chr11	67142029	CLCF1	Promoter	Shore	No	1016	67	949	10.641	-0.64	(-0.87,-0.4)	1.69773e-07	-0.65718	(-0.90,-0.42)	1.25456e-07	-0.584247	(-0.79,-0.38)	4.51057e-08
815	cg27661394	chr4	4661951	STX18-AS1	Intron	Open Sea	Yes	1015	67	948	5.832	-0.64	(-0.88,-0.4)	1.7058e-07	-0.631149	(-0.88,-0.39)	5.01733e-07	-0.638309	(-0.83,-0.45)	5.30073e-11
816	cg18052274	chr11	19737157	NAV2	Intron	Shore	Yes	1006	67	939	7.544	-0.64	(-0.87,-0.4)	1.71086e-07	-0.613035	(-0.85,-0.37)	7.21582e-07	-0.599916	(-0.80,-0.40)	2.73865e-09
817	cg02275084	chr1	7531718	CAMTA1	Intron	Open Sea	Yes	1012	68	944	7.143	-0.63	(-0.87,-0.4)	1.71426e-07	-0.619648	(-0.86,-0.38)	4.53561e-07	-0.624992	(-0.78,-0.47)	2.74025e-14
818	cg20379593	chr11	65198022	Intergenic	Intergenic	Open Sea	No	1017	68	949	5.28	-0.64	(-0.88,-0.4)	1.71553e-07	-0.709741	(-0.95,-0.47)	1.05713e-08	-0.634564	(-0.84,-0.43)	1.31277e-09
819	cg11064454	chr8	74363468	STAU2	Intron	Shelf	Yes	1003	68	935	7.473	0.41	(0.26,0.56)	1.7188e-07	0.410018	(0.26,0.56)	2.06218e-07	0.298251	(0.18,0.42)	6.40255e-07
820	cg24136754	chr22	37403977	TEX33	Promoter	Open Sea	No	1016	68	948	3.4	0.62	(0.39,0.84)	1.71898e-07	0.608547	(0.38,0.84)	3.21316e-07	0.391936	(0.20,0.58)	5.00168e-05
821	cg17230535	chr7	32626961	DPY19L1P1	Intron	Open Sea	Yes	1017	68	949	11.022	-0.62	(-0.85,-0.39)	1.72585e-07	-0.588647	(-0.82,-0.36)	8.51593e-07	-0.506662	(-0.69,-0.32)	1.20294e-07
822	cg16492615	chr10	105436245	SH3PXD2A	Intron	Open Sea	Yes	1015	68	947	6.51	-0.47	(-0.65,-0.3)	1.73077e-07	-0.460626	(-0.64,-0.28)	3.66852e-07	-0.376034	(-0.50,-0.25)	3.61054e-09
823	cg13803379	chr1	241992271	Intergenic	Intergenic	Open Sea	Yes	1015	68	947	9.343	0.54	(0.34,0.74)	1.73431e-07	0.553935	(0.35,0.76)	1.01598e-07	0.493845	(0.31,0.68)	2.05625e-07
824	cg03668470	chr12	57588179	LRP1	Exon	Open Sea	No	1007	66	941	4.903	0.54	(0.34,0.73)	1.74564e-07	0.56799	(0.37,0.77)	3.13229e-08	0.616304	(0.43,0.80)	1.58325e-10
825	cg22928599	chr19	46999402	PNMAL2	Promoter	Shore	No	1012	68	944	4.741	0.58	(0.36,0.8)	1.74599e-07	0.610255	(0.39,0.83)	4.01939e-08	0.548372	(0.37,0.73)	5.25716e-09
826	cg27408541	chr2	159948614	TANC1	Intron	Open Sea	Yes	1000	63	937	3.416	-0.68	(-0.93,-0.43)	1.74814e-07	-0.665102	(-0.92,-0.41)	4.68907e-07	-0.693856	(-0.93,-0.46)	1.50484e-08
827	cg04106190	chr7	120964167	Intergenic	Intergenic	Open Sea	No	1009	66	943	7.246	0.46	(0.29,0.63)	1.74955e-07	0.475506	(0.30,0.65)	9.10636e-08	0.302541	(0.16,0.44)	1.81926e-05
828	cg07614018	chr19	18811574	CRTC1	Intron	Island	Yes	1010	68	942	4.307	0.47	(0.3,0.65)	1.75341e-07	0.46807	(0.29,0.65)	3.81784e-07	0.247076	(0.09,0.40)	0.00156007
829	cg27221424	chr22	33196102	TIMP3	Promoter	Shore	No	1018	68	950	6.083	-0.61	(-0.84,-0.38)	1.76737e-07	-0.597971	(-0.83,-0.37)	3.01342e-07	-0.55603	(-0.75,-0.36)	1.91678e-08
830	cg24065957	chr5	53389852	ARL15	Intron	Open Sea	Yes	1013	66	947	6.039	0.55	(0.34,0.75)	1.77238e-07	0.544379	(0.34,0.75)	2.51604e-07	0.589844	(0.42,0.76)	1.40215e-11
831	cg07904452	chr6	22892737	Intergenic	Intergenic	Open Sea	Yes	979	63	916	5.522	-0.67	(-0.92,-0.42)	1.79878e-07	-0.66251	(-0.92,-0.41)	3.61253e-07	-0.652856	(-0.89,-0.42)	8.75676e-08
832	cg11691844	chr11	85460603	SYTL2	Intron	Open Sea	Yes	1006	66	940	6.337	-0.63	(-0.86,-0.39)	1.8112e-07	-0.619213	(-0.86,-0.38)	3.99841e-07	-0.528826	(-0.74,-0.31)	1.56368e-06
833	cg19773937	chr1	60216630	FGGY	Intron	Open Sea	Yes	1018	68	950	7.445	-0.6	(-0.82,-0.38)	1.82349e-07	-0.600058	(-0.83,-0.37)	2.4443e-07	-0.491605	(-0.67,-0.32)	5.62525e-08
834	cg00540238	chr1	26516959	CATSPER4	Promoter	Open Sea	Yes	1010	67	943	7.298	0.54	(0.34,0.74)	1.84382e-07	0.548679	(0.34,0.75)	1.63379e-07	0.396567	(0.22,0.57)	1.26045e-05
835	cg00902464	chr1	101094116	LINC01349	Intron	Open Sea	Yes	1012	68	944	3.783	-0.6	(-0.82,-0.38)	1.84632e-07	-0.607999	(-0.84,-0.38)	2.24581e-07	-0.530387	(-0.73,-0.33)	2.03999e-07
836	cg15843331	chr11	61063143	VWCE	Promoter	Shore	No	1017	68	949	4.142	0.61	(0.38,0.84)	1.84683e-07	0.635489	(0.41,0.86)	4.81066e-08	0.383293	(0.20,0.56)	3.39085e-05
837	cg14437045	chr8	128342704	CASC21	Intron	Open Sea	Yes	1003	68	935	6.399	0.42	(0.26,0.57)	1.86071e-07	0.418372	(0.26,0.58)	2.20722e-07	0.230544	(0.10,0.36)	0.000430147
838	cg24064639	chr17	66592242	FAM20A	Intron	Shelf	No	1011	66	945	4.235	0.59	(0.37,0.81)	1.86678e-07	0.626729	(0.40,0.85)	3.79519e-08	0.716205	(0.53,0.90)	9.75998e-14
839	cg02341119	chr17	74866478	MGAT5B	Intron	Island	No	1012	68	944	3.695	0.57	(0.36,0.78)	1.8758e-07	0.591558	(0.38,0.81)	8.57804e-08	0.433241	(0.26,0.61)	1.97575e-06
840	cg21515785	chr5	99886767	FAM174A	Intron	Open Sea	Yes	1011	68	943	6.117	-0.51	(-0.7,-0.32)	1.87666e-07	-0.495598	(-0.69,-0.30)	4.48453e-07	-0.350033	(-0.51,-0.19)	1.80995e-05
841	cg09649586	chr11	128807834	TP53AIP1	Promoter	Open Sea	No	1015	68	947	5.244	0.54	(0.34,0.75)	1.8852e-07	0.548557	(0.35,0.75)	1.12592e-07	0.376212	(0.23,0.52)	4.75269e-07
842	cg11230940	chr5	3103773	Intergenic	Intergenic	Open Sea	Yes	1013	68	945	4.861	0.58	(0.36,0.79)	1.88668e-07	0.550892	(0.33,0.77)	7.67021e-07	0.267677	(0.09,0.44)	0.00294869
843	cg00238805	chr2	239949448	Intergenic	Intergenic	Open Sea	No	1013	67	946	4.099	0.62	(0.39,0.85)	1.88674e-07	0.619202	(0.39,0.85)	1.60355e-07	0.56515	(0.36,0.77)	5.64037e-08
844	cg06097361	chr16	84941096	CRISPLD2	3' UTR	Open Sea	No	1016	68	948	5.688	-0.61	(-0.83,-0.38)	1.91448e-07	-0.590325	(-0.82,-0.36)	5.2583e-07	-0.560571	(-0.76,-0.37)	2.07573e-08
845	cg15123159	chr6	43045685	PTK7	Intron	Shore	No	1016	68	948	6.999	0.49	(0.31,0.67)	1.92629e-07	0.495605	(0.31,0.68)	1.97392e-07	0.364603	(0.22,0.51)	7.09897e-07
846	cg20872809	chr6	1481523	Intergenic	Intergenic	Open Sea	Yes	1018	68	950	5.768	-0.65	(-0.89,-0.41)	1.93676e-07	-0.666768	(-0.91,-0.42)	1.10566e-07	-0.573843	(-0.77,-0.37)	2.28065e-08
847	cg11706780	chr15	42289765	PLA2G4E	Intron	Open Sea	No	1011	67	944	2.962	0.62	(0.39,0.85)	1.94758e-07	0.634814	(0.41,0.86)	6.15123e-08	0.50785	(0.32,0.70)	2.60374e-07
848	cg08431718	chr6	164186105	Intergenic	Intergenic	Open Sea	Yes	1018	68	950	6.216	0.58	(0.36,0.79)	1.95783e-07	0.544931	(0.33,0.76)	9.97262e-07	0.533159	(0.36,0.71)	4.81975e-09
849	cg13518079	chr20	2675071	EBF4	Intron	Shore	Yes	1013	68	945	6.629	0.57	(0.36,0.79)	1.96038e-07	0.60833	(0.41,0.81)	5.17355e-09	0.407002	(0.24,0.57)	1.08274e-06
850	cg08861493	chr11	119189288	Intergenic	Intergenic	Shore	Yes	1011	68	943	7.229	0.4	(0.25,0.55)	1.96284e-07	0.397062	(0.24,0.55)	4.03555e-07	0.22751	(0.11,0.34)	8.2046e-05
851	cg26346562	chr14	20903879	KLHL33	Promoter	Shore	Yes	1015	68	947	4.406	0.55	(0.34,0.75)	2.00007e-07	0.562781	(0.36,0.77)	1.18936e-07	0.448707	(0.28,0.62)	3.46225e-07
852	cg05570141	chr8	37556958	ZNF703	TTS	Shore	No	1013	67	946	5.343	0.62	(0.39,0.86)	2.01781e-07	0.624761	(0.39,0.86)	2.39406e-07	0.55532	(0.34,0.77)	3.17534e-07
853	cg15867626	chr3	87045568	Intergenic	Intergenic	Open Sea	Yes	1006	68	938	5.387	-0.61	(-0.84,-0.38)	2.02957e-07	-0.607223	(-0.84,-0.38)	3.42289e-07	-0.509273	(-0.72,-0.30)	1.74185e-06
854	cg13462082	chr7	106820840	HBP1	Intron	Open Sea	Yes	1011	67	944	5.665	-0.58	(-0.8,-0.36)	2.03627e-07	-0.594671	(-0.82,-0.37)	1.72884e-07	-0.432285	(-0.62,-0.25)	6.40762e-06
855	cg05152479	chr12	109246507	SSH1	Intron	Open Sea	No	1011	67	944	4.635	-0.6	(-0.83,-0.38)	2.0407e-07	-0.635938	(-0.86,-0.41)	5.98272e-08	-0.678337	(-0.89,-0.47)	4.76203e-10
856	cg03180322	chr15	81604543	STARD5	TTS	Open Sea	Yes	1017	68	949	5.378	-0.51	(-0.7,-0.32)	2.04142e-07	-0.485632	(-0.67,-0.30)	3.35806e-07	-0.460876	(-0.61,-0.31)	2.54983e-09
857	cg04705952	chr1	160066586	IGSF8	Intron	Shore	Yes	1009	68	941	4.753	-0.53	(-0.72,-0.33)	2.06142e-07	-0.501971	(-0.70,-0.30)	8.14958e-07	-0.441753	(-0.60,-0.28)	4.79777e-08
858	cg22542871	chr5	39459248	Intergenic	Intergenic	Open Sea	Yes	1013	68	945	7.015	-0.63	(-0.86,-0.39)	2.06224e-07	-0.591019	(-0.83,-0.35)	1.52032e-06	-0.463116	(-0.62,-0.31)	8.81055e-09
859	cg13151171	chr3	69915188	MITF	Promoter	Open Sea	No	1013	67	946	8.897	0.58	(0.36,0.79)	2.0682e-07	0.534949	(0.32,0.75)	1.61695e-06	0.41847	(0.26,0.58)	2.2981e-07
860	cg27172557	chr14	91012361	TTC7B	Intron	Open Sea	Yes	1005	68	937	7.344	0.45	(0.28,0.62)	2.0888e-07	0.459323	(0.29,0.63)	2.05054e-07	0.324208	(0.18,0.47)	1.15455e-05
861	cg22476807	chr5	151284293	GLRA1	Intron	Open Sea	Yes	1018	68	950	5.323	0.59	(0.37,0.81)	2.08915e-07	0.583315	(0.36,0.80)	2.5847e-07	0.532977	(0.34,0.73)	1.52499e-07
862	cg03117577	chr17	20187456	SPECC1	Intron	Open Sea	Yes	1002	67	935	7.107	0.41	(0.25,0.56)	2.10133e-07	0.40961	(0.26,0.56)	2.33563e-07	0.263508	(0.14,0.39)	2.77986e-05
863	cg18298997	chr11	133804556	IGSF9B	Intron	Shelf	No	1014	68	946	3.26	-0.63	(-0.87,-0.39)	2.11091e-07	-0.616127	(-0.85,-0.38)	3.86975e-07	-0.536371	(-0.74,-0.33)	3.70065e-07
864	cg17818061	chr17	70293551	Intergenic	Intergenic	Open Sea	Yes	1008	68	940	6.377	-0.56	(-0.77,-0.35)	2.11164e-07	-0.585049	(-0.80,-0.37)	8.97708e-08	-0.658855	(-0.85,-0.47)	1.33903e-11
865	cg11542394	chr15	101419010	ALDH1A3	Promoter	Shore	No	1015	68	947	9.531	0.61	(0.38,0.84)	2.14209e-07	0.602569	(0.37,0.84)	4.82232e-07	0.55416	(0.35,0.76)	1.57267e-07
866	cg06285439	chr2	206613588	NRP2	Intron	Open Sea	Yes	1009	68	941	5.194	-0.51	(-0.7,-0.32)	2.14549e-07	-0.495524	(-0.69,-0.30)	5.4509e-07	-0.34978	(-0.49,-0.21)	6.93875e-07
867	cg18390345	chr10	98939911	ARHGAP19-SLIT1	Intron	Open Sea	No	1015	68	947	4.553	0.61	(0.38,0.84)	2.15489e-07	0.641141	(0.41,0.87)	6.75391e-08	0.519185	(0.32,0.71)	2.10423e-07
868	cg16442312	chr2	174279906	Intergenic	Intergenic	Open Sea	Yes	1004	68	936	5.228	-0.59	(-0.81,-0.37)	2.16948e-07	-0.572754	(-0.80,-0.35)	6.20732e-07	-0.482287	(-0.67,-0.30)	2.9964e-07
869	cg07561747	chr1	200983312	KIF21B	Intron	Open Sea	No	1011	68	943	5.311	0.55	(0.35,0.76)	2.17072e-07	0.551667	(0.34,0.76)	4.40676e-07	0.384142	(0.20,0.56)	2.95641e-05
870	cg07472373	chr10	50595180	DRGX	Intron	Open Sea	Yes	999	68	931	4.582	-0.51	(-0.7,-0.32)	2.17239e-07	-0.527015	(-0.72,-0.33)	9.87108e-08	-0.355723	(-0.52,-0.19)	1.88267e-05
871	cg15262728	chr2	231733947	ITM2C	Intron	Shelf	No	1018	68	950	5.001	0.61	(0.38,0.84)	2.17857e-07	0.654216	(0.42,0.89)	3.69125e-08	0.616156	(0.42,0.81)	6.99574e-10
872	cg14002772	chr9	2047372	SMARCA2	Exon	Island	No	1011	67	944	3.75	0.57	(0.36,0.79)	2.18726e-07	0.560835	(0.35,0.77)	2.75018e-07	0.486738	(0.28,0.69)	3.18834e-06
873	cg14327359	chr2	47419262	LOC101927043	TTS	Open Sea	Yes	1018	68	950	5.168	-0.62	(-0.86,-0.39)	2.18858e-07	-0.59406	(-0.83,-0.36)	1.12625e-06	-0.572626	(-0.77,-0.37)	2.13374e-08
874	cg02753187	chr17	46919179	CALCOCO2	Exon	Open Sea	No	1018	68	950	9.573	-0.57	(-0.79,-0.36)	2.19227e-07	-0.557115	(-0.77,-0.34)	4.59164e-07	-0.592712	(-0.78,-0.40)	9.3252e-10
875	cg24446009	chr12	124904700	NCOR2	Intron	Shelf	No	1016	68	948	6.155	-0.59	(-0.82,-0.37)	2.20062e-07	-0.604069	(-0.83,-0.38)	2.06901e-07	-0.610615	(-0.81,-0.41)	4.22325e-09
876	cg00369056	chr16	16963006	Intergenic	Intergenic	Open Sea	Yes	1008	68	940	7.815	0.49	(0.3,0.67)	2.20416e-07	0.468743	(0.28,0.65)	9.14177e-07	0.363336	(0.21,0.51)	2.22965e-06
877	cg09304617	chr2	85389844	TCF7L1	Intron	Open Sea	Yes	1018	68	950	9.401	0.55	(0.34,0.75)	2.22603e-07	0.506534	(0.30,0.72)	2.26216e-06	0.404395	(0.24,0.56)	7.97279e-07
878	cg26013796	chr12	46948456	LOC100288798	Intron	Open Sea	Yes	993	67	926	9.214	0.47	(0.29,0.64)	2.23497e-07	0.460923	(0.29,0.64)	3.30182e-07	0.268035	(0.14,0.39)	2.53356e-05
879	cg26672959	chr3	65387307	MAGI1	Intron	Open Sea	Yes	1011	68	943	6.719	0.51	(0.32,0.7)	2.23831e-07	0.539658	(0.35,0.73)	6.06789e-08	0.446969	(0.28,0.62)	2.82157e-07
880	cg10302498	chr12	1738291	WNT5B	Promoter	Shore	No	1019	68	951	5.471	0.58	(0.36,0.8)	2.24153e-07	0.622376	(0.40,0.84)	4.94816e-08	0.569954	(0.37,0.77)	2.155e-08
881	cg09259595	chr8	1779055	ARHGEF10	Intron	Shore	No	1017	68	949	4.232	0.61	(0.38,0.84)	2.26156e-07	0.576761	(0.35,0.81)	1.04929e-06	0.429707	(0.22,0.63)	4.22771e-05
882	cg03850957	chr20	16713358	SNRPB2	Intron	Shelf	No	1000	68	932	3.837	-0.53	(-0.73,-0.33)	2.2712e-07	-0.519363	(-0.72,-0.32)	5.51358e-07	-0.373082	(-0.54,-0.21)	1.31712e-05
883	cg21691367	chr6	151325641	MTHFD1L	Intron	Open Sea	Yes	1018	68	950	10.445	-0.63	(-0.87,-0.39)	2.28446e-07	-0.600414	(-0.84,-0.36)	1.27701e-06	-0.524526	(-0.72,-0.33)	2.4013e-07
884	cg17611235	chr11	1991187	Intergenic	Intergenic	Island	Yes	1012	68	944	5.738	0.57	(0.35,0.78)	2.29143e-07	0.540802	(0.32,0.76)	1.27619e-06	0.577669	(0.38,0.77)	1.01099e-08
885	cg11235411	chr10	36060368	Intergenic	Intergenic	Open Sea	Yes	1008	68	940	5.615	0.53	(0.33,0.73)	2.3049e-07	0.518157	(0.32,0.72)	4.654e-07	0.453452	(0.28,0.62)	2.41764e-07
886	cg11510891	chr13	41053746	LINC00598	Intron	Open Sea	No	1019	68	951	3.632	0.64	(0.4,0.89)	2.31577e-07	0.70658	(0.47,0.94)	6.10385e-09	0.557051	(0.34,0.77)	3.34473e-07
887	cg24596116	chr12	68665316	Intergenic	Intergenic	Open Sea	Yes	1014	68	946	5.207	0.63	(0.39,0.87)	2.3278e-07	0.627205	(0.39,0.87)	3.73388e-07	0.464297	(0.27,0.66)	4.88548e-06
888	cg13438095	chr9	137623928	COL5A1	Exon	Open Sea	No	1012	68	944	5.352	-0.59	(-0.81,-0.37)	2.33205e-07	-0.593214	(-0.82,-0.37)	2.53317e-07	-0.467009	(-0.64,-0.29)	2.12357e-07
889	cg24437523	chr1	160085567	ATP1A2	Promoter	Open Sea	No	1002	67	935	6.329	0.49	(0.31,0.68)	2.34646e-07	0.479046	(0.29,0.67)	7.13378e-07	0.321795	(0.18,0.46)	9.08239e-06
890	cg16612422	chr3	29738083	RBMS3	Intron	Open Sea	Yes	1009	68	941	5.779	-0.57	(-0.79,-0.36)	2.35764e-07	-0.570708	(-0.79,-0.35)	3.99881e-07	-0.437201	(-0.61,-0.26)	1.56382e-06
891	cg09711399	chr5	177549013	N4BP3	3' UTR	Open Sea	Yes	1015	66	949	3.46	0.65	(0.4,0.89)	2.36184e-07	0.636947	(0.40,0.87)	1.30893e-07	0.511134	(0.32,0.70)	2.05536e-07
892	cg19291696	chr13	27769436	Intergenic	Intergenic	Open Sea	Yes	1013	67	946	5.415	-0.58	(-0.8,-0.36)	2.36728e-07	-0.572591	(-0.79,-0.35)	3.80585e-07	-0.456398	(-0.63,-0.28)	6.04308e-07
893	cg20232746	chr4	174440597	Intergenic	Intergenic	Shore	Yes	1018	68	950	6.186	0.55	(0.34,0.76)	2.4095e-07	0.542418	(0.33,0.75)	5.54326e-07	0.482468	(0.32,0.65)	1.67434e-08
894	cg22650271	chr22	39760164	SYNGR1	Promoter	Open Sea	Yes	1013	66	947	4.181	0.61	(0.38,0.84)	2.43315e-07	0.667431	(0.44,0.89)	8.40945e-09	0.554372	(0.38,0.73)	3.27167e-10
895	cg04921068	chr3	160787667	PPM1L	3' UTR	Open Sea	Yes	990	68	922	4.844	-0.46	(-0.64,-0.29)	2.47564e-07	-0.463153	(-0.64,-0.29)	3.49825e-07	-0.336444	(-0.47,-0.20)	8.71046e-07
896	cg01813071	chr11	102401615	MMP7	Promoter	Open Sea	No	1006	68	938	6.835	-0.55	(-0.76,-0.34)	2.47566e-07	-0.564907	(-0.78,-0.35)	1.77268e-07	-0.462525	(-0.64,-0.29)	3.55692e-07
897	cg08520443	chr17	746640	NXN	Intron	Shore	No	1005	68	937	6.728	0.44	(0.27,0.6)	2.48005e-07	0.465003	(0.30,0.63)	7.08e-08	0.239146	(0.12,0.36)	0.000157838
898	cg24851818	chr12	1738445	WNT5B	Promoter	Shore	No	1013	68	945	3.704	0.62	(0.38,0.85)	2.48838e-07	0.650153	(0.42,0.88)	5.34682e-08	0.551238	(0.35,0.76)	1.68484e-07
899	cg19611193	chr6	25137863	CMAHP	Exon	Shelf	Yes	959	67	892	6.847	-0.59	(-0.81,-0.36)	2.49241e-07	-0.565901	(-0.79,-0.34)	8.63556e-07	-0.559846	(-0.76,-0.36)	6.21756e-08
900	cg03110787	chr19	6217640	MLLT1	Intron	Shelf	Yes	1012	68	944	4.431	0.58	(0.36,0.79)	2.51031e-07	0.575262	(0.36,0.79)	2.11841e-07	0.392278	(0.22,0.57)	1.53042e-05
901	cg07784293	chr3	149272903	WWTR1	Intron	Open Sea	Yes	1017	68	949	3.829	-0.63	(-0.87,-0.39)	2.51487e-07	-0.622212	(-0.86,-0.38)	4.82496e-07	-0.514018	(-0.72,-0.31)	7.38742e-07
902	cg02913511	chr2	97454041	CNNM4	Intron	Open Sea	Yes	1010	67	943	5.233	0.51	(0.32,0.71)	2.52616e-07	0.482466	(0.29,0.68)	1.20639e-06	0.283223	(0.15,0.42)	4.16748e-05
903	cg05203213	chr2	73419550	Intergenic	Intergenic	Open Sea	Yes	1013	67	946	3.914	0.56	(0.35,0.77)	2.53806e-07	0.572506	(0.36,0.79)	2.33854e-07	0.428943	(0.24,0.62)	9.16969e-06
904	cg24697460	chr12	124908652	NCOR2	Intron	Shelf	No	1008	68	940	4.564	-0.58	(-0.8,-0.36)	2.53855e-07	-0.583307	(-0.81,-0.36)	4.11978e-07	-0.487439	(-0.67,-0.30)	2.78626e-07
905	cg25099490	chr14	23583132	Intergenic	Intergenic	Open Sea	Yes	1016	66	950	7.52	-0.51	(-0.7,-0.32)	2.54772e-07	-0.470463	(-0.66,-0.28)	1.94118e-06	-0.452788	(-0.61,-0.30)	1.15847e-08
906	cg07465028	chr15	101454318	ALDH1A3	Intron	Shelf	No	1016	68	948	4.695	0.6	(0.38,0.83)	2.56265e-07	0.64448	(0.42,0.87)	4.3e-08	0.545679	(0.34,0.75)	2.13922e-07
907	cg13030582	chr17	19290707	MFAP4	Promoter	Open Sea	Yes	1012	68	944	3.262	0.51	(0.32,0.7)	2.58313e-07	0.52924	(0.33,0.72)	1.39375e-07	0.375012	(0.21,0.54)	1.56623e-05
908	cg19524533	chr11	33848159	Intergenic	Intergenic	Shelf	No	1015	67	948	4.907	0.6	(0.37,0.82)	2.59824e-07	0.560126	(0.34,0.78)	8.84987e-07	0.517276	(0.33,0.70)	4.34519e-08
909	cg14482712	chr15	40348302	SRP14-AS1	Intron	Open Sea	No	1016	68	948	4.39	0.54	(0.34,0.75)	2.6139e-07	0.55287	(0.35,0.76)	1.1526e-07	0.521574	(0.35,0.70)	7.46361e-09
910	cg06781948	chr3	72941471	GXYLT2	Intron	Open Sea	Yes	1017	68	949	7.411	-0.49	(-0.67,-0.3)	2.62646e-07	-0.46149	(-0.65,-0.27)	1.90696e-06	-0.379814	(-0.52,-0.23)	3.39132e-07
911	cg00550955	chr22	22012656	Intergenic	Intergenic	Shore	No	1010	68	942	6.076	0.51	(0.31,0.7)	2.64571e-07	0.53639	(0.34,0.73)	7.12869e-08	0.400585	(0.24,0.56)	7.55222e-07
912	cg04017102	chr5	111405935	Intergenic	Intergenic	Open Sea	Yes	1014	67	947	4.145	0.59	(0.37,0.82)	2.6628e-07	0.600306	(0.39,0.81)	4.53409e-08	0.612879	(0.42,0.80)	3.29972e-10
913	cg09414426	chr6	112558318	LAMA4	Intron	Open Sea	Yes	1011	68	943	4.185	-0.63	(-0.87,-0.39)	2.68728e-07	-0.60934	(-0.85,-0.37)	9.08662e-07	-0.540665	(-0.75,-0.33)	4.98416e-07
914	cg12431087	chr3	71355121	FOXP1	Intron	Open Sea	No	1014	68	946	4.029	0.58	(0.36,0.8)	2.69881e-07	0.541807	(0.32,0.76)	1.5892e-06	0.415037	(0.24,0.59)	2.84658e-06
915	cg18535415	chr1	200983237	KIF21B	Intron	Open Sea	No	1011	68	943	4.66	0.53	(0.33,0.72)	2.69958e-07	0.542681	(0.34,0.74)	1.71734e-07	0.326778	(0.17,0.49)	7.17021e-05
916	cg27289079	chr15	81483120	Intergenic	Intergenic	Open Sea	Yes	1016	67	949	5.594	-0.57	(-0.79,-0.36)	2.72422e-07	-0.513742	(-0.73,-0.30)	3.35844e-06	-0.44781	(-0.61,-0.28)	9.85363e-08
917	cg06875131	chr17	63554467	AXIN2	Exon	Shore	No	1011	67	944	6.166	0.51	(0.31,0.7)	2.73762e-07	0.522953	(0.33,0.72)	1.53984e-07	0.327473	(0.18,0.47)	7.69674e-06
918	cg06008295	chr8	103821814	Intergenic	Intergenic	Shore	No	1016	67	949	9.413	0.5	(0.31,0.69)	2.76586e-07	0.457329	(0.27,0.65)	2.39085e-06	0.363717	(0.21,0.51)	2.53386e-06
919	cg15427520	chr11	35252383	CD44	3' UTR	Open Sea	No	1012	67	945	8.173	0.51	(0.32,0.7)	2.76903e-07	0.513481	(0.32,0.71)	2.70738e-07	0.438452	(0.27,0.60)	2.7115e-07
920	cg08298091	chr11	10645995	MRVI1	Intron	Open Sea	Yes	1016	68	948	5.113	-0.62	(-0.86,-0.39)	2.77184e-07	-0.595252	(-0.83,-0.36)	9.72701e-07	-0.699876	(-0.91,-0.49)	7.7174e-11
921	cg26711406	chr16	85616329	Intergenic	Intergenic	Open Sea	Yes	1017	67	950	5.272	0.52	(0.32,0.71)	2.79177e-07	0.550948	(0.36,0.75)	3.72522e-08	0.445191	(0.27,0.62)	5.20926e-07
922	cg16801797	chr11	20043508	NAV2	Promoter	Open Sea	Yes	1017	68	949	5.638	0.62	(0.38,0.85)	2.7948e-07	0.605797	(0.37,0.84)	6.9022e-07	0.506727	(0.31,0.71)	7.64984e-07
923	cg27055365	chr1	117689355	VTCN1	Intron	Open Sea	Yes	1014	68	946	4.876	-0.64	(-0.88,-0.4)	2.80005e-07	-0.618347	(-0.86,-0.37)	9.86207e-07	-0.46704	(-0.66,-0.27)	3.67037e-06
924	cg17511604	chr8	123928471	ZHX2	Intron	Open Sea	Yes	1014	67	947	4.951	0.55	(0.34,0.76)	2.81169e-07	0.538333	(0.33,0.74)	3.68488e-07	0.456993	(0.30,0.61)	8.36131e-09
925	cg07137751	chr14	71376999	PCNX	Intron	Shore	No	1008	68	940	3.532	-0.56	(-0.78,-0.35)	2.82758e-07	-0.57169	(-0.79,-0.36)	1.98438e-07	-0.377931	(-0.57,-0.19)	0.000105752
926	cg27627876	chr16	88102819	BANP	Intron	Shore	Yes	1004	68	936	6.376	0.49	(0.31,0.68)	2.84406e-07	0.486971	(0.30,0.67)	3.32099e-07	0.382759	(0.22,0.54)	2.4971e-06
927	cg10758369	chr1	48459235	TRABD2B	Intron	Shore	No	1016	67	949	5.031	0.63	(0.39,0.87)	2.85725e-07	0.646681	(0.40,0.89)	2.01646e-07	0.495514	(0.28,0.71)	7.65766e-06
928	cg16225663	chr6	32026796	TNXB	Intron	Open Sea	No	1005	68	937	5.572	-0.54	(-0.74,-0.33)	2.85824e-07	-0.554248	(-0.76,-0.35)	1.57778e-07	-0.45744	(-0.63,-0.28)	5.08095e-07
929	cg05783135	chr11	78092938	GAB2	Intron	Open Sea	Yes	1000	68	932	8.387	0.45	(0.28,0.62)	2.8599e-07	0.44717	(0.27,0.62)	4.72632e-07	0.317794	(0.20,0.44)	2.89612e-07
930	cg00258316	chr1	8194340	Intergenic	Intergenic	Open Sea	Yes	982	62	920	3.28	-0.59	(-0.81,-0.37)	2.86417e-07	-0.57856	(-0.81,-0.35)	6.98608e-07	-0.578241	(-0.78,-0.38)	2.73607e-08
931	cg02023138	chr12	51701978	BIN2	Intron	Open Sea	Yes	1009	67	942	4.559	-0.58	(-0.8,-0.36)	2.88069e-07	-0.584579	(-0.81,-0.36)	2.57152e-07	-0.447357	(-0.63,-0.26)	2.0336e-06
932	cg24726121	chr2	236539527	AGAP1	Intron	Open Sea	No	1015	66	949	4.542	0.58	(0.36,0.8)	2.89173e-07	0.560767	(0.34,0.78)	8.97371e-07	0.597954	(0.40,0.79)	1.78736e-09
933	cg16476991	chr13	114831403	RASA3	Intron	Open Sea	Yes	1017	68	949	5.052	-0.51	(-0.71,-0.32)	2.90747e-07	-0.542744	(-0.74,-0.35)	7.49957e-08	-0.439587	(-0.59,-0.29)	2.22311e-08
934	cg06560379	chr6	44231304	NFKBIE	Intron	Shore	Yes	1012	67	945	6.382	-0.57	(-0.79,-0.36)	2.92113e-07	-0.580618	(-0.80,-0.36)	2.59117e-07	-0.522109	(-0.69,-0.35)	2.57053e-09
935	cg20482145	chr17	8525164	MYH10	Intron	Open Sea	Yes	1015	68	947	4.03	-0.63	(-0.87,-0.39)	2.92255e-07	-0.631859	(-0.87,-0.39)	3.1317e-07	-0.551155	(-0.75,-0.35)	7.91942e-08
936	cg09078527	chr5	55772864	LINC01948	Intron	Shelf	Yes	1019	68	951	8.961	0.56	(0.35,0.78)	2.92702e-07	0.531779	(0.32,0.75)	1.52641e-06	0.462635	(0.29,0.63)	8.19839e-08
937	cg20583432	chr6	12045380	HIVEP1	Intron	Open Sea	Yes	1004	63	941	5.095	-0.62	(-0.85,-0.38)	2.9513e-07	-0.618344	(-0.86,-0.38)	5.73974e-07	-0.656099	(-0.86,-0.45)	7.2622e-10
938	cg06885823	chr5	82675004	Intergenic	Intergenic	Open Sea	Yes	990	68	922	3.999	-0.52	(-0.71,-0.32)	2.95307e-07	-0.504867	(-0.70,-0.31)	7.57328e-07	-0.463245	(-0.63,-0.29)	1.21295e-07
939	cg17194270	chr22	39759991	SYNGR1	Promoter	Open Sea	Yes	1017	67	950	6.203	0.54	(0.34,0.75)	2.95704e-07	0.572749	(0.37,0.78)	6.73037e-08	0.549581	(0.38,0.72)	7.83996e-10
940	cg04938738	chr11	1689428	FAM99A	TTS	Open Sea	No	1015	68	947	6.299	-0.59	(-0.81,-0.36)	3.01472e-07	-0.594328	(-0.82,-0.37)	3.76012e-07	-0.508536	(-0.70,-0.31)	3.6695e-07
941	cg06197751	chr3	153912865	ARHGEF26	Intron	Open Sea	Yes	1017	68	949	5.147	-0.63	(-0.87,-0.39)	3.01574e-07	-0.594006	(-0.83,-0.35)	1.47419e-06	-0.64741	(-0.86,-0.44)	2.5626e-09
942	cg04994405	chr1	65731835	DNAJC6	Intron	Island	Yes	1013	67	946	3.766	0.64	(0.4,0.89)	3.09303e-07	0.67223	(0.42,0.92)	1.35563e-07	0.527285	(0.31,0.74)	1.40028e-06
943	cg21703813	chr8	30437737	GTF2E2	Intron	Open Sea	Yes	1018	68	950	9.836	0.44	(0.27,0.61)	3.09381e-07	0.411083	(0.24,0.58)	2.42661e-06	0.268942	(0.14,0.40)	4.74702e-05
944	cg04791390	chr2	154332332	Intergenic	Intergenic	Shelf	Yes	999	68	931	7.071	0.51	(0.32,0.7)	3.10411e-07	0.524777	(0.33,0.72)	1.85675e-07	0.359931	(0.20,0.52)	1.14767e-05
945	cg03604731	chr2	96824798	Intergenic	Intergenic	Open Sea	Yes	1014	68	946	4.412	0.59	(0.37,0.82)	3.12569e-07	0.627506	(0.41,0.85)	2.50095e-08	0.508064	(0.33,0.69)	4.8223e-08
946	cg20012848	chr12	52435419	NR4A1	Intron	Shelf	No	1010	66	944	4.169	0.61	(0.37,0.84)	3.13528e-07	0.630977	(0.40,0.86)	1.07411e-07	0.611513	(0.42,0.80)	4.02873e-10
947	cg09137382	chr11	130731460	LOC100507431	Intron	Open Sea	No	1015	68	947	4.369	0.62	(0.38,0.86)	3.15643e-07	0.61871	(0.38,0.85)	2.71358e-07	0.443427	(0.24,0.64)	1.61565e-05
948	cg19620333	chr15	81596331	IL16	Intron	Open Sea	Yes	1009	68	941	7.107	0.58	(0.36,0.8)	3.17004e-07	0.5388	(0.31,0.76)	2.66918e-06	0.459926	(0.28,0.64)	1.13116e-06
949	cg15612947	chr5	14464063	TRIO	Intron	Shelf	Yes	1013	68	945	5.5	-0.49	(-0.67,-0.3)	3.17297e-07	-0.462954	(-0.65,-0.28)	1.52641e-06	-0.391994	(-0.54,-0.25)	1.05942e-07
950	cg03535079	chr8	48523497	SPIDR	Intron	Open Sea	Yes	1011	66	945	9.483	-0.59	(-0.82,-0.37)	3.17829e-07	-0.593734	(-0.82,-0.37)	3.91272e-07	-0.574451	(-0.78,-0.37)	5.41926e-08
951	cg25511621	chr6	53883680	MLIP	Promoter	Open Sea	No	1018	68	950	7.892	0.51	(0.32,0.7)	3.18113e-07	0.515251	(0.32,0.71)	2.70168e-07	0.380863	(0.22,0.54)	2.65891e-06
952	cg24166100	chr2	218886642	Intergenic	Intergenic	Open Sea	Yes	1015	68	947	8.465	0.49	(0.3,0.68)	3.19763e-07	0.472205	(0.28,0.66)	1.26805e-06	0.332272	(0.21,0.45)	8.51753e-08
953	cg27219972	chr16	85479263	Intergenic	Intergenic	Open Sea	Yes	1017	67	950	8.441	0.5	(0.31,0.7)	3.208e-07	0.520277	(0.33,0.71)	1.43456e-07	0.452383	(0.29,0.62)	8.78798e-08
954	cg13792913	chr11	118026592	Intergenic	Intergenic	Shelf	Yes	1016	68	948	5.052	0.53	(0.33,0.73)	3.22615e-07	0.551479	(0.35,0.76)	1.92277e-07	0.419597	(0.24,0.60)	8.80511e-06
955	cg05962055	chr4	141566965	TBC1D9	Intron	Open Sea	Yes	1015	68	947	5.087	0.56	(0.34,0.77)	3.25177e-07	0.558444	(0.35,0.77)	1.9579e-07	0.471561	(0.29,0.65)	2.57279e-07
956	cg06947286	chr5	131596601	PDLIM4	Intron	Shelf	No	1018	68	950	10.599	-0.58	(-0.8,-0.36)	3.25953e-07	-0.542798	(-0.77,-0.32)	2.26528e-06	-0.473093	(-0.66,-0.29)	7.16073e-07
957	cg17284119	chr6	110644423	METTL24	Intron	Open Sea	Yes	1009	68	941	7.426	0.56	(0.35,0.78)	3.26696e-07	0.614587	(0.40,0.83)	3.80379e-08	0.528075	(0.34,0.72)	4.67649e-08
958	cg09220326	chr3	45175420	CDCP1	Intron	Open Sea	Yes	1018	68	950	8.481	-0.63	(-0.86,-0.39)	3.27132e-07	-0.614568	(-0.86,-0.37)	8.3466e-07	-0.617669	(-0.83,-0.40)	1.69941e-08
959	cg13555278	chr1	26348483	EXTL1	5' UTR	Open Sea	Yes	1016	68	948	4.916	0.57	(0.35,0.78)	3.27567e-07	0.598209	(0.38,0.82)	1.35428e-07	0.418629	(0.23,0.61)	1.18871e-05
960	cg15690379	chr3	52683738	PBRM1	Intron	Open Sea	Yes	1014	68	946	6.04	-0.63	(-0.88,-0.39)	3.28772e-07	-0.653059	(-0.90,-0.41)	2.3439e-07	-0.555914	(-0.75,-0.36)	4.05864e-08
961	cg13504055	chr2	102234417	Intergenic	Intergenic	Open Sea	Yes	1010	67	943	6.109	0.63	(0.39,0.87)	3.30684e-07	0.607292	(0.37,0.85)	1.00893e-06	0.531001	(0.30,0.76)	4.97125e-06
962	cg02704502	chr11	2036579	Intergenic	Intergenic	Shelf	Yes	1019	68	951	5.874	0.55	(0.34,0.76)	3.32065e-07	0.602061	(0.39,0.81)	2.95869e-08	0.506574	(0.33,0.68)	1.93601e-08
963	cg15600124	chr3	127314356	Intergenic	Intergenic	Shelf	No	1009	68	941	4.87	0.52	(0.32,0.72)	3.32194e-07	0.54545	(0.35,0.74)	9.74885e-08	0.358274	(0.20,0.52)	9.36701e-06
964	cg27516568	chr4	122686666	TMEM155	Promoter	Shore	No	1012	68	944	6.373	0.55	(0.34,0.76)	3.33186e-07	0.559347	(0.35,0.77)	3.2532e-07	0.443	(0.26,0.62)	2.03221e-06
965	cg18348836	chr1	60282399	HOOK1	Intron	Shore	No	1017	68	949	10.239	0.52	(0.32,0.72)	3.34658e-07	0.478255	(0.28,0.68)	3.26539e-06	0.366904	(0.20,0.53)	1.14995e-05
966	cg05087577	chr1	43532610	Intergenic	Intergenic	Shore	No	1015	66	949	4.65	0.62	(0.38,0.86)	3.34738e-07	0.564757	(0.33,0.80)	2.7513e-06	0.45955	(0.28,0.64)	5.82461e-07
967	cg00738345	chr17	55940529	CUEDC1	3' UTR	Shore	No	1009	68	941	6.564	0.47	(0.29,0.65)	3.35031e-07	0.464196	(0.28,0.65)	6.0082e-07	0.285795	(0.14,0.43)	0.000178924
968	cg25587233	chr9	131872004	CRAT	Intron	Shore	No	1014	68	946	4.757	-0.53	(-0.74,-0.33)	3.36039e-07	-0.505908	(-0.71,-0.30)	1.0468e-06	-0.569754	(-0.73,-0.41)	4.68913e-12
969	cg26263675	chr17	72743190	RAB37	3' UTR	Shore	No	1010	68	942	5.271	0.61	(0.38,0.85)	3.36266e-07	0.598766	(0.36,0.84)	9.92004e-07	0.452071	(0.25,0.65)	1.26114e-05
970	cg05491166	chr11	19885900	NAV2	Intron	Open Sea	Yes	987	68	919	6.991	0.44	(0.27,0.61)	3.36625e-07	0.428161	(0.26,0.60)	1.27691e-06	0.305587	(0.17,0.44)	9.84248e-06
971	cg03598074	chr1	56124436	Intergenic	Intergenic	Open Sea	Yes	1010	68	942	9.782	0.54	(0.33,0.74)	3.37539e-07	0.532651	(0.32,0.74)	6.89883e-07	0.470361	(0.29,0.65)	1.94864e-07
972	cg05132828	chr12	123560478	PITPNM2	Intron	Open Sea	Yes	1018	68	950	5.959	0.56	(0.35,0.77)	3.40585e-07	0.571853	(0.36,0.79)	2.30184e-07	0.519793	(0.36,0.68)	1.82983e-10
973	cg08326300	chr10	80319769	Intergenic	Intergenic	Open Sea	Yes	1009	68	941	7.87	0.48	(0.3,0.66)	3.41104e-07	0.506786	(0.32,0.69)	6.64583e-08	0.381209	(0.24,0.52)	6.23078e-08
974	cg13005635	chr12	11093282	PRH1-PRR4	Intron	Open Sea	No	1017	68	949	7.154	-0.57	(-0.79,-0.35)	3.41559e-07	-0.597488	(-0.82,-0.38)	1.39259e-07	-0.442398	(-0.64,-0.25)	1.16605e-05
975	cg20005056	chr2	26398993	GAREML	Intron	Shore	No	1006	68	938	5.86	0.47	(0.29,0.65)	3.43425e-07	0.483948	(0.30,0.67)	1.97601e-07	0.374773	(0.24,0.51)	4.85419e-08
976	cg00589520	chr7	23513038	Intergenic	Intergenic	Shore	No	1012	67	945	5.238	0.53	(0.33,0.73)	3.45207e-07	0.574354	(0.37,0.78)	3.63519e-08	0.556266	(0.39,0.73)	2.56228e-10
977	cg20837626	chr2	54195595	PSME4	Intron	Shelf	No	1018	68	950	5.282	-0.63	(-0.87,-0.39)	3.47152e-07	-0.628239	(-0.87,-0.38)	5.33524e-07	-0.638123	(-0.85,-0.42)	9.04087e-09
978	cg09500196	chr16	8963748	CARHSP1	Promoter	Shore	No	1019	68	951	3.459	0.61	(0.38,0.84)	3.48069e-07	0.635993	(0.40,0.87)	1.30708e-07	0.622058	(0.41,0.83)	9.86911e-09
979	cg00028135	chr3	114343672	ZBTB20	Promoter	Open Sea	No	1009	67	942	6.518	-0.6	(-0.83,-0.37)	3.4834e-07	-0.609442	(-0.84,-0.38)	3.19488e-07	-0.720506	(-0.94,-0.50)	2.2055e-10
980	cg02721394	chr3	195914016	Intergenic	Intergenic	Open Sea	Yes	1017	68	949	4.911	0.62	(0.39,0.86)	3.50475e-07	0.645166	(0.41,0.88)	1.01445e-07	0.566635	(0.36,0.77)	7.5561e-08
981	cg06755427	chr2	223824318	Intergenic	Intergenic	Open Sea	Yes	1016	68	948	6.544	-0.55	(-0.77,-0.34)	3.50798e-07	-0.54582	(-0.76,-0.33)	7.72403e-07	-0.486286	(-0.65,-0.33)	3.33677e-09
982	cg08216099	chr2	1725760	PXDN	Intron	Open Sea	Yes	1017	67	950	12.474	-0.61	(-0.84,-0.37)	3.51342e-07	-0.621541	(-0.86,-0.38)	3.06912e-07	-0.57789	(-0.79,-0.37)	1.1766e-07
983	cg04382468	chr16	11110745	CLEC16A	Intron	Open Sea	Yes	1006	67	939	5.226	-0.54	(-0.75,-0.33)	3.52164e-07	-0.513214	(-0.72,-0.31)	1.37738e-06	-0.364488	(-0.54,-0.19)	4.80516e-05
984	cg03051880	chr6	119662023	MAN1A1	Intron	Open Sea	Yes	1016	68	948	6.045	-0.55	(-0.76,-0.34)	3.52669e-07	-0.545594	(-0.76,-0.33)	5.51124e-07	-0.502913	(-0.65,-0.35)	1.25656e-10
985	cg11155784	chr1	164572162	PBX1	Intron	Open Sea	Yes	1004	68	936	4.227	0.5	(0.31,0.69)	3.53186e-07	0.48942	(0.29,0.68)	1.05697e-06	0.412349	(0.25,0.57)	5.92191e-07
986	cg13503564	chr2	45539373	Intergenic	Intergenic	Shore	No	1005	68	937	5.71	0.46	(0.28,0.64)	3.54097e-07	0.458548	(0.28,0.64)	5.59197e-07	0.270952	(0.13,0.41)	0.000141415
987	cg06694299	chr3	149254020	WWTR1	Intron	Open Sea	Yes	1006	68	938	9.907	0.46	(0.28,0.64)	3.5768e-07	0.43318	(0.26,0.61)	1.8291e-06	0.303048	(0.15,0.45)	8.19628e-05
988	cg26428825	chr9	2717530	KCNV2	Promoter	Shore	No	1013	68	945	4.312	0.56	(0.35,0.78)	3.58334e-07	0.574373	(0.36,0.79)	1.84929e-07	0.390018	(0.22,0.56)	9.33443e-06
989	cg14651936	chr9	137207505	Intergenic	Intergenic	Open Sea	No	1012	67	945	7.204	0.46	(0.29,0.64)	3.61311e-07	0.457114	(0.28,0.64)	5.75701e-07	0.311112	(0.17,0.45)	1.8745e-05
990	cg24245601	chr11	12341663	MICALCL	Intron	Open Sea	Yes	1007	66	941	11.226	0.56	(0.35,0.78)	3.63036e-07	0.539802	(0.32,0.76)	1.10453e-06	0.50813	(0.31,0.71)	5.35756e-07
991	cg18190824	chr5	14721025	ANKH	Intron	Open Sea	Yes	1016	68	948	4.896	-0.61	(-0.85,-0.38)	3.64959e-07	-0.597119	(-0.84,-0.36)	1.02739e-06	-0.449945	(-0.64,-0.26)	5.05995e-06
992	cg25137841	chr22	31536584	PLA2G3	Promoter	Open Sea	Yes	1017	68	949	5.979	0.57	(0.35,0.78)	3.65062e-07	0.596805	(0.38,0.82)	1.11083e-07	0.442575	(0.26,0.63)	4.11557e-06
993	cg08568550	chr11	8954569	C11orf16	Promoter	Open Sea	Yes	1018	68	950	3.964	0.6	(0.37,0.83)	3.65261e-07	0.601579	(0.39,0.82)	6.16193e-08	0.535889	(0.33,0.74)	2.73675e-07
994	cg07549715	chr20	3024203	GNRH2	Promoter	Shelf	No	1010	68	942	4.787	0.52	(0.32,0.72)	3.68953e-07	0.524736	(0.32,0.73)	5.69587e-07	0.389834	(0.21,0.57)	2.18719e-05
