# Supplementary material for: Analysis of two birth tissues provides new insights into the epigenetic landscape of neonates born preterm
Source: Clin Epigenetics. 2019 Feb 11;11:26. doi: 10.1186/s13148-018-0599-4 (PMC6371604; doi:10.1186/s13148-018-0599-4)
Supplement: Supplementary file 2 — Supplementary tables. (ZIP 3966 kb) [file 13148_2018_599_MOESM2_ESM.zip › Supplementary_Table_4-v11.xlsx]

## Sheet: Supplementary Table 4
	Supplementary Table 4. 296 significant CpGs (p < 5.8e-7) between preterm birth cases and term birth controls in 332 cord bloods.
								Main Analysis							Sensitivity Analysis 1			Sensitivity Analysis 2
#	Illumina 450K probe ID	Chr	Position	Gene symbol	Feature	Relation to UCSC CpG Island	Enhancer	Total N	Preterm N	Term N	IQR	Est	95% CI	P value	Est	95% CI	P value	Est	95% CI	P value
1	cg13066703	chr1	211526704	TRAF5	Exon	Open Sea	No	329	29	300	5.76	-1.53	(-1.87,-1.19)	8.42728e-17	-1.55205	(-1.89,-1.21)	3.25715e-17	-1.55041	(-1.86,-1.24)	9.03113e-20
2	cg03048432	chr14	51290750	NIN	Intron	Open Sea	No	331	31	300	7.046	-1.32	(-1.65,-0.99)	5.96863e-14	-1.32281	(-1.66,-0.99)	1.13517e-13	-1.25365	(-1.55,-0.95)	4.97594e-15
3	cg02306995	chr3	122635048	SEMA5B	Intron	Shelf	No	331	31	300	3.376	-1.24	(-1.55,-0.92)	1.09269e-13	-1.24853	(-1.56,-0.93)	1.15328e-13	-1.13024	(-1.41,-0.85)	8.06346e-14
4	cg04347477	chr12	125002006	NCOR2	Intron	Island	No	331	30	301	11.464	-1.35	(-1.7,-1)	4.69803e-13	-1.38644	(-1.74,-1.03)	2.09094e-13	-1.43377	(-1.76,-1.11)	1.61842e-16
5	cg04685228	chr5	172462625	ATP6V0E1	TTS	Open Sea	Yes	331	30	301	9.071	-1.31	(-1.66,-0.95)	3.2561e-12	-1.36095	(-1.72,-1.00)	7.76856e-13	-1.23647	(-1.57,-0.90)	4.15796e-12
6	cg08726900	chr16	89550473	ANKRD11	Intron	Open Sea	Yes	331	30	301	11.184	-1.17	(-1.49,-0.85)	3.53247e-12	-1.2186	(-1.54,-0.90)	8.75752e-13	-1.22972	(-1.51,-0.95)	2.34809e-16
7	cg18623216	chr3	155421969	PLCH1	Promoter	Open Sea	Yes	332	31	301	11.928	-1.04	(-1.33,-0.76)	6.28164e-12	-1.06541	(-1.35,-0.78)	3.05852e-12	-1.1149	(-1.38,-0.85)	2.71582e-15
8	cg07638500	chr3	123371419	MYLK	Intron	Open Sea	Yes	332	31	301	4.981	1.25	(0.9,1.6)	1.02932e-11	1.24703	(0.89,1.60)	3.04238e-11	1.17348	(0.85,1.50)	5.04534e-12
9	cg16949914	chr10	6104514	IL2RA	Promoter	Open Sea	No	331	30	301	4.721	-1.15	(-1.47,-0.82)	1.91962e-11	-1.15535	(-1.49,-0.82)	5.25181e-11	-1.07104	(-1.37,-0.77)	1.44409e-11
10	cg12697139	chr1	209571888	Intergenic	Intergenic	Open Sea	Yes	330	29	301	11.363	-1.02	(-1.31,-0.73)	2.35023e-11	-1.04481	(-1.34,-0.75)	1.63227e-11	-1.06531	(-1.32,-0.81)	3.26096e-15
11	cg22365167	chr11	62306860	AHNAK	Intron	Open Sea	Yes	330	29	301	3.571	-1.13	(-1.45,-0.81)	2.80828e-11	-1.16797	(-1.49,-0.85)	6.68048e-12	-1.12946	(-1.40,-0.86)	4.96913e-15
12	cg08943494	chr11	36422614	PRR5L	Promoter	Open Sea	No	332	31	301	15.827	-1.2	(-1.54,-0.86)	2.92786e-11	-1.20455	(-1.55,-0.86)	6.26117e-11	-1.24171	(-1.56,-0.92)	3.3874e-13
13	cg09915396	chr17	2907894	RAP1GAP2	Intron	Open Sea	Yes	330	30	300	7.833	-0.95	(-1.22,-0.68)	3.72316e-11	-0.982177	(-1.26,-0.71)	1.58768e-11	-1.00364	(-1.24,-0.77)	1.18036e-15
14	cg18183624	chr17	47076903	IGF2BP1	Intron	Shore	No	332	31	301	10.007	1.2	(0.85,1.55)	5.5076e-11	1.18868	(0.83,1.54)	1.74859e-10	1.30949	(0.97,1.65)	3.51461e-13
15	cg13492133	chr1	183516265	SMG7	Exon	Open Sea	Yes	332	31	301	7.828	1.16	(0.82,1.49)	5.87634e-11	1.12553	(0.78,1.47)	3.90086e-10	1.13512	(0.83,1.44)	2.74331e-12
16	cg19744173	chr2	112913177	FBLN7	Intron	Shelf	Yes	327	27	300	5.307	-1.27	(-1.64,-0.9)	6.11921e-11	-1.34139	(-1.71,-0.97)	5.39046e-12	-1.29773	(-1.63,-0.96)	3.48886e-13
17	cg08282819	chr16	27437899	IL21R	Promoter	Open Sea	Yes	331	30	301	8.073	-1.18	(-1.53,-0.84)	6.22077e-11	-1.2354	(-1.58,-0.89)	9.39513e-12	-1.15517	(-1.47,-0.84)	5.1336e-12
18	cg19233405	chr1	154988720	ZBTB7B	Exon	Shore	No	331	30	301	5.654	-1.16	(-1.5,-0.82)	1.0692e-10	-1.13874	(-1.47,-0.81)	6.23207e-11	-1.18581	(-1.48,-0.89)	4.2806e-14
19	cg07106169	chr2	95740361	Intergenic	Intergenic	Shelf	No	331	31	300	3.921	-1.13	(-1.47,-0.8)	1.1782e-10	-1.14857	(-1.49,-0.81)	1.09366e-10	-1.00574	(-1.30,-0.71)	5.93256e-11
20	cg24815934	chr21	46332180	ITGB2	Intron	Open Sea	No	332	31	301	5.373	-0.99	(-1.29,-0.7)	1.19708e-10	-1.01916	(-1.32,-0.72)	1.12487e-10	-0.916273	(-1.16,-0.67)	8.39399e-13
21	cg02553054	chr12	50478479	SMARCD1	Promoter	Shore	No	332	31	301	3.701	-1.14	(-1.48,-0.8)	1.42373e-10	-1.16214	(-1.51,-0.82)	1.69599e-10	-1.2014	(-1.52,-0.89)	6.31832e-13
22	cg23541926	chr3	155422091	PLCH1	Promoter	Open Sea	Yes	328	31	297	12.418	-1.02	(-1.33,-0.72)	1.52572e-10	-1.0366	(-1.34,-0.73)	1.13469e-10	-1.05408	(-1.33,-0.78)	7.33483e-13
23	cg20334115	chr1	226107898	PYCR2	3' UTR	Shelf	No	332	31	301	13.271	-1.18	(-1.53,-0.83)	1.6916e-10	-1.18112	(-1.53,-0.83)	1.2958e-10	-1.19196	(-1.52,-0.87)	3.8638e-12
24	cg24279744	chr3	10408401	ATP2B2	Intron	Open Sea	Yes	332	31	301	4.691	1.13	(0.79,1.47)	2.27572e-10	1.11639	(0.77,1.46)	7.70501e-10	1.21975	(0.92,1.52)	2.29546e-14
25	cg11932158	chr3	155422128	PLCH1	Promoter	Open Sea	Yes	332	31	301	11.254	-1.08	(-1.4,-0.75)	2.27885e-10	-1.10665	(-1.43,-0.78)	7.51123e-11	-1.10956	(-1.41,-0.81)	2.26063e-12
26	cg10728351	chr4	122628019	Intergenic	Intergenic	Open Sea	Yes	330	29	301	11.448	-1.14	(-1.49,-0.8)	2.84605e-10	-1.1574	(-1.51,-0.80)	4.43141e-10	-1.20288	(-1.52,-0.88)	1.62933e-12
27	cg05544807	chr2	25475915	DNMT3A	Promoter	Island	No	330	30	300	3.734	1.22	(0.85,1.59)	3.1304e-10	1.25311	(0.89,1.61)	4.70453e-11	1.18466	(0.90,1.47)	1.09069e-14
28	cg00220721	chr11	36422442	PRR5L	Promoter	Open Sea	No	332	31	301	10.174	-1.16	(-1.51,-0.81)	4.29476e-10	-1.1525	(-1.51,-0.79)	9.83449e-10	-1.13605	(-1.47,-0.80)	1.03475e-10
29	cg17936572	chr3	35706113	ARPP21	Intron	Open Sea	Yes	330	30	300	6.42	-1.16	(-1.52,-0.81)	4.54638e-10	-1.15332	(-1.51,-0.79)	1.10628e-09	-1.17281	(-1.49,-0.85)	5.16173e-12
30	cg00166343	chr17	29150099	CRLF3	Intron	Shore	No	321	24	297	4.248	-1.2	(-1.56,-0.83)	4.61458e-10	-1.20605	(-1.58,-0.83)	1.14591e-09	-1.20859	(-1.55,-0.86)	3.04438e-11
31	cg12758082	chr13	113407768	ATP11A-AS1	Exon	Shelf	Yes	331	30	301	4.818	-1.03	(-1.34,-0.71)	4.8062e-10	-1.0592	(-1.37,-0.75)	8.02894e-11	-1.02437	(-1.29,-0.76)	4.04313e-13
32	cg12713583	chr19	940723	ARID3A	Intron	Island	Yes	331	31	300	10.288	-1.15	(-1.5,-0.79)	5.46916e-10	-1.16743	(-1.52,-0.81)	4.22547e-10	-1.19161	(-1.51,-0.87)	1.91928e-12
33	cg22163280	chr17	72423542	Intergenic	Intergenic	Shelf	No	332	31	301	3.367	1.17	(0.81,1.53)	5.59497e-10	1.14465	(0.78,1.51)	2.83436e-09	1.14612	(0.83,1.46)	6.88071e-12
34	cg02430430	chr15	74532449	CCDC33	Intron	Open Sea	Yes	329	28	301	8.151	-0.99	(-1.3,-0.69)	5.73426e-10	-1.04378	(-1.35,-0.74)	1.24166e-10	-1.12243	(-1.39,-0.86)	2.95618e-15
35	cg26800893	chr11	67184595	CARNS1	Intron	Shore	Yes	329	28	301	3.918	-1.05	(-1.38,-0.73)	6.85861e-10	-1.09897	(-1.42,-0.78)	1.10121e-10	-0.961879	(-1.29,-0.64)	1.51959e-08
36	cg19136673	chr6	32813336	PSMB8	Promoter	Shore	No	329	30	299	5.026	-1.08	(-1.41,-0.74)	7.23351e-10	-1.0981	(-1.43,-0.76)	4.59318e-10	-1.06521	(-1.35,-0.78)	7.79008e-13
37	cg08817867	chr17	19656553	Intergenic	Intergenic	Open Sea	Yes	329	28	301	10.171	-0.8	(-1.05,-0.55)	7.49577e-10	-0.835027	(-1.08,-0.59)	1.29631e-10	-0.941526	(-1.16,-0.73)	2.33201e-16
38	cg23291039	chr4	25808900	SEL1L3	Intron	Open Sea	Yes	331	30	301	3.813	1.13	(0.78,1.48)	8.07169e-10	1.12782	(0.78,1.48)	8.83769e-10	1.20441	(0.89,1.52)	9.48255e-13
39	cg03047995	chr14	24601587	FITM1	Exon	Island	No	331	30	301	7.36	-1.15	(-1.5,-0.79)	8.54283e-10	-1.19865	(-1.55,-0.84)	1.27527e-10	-1.17952	(-1.49,-0.87)	1.35405e-12
40	cg07408552	chr17	40611994	ATP6V0A1	Intron	Shore	No	329	28	301	4.746	-1.04	(-1.37,-0.72)	8.75539e-10	-1.05527	(-1.39,-0.72)	1.3685e-09	-1.10329	(-1.37,-0.84)	1.06647e-14
41	cg02001279	chr19	940966	ARID3A	Intron	Island	Yes	329	28	301	8.256	-1.19	(-1.56,-0.82)	9.16222e-10	-1.21862	(-1.60,-0.84)	8.74427e-10	-1.28367	(-1.62,-0.94)	8.95236e-13
42	cg22828383	chr12	125002190	NCOR2	Intron	Island	No	331	30	301	7.616	-1.18	(-1.55,-0.81)	1.01142e-09	-1.19985	(-1.57,-0.83)	7.78346e-10	-1.27759	(-1.62,-0.94)	1.28323e-12
43	cg09866743	chr3	35706037	ARPP21	Intron	Open Sea	No	326	28	298	5.782	-1.18	(-1.55,-0.81)	1.19956e-09	-1.20507	(-1.58,-0.83)	8.36147e-10	-1.23663	(-1.59,-0.88)	3.60216e-11
44	cg08237220	chr3	156332966	Intergenic	Intergenic	Open Sea	Yes	332	31	301	7.185	-1.17	(-1.54,-0.8)	1.28675e-09	-1.1976	(-1.56,-0.84)	2.25266e-10	-1.07764	(-1.41,-0.74)	9.1368e-10
45	cg09233395	chr8	116678581	TRPS1	Intron	Shore	Yes	331	30	301	11.059	-0.95	(-1.25,-0.65)	1.33233e-09	-0.976953	(-1.28,-0.67)	1.04085e-09	-1.0513	(-1.32,-0.78)	2.56231e-13
46	cg22117805	chr11	36422454	PRR5L	Promoter	Open Sea	No	332	31	301	13.572	-1.1	(-1.44,-0.75)	1.34836e-09	-1.09253	(-1.45,-0.74)	3.53682e-09	-1.09536	(-1.42,-0.77)	2.39068e-10
47	cg13586051	chr3	58200470	Intergenic	Intergenic	Open Sea	No	332	31	301	5.502	-1.03	(-1.35,-0.7)	1.50342e-09	-1.06328	(-1.39,-0.74)	3.54012e-10	-1.03606	(-1.34,-0.73)	7.16108e-11
48	cg13641317	chr3	127255551	LINC01471	Intron	Open Sea	Yes	320	26	294	3.282	-1.26	(-1.66,-0.86)	1.51045e-09	-1.22487	(-1.62,-0.83)	2.7385e-09	-1.24966	(-1.61,-0.89)	2.78023e-11
49	cg18082788	chr6	149806338	ZC3H12D	Promoter	Open Sea	No	332	31	301	7.033	-1.04	(-1.37,-0.71)	1.52954e-09	-1.03286	(-1.36,-0.70)	1.94528e-09	-0.981272	(-1.30,-0.67)	2.86702e-09
50	cg07103201	chr17	20171046	SPECC1	Intron	Open Sea	Yes	331	30	301	3.874	-1.08	(-1.43,-0.74)	1.65431e-09	-1.08216	(-1.43,-0.73)	4.3286e-09	-1.10244	(-1.43,-0.78)	9.00597e-11
51	cg17898925	chr4	83196046	Intergenic	Intergenic	Open Sea	No	330	31	299	6.281	-0.88	(-1.16,-0.6)	1.71255e-09	-0.924059	(-1.20,-0.64)	3.35079e-10	-0.905221	(-1.16,-0.65)	2.42846e-11
52	cg06379435	chr19	3344272	Intergenic	Intergenic	Open Sea	Yes	332	31	301	9.964	-0.63	(-0.84,-0.43)	1.92061e-09	-0.649292	(-0.85,-0.45)	9.86108e-10	-0.745547	(-0.92,-0.57)	1.24682e-15
53	cg09238801	chr14	74179100	PNMA1	3' UTR	Shore	No	332	31	301	4.914	-1.08	(-1.42,-0.73)	2.36584e-09	-1.0861	(-1.44,-0.73)	4.13657e-09	-1.18119	(-1.50,-0.86)	4.03783e-12
54	cg27407935	chr17	17723234	SREBF1	Intron	Shelf	No	329	28	301	7.396	-0.74	(-0.97,-0.5)	2.71275e-09	-0.768539	(-1.01,-0.53)	8.05595e-10	-0.810808	(-1.04,-0.58)	1.2394e-11
55	cg17501395	chr6	149806330	ZC3H12D	Promoter	Open Sea	No	331	31	300	5.945	-1.02	(-1.35,-0.69)	2.83281e-09	-1.05555	(-1.38,-0.73)	5.38248e-10	-0.910913	(-1.21,-0.61)	4.60908e-09
56	cg24166457	chr19	45590881	GEMIN7	Intron	Shelf	No	332	31	301	7.692	-1.09	(-1.44,-0.74)	2.83748e-09	-1.1058	(-1.46,-0.75)	2.50177e-09	-1.07591	(-1.41,-0.75)	4.81793e-10
57	cg01883759	chr7	28220575	JAZF1	Promoter	Shore	No	332	31	301	3.373	-0.99	(-1.3,-0.67)	2.90855e-09	-0.985265	(-1.31,-0.66)	4.66119e-09	-0.965206	(-1.27,-0.67)	8.45613e-10
58	cg13403689	chr6	32820640	TAP1	Promoter	Shore	No	329	29	300	4.158	-1.16	(-1.53,-0.78)	2.98809e-09	-1.14779	(-1.53,-0.77)	8.01379e-09	-1.17434	(-1.51,-0.84)	2.83346e-11
59	cg02734358	chr4	90227073	GPRIN3	Intron	Shore	Yes	332	31	301	7.664	-0.86	(-1.14,-0.59)	3.08619e-09	-0.883098	(-1.16,-0.61)	1.14081e-09	-0.924003	(-1.21,-0.64)	8.86708e-10
60	cg10148280	chr3	148846749	HPS3	Promoter	Shore	No	328	28	300	3.774	-1	(-1.32,-0.68)	3.3361e-09	-1.01755	(-1.34,-0.69)	1.90658e-09	-0.974899	(-1.26,-0.69)	9.02368e-11
61	cg20301308	chr1	65534741	Intergenic	Intergenic	Shore	No	329	29	300	3.301	-1.09	(-1.45,-0.74)	3.52498e-09	-1.10922	(-1.47,-0.75)	3.71157e-09	-1.05791	(-1.38,-0.73)	6.06043e-10
62	cg11360522	chr13	113379827	ATP11A	Intron	Shelf	Yes	330	29	301	7.398	-1.08	(-1.42,-0.73)	3.99366e-09	-1.13007	(-1.48,-0.78)	6.34627e-10	-1.10992	(-1.40,-0.82)	1.01957e-12
63	cg03390636	chr15	80843451	ARNT2	Intron	Open Sea	Yes	331	30	301	8.37	-0.96	(-1.27,-0.65)	4.20283e-09	-0.931242	(-1.25,-0.62)	1.55122e-08	-1.01233	(-1.28,-0.74)	1.86709e-12
64	cg07932300	chr6	139454927	Intergenic	Intergenic	Shore	No	330	29	301	6.117	-0.73	(-0.97,-0.49)	4.28298e-09	-0.71714	(-0.95,-0.48)	6.88215e-09	-0.760306	(-0.96,-0.56)	5.63344e-13
65	cg00634542	chr2	219254587	SLC11A1	Intron	Shore	No	329	29	300	5.163	1.1	(0.74,1.46)	4.47822e-09	1.13422	(0.78,1.49)	1.74386e-09	1.11185	(0.78,1.44)	2.05706e-10
66	cg00739778	chr17	2908022	RAP1GAP2	Intron	Open Sea	Yes	329	30	299	7.097	-0.97	(-1.29,-0.65)	4.52729e-09	-0.977388	(-1.30,-0.65)	7.08037e-09	-1.07409	(-1.35,-0.80)	2.07301e-13
67	cg13299776	chr3	148847006	HPS3	Promoter	Shore	No	332	31	301	5.392	-1.09	(-1.45,-0.74)	4.66003e-09	-1.07241	(-1.43,-0.71)	1.48757e-08	-1.0304	(-1.35,-0.71)	1.16596e-09
68	cg19439123	chr17	17687620	RAI1	Intron	Shore	Yes	332	31	301	7.879	-1.04	(-1.38,-0.7)	4.9903e-09	-1.03207	(-1.37,-0.69)	7.88796e-09	-1.14496	(-1.45,-0.84)	2.46446e-12
69	cg14415629	chr11	33033606	Intergenic	Intergenic	Shelf	No	330	29	301	4.417	-1.03	(-1.36,-0.69)	5.35997e-09	-1.06186	(-1.41,-0.72)	3.80393e-09	-1.01358	(-1.33,-0.69)	1.55788e-09
70	cg13139542	chr2	8242814	LINC00299	Intron	Open Sea	Yes	331	30	301	3.845	1.07	(0.72,1.42)	5.53005e-09	1.09159	(0.74,1.44)	2.01993e-09	1.12815	(0.82,1.43)	2.39665e-12
71	cg05958910	chr10	21796440	Intergenic	Intergenic	Shore	No	327	28	299	5.261	1.07	(0.72,1.43)	5.5986e-09	1.0416	(0.69,1.40)	1.93874e-08	1.17528	(0.88,1.48)	1.7299e-13
72	cg23449541	chr21	47855892	PCNT	Exon	Island	No	332	31	301	4.871	1.1	(0.74,1.46)	5.89804e-09	1.10351	(0.75,1.46)	3.79652e-09	1.02088	(0.68,1.36)	8.15063e-09
73	cg16103712	chr8	99023868	MATN2	Intron	Open Sea	Yes	332	31	301	12.69	-0.97	(-1.3,-0.65)	6.13902e-09	-0.982025	(-1.30,-0.66)	5.70537e-09	-1.01833	(-1.30,-0.74)	5.51625e-12
74	cg25072666	chr17	79533842	NPLOC4	Intron	Open Sea	Yes	321	23	298	3.874	-0.93	(-1.24,-0.62)	6.16455e-09	-0.936638	(-1.24,-0.63)	6.27219e-09	-0.985949	(-1.26,-0.71)	6.56235e-12
75	cg14427590	chr17	60695088	Intergenic	Intergenic	Open Sea	Yes	332	31	301	5.397	0.98	(0.66,1.31)	6.25742e-09	0.985657	(0.66,1.31)	7.96405e-09	0.935855	(0.66,1.21)	9.3202e-11
76	cg01790646	chr2	240321228	HDAC4	Intron	Shore	No	326	27	299	3.552	-1.13	(-1.5,-0.76)	6.48168e-09	-1.13861	(-1.52,-0.76)	1.24955e-08	-1.18057	(-1.52,-0.84)	5.5784e-11
77	cg16477774	chr11	65325248	LTBP3	Exon	Island	No	332	31	301	5.398	-0.86	(-1.15,-0.58)	6.97685e-09	-0.855848	(-1.15,-0.56)	2.37916e-08	-0.922104	(-1.19,-0.66)	5.149e-11
78	cg18897025	chr5	110413670	TSLP	TTS	Open Sea	No	332	31	301	13.35	-0.7	(-0.93,-0.47)	6.9851e-09	-0.702349	(-0.93,-0.47)	6.21704e-09	-0.773465	(-0.98,-0.57)	2.26091e-12
79	cg02767093	chr13	99130654	STK24	Intron	Shelf	Yes	332	31	301	3.256	-0.94	(-1.25,-0.63)	7.10511e-09	-0.904239	(-1.21,-0.60)	1.34785e-08	-1.07729	(-1.34,-0.82)	7.33532e-15
80	cg03046812	chr1	205781721	SLC41A1	Intron	Shore	No	331	30	301	3.001	-1.01	(-1.34,-0.68)	7.10783e-09	-0.984922	(-1.32,-0.65)	2.65177e-08	-0.948241	(-1.25,-0.65)	2.04988e-09
81	cg02921623	chr10	105250536	NEURL1-AS1	Intron	Shelf	No	331	31	300	5.836	-0.91	(-1.21,-0.61)	7.31177e-09	-0.923356	(-1.22,-0.62)	3.85337e-09	-0.794738	(-1.06,-0.52)	1.67784e-08
82	cg20068209	chr6	75988567	TMEM30A	Intron	Open Sea	Yes	329	29	300	8.725	-0.96	(-1.27,-0.64)	7.37323e-09	-0.964756	(-1.28,-0.64)	8.33228e-09	-1.10357	(-1.36,-0.84)	2.09992e-15
83	cg17940587	chr10	89292230	MINPP1	Intron	Open Sea	Yes	331	31	300	10.666	-0.55	(-0.74,-0.37)	7.62119e-09	-0.56296	(-0.75,-0.38)	9.57202e-09	-0.700417	(-0.86,-0.54)	9.02796e-17
84	cg02742969	chr5	172175603	Intergenic	Intergenic	Island	Yes	332	31	301	4.305	1.03	(0.69,1.37)	7.86351e-09	1.02743	(0.70,1.36)	2.98477e-09	0.929764	(0.65,1.21)	1.64513e-10
85	cg27295118	chr14	22902225	Intergenic	Intergenic	Open Sea	No	332	31	301	11.293	-1.06	(-1.41,-0.71)	8.0514e-09	-1.07647	(-1.43,-0.72)	5.64939e-09	-1.0679	(-1.37,-0.77)	2.02532e-11
86	cg07450210	chr13	99880946	MIR548AN	Intron	Open Sea	Yes	328	28	300	3.277	-1.08	(-1.44,-0.72)	8.16187e-09	-1.07179	(-1.44,-0.70)	2.74613e-08	-1.13049	(-1.46,-0.80)	7.87954e-11
87	cg08915038	chr1	16562922	RSG1	Intron	Shore	Yes	330	29	301	4.541	-1.06	(-1.41,-0.71)	8.36618e-09	-1.08423	(-1.44,-0.73)	4.87765e-09	-1.05589	(-1.37,-0.74)	1.90017e-10
88	cg09879334	chr11	128481109	Intergenic	Intergenic	Open Sea	Yes	332	31	301	4.806	-0.8	(-1.06,-0.53)	9.39257e-09	-0.783211	(-1.05,-0.51)	2.80595e-08	-0.690503	(-0.92,-0.47)	4.54824e-09
89	cg21356710	chr2	24234016	MFSD2B	Intron	Shore	No	332	31	301	5.471	1.07	(0.71,1.43)	9.47377e-09	1.05704	(0.69,1.42)	2.73867e-08	0.981621	(0.67,1.30)	2.30089e-09
90	cg13784312	chr9	134609064	RAPGEF1	Intron	Open Sea	Yes	331	31	300	7.666	-1	(-1.34,-0.67)	1.09937e-08	-1.02952	(-1.37,-0.69)	7.49388e-09	-1.03106	(-1.33,-0.74)	3.24565e-11
91	cg11945297	chr8	102514633	GRHL2	Intron	Open Sea	Yes	332	31	301	6.054	1.11	(0.74,1.48)	1.12213e-08	1.11681	(0.75,1.48)	5.54153e-09	1.17445	(0.83,1.52)	1.15817e-10
92	cg15030415	chr17	2908067	RAP1GAP2	Intron	Open Sea	Yes	332	31	301	5.979	-1	(-1.34,-0.67)	1.13023e-08	-1.04749	(-1.38,-0.72)	1.51527e-09	-1.02257	(-1.30,-0.75)	2.57416e-12
93	cg10489463	chr2	33546571	LTBP1	Intron	Open Sea	Yes	332	31	301	7.984	-1.04	(-1.38,-0.69)	1.19236e-08	-1.06823	(-1.41,-0.72)	3.52087e-09	-1.09207	(-1.43,-0.76)	5.38697e-10
94	cg14214856	chr10	36965361	Intergenic	Intergenic	Open Sea	Yes	332	31	301	6.375	-0.99	(-1.33,-0.66)	1.19858e-08	-1.00254	(-1.34,-0.67)	8.41242e-09	-1.00943	(-1.30,-0.72)	2.67803e-11
95	cg24119607	chr5	139047738	CXXC5	Intron	Shore	Yes	331	31	300	7.017	-0.81	(-1.09,-0.54)	1.24717e-08	-0.797722	(-1.07,-0.53)	1.93794e-08	-0.700485	(-0.94,-0.47)	1.15785e-08
96	cg07738730	chr17	47077164	IGF2BP1	Intron	Shore	No	331	30	301	8.411	1.1	(0.73,1.47)	1.24873e-08	1.11788	(0.75,1.49)	9.15273e-09	1.22464	(0.86,1.58)	1.03038e-10
97	cg09168805	chr1	94514547	ABCA4	Intron	Open Sea	Yes	330	31	299	6.445	0.96	(0.63,1.28)	1.25025e-08	0.943229	(0.61,1.27)	4.29652e-08	1.02105	(0.73,1.31)	2.27689e-11
98	cg27239243	chr2	101945866	Intergenic	Intergenic	Open Sea	Yes	330	29	301	4.811	-0.95	(-1.27,-0.63)	1.31131e-08	-0.943318	(-1.27,-0.62)	3.06229e-08	-1.04093	(-1.34,-0.74)	3.50917e-11
99	cg26627956	chr2	202004765	CFLAR	Promoter	Open Sea	No	332	31	301	5.635	1.06	(0.7,1.42)	1.35417e-08	1.00625	(0.65,1.36)	7.03061e-08	1.04677	(0.71,1.38)	2.02078e-09
100	cg11882607	chr3	12858925	CAND2	Exon	Shelf	No	330	31	299	5.521	-0.98	(-1.32,-0.65)	1.38345e-08	-1.01868	(-1.34,-0.69)	2.48541e-09	-1.08193	(-1.37,-0.80)	6.02313e-13
101	cg24296397	chr3	49692536	BSN	Exon	Shelf	No	328	31	297	5.023	-1.03	(-1.37,-0.68)	1.46449e-08	-1.07219	(-1.41,-0.74)	1.0315e-09	-0.960155	(-1.26,-0.66)	6.21914e-10
102	cg21912938	chr7	28220593	JAZF1	Promoter	Shore	No	332	31	301	3.257	-0.97	(-1.3,-0.64)	1.47564e-08	-0.994422	(-1.33,-0.66)	1.10514e-08	-0.919988	(-1.23,-0.61)	7.7288e-09
103	cg00186909	chr12	93129287	PLEKHG7	Promoter	Open Sea	Yes	331	31	300	7.135	-0.75	(-1.01,-0.5)	1.47761e-08	-0.775627	(-1.03,-0.52)	5.30001e-09	-0.858538	(-1.08,-0.64)	4.10218e-13
104	cg10397819	chr14	75447511	Intergenic	Intergenic	Island	Yes	332	31	301	4.09	1.08	(0.71,1.44)	1.48041e-08	1.08498	(0.72,1.45)	1.75551e-08	1.1459	(0.81,1.48)	9.93742e-11
105	cg01574788	chr16	12184132	SNX29	Intron	Open Sea	Yes	332	31	301	9.884	1.04	(0.69,1.39)	1.5395e-08	1.0405	(0.68,1.40)	2.24161e-08	0.813277	(0.49,1.14)	1.29716e-06
106	cg03098721	chr1	84464083	TTLL7	Intron	Shore	No	331	31	300	4.588	1.08	(0.71,1.44)	1.63596e-08	1.0631	(0.70,1.43)	2.99096e-08	1.08768	(0.75,1.43)	1.18576e-09
107	cg23721586	chr1	92197530	TGFBR3	Intron	Open Sea	Yes	328	30	298	2.985	-1.06	(-1.42,-0.7)	1.69454e-08	-1.08155	(-1.45,-0.71)	1.75347e-08	-1.04374	(-1.39,-0.70)	9.31186e-09
108	cg04625615	chr15	41788367	ITPKA	Intron	Island	Yes	332	31	301	6.288	0.82	(0.54,1.09)	1.76761e-08	0.841313	(0.56,1.12)	6.55749e-09	0.779065	(0.55,1.01)	2.30695e-10
109	cg07788865	chr10	30101041	Intergenic	Intergenic	Open Sea	Yes	323	24	299	4.066	-1	(-1.34,-0.66)	1.92045e-08	-1.04637	(-1.40,-0.70)	1.13974e-08	-1.17313	(-1.48,-0.87)	7.05727e-13
110	cg23378033	chr12	65672030	MSRB3	Promoter	Shore	No	331	31	300	10.117	-0.75	(-1,-0.49)	1.94822e-08	-0.752667	(-1.01,-0.49)	2.34467e-08	-0.901702	(-1.12,-0.68)	1.4979e-14
111	cg15078061	chr6	32117557	PRRT1	Intron	Shore	No	327	28	299	4.686	0.97	(0.64,1.29)	1.9526e-08	0.993775	(0.67,1.32)	6.39004e-09	1.03574	(0.73,1.34)	1.55268e-10
112	cg02983090	chr16	27437891	IL21R	Promoter	Open Sea	Yes	331	30	301	8.364	-0.99	(-1.33,-0.65)	1.97786e-08	-1.0272	(-1.36,-0.69)	6.0509e-09	-0.941995	(-1.25,-0.63)	6.15447e-09
113	cg14553895	chr3	178899169	PIK3CA	Intron	Open Sea	Yes	327	31	296	7.425	-0.94	(-1.26,-0.62)	2.01259e-08	-0.916132	(-1.24,-0.59)	7.33306e-08	-0.856293	(-1.14,-0.58)	5.06182e-09
114	cg16536330	chr8	29957343	LEPROTL1	Intron	Shelf	Yes	327	27	300	3.85	-0.92	(-1.23,-0.6)	2.0173e-08	-0.946161	(-1.26,-0.63)	1.08693e-08	-1.04685	(-1.32,-0.77)	8.52705e-13
115	cg17950169	chr1	226067899	TMEM63A	Intron	Shore	No	329	28	301	4.152	-1.07	(-1.44,-0.71)	2.01914e-08	-1.05628	(-1.42,-0.69)	3.71091e-08	-1.0803	(-1.42,-0.74)	1.31282e-09
116	cg15908709	chr17	46676214	HOXB6	Intron	Shore	No	331	31	300	5.427	1.02	(0.67,1.37)	2.04699e-08	0.987296	(0.63,1.34)	1.08007e-07	1.15145	(0.83,1.47)	7.53987e-12
117	cg06870470	chr19	11315766	DOCK6	Intron	Shelf	No	329	28	301	10.612	-0.82	(-1.1,-0.54)	2.06129e-08	-0.854066	(-1.14,-0.57)	9.80579e-09	-0.875773	(-1.13,-0.62)	8.28992e-11
118	cg02017450	chr10	10631669	Intergenic	Intergenic	Open Sea	Yes	332	31	301	16.001	-0.93	(-1.24,-0.61)	2.25818e-08	-0.95527	(-1.27,-0.64)	9.28464e-09	-1.02159	(-1.29,-0.75)	1.08451e-12
119	cg23009780	chr2	96774491	Intergenic	Intergenic	Open Sea	Yes	330	30	300	5.454	1.01	(0.66,1.35)	2.28833e-08	1.00263	(0.65,1.35)	4.60121e-08	1.00929	(0.69,1.33)	1.22637e-09
120	cg00781658	chr19	41805849	HNRNPUL1	Intron	Open Sea	No	331	30	301	6.142	-1	(-1.35,-0.66)	2.31075e-08	-1.02726	(-1.38,-0.68)	1.98421e-08	-0.914435	(-1.22,-0.60)	1.62218e-08
121	cg26690511	chr3	155422102	PLCH1	Promoter	Open Sea	Yes	325	31	294	9.695	-0.92	(-1.24,-0.61)	2.41234e-08	-0.925381	(-1.24,-0.61)	2.52335e-08	-0.981985	(-1.27,-0.69)	1.75789e-10
122	cg00522276	chr8	67452721	Intergenic	Intergenic	Shore	No	331	31	300	7.696	-0.98	(-1.32,-0.64)	2.44511e-08	-1.01372	(-1.35,-0.67)	1.16761e-08	-0.992535	(-1.29,-0.70)	1.52074e-10
123	cg27448161	chr12	53472791	SPRYD3	Intron	Shore	No	331	30	301	4.899	-0.99	(-1.33,-0.65)	2.60407e-08	-0.957586	(-1.30,-0.62)	6.53251e-08	-0.944635	(-1.24,-0.65)	7.79409e-10
124	cg12403889	chr1	11753337	DRAXIN	Intron	Shore	Yes	328	28	300	7.231	-0.78	(-1.05,-0.51)	2.66566e-08	-0.789771	(-1.06,-0.52)	3.62956e-08	-0.885867	(-1.12,-0.66)	3.3149e-13
125	cg25144135	chr1	1144011	Intergenic	Intergenic	Shore	Yes	332	31	301	6.201	-1	(-1.35,-0.66)	2.87743e-08	-1.05098	(-1.40,-0.71)	6.12352e-09	-0.939126	(-1.25,-0.63)	4.78078e-09
126	cg11376341	chr10	21796151	Intergenic	Intergenic	Shore	No	332	31	301	8.39	0.67	(0.44,0.91)	3.04063e-08	0.669643	(0.43,0.91)	5.87823e-08	0.658993	(0.46,0.86)	3.14703e-10
127	cg23062810	chr7	73720807	CLIP2	Intron	Island	Yes	330	30	300	7.228	-1.05	(-1.41,-0.68)	3.15208e-08	-1.09266	(-1.45,-0.73)	7.6547e-09	-1.09862	(-1.42,-0.78)	5.00933e-11
128	cg22608507	chr12	123379307	VPS37B	Intron	Shore	No	330	29	301	4.973	-1	(-1.35,-0.65)	3.26593e-08	-1.01079	(-1.36,-0.66)	3.56135e-08	-1.09864	(-1.38,-0.81)	3.2506e-13
129	cg07631359	chr3	10276671	IRAK2	Intron	Shore	Yes	328	29	299	3.764	1.08	(0.71,1.46)	3.34674e-08	1.06587	(0.69,1.44)	6.88452e-08	1.0371	(0.69,1.38)	9.26439e-09
130	cg24020157	chr10	43697520	RASGEF1A	Intron	Shore	Yes	329	29	300	7.797	-0.88	(-1.18,-0.57)	3.44298e-08	-0.900097	(-1.21,-0.59)	2.02344e-08	-0.982564	(-1.26,-0.70)	3.07347e-11
131	cg00587472	chr2	6952859	Intergenic	Intergenic	Open Sea	Yes	331	31	300	7.054	-0.93	(-1.25,-0.6)	3.58829e-08	-0.935948	(-1.26,-0.61)	2.3516e-08	-0.848093	(-1.12,-0.58)	1.42066e-09
132	cg14619949	chr5	76116168	F2RL1	Intron	Shore	No	332	31	301	9.325	-0.82	(-1.1,-0.53)	3.70089e-08	-0.822211	(-1.11,-0.53)	5.13533e-08	-0.924531	(-1.17,-0.68)	2.11671e-12
133	cg22347642	chr8	41382950	Intergenic	Intergenic	Shelf	No	326	26	300	5.002	-1.02	(-1.37,-0.66)	3.72062e-08	-1.03667	(-1.40,-0.68)	3.96242e-08	-1.0535	(-1.37,-0.74)	1.50775e-10
134	cg02244028	chr3	38992199	SCN11A	Promoter	Open Sea	No	332	31	301	4.373	0.74	(0.48,1)	3.91487e-08	0.737272	(0.48,0.99)	3.04187e-08	0.628456	(0.33,0.92)	3.441e-05
135	cg10317026	chr1	155056635	EFNA3	Intron	Shore	No	328	28	300	3.292	-0.82	(-1.11,-0.53)	4.04071e-08	-0.831687	(-1.12,-0.54)	4.40236e-08	-0.928608	(-1.17,-0.68)	7.99544e-13
136	cg12550731	chr1	184355218	C1orf21	Promoter	Shore	No	331	30	301	4.486	0.91	(0.59,1.23)	4.06218e-08	0.94891	(0.64,1.26)	6.01073e-09	0.970305	(0.69,1.25)	5.41183e-11
137	cg01133215	chr6	45399680	RUNX2	Exon	Open Sea	Yes	327	28	299	4.302	-1.01	(-1.36,-0.66)	4.16366e-08	-1.00375	(-1.37,-0.64)	9.96467e-08	-1.09016	(-1.38,-0.80)	2.06894e-12
138	cg19979370	chr11	128772354	C11orf45	Exon	Open Sea	Yes	329	30	299	3.868	1	(0.65,1.35)	4.23606e-08	0.96688	(0.62,1.32)	1.31492e-07	1.02626	(0.71,1.34)	5.19972e-10
139	cg24258347	chr11	13983850	SPON1	Promoter	Shore	No	330	29	301	6.895	0.98	(0.64,1.33)	4.33517e-08	0.948863	(0.60,1.29)	1.19764e-07	1.05148	(0.74,1.36)	1.14364e-10
140	cg07573872	chr19	1126341	SBNO2	Intron	Shelf	Yes	331	31	300	6.396	-0.85	(-1.15,-0.55)	4.36114e-08	-0.908706	(-1.21,-0.60)	1.2301e-08	-0.916844	(-1.19,-0.65)	8.77504e-11
141	cg13380995	chr6	37670127	Intergenic	Intergenic	Shelf	No	332	31	301	3.92	1	(0.65,1.35)	4.45605e-08	0.997956	(0.65,1.34)	3.12686e-08	1.08756	(0.78,1.39)	1.436e-11
142	cg08866634	chr5	175962337	RNF44	Intron	Shore	Yes	325	29	296	4.454	-0.93	(-1.26,-0.6)	4.71794e-08	-0.955465	(-1.29,-0.62)	3.91843e-08	-0.854638	(-1.14,-0.57)	8.42316e-09
143	cg19653589	chr19	2614176	GNG7	Intron	Shore	No	329	31	298	3.761	-1.03	(-1.39,-0.67)	5.07048e-08	-1.02477	(-1.40,-0.65)	1.22715e-07	-0.997306	(-1.32,-0.68)	2.85658e-09
144	cg18961281	chr7	3083772	CARD11	Promoter	Open Sea	Yes	331	31	300	3.037	-0.97	(-1.31,-0.63)	5.07224e-08	-0.981927	(-1.32,-0.64)	3.2643e-08	-0.803308	(-1.10,-0.51)	1.74925e-07
145	cg23730027	chr3	57995179	FLNB	Intron	Island	No	329	30	299	8.995	-1.03	(-1.39,-0.67)	5.25742e-08	-0.995601	(-1.37,-0.62)	2.53539e-07	-1.06658	(-1.41,-0.72)	3.10867e-09
146	cg00463367	chr10	8103672	GATA3	Intron	Shelf	Yes	329	29	300	3.307	-0.94	(-1.27,-0.61)	5.39994e-08	-0.933002	(-1.28,-0.59)	1.64197e-07	-0.926966	(-1.21,-0.64)	5.0009e-10
147	cg17378193	chr3	13679573	FBLN2	3' UTR	Shore	No	330	31	299	6.442	-0.99	(-1.34,-0.64)	5.42208e-08	-1.04262	(-1.40,-0.69)	1.91724e-08	-0.961456	(-1.28,-0.64)	6.68174e-09
148	cg08576185	chr16	2055683	ZNF598	Intron	Shore	No	332	31	301	8.953	-0.86	(-1.17,-0.56)	5.42577e-08	-0.880007	(-1.19,-0.57)	4.4898e-08	-0.968236	(-1.23,-0.71)	2.15137e-12
149	cg09202851	chr11	567965	MIR210	TTS	Island	No	332	31	301	4.843	0.99	(0.64,1.34)	5.50879e-08	1.00108	(0.65,1.35)	5.71224e-08	0.93574	(0.62,1.25)	8.71158e-09
150	cg17230773	chr7	142494147	Intergenic	Intergenic	Shore	Yes	328	30	298	8.836	-1.06	(-1.44,-0.69)	5.58953e-08	-1.01273	(-1.40,-0.63)	3.7552e-07	-1.1318	(-1.49,-0.77)	1.56473e-09
151	cg13492245	chr9	130566156	FPGS	Intron	Shore	No	332	31	301	9.137	-0.88	(-1.19,-0.57)	5.72306e-08	-0.882737	(-1.20,-0.56)	9.74285e-08	-0.981153	(-1.27,-0.70)	5.53324e-11
152	cg25953130	chr10	63753549	ARID5B	Intron	Open Sea	Yes	331	30	301	10.225	-1.03	(-1.4,-0.67)	5.84742e-08	-1.04582	(-1.41,-0.68)	4.81896e-08	-0.983633	(-1.31,-0.65)	9.98023e-09
153	cg11060441	chr7	149485711	SSPO	Exon	Shore	No	332	31	301	4.795	0.96	(0.62,1.31)	5.8725e-08	0.945811	(0.61,1.29)	8.88829e-08	1.03252	(0.72,1.34)	2.50141e-10
154	cg10714639	chr19	1075103	HMHA1	Intron	Shore	No	331	30	301	7.471	-1.02	(-1.38,-0.66)	5.88613e-08	-1.07396	(-1.44,-0.71)	1.64518e-08	-1.05046	(-1.38,-0.72)	1.84678e-09
155	cg24095374	chr5	176799365	RGS14	3' UTR	Open Sea	No	327	29	298	5.139	-0.63	(-0.86,-0.41)	5.89618e-08	-0.648232	(-0.88,-0.42)	4.30484e-08	-0.710665	(-0.92,-0.50)	7.94152e-11
156	cg11934771	chr6	31021795	HCG22	Intron	Open Sea	No	331	31	300	6.472	-0.85	(-1.15,-0.55)	5.8967e-08	-0.873319	(-1.18,-0.57)	4.13785e-08	-0.921466	(-1.18,-0.67)	7.20296e-12
157	cg22606224	chr19	12266488	ZNF625	Intron	Shore	No	329	30	299	3.385	-0.94	(-1.27,-0.61)	6.10131e-08	-0.981772	(-1.32,-0.64)	3.17848e-08	-1.05982	(-1.35,-0.77)	7.23153e-12
158	cg14909614	chr6	35454068	TEAD3	Intron	Island	No	329	31	298	3.514	0.98	(0.63,1.33)	6.2246e-08	0.975875	(0.63,1.32)	5.61735e-08	0.897922	(0.59,1.20)	1.54588e-08
159	cg13622265	chr9	124584473	TTLL11	3' UTR	Open Sea	No	332	31	301	6.822	0.97	(0.63,1.32)	6.2511e-08	0.91864	(0.57,1.27)	4.58379e-07	1.02947	(0.73,1.33)	5.83873e-11
160	cg13638867	chr11	2241567	Intergenic	Intergenic	Open Sea	No	332	31	301	6.733	1.03	(0.66,1.39)	6.39959e-08	1.00847	(0.64,1.37)	1.22724e-07	1.0122	(0.69,1.34)	2.61349e-09
161	cg27132471	chr15	92613279	SLCO3A1	Intron	Open Sea	No	328	27	301	3.745	-0.79	(-1.07,-0.51)	6.44288e-08	-0.795481	(-1.08,-0.51)	9.54797e-08	-0.892168	(-1.14,-0.65)	4.60295e-12
162	cg18598117	chr19	941125	ARID3A	Intron	Island	Yes	332	31	301	9.954	-1.01	(-1.36,-0.65)	6.54618e-08	-1.01574	(-1.38,-0.65)	8.05533e-08	-1.091	(-1.40,-0.78)	2.64418e-11
163	cg16348385	chr16	30106821	YPEL3	5' UTR	Shore	Yes	326	30	296	3.301	-1	(-1.35,-0.64)	6.73518e-08	-1.01923	(-1.38,-0.66)	6.18095e-08	-0.902486	(-1.22,-0.59)	3.79653e-08
164	cg01178924	chr13	76430721	LMO7	Exon	Open Sea	No	330	31	299	5.91	0.96	(0.62,1.3)	6.8427e-08	0.954514	(0.61,1.30)	1.10853e-07	1.01508	(0.69,1.34)	1.56222e-09
165	cg27488648	chr11	118477033	PHLDB1	Promoter	Shore	Yes	328	30	298	3.151	1.01	(0.65,1.37)	7.03765e-08	1.07366	(0.73,1.42)	2.36125e-09	0.967571	(0.65,1.29)	6.95574e-09
166	cg19453938	chr7	73265945	Intergenic	Intergenic	Shelf	Yes	329	30	299	3.762	-1	(-1.36,-0.65)	7.20332e-08	-1.02846	(-1.39,-0.67)	5.65265e-08	-0.993523	(-1.30,-0.68)	1.10181e-09
167	cg20033652	chr14	51290661	NIN	Intron	Open Sea	No	329	30	299	5.122	-0.96	(-1.3,-0.62)	7.28518e-08	-0.947937	(-1.28,-0.61)	6.33445e-08	-0.914164	(-1.21,-0.62)	2.87377e-09
168	cg19851574	chr6	167178232	RPS6KA2	Intron	Open Sea	No	331	30	301	8.975	1.02	(0.66,1.39)	7.39893e-08	0.983539	(0.62,1.35)	1.98878e-07	1.05293	(0.72,1.38)	9.91507e-10
169	cg14489570	chr8	144099279	LY6E	Promoter	Shore	No	332	31	301	3.412	-0.97	(-1.32,-0.62)	7.4371e-08	-1.00153	(-1.35,-0.65)	5.04186e-08	-0.94255	(-1.26,-0.63)	1.24919e-08
170	cg16705546	chr16	85936665	IRF8	Exon	Shelf	No	331	31	300	6.936	-1.01	(-1.37,-0.65)	7.72508e-08	-1.00469	(-1.37,-0.64)	1.10756e-07	-1.049	(-1.37,-0.73)	4.30456e-10
171	cg04806562	chr17	80316907	TEX19	Promoter	Open Sea	No	331	31	300	4.074	-0.89	(-1.21,-0.57)	7.802e-08	-0.89693	(-1.22,-0.57)	1.20303e-07	-0.765315	(-1.03,-0.50)	1.92303e-08
172	cg11765288	chr7	18535766	HDAC9	Promoter	Open Sea	Yes	331	31	300	3.741	-1.02	(-1.39,-0.66)	7.85716e-08	-1.02645	(-1.40,-0.66)	1.01446e-07	-1.09287	(-1.44,-0.75)	1.86626e-09
173	cg05514299	chr17	74868669	MGAT5B	Promoter	Shelf	Yes	332	31	301	7.555	-0.96	(-1.31,-0.62)	7.96422e-08	-0.975593	(-1.32,-0.63)	7.32567e-08	-0.971142	(-1.27,-0.67)	8.89132e-10
174	cg02835964	chr9	127265170	NR5A1	Intron	Island	No	328	28	300	4.139	1.03	(0.66,1.4)	8.11316e-08	1.03872	(0.67,1.40)	4.46136e-08	1.00714	(0.69,1.32)	1.43479e-09
175	cg14710552	chr7	134832583	TMEM140	Promoter	Open Sea	Yes	330	30	300	10.323	-0.88	(-1.2,-0.57)	8.49365e-08	-0.884362	(-1.21,-0.56)	1.39862e-07	-0.935627	(-1.23,-0.64)	1.08692e-09
176	cg12036735	chr8	20169915	Intergenic	Intergenic	Open Sea	Yes	332	31	301	7.978	-0.94	(-1.28,-0.61)	8.54096e-08	-0.989237	(-1.33,-0.65)	2.7836e-08	-0.922017	(-1.19,-0.65)	5.51822e-11
177	cg01143454	chr20	2795600	C20orf141	Promoter	Open Sea	Yes	332	31	301	7.715	-0.98	(-1.33,-0.63)	8.6501e-08	-1.03326	(-1.39,-0.68)	2.99787e-08	-0.944904	(-1.24,-0.65)	1.44505e-09
178	cg07306253	chr15	41062223	C15orf62	Promoter	Open Sea	No	332	31	301	3.939	-0.94	(-1.27,-0.6)	8.70858e-08	-0.95157	(-1.29,-0.61)	8.06539e-08	-1.07747	(-1.38,-0.78)	1.14051e-11
179	cg24916358	chr10	126315760	FAM53B	Intron	Open Sea	Yes	332	31	301	7.881	-0.78	(-1.07,-0.5)	8.73922e-08	-0.776852	(-1.06,-0.49)	1.97077e-07	-0.648959	(-0.88,-0.42)	7.10271e-08
180	cg03485667	chr16	75143199	ZNRF1	3' UTR	Open Sea	Yes	332	31	301	5.46	-0.94	(-1.28,-0.6)	8.84011e-08	-0.980824	(-1.31,-0.65)	1.79092e-08	-1.05789	(-1.37,-0.75)	1.16393e-10
181	cg16399664	chr12	113417283	OAS2	Intron	Open Sea	Yes	332	31	301	7.022	-0.93	(-1.26,-0.59)	9.5975e-08	-0.949266	(-1.28,-0.62)	4.79206e-08	-0.891975	(-1.20,-0.58)	2.52134e-08
182	cg04160501	chr7	4723666	FOXK1	Intron	Shore	Yes	328	29	299	5.891	-0.9	(-1.23,-0.58)	9.74757e-08	-0.881321	(-1.21,-0.56)	1.81474e-07	-1.01423	(-1.32,-0.71)	1.63393e-10
183	cg18454133	chr14	23835869	Intergenic	Intergenic	Island	No	331	31	300	3.825	0.92	(0.59,1.25)	1.00588e-07	0.888124	(0.55,1.23)	4.40394e-07	0.895031	(0.61,1.18)	2.538e-09
184	cg05211189	chr16	2055402	ZNF598	Intron	Shore	Yes	327	27	300	8.839	-0.89	(-1.21,-0.57)	1.01014e-07	-0.938909	(-1.26,-0.62)	2.46959e-08	-1.02515	(-1.31,-0.74)	8.64565e-12
185	cg17338821	chr3	57995781	FLNB	Intron	Shore	Yes	329	30	299	4.401	-0.9	(-1.22,-0.57)	1.0273e-07	-0.864631	(-1.19,-0.54)	2.21649e-07	-0.855668	(-1.15,-0.57)	1.4742e-08
186	cg03652525	chr3	72149323	LINC00877	Exon	Open Sea	Yes	332	31	301	4.78	0.86	(0.55,1.18)	1.04641e-07	0.879214	(0.58,1.18)	2.77137e-08	0.853391	(0.58,1.13)	2.68877e-09
187	cg06152215	chr12	124422258	CCDC92	Exon	Shore	Yes	332	31	301	7.087	-0.86	(-1.17,-0.55)	1.06587e-07	-0.890012	(-1.20,-0.58)	3.73885e-08	-0.742439	(-1.01,-0.47)	1.10911e-07
188	cg24401487	chr1	230416879	GALNT2	3' UTR	Shore	No	327	27	300	4.82	-1.09	(-1.49,-0.7)	1.08552e-07	-1.10697	(-1.50,-0.71)	8.19759e-08	-1.09215	(-1.44,-0.74)	2.05201e-09
189	cg25486824	chr11	13983789	SPON1	Promoter	Shore	No	329	30	299	5.248	0.97	(0.62,1.32)	1.10291e-07	0.992554	(0.63,1.35)	1.21762e-07	1.08221	(0.76,1.41)	2.34865e-10
190	cg05716350	chr4	79592881	LINC01094	Intron	Open Sea	No	330	31	299	3.773	0.99	(0.63,1.35)	1.10604e-07	0.949996	(0.59,1.31)	4.85813e-07	0.987253	(0.69,1.28)	2.13234e-10
191	cg01799671	chr16	81560751	CMIP	Intron	Open Sea	Yes	332	31	301	11.711	-0.9	(-1.23,-0.58)	1.12216e-07	-0.959123	(-1.29,-0.63)	2.0051e-08	-0.918466	(-1.22,-0.62)	5.92705e-09
192	cg11623339	chr5	138725481	MZB1	Exon	Shelf	No	330	30	300	3.253	-0.95	(-1.3,-0.61)	1.14849e-07	-0.941127	(-1.29,-0.60)	1.50929e-07	-1.00417	(-1.32,-0.69)	1.82231e-09
193	cg05840412	chr13	49145435	Intergenic	Intergenic	Open Sea	Yes	325	30	295	3.528	-1.01	(-1.38,-0.64)	1.17155e-07	-1.03245	(-1.41,-0.66)	1.24478e-07	-0.935732	(-1.27,-0.61)	5.15282e-08
194	cg18090197	chr7	99769601	GPC2	Intron	Shore	No	331	30	301	3.049	-1	(-1.36,-0.64)	1.20951e-07	-0.968991	(-1.34,-0.60)	4.31126e-07	-0.992776	(-1.33,-0.65)	1.86609e-08
195	cg07988060	chr17	30234788	Intergenic	Intergenic	Open Sea	Yes	330	29	301	3.995	-1.04	(-1.41,-0.66)	1.21195e-07	-1.04142	(-1.43,-0.65)	2.28467e-07	-1.01623	(-1.36,-0.67)	1.22004e-08
196	cg03679544	chr6	155537971	TIAM2	Promoter	Shelf	Yes	329	31	298	5.614	1.03	(0.66,1.41)	1.22544e-07	0.981957	(0.60,1.36)	5.96661e-07	0.954563	(0.61,1.30)	1.26863e-07
197	cg07120889	chr1	150535934	ADAMTSL4-AS1	Intron	Shore	No	332	31	301	6.102	-0.69	(-0.95,-0.44)	1.24876e-07	-0.709241	(-0.96,-0.45)	9.70627e-08	-0.528289	(-0.72,-0.33)	1.58452e-07
198	cg14656043	chr10	35419995	CREM	Intron	Shelf	No	331	30	301	8.66	-0.95	(-1.3,-0.61)	1.2723e-07	-0.957021	(-1.31,-0.61)	1.67653e-07	-0.975105	(-1.29,-0.66)	3.67543e-09
199	cg07941983	chr4	36245137	ARAP2	Promoter	Shore	No	330	29	301	4.304	-1.01	(-1.38,-0.64)	1.27515e-07	-1.01862	(-1.40,-0.64)	2.13134e-07	-0.966549	(-1.30,-0.64)	2.17266e-08
200	cg02991558	chr11	114128516	Intergenic	Intergenic	Open Sea	No	330	31	299	4.535	0.72	(0.46,0.98)	1.28098e-07	0.697305	(0.44,0.95)	1.51355e-07	0.739864	(0.51,0.97)	1.1266e-09
201	cg01149053	chr16	89342194	ANKRD11	Intron	Shelf	No	332	31	301	5.177	0.91	(0.58,1.25)	1.29661e-07	0.908888	(0.57,1.25)	2.37551e-07	0.912001	(0.63,1.20)	1.03558e-09
202	cg22531371	chr1	155162755	MUC1	Promoter	Shore	No	329	29	300	3.192	-0.85	(-1.16,-0.54)	1.30521e-07	-0.821262	(-1.14,-0.51)	5.66332e-07	-0.965105	(-1.23,-0.70)	1.19013e-11
203	cg10447977	chr3	64598404	ADAMTS9	Intron	Open Sea	Yes	331	30	301	5.081	0.99	(0.63,1.35)	1.34157e-07	0.993861	(0.63,1.36)	1.63141e-07	1.13022	(0.80,1.46)	1.0734e-10
204	cg25020550	chr8	134028957	TG	Intron	Open Sea	Yes	330	29	301	5.84	-0.97	(-1.32,-0.61)	1.40008e-07	-0.993986	(-1.35,-0.64)	5.80632e-08	-0.901391	(-1.23,-0.58)	9.74274e-08
205	cg22000727	chr6	3459198	Intergenic	Intergenic	Shore	No	329	30	299	3.803	0.94	(0.59,1.28)	1.43172e-07	0.965566	(0.62,1.31)	7.37173e-08	1.05825	(0.74,1.37)	1.42634e-10
206	cg20608085	chr11	45943129	GYLTL1B	Promoter	Shore	No	331	30	301	3.976	0.95	(0.6,1.3)	1.44479e-07	0.92421	(0.57,1.28)	4.58219e-07	1.03583	(0.73,1.35)	1.82797e-10
207	cg08648047	chr1	11028560	C1orf127	Intron	Open Sea	Yes	332	31	301	3.248	0.91	(0.57,1.24)	1.45914e-07	0.881563	(0.56,1.20)	1.52976e-07	0.897581	(0.61,1.19)	4.36577e-09
208	cg01101459	chr1	234871476	Intergenic	Intergenic	Open Sea	No	330	30	300	4.656	0.85	(0.54,1.16)	1.51113e-07	0.863106	(0.55,1.18)	1.1791e-07	0.696129	(0.44,0.96)	2.7936e-07
209	cg11386011	chr6	32121155	PPT2	Promoter	Shore	Yes	331	31	300	8.291	0.88	(0.56,1.21)	1.54524e-07	0.895665	(0.57,1.22)	9.29096e-08	0.789664	(0.50,1.08)	1.24926e-07
210	cg23630423	chr17	1903021	RTN4RL1	Intron	Shore	No	332	31	301	6.218	0.87	(0.55,1.19)	1.54657e-07	0.857064	(0.54,1.18)	2.92456e-07	0.808557	(0.54,1.08)	1.36545e-08
211	cg20014988	chr10	52363131	SGMS1	Intron	Open Sea	Yes	329	31	298	5.444	0.87	(0.55,1.2)	1.56645e-07	0.847632	(0.53,1.16)	2.30485e-07	0.821805	(0.53,1.11)	4.08933e-08
212	cg14635466	chr8	101661244	SNX31	Intron	Shore	Yes	332	31	301	4.209	0.88	(0.56,1.21)	1.59351e-07	0.872312	(0.54,1.20)	3.77328e-07	0.747359	(0.48,1.02)	1.05055e-07
213	cg05294455	chr17	45286608	MYL4	Promoter	Open Sea	No	331	30	301	6.492	0.97	(0.61,1.32)	1.60854e-07	0.990038	(0.63,1.35)	1.37364e-07	1.00094	(0.64,1.36)	6.62554e-08
214	cg04720348	chr5	72922872	ARHGEF28	Intron	Shore	No	332	31	301	6.931	0.93	(0.59,1.27)	1.65899e-07	0.949092	(0.61,1.29)	9.60585e-08	0.971293	(0.67,1.27)	8.99607e-10
215	cg19371652	chr12	113415882	OAS2	Promoter	Open Sea	Yes	330	31	299	5.872	-0.8	(-1.1,-0.51)	1.66693e-07	-0.838526	(-1.13,-0.55)	2.75311e-08	-0.593427	(-0.84,-0.34)	4.65812e-06
216	cg19818308	chr14	75946744	Intergenic	Intergenic	Open Sea	Yes	331	31	300	4.136	0.96	(0.6,1.31)	1.67494e-07	0.976135	(0.62,1.33)	1.03864e-07	0.951194	(0.64,1.27)	6.60752e-09
217	cg08133584	chr16	609678	PRR35	Promoter	Shore	No	331	31	300	6.7	0.94	(0.6,1.29)	1.68503e-07	0.940214	(0.58,1.30)	3.54591e-07	0.960151	(0.64,1.28)	7.54425e-09
218	cg07816074	chr4	8201559	SH3TC1	Intron	Open Sea	Yes	322	26	296	4.729	-1.06	(-1.45,-0.67)	1.68757e-07	-1.01842	(-1.42,-0.62)	8.10526e-07	-1.15108	(-1.51,-0.79)	1.10798e-09
219	cg08965235	chr11	65325157	LTBP3	Exon	Island	No	329	29	300	5.03	-0.84	(-1.15,-0.53)	1.70211e-07	-0.820255	(-1.14,-0.50)	5.5788e-07	-0.90961	(-1.18,-0.64)	2.10304e-10
220	cg11985480	chr2	74729099	LBX2-AS1	Promoter	Shore	No	332	31	301	7.292	0.82	(0.52,1.12)	1.73367e-07	0.84103	(0.54,1.15)	1.1386e-07	0.759019	(0.49,1.03)	7.44058e-08
221	cg12325286	chr17	55332819	Intergenic	Intergenic	Shore	No	330	29	301	4.347	-1	(-1.37,-0.63)	1.74947e-07	-1.00241	(-1.37,-0.64)	1.16549e-07	-1.03303	(-1.35,-0.71)	6.48009e-10
222	cg17276002	chr10	75172805	ANXA7	Intron	Shore	No	327	30	297	6.165	-0.78	(-1.07,-0.49)	1.76427e-07	-0.755229	(-1.04,-0.47)	4.91443e-07	-0.857542	(-1.11,-0.61)	6.43667e-11
223	cg18402166	chr17	62778278	LOC146880	Promoter	Shore	No	331	30	301	6.287	0.81	(0.51,1.11)	1.76789e-07	0.805166	(0.50,1.11)	2.91241e-07	0.736725	(0.48,0.99)	2.34648e-08
224	cg26724018	chr11	5716254	TRIM22	Intron	Open Sea	No	330	31	299	6.116	-0.91	(-1.25,-0.58)	1.78451e-07	-0.906026	(-1.23,-0.58)	8.98926e-08	-0.990968	(-1.29,-0.69)	2.00676e-10
225	cg19049607	chr12	12764332	CREBL2	Promoter	Shore	No	331	30	301	5.042	-0.95	(-1.31,-0.6)	1.8134e-07	-0.956342	(-1.31,-0.60)	2.37388e-07	-1.0295	(-1.34,-0.72)	1.95138e-10
226	cg27347434	chr3	32726202	CNOT10	Promoter	Shore	No	332	31	301	4.588	-1	(-1.37,-0.63)	1.82596e-07	-0.953374	(-1.32,-0.59)	5.76463e-07	-0.999866	(-1.32,-0.68)	2.92811e-09
227	cg06947286	chr5	131596601	PDLIM4	Intron	Shelf	No	331	31	300	6.968	-0.64	(-0.88,-0.41)	1.83375e-07	-0.676113	(-0.92,-0.43)	7.46232e-08	-0.727633	(-0.92,-0.54)	7.08289e-13
228	cg14295482	chr19	2555716	GNG7	Intron	Shore	Yes	332	31	301	4.2	0.91	(0.58,1.25)	1.86459e-07	0.897152	(0.55,1.24)	4.89084e-07	0.925821	(0.64,1.21)	9.29208e-10
229	cg26562638	chr1	226130365	Intergenic	Intergenic	Shelf	No	328	31	297	3.756	-0.93	(-1.27,-0.59)	1.86986e-07	-0.956594	(-1.30,-0.61)	1.02373e-07	-0.868412	(-1.18,-0.56)	6.76184e-08
230	cg06901890	chr9	132803507	FNBP1	Intron	Shore	No	331	30	301	3.314	-0.91	(-1.25,-0.57)	1.87733e-07	-0.921122	(-1.26,-0.58)	1.98245e-07	-0.914391	(-1.22,-0.61)	7.15798e-09
231	cg00679184	chr14	75447721	Intergenic	Intergenic	Island	Yes	330	31	299	3.892	0.99	(0.62,1.36)	1.88188e-07	0.999753	(0.63,1.37)	1.48021e-07	0.947019	(0.63,1.27)	1.62626e-08
232	cg19483007	chr3	149327650	WWTR1	Intron	Open Sea	Yes	329	31	298	5.795	0.96	(0.6,1.31)	2.02399e-07	0.942643	(0.58,1.31)	5.64252e-07	1.12664	(0.82,1.44)	5.84955e-12
233	cg00442282	chr17	38471063	RARA	Intron	Shore	Yes	326	25	301	4.466	-0.81	(-1.1,-0.51)	2.10988e-07	-0.829988	(-1.13,-0.53)	1.32459e-07	-0.926505	(-1.20,-0.66)	7.65707e-11
234	cg23304605	chr14	91866372	CCDC88C	Intron	Open Sea	No	331	31	300	5.713	-0.95	(-1.3,-0.6)	2.11717e-07	-0.931774	(-1.29,-0.57)	5.65963e-07	-0.986888	(-1.31,-0.67)	3.12648e-09
235	cg22928599	chr19	46999402	PNMAL2	Promoter	Shore	No	331	31	300	2.796	0.91	(0.57,1.25)	2.17288e-07	0.931544	(0.59,1.27)	1.34992e-07	0.930072	(0.65,1.21)	3.83666e-10
236	cg10623219	chr12	52242806	Intergenic	Intergenic	Shore	Yes	332	31	301	5.17	0.94	(0.59,1.29)	2.17999e-07	0.936996	(0.59,1.29)	2.36954e-07	0.93817	(0.64,1.24)	2.39614e-09
237	cg20752878	chr17	7080537	ASGR1	Exon	Shelf	No	330	31	299	5.853	1.01	(0.63,1.38)	2.28331e-07	0.985754	(0.60,1.37)	6.95444e-07	0.960425	(0.61,1.31)	1.84338e-07
238	cg11261958	chr3	118958538	B4GALT4	Intron	Shore	No	326	28	298	4.269	-0.83	(-1.14,-0.52)	2.32654e-07	-0.821849	(-1.14,-0.51)	5.11295e-07	-1.01984	(-1.30,-0.74)	9.50707e-12
239	cg00382138	chr4	110723298	CFI	Promoter	Open Sea	No	331	31	300	9.404	-0.81	(-1.12,-0.51)	2.32932e-07	-0.847947	(-1.16,-0.54)	1.38554e-07	-0.879076	(-1.15,-0.61)	3.5395e-10
240	cg17356718	chr2	240230586	HDAC4	Intron	Open Sea	Yes	330	30	300	5.028	0.98	(0.61,1.34)	2.34745e-07	1.01113	(0.64,1.38)	2.00436e-07	0.84771	(0.51,1.18)	1.23569e-06
241	cg14171369	chr14	75447687	Intergenic	Intergenic	Island	Yes	332	31	301	4.658	0.99	(0.62,1.36)	2.40713e-07	0.997797	(0.62,1.37)	3.20374e-07	0.949932	(0.62,1.28)	2.98649e-08
242	cg17133774	chr1	6198666	CHD5	Intron	Shelf	No	326	25	301	9.68	-0.95	(-1.3,-0.59)	2.4595e-07	-0.926324	(-1.28,-0.57)	5.59848e-07	-1.05695	(-1.38,-0.74)	2.65396e-10
243	cg03662049	chr2	164204828	Intergenic	Intergenic	Island	Yes	332	31	301	3.991	0.95	(0.59,1.3)	2.51253e-07	0.904653	(0.56,1.25)	5.89873e-07	0.985074	(0.66,1.31)	4.54515e-09
244	cg27320518	chr10	81678828	LOC100288974	Intron	Open Sea	No	330	30	300	6.544	-0.89	(-1.22,-0.56)	2.55502e-07	-0.892309	(-1.22,-0.56)	2.11572e-07	-0.88254	(-1.18,-0.59)	1.09774e-08
245	cg22356061	chr1	227954101	SNAP47	Intron	Open Sea	Yes	332	31	301	5.657	-0.8	(-1.09,-0.5)	2.5556e-07	-0.821	(-1.12,-0.53)	8.97906e-08	-0.799484	(-1.06,-0.54)	5.8478e-09
246	cg09191626	chr11	13983985	SPON1	Promoter	Shore	No	332	31	301	5.128	0.92	(0.58,1.27)	2.56385e-07	0.914821	(0.56,1.27)	5.41629e-07	1.02122	(0.71,1.34)	5.89957e-10
247	cg26128121	chr17	37331530	CACNB1	Exon	Island	No	327	31	296	3.574	0.94	(0.59,1.29)	2.57526e-07	0.9558	(0.60,1.31)	1.88184e-07	0.708711	(0.38,1.03)	2.30534e-05
248	cg04411893	chr3	185300708	Intergenic	Intergenic	Shelf	No	325	26	299	4.882	-0.81	(-1.12,-0.51)	2.64572e-07	-0.842871	(-1.15,-0.54)	1.30399e-07	-0.986184	(-1.26,-0.71)	7.35931e-12
249	cg25134859	chr5	171340542	FBXW11	Intron	Open Sea	Yes	330	31	299	5.052	-0.81	(-1.11,-0.51)	2.6671e-07	-0.85173	(-1.15,-0.55)	6.59486e-08	-0.872193	(-1.13,-0.62)	9.41468e-11
250	cg09577367	chr19	18197698	IL12RB1	Exon	Open Sea	No	325	30	295	4.762	-0.96	(-1.32,-0.6)	2.72476e-07	-1.00091	(-1.37,-0.64)	1.37858e-07	-0.726567	(-1.06,-0.40)	2.1699e-05
251	cg02291365	chr13	25317266	Intergenic	Intergenic	Shelf	No	288	26	262	7.019	-1	(-1.38,-0.63)	2.8213e-07	-1.10199	(-1.48,-0.73)	2.21229e-08	-1.07552	(-1.44,-0.71)	2.35087e-08
252	cg10020892	chr1	147016900	BCL9	Intron	Open Sea	Yes	324	26	298	6.446	-1.02	(-1.4,-0.63)	2.86985e-07	-1.02219	(-1.41,-0.63)	4.35291e-07	-1.02937	(-1.39,-0.67)	5.57793e-08
253	cg02264407	chr13	76430664	LMO7	Exon	Open Sea	No	321	28	293	5.254	0.98	(0.61,1.35)	2.91062e-07	0.991462	(0.62,1.36)	2.86268e-07	1.05678	(0.71,1.41)	6.5931e-09
254	cg05287480	chr7	27176126	Intergenic	Intergenic	Shelf	No	331	31	300	5.362	0.98	(0.61,1.35)	2.96837e-07	0.951441	(0.58,1.33)	1.01291e-06	0.845094	(0.53,1.16)	2.36599e-07
255	cg05581878	chr3	159886980	IL12A-AS1	Intron	Open Sea	Yes	330	31	299	5.67	-0.91	(-1.25,-0.57)	2.99923e-07	-0.928912	(-1.27,-0.59)	1.97519e-07	-0.885277	(-1.17,-0.60)	3.00681e-09
256	cg09852607	chr3	128205199	GATA2	Exon	Shore	Yes	330	31	299	4.061	-0.98	(-1.35,-0.61)	3.08615e-07	-0.927641	(-1.30,-0.56)	1.38927e-06	-0.995472	(-1.31,-0.68)	9.85183e-10
257	cg20721135	chr13	114861487	RASA3	Intron	Shore	Yes	331	30	301	9.101	-0.64	(-0.89,-0.4)	3.10583e-07	-0.644987	(-0.89,-0.40)	4.08033e-07	-0.680215	(-0.90,-0.46)	4.18551e-09
258	cg26077811	chr11	119232262	USP2	Intron	Shelf	No	332	31	301	6.894	0.73	(0.45,1)	3.13883e-07	0.727747	(0.45,1.01)	5.67552e-07	0.869589	(0.62,1.12)	6.18715e-11
259	cg00153101	chr1	2431752	PLCH2	Intron	Shore	No	329	28	301	5.837	-0.89	(-1.23,-0.55)	3.24583e-07	-0.909898	(-1.25,-0.57)	2.08135e-07	-0.884267	(-1.19,-0.58)	2.97804e-08
260	cg12590902	chr1	44771984	ERI3	Intron	Open Sea	No	332	31	301	5.566	-0.68	(-0.93,-0.42)	3.25084e-07	-0.698022	(-0.96,-0.44)	2.02821e-07	-0.547517	(-0.76,-0.34)	4.16283e-07
261	cg20692268	chr1	25358980	Intergenic	Intergenic	Open Sea	Yes	332	31	301	7.081	-0.92	(-1.27,-0.58)	3.2919e-07	-0.998136	(-1.34,-0.66)	1.68646e-08	-0.916933	(-1.23,-0.61)	1.4984e-08
262	cg08122899	chr3	49499573	Intergenic	Intergenic	Open Sea	Yes	330	31	299	4.413	0.87	(0.54,1.19)	3.33414e-07	0.845707	(0.53,1.16)	2.12573e-07	0.898311	(0.66,1.14)	1.75808e-12
263	cg13932501	chr9	94060852	AUH	Intron	Open Sea	Yes	332	31	301	9.674	-0.57	(-0.79,-0.36)	3.33604e-07	-0.559798	(-0.77,-0.35)	2.95173e-07	-0.716237	(-0.92,-0.51)	3.04228e-11
264	cg00275449	chr3	195162126	ACAP2	Intron	Shore	No	328	28	300	4.334	-0.99	(-1.37,-0.62)	3.36887e-07	-1.00343	(-1.39,-0.62)	5.08193e-07	-0.974802	(-1.32,-0.63)	5.7067e-08
265	cg24045875	chr20	61425319	Intergenic	Intergenic	Shore	No	332	31	301	4.623	-0.91	(-1.25,-0.56)	3.40602e-07	-0.925919	(-1.27,-0.58)	2.76148e-07	-0.898161	(-1.21,-0.59)	2.06939e-08
266	cg01463828	chr8	22446720	PDLIM2	Intron	Open Sea	No	332	31	301	7.24	0.98	(0.61,1.35)	3.42557e-07	0.947175	(0.57,1.32)	1.1844e-06	0.959599	(0.63,1.29)	2.81905e-08
267	cg02745912	chr7	142494203	Intergenic	Intergenic	Shore	Yes	331	31	300	7.227	-0.99	(-1.36,-0.61)	3.47094e-07	-0.968243	(-1.35,-0.59)	1.03884e-06	-1.07501	(-1.42,-0.73)	3.49076e-09
268	cg27110277	chr8	16860120	FGF20	Promoter	Shore	No	332	31	301	6.435	0.9	(0.56,1.24)	3.49019e-07	0.884072	(0.54,1.23)	8.74359e-07	0.956173	(0.65,1.27)	4.02086e-09
269	cg12461141	chr11	5710653	TRIM22	Promoter	Open Sea	No	330	31	299	5.006	-0.92	(-1.27,-0.57)	3.52974e-07	-0.941394	(-1.28,-0.60)	1.07496e-07	-0.948075	(-1.26,-0.63)	9.76198e-09
270	cg26200585	chr19	40919244	PRX	Promoter	Open Sea	Yes	332	31	301	3.414	0.99	(0.61,1.36)	3.68525e-07	1.01122	(0.64,1.38)	1.34915e-07	0.978551	(0.64,1.32)	3.01953e-08
271	cg16612806	chr11	124592228	Intergenic	Intergenic	Shelf	No	330	31	299	2.609	-0.86	(-1.18,-0.53)	3.75145e-07	-0.84494	(-1.17,-0.52)	6.21385e-07	-0.757529	(-1.04,-0.48)	2.18736e-07
272	cg00927594	chr15	101514298	LRRK1	Intron	Island	Yes	328	30	298	8.127	0.96	(0.6,1.33)	3.7729e-07	0.954255	(0.58,1.33)	8.67323e-07	0.956374	(0.61,1.30)	1.00209e-07
273	cg03520342	chr6	32920783	HLA-DMA	Exon	Open Sea	Yes	326	30	296	3.327	-0.89	(-1.23,-0.55)	3.87688e-07	-0.877931	(-1.23,-0.53)	1.16479e-06	-0.894373	(-1.21,-0.58)	5.08191e-08
274	cg15344028	chr2	204801509	ICOS	Promoter	Open Sea	No	332	31	301	8.553	-0.72	(-1,-0.45)	4.07198e-07	-0.740095	(-1.02,-0.46)	4.06555e-07	-0.575485	(-0.83,-0.33)	8.44036e-06
275	cg03074244	chr11	118213413	CD3D	Promoter	Open Sea	No	332	31	301	8.348	0.7	(0.43,0.97)	4.16788e-07	0.689539	(0.42,0.96)	9.16851e-07	0.833266	(0.59,1.07)	4.64511e-11
276	cg13924996	chr11	67053828	ADRBK1	3' UTR	Shore	No	332	31	301	6.277	-0.77	(-1.06,-0.48)	4.17745e-07	-0.790574	(-1.09,-0.49)	4.77863e-07	-0.853017	(-1.14,-0.56)	1.66904e-08
277	cg27051318	chr8	42623770	CHRNA6	5' UTR	Open Sea	No	329	28	301	3.418	-0.82	(-1.14,-0.51)	4.28798e-07	-0.805346	(-1.13,-0.48)	1.33868e-06	-0.736159	(-1.04,-0.43)	3.14876e-06
278	cg03272225	chr19	17957105	JAK3	Intron	Shore	No	313	28	285	7.213	-0.56	(-0.77,-0.34)	4.2925e-07	-0.570908	(-0.79,-0.36)	3.16766e-07	-0.751538	(-0.98,-0.52)	3.62548e-10
279	cg27471246	chr21	39776433	ERG	Intron	Open Sea	No	332	31	301	7.25	-0.84	(-1.16,-0.52)	4.34542e-07	-0.856061	(-1.16,-0.55)	8.98832e-08	-0.840573	(-1.12,-0.56)	8.58353e-09
280	cg05093811	chr3	58059918	FLNB	Intron	Open Sea	Yes	332	31	301	5.607	-0.82	(-1.13,-0.5)	4.41279e-07	-0.808933	(-1.12,-0.50)	4.07541e-07	-0.7794	(-1.06,-0.50)	7.5218e-08
281	cg26827653	chr11	125366539	FEZ1	Promoter	Shore	No	331	30	301	4.625	0.91	(0.56,1.25)	4.51984e-07	0.936949	(0.59,1.29)	2.99492e-07	0.925572	(0.62,1.23)	4.35578e-09
282	cg04661709	chr9	124360263	DAB2IP	Intron	Shore	No	331	31	300	7.974	0.86	(0.53,1.19)	4.55531e-07	0.878604	(0.55,1.21)	2.54675e-07	0.835126	(0.53,1.14)	1.53749e-07
283	cg13497089	chr4	83718405	SCD5	Intron	Shore	No	330	31	299	4.935	0.91	(0.56,1.26)	4.64182e-07	0.942408	(0.59,1.30)	2.86653e-07	0.867704	(0.54,1.19)	2.44804e-07
284	cg15694715	chr11	118402279	TTC36	Promoter	Shore	No	332	31	301	5.475	-0.93	(-1.28,-0.57)	4.73883e-07	-0.89568	(-1.26,-0.53)	2.44826e-06	-0.96293	(-1.30,-0.63)	3.12585e-08
285	cg22274745	chr2	182451536	CERKL	Intron	Open Sea	Yes	326	29	297	5.389	-0.96	(-1.33,-0.59)	4.98254e-07	-1.01789	(-1.38,-0.65)	1.01319e-07	-0.934979	(-1.26,-0.61)	3.27921e-08
286	cg15391590	chr6	52913426	ICK	Intron	Open Sea	Yes	330	30	300	3.007	-0.62	(-0.86,-0.38)	4.98327e-07	-0.664212	(-0.90,-0.42)	1.05359e-07	-0.778576	(-0.98,-0.58)	5.37703e-13
287	cg07810039	chr1	218524557	TGFB2	Intron	Open Sea	No	331	31	300	9.236	-0.88	(-1.21,-0.54)	5.04408e-07	-0.916112	(-1.26,-0.57)	2.96956e-07	-0.955667	(-1.25,-0.66)	9.05031e-10
288	cg00290355	chr3	150996598	P2RY14	Promoter	Open Sea	No	332	31	301	7.061	0.95	(0.58,1.31)	5.05073e-07	0.949325	(0.59,1.30)	2.79393e-07	1.00442	(0.67,1.33)	5.82311e-09
289	cg05359207	chr20	52196505	ZNF217	Intron	Shore	No	329	29	300	3.657	-0.8	(-1.1,-0.49)	5.10539e-07	-0.805739	(-1.12,-0.50)	5.82013e-07	-0.828635	(-1.10,-0.56)	5.60337e-09
290	cg02749511	chr2	174696521	Intergenic	Intergenic	Open Sea	Yes	332	31	301	4.336	0.9	(0.55,1.24)	5.20938e-07	0.867397	(0.53,1.21)	9.12288e-07	0.949847	(0.64,1.26)	7.36626e-09
291	cg04417773	chr10	80909900	ZMIZ1	Intron	Open Sea	Yes	324	28	296	4.233	-0.83	(-1.14,-0.51)	5.30273e-07	-0.878031	(-1.20,-0.56)	1.28743e-07	-0.895756	(-1.20,-0.59)	1.66356e-08
292	cg10324998	chr1	92338261	TGFBR3	Intron	Open Sea	Yes	332	31	301	4.65	0.73	(0.45,1.01)	5.3567e-07	0.724276	(0.44,1.01)	1.27694e-06	0.864821	(0.62,1.11)	1.2668e-11
293	cg07338715	chr2	109649280	Intergenic	Intergenic	Shore	No	327	27	300	4.488	-0.99	(-1.37,-0.61)	5.52512e-07	-1.02983	(-1.40,-0.66)	9.94587e-08	-1.0016	(-1.33,-0.67)	7.10463e-09
294	cg23355492	chr17	45933592	SP6	Promoter	Open Sea	No	331	31	300	6.888	0.78	(0.48,1.08)	5.58685e-07	0.79096	(0.49,1.09)	3.02116e-07	0.692482	(0.44,0.95)	2.01085e-07
295	cg01236573	chr1	26248896	Intergenic	Intergenic	Shore	No	329	31	298	3.967	0.87	(0.54,1.21)	5.7216e-07	0.851843	(0.51,1.19)	1.10617e-06	0.903613	(0.61,1.20)	4.62734e-09
296	cg02979520	chr3	48471574	PLXNB1	Promoter	Shore	No	332	31	301	4.944	-0.79	(-1.1,-0.49)	5.83317e-07	-0.757007	(-1.06,-0.45)	2.01011e-06	-0.877221	(-1.14,-0.62)	1.91529e-10
