# Supplementary material for: Analysis of two birth tissues provides new insights into the epigenetic landscape of neonates born preterm
Source: Clin Epigenetics. 2019 Feb 11;11:26. doi: 10.1186/s13148-018-0599-4 (PMC6371604; doi:10.1186/s13148-018-0599-4)
Supplement: Supplementary file 2 — Supplementary tables. (ZIP 3966 kb) [file 13148_2018_599_MOESM2_ESM.zip › Supplementary_Table_6-v18-HOMER_annotation-checked.xlsx]

## Sheet: Sheet1
		GUSTO (PTB)		All (PTB+GA)	Bohlin (GA-u/s)		Parets (PT)		Parets (GA)		Simpkin (GA)		Cruickshank (PT)		Fernando (PT)	de Goede (PT)
CpG	Gene	β	p-value	Study Count	β	p-value	Δβ	p-value	β	p-value	t-stat	p-value	Δβ	p-value	Reported	Reported
cg04347477	NCOR2	-1.35	4.69803e-13	6	-0.00459588	6.06445e-96	n.a.	n.a.	-0.0242	2.76e-09	-8.47	1.4e-16	-0.295025	4.87745e-07	yes	yes
cg08943494	PRR5L	-1.2	2.92786e-11	6	-0.00459373	1.12482e-68	n.a.	n.a.	-0.0146	2.58e-05	-11.97	3e-30	-0.250944	4.54858e-13	yes	yes
cg19744173	FBLN7	-1.27	6.11921e-11	6	-0.00186516	3.077e-56	n.a.	n.a.	-0.015	1.12e-11	-7.63	7.6e-14	-0.240092	6.17775e-08	yes	yes
cg08282819	IL21R	-1.18	6.22077e-11	6	-0.0027308	2.85664e-50	n.a.	n.a.	-0.0152	6.36e-09	-6.39	2.9e-10	-0.288695	3.28098e-10	yes	yes
cg20334115	PYCR2	-1.18	1.6916e-10	6	-0.00368858	2.22684e-57	n.a.	n.a.	-0.0176	2.26e-07	-9.89	1e-21	-0.189606	1.21781e-06	yes	yes
cg00220721	PRR5L	-1.16	4.29476e-10	6	-0.00326867	4.36596e-44	n.a.	n.a.	-0.0106	0.000183	-9.12	7.6e-19	-0.16687	1.13602e-05	yes	yes
cg19136673	PSMB8	-1.08	7.23351e-10	6	-0.00145273	3.09388e-33	n.a.	n.a.	-0.0113	2.92e-07	-6.15	1.3e-09	-0.260257	1.9393e-09	yes	yes
cg08817867	Intergenic	-0.8	7.49577e-10	6	-0.00285163	5.79042e-77	n.a.	n.a.	-0.0186	1.44e-09	-8.3	5e-16	-0.216959	3.9689e-08	yes	yes
cg22828383	NCOR2	-1.18	1.01142e-09	6	-0.00267068	6.20119e-59	n.a.	n.a.	-0.0157	2e-08	-6.05	2.3e-09	-0.280585	1.32715e-06	yes	yes
cg08915038	RSG1	-1.06	8.36618e-09	6	-0.00120369	5.63446e-44	n.a.	n.a.	-0.0103	1.05e-08	-6.33	4.2e-10	-0.159145	4.39295e-06	yes	yes
cg07738730	IGF2BP1	1.1	1.24873e-08	6	0.00246888	8.31995e-53	n.a.	n.a.	0.0188	2.17e-11	8.72	1.9e-17	0.201488	8.09478e-06	yes	yes
cg24296397	BSN	-1.03	1.46449e-08	6	-0.00199906	2.08102e-59	n.a.	n.a.	-0.0084	1.1e-05	-5.93	4.8e-09	-0.130658	4.08521e-06	yes	yes
cg02983090	IL21R	-0.99	1.97786e-08	6	-0.00268391	1.22119e-44	n.a.	n.a.	-0.0152	5.07e-08	-6.16	1.2e-09	-0.214933	1.8184e-06	yes	yes
cg06870470	DOCK6	-0.82	2.06129e-08	6	-0.002731	7.6101e-64	n.a.	n.a.	-0.0183	4.86e-08	-7.95	7e-15	-0.324845	9.68592e-09	yes	yes
cg23062810	CLIP2	-1.05	3.15208e-08	6	-0.00235167	6.84547e-47	n.a.	n.a.	-0.0141	9.88e-08	-6.78	2.6e-11	-0.30797	4.44823e-08	yes	yes
cg00442282	RARA	-0.81	2.10988e-07	6	-0.00126715	7.15133e-55	n.a.	n.a.	-0.0094	2.04e-07	-6.15	1.3e-09	-0.151359	5.02567e-06	yes	yes
cg13066703	TRAF5	-1.53	8.42728e-17	5	-0.00199014	5.80895e-62	n.a.	n.a.	-0.0238	2.89e-12	n.a.	n.a.	-0.240503	1.3115e-07	yes	yes
cg03048432	NIN	-1.32	5.96863e-14	5	-0.00165577	3.38198e-33	n.a.	n.a.	-0.0151	2.65e-09	-6.55	1.1e-10	n.a.	n.a.	yes	yes
cg02306995	SEMA5B	-1.24	1.09269e-13	5	-0.000585423	3.3031e-27	n.a.	n.a.	-0.0098	8.5e-09	n.a.	n.a.	-0.100452	1.64026e-05	yes	yes
cg04685228	ATP6V0E1	-1.31	3.2561e-12	5	-0.0032243	7.46456e-80	n.a.	n.a.	-0.0172	3.88e-07	-8.94	3.2e-18	n.a.	n.a.	yes	yes
cg18623216	PLCH1	-1.04	6.28164e-12	5	-0.00312413	2.93067e-60	n.a.	n.a.	n.a.	n.a.	-9.69	5.8e-21	-0.146413	5.89308e-07	yes	yes
cg16949914	IL2RA	-1.15	1.91962e-11	5	-0.00131011	7.98286e-33	n.a.	n.a.	-0.0103	4.08e-10	n.a.	n.a.	-0.307524	4.27591e-08	yes	yes
cg09915396	RAP1GAP2	-0.95	3.72316e-11	5	-0.0018867	4.59422e-64	n.a.	n.a.	-0.0111	2.79e-07	-5.39	9.7e-08	-0.222604	2.7859e-07	n.a.	yes
cg18183624	IGF2BP1	1.2	5.5076e-11	5	0.00263245	2.31652e-44	n.a.	n.a.	0.02	2.14e-12	6.67	5.1e-11	n.a.	n.a.	yes	yes
cg19233405	ZBTB7B	-1.16	1.0692e-10	5	-0.00141701	8.12922e-31	n.a.	n.a.	-0.0129	2.1e-07	n.a.	n.a.	-0.205774	0.000120409	yes	yes
cg11932158	PLCH1	-1.08	2.27885e-10	5	-0.00293433	8.57248e-60	n.a.	n.a.	n.a.	n.a.	-10.54	2.9e-24	-0.150668	6.58416e-07	yes	yes
cg17936572	ARPP21	-1.16	4.54638e-10	5	-0.00162708	8.56894e-28	n.a.	n.a.	-0.0116	3.09e-09	n.a.	n.a.	-0.230925	3.92042e-05	yes	yes
cg12758082	ATP11A-AS1	-1.03	4.8062e-10	5	-0.00143339	5.10849e-48	n.a.	n.a.	-0.0115	2.53e-11	-6.47	1.8e-10	-0.193292	2.24843e-05	n.a.	yes
cg02430430	CCDC33	-0.99	5.73426e-10	5	-0.00230692	2.49538e-76	n.a.	n.a.	-0.0111	4.91e-05	-7.99	5.3e-15	-0.134885	0.000170043	n.a.	yes
cg03047995	FITM1	-1.15	8.54283e-10	5	-0.00225192	5.0301e-47	n.a.	n.a.	-0.013	1.1e-09	-5.96	3.8e-09	-0.175377	2.32281e-05	yes	n.a.
cg09866743	ARPP21	-1.18	1.19956e-09	5	-0.0012328	4.33485e-27	n.a.	n.a.	-0.0145	5.8e-10	n.a.	n.a.	-0.204616	6.69798e-06	yes	yes
cg22117805	PRR5L	-1.1	1.34836e-09	5	-0.00325206	3.68951e-37	n.a.	n.a.	-0.0133	9.64e-05	-8.62	4.3e-17	n.a.	n.a.	yes	yes
cg18082788	ZC3H12D	-1.04	1.52954e-09	5	-0.00178199	2.3627e-38	n.a.	n.a.	-0.0189	4.17e-09	n.a.	n.a.	-0.218563	1.09226e-05	yes	yes
cg11360522	ATP11A	-1.08	3.99366e-09	5	-0.00245525	7.01039e-50	n.a.	n.a.	-0.0161	2.76e-11	-7.43	3e-13	-0.243073	2.88575e-06	n.a.	yes
cg19439123	RAI1	-1.04	4.9903e-09	5	-0.00278228	2.91616e-64	n.a.	n.a.	-0.014	1.52e-07	-5.66	2.1e-08	-0.218055	5.13898e-06	n.a.	yes
cg16103712	MATN2	-0.97	6.13902e-09	5	-0.00360409	1.63757e-65	n.a.	n.a.	-0.0128	0.000104	-8.75	1.6e-17	-0.221469	2.02602e-08	n.a.	yes
cg07450210	MIR548AN	-1.08	8.16187e-09	5	-0.000946728	2.07659e-28	n.a.	n.a.	-0.0096	1.91e-09	n.a.	n.a.	-0.180139	3.72564e-06	yes	yes
cg15030415	RAP1GAP2	-1	1.13023e-08	5	-0.0014836	6.44842e-33	n.a.	n.a.	-0.007	0.000598	-6.32	4.5e-10	-0.144446	3.95544e-08	n.a.	yes
cg07788865	Intergenic	-1	1.92045e-08	5	-0.00137078	1.68343e-53	n.a.	n.a.	-0.0131	5.19e-12	n.a.	n.a.	-0.178008	1.04257e-05	yes	yes
cg17950169	TMEM63A	-1.07	2.01914e-08	5	-0.00116707	2.33048e-46	n.a.	n.a.	-0.0142	6.78e-11	n.a.	n.a.	-0.221465	4.65878e-06	yes	yes
cg15908709	HOXB6	1.02	2.04699e-08	5	0.00144635	2.34917e-32	n.a.	n.a.	0.0097	1.62e-10	5.45	6.8e-08	0.1775	2.37103e-06	n.a.	yes
cg24020157	RASGEF1A	-0.88	3.44298e-08	5	-0.00194661	2.61853e-38	n.a.	n.a.	-0.0116	6.23e-06	-5.51	5.1e-08	-0.238834	3.5315e-06	n.a.	yes
cg24258347	SPON1	0.98	4.33517e-08	5	0.00102506	1.59406e-11	n.a.	n.a.	0.0125	5.83e-09	n.a.	n.a.	0.249631	5.74923e-05	yes	yes
cg10714639	HMHA1	-1.02	5.88613e-08	5	-0.00215509	5.26297e-29	n.a.	n.a.	-0.021	1.94e-11	-5.78	1.1e-08	-0.397363	4.83028e-07	n.a.	yes
cg24095374	RGS14	-0.63	5.89618e-08	5	-0.000984114	1.47969e-39	n.a.	n.a.	-0.0094	1.41e-05	n.a.	n.a.	-0.177893	9.46106e-05	yes	yes
cg11934771	HCG22	-0.85	5.8967e-08	5	-0.00184689	6.80012e-56	n.a.	n.a.	-0.0079	1.22e-05	-7.67	5.8e-14	-0.130534	0.000178996	n.a.	yes
cg13622265	TTLL11	0.97	6.2511e-08	5	0.00176272	9.79658e-24	n.a.	n.a.	0.0153	1.11e-09	n.a.	n.a.	0.215437	3.28496e-05	yes	yes
cg16705546	IRF8	-1.01	7.72508e-08	5	-0.00199673	2.02574e-33	n.a.	n.a.	-0.0149	1.17e-13	n.a.	n.a.	-0.28337	6.85047e-09	yes	yes
cg03485667	ZNRF1	-0.94	8.84011e-08	5	-0.0013411	5.84125e-31	n.a.	n.a.	-0.008	0.00016	-5.45	7e-08	n.a.	n.a.	yes	yes
cg18454133	Intergenic	0.92	1.00588e-07	5	0.000538161	1.33889e-14	n.a.	n.a.	0.0057	0.000265	n.a.	n.a.	0.129332	6.48443e-06	yes	yes
cg05294455	MYL4	0.97	1.60854e-07	5	0.00148902	1.21822e-25	n.a.	n.a.	0.0103	2.28e-05	5.71	1.6e-08	0.158575	1.25621e-05	yes	n.a.
cg14171369	Intergenic	0.99	2.40713e-07	5	0.000505902	1.56327e-09	n.a.	n.a.	0.0109	1.17e-07	n.a.	n.a.	0.198729	1.93314e-07	yes	yes
cg17133774	CHD5	-0.95	2.4595e-07	5	-0.0028572	2.63637e-68	n.a.	n.a.	-0.02	4.72e-10	-5.38	9.9e-08	-0.34933	3.08192e-12	n.a.	yes
cg10020892	BCL9	-1.02	2.86985e-07	5	-0.0018358	1.1762e-28	n.a.	n.a.	-0.0242	9.51e-16	-6.37	3.4e-10	n.a.	n.a.	yes	yes
cg00153101	PLCH2	-0.89	3.24583e-07	5	-0.00121091	2.99796e-26	n.a.	n.a.	-0.0127	1.45e-14	-6.59	8.4e-11	-0.259891	1.20059e-05	n.a.	yes
cg01463828	PDLIM2	0.98	3.42557e-07	5	0.000799413	5.87951e-10	n.a.	n.a.	0.0073	0.000693	n.a.	n.a.	0.183715	1.5353e-05	yes	yes
cg13924996	ADRBK1	-0.77	4.17745e-07	5	-0.00157395	1.623e-27	n.a.	n.a.	-0.017	3.52e-07	-7.87	1.3e-14	n.a.	n.a.	yes	yes
cg27471246	ERG	-0.84	4.34542e-07	5	-0.00107741	1.47481e-16	n.a.	n.a.	-0.0093	5.05e-05	-6.2	9.3e-10	-0.16188	2.12739e-06	n.a.	yes
cg08726900	ANKRD11	-1.17	3.53247e-12	4	-0.00240285	7.6835e-41	n.a.	n.a.	-0.0243	2.07e-12	-7.16	2e-12	n.a.	n.a.	yes	n.a.
cg07638500	MYLK	1.25	1.02932e-11	4	0.0014537	1.68135e-43	n.a.	n.a.	0.0128	6.88e-12	n.a.	n.a.	0.156844	7.54262e-08	yes	n.a.
cg12697139	Intergenic	-1.02	2.35023e-11	4	-0.0021741	2.9781e-38	n.a.	n.a.	n.a.	n.a.	-6.53	1.2e-10	n.a.	n.a.	yes	yes
cg22365167	AHNAK	-1.13	2.80828e-11	4	-0.00110609	1.09684e-47	n.a.	n.a.	-0.0053	1.46e-05	n.a.	n.a.	-0.236969	1.39584e-05	n.a.	yes
cg13492133	SMG7	1.16	5.87634e-11	4	0.00200094	1.78691e-39	n.a.	n.a.	0.0116	1.71e-08	n.a.	n.a.	0.202981	1.37277e-07	n.a.	yes
cg24815934	ITGB2	-0.99	1.19708e-10	4	-0.00121715	1.00905e-31	n.a.	n.a.	-0.0104	9.44e-10	n.a.	n.a.	-0.166473	9.45095e-06	n.a.	yes
cg00166343	CRLF3	-1.2	4.61458e-10	4	n.a.	n.a.	n.a.	n.a.	-0.0176	9.07e-09	-7.11	2.8e-12	n.a.	n.a.	yes	yes
cg12713583	ARID3A	-1.15	5.46916e-10	4	-0.00318469	5.75878e-61	n.a.	n.a.	-0.0132	0.000639	-7.55	1.3e-13	n.a.	n.a.	n.a.	yes
cg26800893	CARNS1	-1.05	6.85861e-10	4	-0.00152556	1.51826e-67	n.a.	n.a.	-0.0124	8.14e-10	n.a.	n.a.	n.a.	n.a.	yes	yes
cg07408552	ATP6V0A1	-1.04	8.75539e-10	4	-0.0010974	1.03626e-25	n.a.	n.a.	-0.0106	3.02e-09	n.a.	n.a.	n.a.	n.a.	yes	yes
cg02001279	ARID3A	-1.19	9.16222e-10	4	-0.00253902	1.36778e-68	n.a.	n.a.	n.a.	n.a.	-8.11	2.2e-15	-0.354956	6.50933e-09	n.a.	yes
cg13586051	Intergenic	-1.03	1.50342e-09	4	-0.00166202	2.46894e-35	n.a.	n.a.	-0.0071	0.000407	n.a.	n.a.	n.a.	n.a.	yes	yes
cg13641317	LINC01471	-1.26	1.51045e-09	4	-0.00120654	4.86449e-26	n.a.	n.a.	-0.0189	1.19e-14	n.a.	n.a.	n.a.	n.a.	yes	yes
cg17898925	Intergenic	-0.88	1.71255e-09	4	-0.00118066	1.73799e-30	n.a.	n.a.	-0.0111	7.93e-06	n.a.	n.a.	n.a.	n.a.	yes	yes
cg17501395	ZC3H12D	-1.02	2.83281e-09	4	-0.00178184	2.08342e-36	n.a.	n.a.	-0.0153	1.31e-10	n.a.	n.a.	n.a.	n.a.	yes	yes
cg24166457	GEMIN7	-1.09	2.83748e-09	4	-0.00200184	4.18507e-35	n.a.	n.a.	-0.0201	1.67e-11	n.a.	n.a.	-0.214027	7.11204e-07	n.a.	yes
cg01883759	JAZF1	-0.99	2.90855e-09	4	-0.000556694	1.5945e-19	n.a.	n.a.	-0.0075	8.02e-08	n.a.	n.a.	-0.142638	0.000103358	n.a.	yes
cg20301308	Intergenic	-1.09	3.52498e-09	4	-0.000814733	1.94678e-24	n.a.	n.a.	-0.0075	3.24e-07	n.a.	n.a.	n.a.	n.a.	yes	yes
cg14415629	Intergenic	-1.03	5.35997e-09	4	-0.000991009	2.49335e-23	n.a.	n.a.	-0.0113	9.88e-11	n.a.	n.a.	n.a.	n.a.	yes	yes
cg27295118	Intergenic	-1.06	8.0514e-09	4	-0.00308268	1.20151e-53	n.a.	n.a.	-0.0138	4.84e-05	-6.84	1.6e-11	n.a.	n.a.	yes	n.a.
cg27239243	Intergenic	-0.95	1.31131e-08	4	-0.000775784	8.57771e-15	n.a.	n.a.	-0.0092	9.71e-10	n.a.	n.a.	n.a.	n.a.	yes	yes
cg11882607	CAND2	-0.98	1.38345e-08	4	-0.00161987	5.00708e-44	n.a.	n.a.	-0.0068	0.000378	-5.41	8.6e-08	n.a.	n.a.	n.a.	yes
cg04625615	ITPKA	0.82	1.76761e-08	4	0.000946746	5.69407e-12	n.a.	n.a.	0.0074	0.000347	n.a.	n.a.	0.143686	6.28427e-05	yes	n.a.
cg27448161	SPRYD3	-0.99	2.60407e-08	4	-0.00129348	9.72936e-45	n.a.	n.a.	-0.0079	1.66e-06	-8.2	1.1e-15	n.a.	n.a.	n.a.	yes
cg07631359	IRAK2	1.08	3.34674e-08	4	0.000801885	6.56288e-17	n.a.	n.a.	0.0109	5.84e-07	n.a.	n.a.	0.134059	9.10689e-06	n.a.	yes
cg01133215	RUNX2	-1.01	4.16366e-08	4	-0.00125121	1.26363e-26	n.a.	n.a.	-0.0144	2.32e-08	n.a.	n.a.	n.a.	n.a.	yes	yes
cg08866634	RNF44	-0.93	4.71794e-08	4	-0.000982859	3.87254e-20	n.a.	n.a.	-0.0105	4.13e-09	-5.46	6.4e-08	n.a.	n.a.	n.a.	yes
cg19653589	GNG7	-1.03	5.07048e-08	4	-0.000925004	3.0131e-31	n.a.	n.a.	-0.009	2.36e-09	n.a.	n.a.	-0.130527	0.00017835	n.a.	yes
cg17230773	Intergenic	-1.06	5.58953e-08	4	-0.00202356	2.51692e-19	n.a.	n.a.	-0.0138	3e-08	n.a.	n.a.	-0.254804	4.66111e-08	yes	n.a.
cg18598117	ARID3A	-1.01	6.54618e-08	4	-0.00215301	6.43415e-43	n.a.	n.a.	n.a.	n.a.	-6.39	3e-10	-0.168589	2.06219e-06	n.a.	yes
cg20033652	NIN	-0.96	7.28518e-08	4	-0.000777002	9.71228e-16	n.a.	n.a.	-0.0109	4.14e-10	n.a.	n.a.	n.a.	n.a.	yes	yes
cg02835964	NR5A1	1.03	8.11316e-08	4	0.000848433	1.40652e-17	n.a.	n.a.	0.0056	0.000428	n.a.	n.a.	0.134854	1.38325e-05	n.a.	yes
cg07306253	C15orf62	-0.94	8.70858e-08	4	-0.00117207	8.15703e-34	n.a.	n.a.	-0.0101	1.03e-08	n.a.	n.a.	n.a.	n.a.	yes	yes
cg16399664	OAS2	-0.93	9.5975e-08	4	-0.00159405	1.71377e-26	n.a.	n.a.	-0.0093	2.1e-05	n.a.	n.a.	-0.162908	0.000129162	n.a.	yes
cg04160501	FOXK1	-0.9	9.74757e-08	4	-0.00105411	1.10335e-30	n.a.	n.a.	-0.0128	2.67e-07	n.a.	n.a.	n.a.	n.a.	yes	yes
cg14656043	CREM	-0.95	1.2723e-07	4	-0.00100983	1.22102e-11	n.a.	n.a.	-0.0112	9.07e-07	-6.32	4.5e-10	n.a.	n.a.	n.a.	yes
cg07941983	ARAP2	-1.01	1.27515e-07	4	-0.000815887	7.84172e-12	n.a.	n.a.	-0.0083	9.93e-07	n.a.	n.a.	-0.115082	0.00020234	n.a.	yes
cg25020550	TG	-0.97	1.40008e-07	4	-0.00164453	5.54797e-38	n.a.	n.a.	-0.0115	1.72e-06	n.a.	n.a.	n.a.	n.a.	yes	yes
cg11985480	LBX2-AS1	0.82	1.73367e-07	4	0.00117052	1.53492e-15	n.a.	n.a.	0.0101	3.45e-06	n.a.	n.a.	n.a.	n.a.	yes	yes
cg18402166	LOC146880	0.81	1.76789e-07	4	0.000957717	4.88048e-17	n.a.	n.a.	0.0093	1.62e-07	n.a.	n.a.	0.221231	1.56953e-06	n.a.	yes
cg19483007	WWTR1	0.96	2.02399e-07	4	0.00127662	6.5707e-22	n.a.	n.a.	0.0106	1.42e-07	n.a.	n.a.	n.a.	n.a.	yes	yes
cg23304605	CCDC88C	-0.95	2.11717e-07	4	-0.00103076	1.55463e-22	n.a.	n.a.	-0.0145	1.71e-06	n.a.	n.a.	n.a.	n.a.	yes	yes
cg20752878	ASGR1	1.01	2.28331e-07	4	0.00111775	3.10458e-13	n.a.	n.a.	0.0081	6.08e-06	n.a.	n.a.	n.a.	n.a.	yes	yes
cg22356061	SNAP47	-0.8	2.5556e-07	4	-0.00100784	6.66729e-21	n.a.	n.a.	-0.0106	8.68e-11	n.a.	n.a.	-0.195886	1.38456e-06	n.a.	yes
cg04411893	Intergenic	-0.81	2.64572e-07	4	-0.00119109	4.52074e-55	n.a.	n.a.	-0.0055	0.000653	-5.84	7.8e-09	n.a.	n.a.	n.a.	yes
cg26077811	USP2	0.73	3.13883e-07	4	0.00170497	3.389e-43	n.a.	n.a.	0.01	2.76e-06	5.87	6.7e-09	n.a.	n.a.	n.a.	yes
cg12590902	ERI3	-0.68	3.25084e-07	4	-0.000674268	2.41102e-15	n.a.	n.a.	-0.007	7.83e-07	n.a.	n.a.	-0.170674	7.98772e-05	n.a.	yes
cg07810039	TGFB2	-0.88	5.04408e-07	4	-0.00207263	1.37538e-31	n.a.	n.a.	n.a.	n.a.	-6.7	4.2e-11	n.a.	n.a.	yes	yes
cg10324998	TGFBR3	0.73	5.3567e-07	4	0.000728432	1.10135e-14	n.a.	n.a.	0.0057	6.05e-05	n.a.	n.a.	0.116341	3.6631e-05	yes	n.a.
cg02979520	PLXNB1	-0.79	5.83317e-07	4	-0.00110227	3.62618e-32	n.a.	n.a.	-0.006	6.44e-06	n.a.	n.a.	-0.084131	9.51077e-05	n.a.	yes
cg07106169	Intergenic	-1.13	1.1782e-10	3	-0.00123556	5.23532e-42	n.a.	n.a.	-0.0107	7.06e-10	n.a.	n.a.	n.a.	n.a.	n.a.	yes
cg24279744	ATP2B2	1.13	2.27572e-10	3	0.00106719	4.95395e-24	n.a.	n.a.	0.0056	1.89e-05	n.a.	n.a.	n.a.	n.a.	yes	n.a.
cg10728351	Intergenic	-1.14	2.84605e-10	3	-0.00148717	2.00688e-15	n.a.	n.a.	-0.0112	6.58e-05	n.a.	n.a.	n.a.	n.a.	n.a.	yes
cg22163280	Intergenic	1.17	5.59497e-10	3	0.000477386	2.75941e-09	n.a.	n.a.	0.005	0.000328	n.a.	n.a.	n.a.	n.a.	yes	n.a.
cg07103201	SPECC1	-1.08	1.65431e-09	3	-0.00112434	9.53929e-31	n.a.	n.a.	-0.0094	2.52e-10	n.a.	n.a.	n.a.	n.a.	n.a.	yes
cg13403689	TAP1	-1.16	2.98809e-09	3	-0.0006537	8.06135e-09	n.a.	n.a.	-0.006	3.43e-06	n.a.	n.a.	-0.117965	6.26825e-06	n.a.	n.a.
cg03390636	ARNT2	-0.96	4.20283e-09	3	-0.00181946	2.13683e-28	n.a.	n.a.	-0.0088	5.63e-05	n.a.	n.a.	n.a.	n.a.	n.a.	yes
cg00634542	SLC11A1	1.1	4.47822e-09	3	0.00120877	2.95595e-21	n.a.	n.a.	0.0078	7.45e-05	n.a.	n.a.	n.a.	n.a.	yes	n.a.
cg00739778	RAP1GAP2	-0.97	4.52729e-09	3	-0.00180655	2.69115e-30	n.a.	n.a.	-0.0101	2.59e-05	n.a.	n.a.	n.a.	n.a.	n.a.	yes
cg13299776	HPS3	-1.09	4.66003e-09	3	-0.000851327	8.2158e-14	n.a.	n.a.	-0.0075	2.91e-05	n.a.	n.a.	n.a.	n.a.	yes	n.a.
cg05958910	Intergenic	1.07	5.5986e-09	3	0.00128591	4.6011e-18	n.a.	n.a.	0.0123	1.59e-09	n.a.	n.a.	n.a.	n.a.	n.a.	yes
cg01790646	HDAC4	-1.13	6.48168e-09	3	-0.000808947	5.38982e-13	n.a.	n.a.	-0.0122	1.3e-11	n.a.	n.a.	n.a.	n.a.	n.a.	yes
cg18897025	TSLP	-0.7	6.9851e-09	3	-0.00147087	1.75853e-18	n.a.	n.a.	n.a.	n.a.	n.a.	n.a.	n.a.	n.a.	yes	yes
cg02921623	NEURL1-AS1	-0.91	7.31177e-09	3	-0.00123719	6.49244e-26	n.a.	n.a.	-0.0102	4.84e-07	n.a.	n.a.	n.a.	n.a.	n.a.	yes
cg09879334	Intergenic	-0.8	9.39257e-09	3	-0.00109585	9.65964e-35	n.a.	n.a.	-0.0102	1.87e-12	n.a.	n.a.	n.a.	n.a.	n.a.	yes
cg11945297	GRHL2	1.11	1.12213e-08	3	0.00119903	4.58334e-15	n.a.	n.a.	0.009	1.08e-06	n.a.	n.a.	n.a.	n.a.	yes	n.a.
cg10489463	LTBP1	-1.04	1.19236e-08	3	-0.00107512	8.8723e-13	n.a.	n.a.	-0.0105	2.71e-05	n.a.	n.a.	n.a.	n.a.	n.a.	yes
cg14214856	Intergenic	-0.99	1.19858e-08	3	-0.00154383	3.57791e-27	n.a.	n.a.	n.a.	n.a.	n.a.	n.a.	n.a.	n.a.	yes	yes
cg24119607	CXXC5	-0.81	1.24717e-08	3	-0.000935656	2.02259e-16	n.a.	n.a.	-0.0084	1.07e-06	n.a.	n.a.	n.a.	n.a.	n.a.	yes
cg21912938	JAZF1	-0.97	1.47564e-08	3	-0.000555326	3.06769e-21	n.a.	n.a.	-0.0062	1.17e-05	n.a.	n.a.	n.a.	n.a.	n.a.	yes
cg00186909	PLEKHG7	-0.75	1.47761e-08	3	-0.00159934	6.50167e-35	n.a.	n.a.	n.a.	n.a.	n.a.	n.a.	-0.207194	2.21367e-05	n.a.	yes
cg23378033	MSRB3	-0.75	1.94822e-08	3	-0.00174779	1.58621e-34	n.a.	n.a.	n.a.	n.a.	-5.69	1.9e-08	n.a.	n.a.	n.a.	yes
cg15078061	PRRT1	0.97	1.9526e-08	3	0.000956211	6.99323e-22	n.a.	n.a.	0.0066	8.42e-06	n.a.	n.a.	n.a.	n.a.	n.a.	yes
cg02017450	Intergenic	-0.93	2.25818e-08	3	-0.00296519	4.104e-37	n.a.	n.a.	n.a.	n.a.	-5.52	4.8e-08	n.a.	n.a.	n.a.	yes
cg23009780	Intergenic	1.01	2.28833e-08	3	0.00143856	2.02297e-40	n.a.	n.a.	0.01	3.4e-08	n.a.	n.a.	n.a.	n.a.	n.a.	yes
cg00781658	HNRNPUL1	-1	2.31075e-08	3	-0.00149818	1.37202e-33	n.a.	n.a.	-0.0087	4.48e-06	n.a.	n.a.	n.a.	n.a.	n.a.	yes
cg26690511	PLCH1	-0.92	2.41234e-08	3	-0.00196937	9.17083e-26	n.a.	n.a.	n.a.	n.a.	n.a.	n.a.	n.a.	n.a.	yes	yes
cg12403889	DRAXIN	-0.78	2.66566e-08	3	-0.0010775	7.44157e-41	n.a.	n.a.	-0.0068	0.00029	n.a.	n.a.	n.a.	n.a.	n.a.	yes
cg25144135	Intergenic	-1	2.87743e-08	3	-0.00157836	3.78587e-39	n.a.	n.a.	-0.0094	1.94e-06	n.a.	n.a.	n.a.	n.a.	n.a.	yes
cg11376341	Intergenic	0.67	3.04063e-08	3	0.0011915	2.15469e-17	n.a.	n.a.	n.a.	n.a.	n.a.	n.a.	0.34532	1.10137e-07	n.a.	yes
cg22608507	VPS37B	-1	3.26593e-08	3	-0.00141681	1.79466e-34	n.a.	n.a.	-0.007	0.00017	n.a.	n.a.	n.a.	n.a.	n.a.	yes
cg22347642	Intergenic	-1.02	3.72062e-08	3	-0.000785685	1.87699e-10	n.a.	n.a.	-0.006	0.000195	n.a.	n.a.	n.a.	n.a.	n.a.	yes
cg07573872	SBNO2	-0.85	4.36114e-08	3	-0.0013002	2.6046e-35	n.a.	n.a.	n.a.	n.a.	-6.25	7.2e-10	n.a.	n.a.	n.a.	yes
cg13380995	Intergenic	1	4.45605e-08	3	0.000794991	6.54085e-17	n.a.	n.a.	0.0042	3.32e-06	n.a.	n.a.	n.a.	n.a.	n.a.	yes
cg00463367	GATA3	-0.94	5.39994e-08	3	-0.000564818	1.09553e-11	n.a.	n.a.	-0.0081	3.5e-11	n.a.	n.a.	n.a.	n.a.	n.a.	yes
cg08576185	ZNF598	-0.86	5.42577e-08	3	-0.00200746	7.64941e-49	n.a.	n.a.	-0.0125	2.04e-05	n.a.	n.a.	n.a.	n.a.	n.a.	yes
cg13492245	FPGS	-0.88	5.72306e-08	3	-0.00179211	4.87614e-19	n.a.	n.a.	-0.0098	0.000262	n.a.	n.a.	n.a.	n.a.	n.a.	yes
cg25953130	ARID5B	-1.03	5.84742e-08	3	-0.00250451	9.5296e-32	n.a.	n.a.	-0.0119	4.07e-08	n.a.	n.a.	n.a.	n.a.	n.a.	yes
cg14909614	TEAD3	0.98	6.2246e-08	3	n.a.	n.a.	n.a.	n.a.	0.0051	0.000489	n.a.	n.a.	n.a.	n.a.	yes	yes
cg13638867	Intergenic	1.03	6.39959e-08	3	0.00114507	1.08185e-19	n.a.	n.a.	0.0098	1.5e-06	n.a.	n.a.	n.a.	n.a.	n.a.	yes
cg19851574	RPS6KA2	1.02	7.39893e-08	3	0.00162605	2.66685e-19	n.a.	n.a.	n.a.	n.a.	5.56	3.8e-08	n.a.	n.a.	n.a.	yes
cg04806562	TEX19	-0.89	7.802e-08	3	-0.000791651	1.97111e-15	n.a.	n.a.	-0.0078	1.33e-07	n.a.	n.a.	n.a.	n.a.	n.a.	yes
cg05514299	MGAT5B	-0.96	7.96422e-08	3	-0.00177007	3.84418e-29	n.a.	n.a.	n.a.	n.a.	n.a.	n.a.	-0.212898	6.72161e-05	n.a.	yes
cg14710552	TMEM140	-0.88	8.49365e-08	3	-0.00114466	1.58945e-15	n.a.	n.a.	-0.0125	3.52e-06	n.a.	n.a.	n.a.	n.a.	n.a.	yes
cg01143454	C20orf141	-0.98	8.6501e-08	3	-0.00178219	2.96909e-32	n.a.	n.a.	n.a.	n.a.	-5.43	7.8e-08	n.a.	n.a.	n.a.	yes
cg24916358	FAM53B	-0.78	8.73922e-08	3	-0.0018345	1.4138e-41	n.a.	n.a.	-0.015	3.73e-09	n.a.	n.a.	n.a.	n.a.	n.a.	yes
cg05211189	ZNF598	-0.89	1.01014e-07	3	-0.0019412	1.21716e-37	n.a.	n.a.	-0.0132	1.18e-05	n.a.	n.a.	n.a.	n.a.	n.a.	yes
cg06152215	CCDC92	-0.86	1.06587e-07	3	-0.00159758	1.06228e-20	n.a.	n.a.	-0.0137	4.44e-10	n.a.	n.a.	n.a.	n.a.	n.a.	yes
cg24401487	GALNT2	-1.09	1.08552e-07	3	-0.00165482	1.50003e-28	n.a.	n.a.	-0.0149	1.13e-11	n.a.	n.a.	n.a.	n.a.	n.a.	yes
cg11623339	MZB1	-0.95	1.14849e-07	3	-0.000819689	6.26616e-22	n.a.	n.a.	-0.009	8.79e-11	n.a.	n.a.	n.a.	n.a.	n.a.	yes
cg18090197	GPC2	-1	1.20951e-07	3	-0.000552975	4.76501e-18	n.a.	n.a.	-0.0079	2.1e-08	n.a.	n.a.	-0.0854876	0.000115486	n.a.	n.a.
cg03679544	TIAM2	1.03	1.22544e-07	3	0.00105134	8.85017e-15	n.a.	n.a.	0.0059	2.62e-05	n.a.	n.a.	n.a.	n.a.	n.a.	yes
cg07120889	ADAMTSL4-AS1	-0.69	1.24876e-07	3	-0.00099927	1.78672e-27	n.a.	n.a.	-0.0089	1.9e-06	n.a.	n.a.	n.a.	n.a.	n.a.	yes
cg22531371	MUC1	-0.85	1.30521e-07	3	-0.000574836	6.62477e-30	n.a.	n.a.	n.a.	n.a.	n.a.	n.a.	-0.110891	0.00022096	n.a.	yes
cg10447977	ADAMTS9	0.99	1.34157e-07	3	0.000911274	2.0431e-10	n.a.	n.a.	0.0085	9.66e-07	n.a.	n.a.	n.a.	n.a.	n.a.	yes
cg22000727	Intergenic	0.94	1.43172e-07	3	0.000978133	2.62665e-21	n.a.	n.a.	0.0062	1.77e-07	n.a.	n.a.	n.a.	n.a.	yes	n.a.
cg20608085	GYLTL1B	0.95	1.44479e-07	3	0.00058062	1.51687e-11	n.a.	n.a.	n.a.	n.a.	n.a.	n.a.	n.a.	n.a.	yes	yes
cg23630423	RTN4RL1	0.87	1.54657e-07	3	0.000914972	8.36969e-13	n.a.	n.a.	0.0061	6.08e-05	n.a.	n.a.	n.a.	n.a.	n.a.	yes
cg19371652	OAS2	-0.8	1.66693e-07	3	-0.000765619	9.34084e-13	n.a.	n.a.	-0.0063	8.89e-05	n.a.	n.a.	n.a.	n.a.	n.a.	yes
cg07816074	SH3TC1	-1.06	1.68757e-07	3	-0.00133138	8.37266e-27	n.a.	n.a.	-0.0064	2.14e-05	n.a.	n.a.	-0.2672	0.000146273	n.a.	n.a.
cg12325286	Intergenic	-1	1.74947e-07	3	-0.00107943	4.15792e-23	n.a.	n.a.	-0.0067	2.42e-05	n.a.	n.a.	n.a.	n.a.	n.a.	yes
cg14295482	GNG7	0.91	1.86459e-07	3	0.000607659	2.15045e-13	n.a.	n.a.	0.007	6.55e-06	n.a.	n.a.	n.a.	n.a.	n.a.	yes
cg10623219	Intergenic	0.94	2.17999e-07	3	0.00112234	8.16656e-25	n.a.	n.a.	0.008	3.98e-06	n.a.	n.a.	n.a.	n.a.	yes	n.a.
cg11261958	B4GALT4	-0.83	2.32654e-07	3	-0.000731997	2.90729e-15	n.a.	n.a.	-0.009	8.01e-09	n.a.	n.a.	n.a.	n.a.	n.a.	yes
cg03662049	Intergenic	0.95	2.51253e-07	3	0.000737098	3.38091e-09	n.a.	n.a.	0.0069	1.62e-06	n.a.	n.a.	n.a.	n.a.	n.a.	yes
cg27320518	LOC100288974	-0.89	2.55502e-07	3	-0.00121522	6.58222e-23	n.a.	n.a.	-0.0085	2.31e-07	n.a.	n.a.	n.a.	n.a.	n.a.	yes
cg02291365	Intergenic	-1	2.8213e-07	3	-0.00248325	1.81372e-08	n.a.	n.a.	-0.0228	1.57e-06	n.a.	n.a.	-0.391056	1.91507e-06	n.a.	n.a.
cg05287480	Intergenic	0.98	2.96837e-07	3	0.000741563	2.98374e-10	n.a.	n.a.	0.0066	0.000427	n.a.	n.a.	n.a.	n.a.	n.a.	yes
cg05581878	IL12A-AS1	-0.91	2.99923e-07	3	-0.0012317	2.68148e-21	n.a.	n.a.	n.a.	n.a.	-5.41	8.7e-08	n.a.	n.a.	n.a.	yes
cg20721135	RASA3	-0.64	3.10583e-07	3	-0.000963484	1.56971e-16	n.a.	n.a.	-0.0126	5.22e-06	n.a.	n.a.	n.a.	n.a.	n.a.	yes
cg20692268	Intergenic	-0.92	3.2919e-07	3	-0.00145153	3.1113e-26	n.a.	n.a.	-0.0096	3.28e-09	n.a.	n.a.	n.a.	n.a.	n.a.	yes
cg08122899	Intergenic	0.87	3.33414e-07	3	n.a.	n.a.	n.a.	n.a.	0.0063	0.000243	n.a.	n.a.	n.a.	n.a.	yes	yes
cg13932501	AUH	-0.57	3.33604e-07	3	-0.0013625	3.38666e-27	n.a.	n.a.	-0.0117	4.83e-05	n.a.	n.a.	n.a.	n.a.	n.a.	yes
cg00275449	ACAP2	-0.99	3.36887e-07	3	n.a.	n.a.	n.a.	n.a.	-0.0115	3.35e-08	n.a.	n.a.	n.a.	n.a.	yes	yes
cg02745912	Intergenic	-0.99	3.47094e-07	3	-0.00141899	5.76715e-14	n.a.	n.a.	-0.0104	4.47e-07	n.a.	n.a.	n.a.	n.a.	yes	n.a.
cg27110277	FGF20	0.9	3.49019e-07	3	0.00138972	2.22084e-21	n.a.	n.a.	0.006	0.000543	n.a.	n.a.	n.a.	n.a.	yes	n.a.
cg27051318	CHRNA6	-0.82	4.28798e-07	3	-0.000712878	3.13535e-12	n.a.	n.a.	-0.0102	1.62e-07	n.a.	n.a.	n.a.	n.a.	n.a.	yes
cg03272225	JAK3	-0.56	4.2925e-07	3	-0.00114889	5.24805e-08	n.a.	n.a.	-0.0147	3.5e-05	n.a.	n.a.	n.a.	n.a.	n.a.	yes
cg13497089	SCD5	0.91	4.64182e-07	3	0.00131367	9.3543e-20	n.a.	n.a.	0.0081	6.67e-06	n.a.	n.a.	0.183673	0.000140539	n.a.	n.a.
cg07338715	Intergenic	-0.99	5.52512e-07	3	-0.00167154	1.12537e-42	n.a.	n.a.	-0.0076	8.51e-05	n.a.	n.a.	n.a.	n.a.	n.a.	yes
cg23291039	SEL1L3	1.13	8.07169e-10	2	0.000890823	2.98382e-23	n.a.	n.a.	0.0092	1.75e-09	n.a.	n.a.	n.a.	n.a.	n.a.	n.a.
cg09233395	TRPS1	-0.95	1.33233e-09	2	-0.00157075	1.96577e-19	n.a.	n.a.	n.a.	n.a.	n.a.	n.a.	n.a.	n.a.	n.a.	yes
cg06379435	Intergenic	-0.63	1.92061e-09	2	-0.000986415	3.37799e-14	n.a.	n.a.	n.a.	n.a.	n.a.	n.a.	n.a.	n.a.	n.a.	yes
cg09238801	PNMA1	-1.08	2.36584e-09	2	-0.00120998	3.58368e-25	n.a.	n.a.	n.a.	n.a.	n.a.	n.a.	-0.141419	0.000170965	n.a.	n.a.
cg27407935	SREBF1	-0.74	2.71275e-09	2	-0.000776195	2.02554e-13	n.a.	n.a.	n.a.	n.a.	n.a.	n.a.	n.a.	n.a.	n.a.	yes
cg02734358	GPRIN3	-0.86	3.08619e-09	2	-0.000899039	2.57614e-10	n.a.	n.a.	n.a.	n.a.	n.a.	n.a.	n.a.	n.a.	n.a.	yes
cg10148280	HPS3	-1	3.3361e-09	2	n.a.	n.a.	n.a.	n.a.	-0.0054	4.42e-05	n.a.	n.a.	n.a.	n.a.	yes	n.a.
cg13139542	LINC00299	1.07	5.53005e-09	2	0.000964238	2.70626e-17	n.a.	n.a.	n.a.	n.a.	n.a.	n.a.	0.0968409	2.95305e-05	n.a.	n.a.
cg23449541	PCNT	1.1	5.89804e-09	2	0.000916466	1.04499e-12	n.a.	n.a.	n.a.	n.a.	n.a.	n.a.	n.a.	n.a.	n.a.	yes
cg14427590	Intergenic	0.98	6.25742e-09	2	0.00127198	2.74668e-34	n.a.	n.a.	n.a.	n.a.	5.48	5.8e-08	n.a.	n.a.	n.a.	n.a.
cg20068209	TMEM30A	-0.96	7.37323e-09	2	-0.00241716	1.20097e-39	n.a.	n.a.	n.a.	n.a.	-5.7	1.8e-08	n.a.	n.a.	n.a.	n.a.
cg17940587	MINPP1	-0.55	7.62119e-09	2	-0.000866863	4.13729e-10	n.a.	n.a.	n.a.	n.a.	n.a.	n.a.	n.a.	n.a.	n.a.	yes
cg02742969	Intergenic	1.03	7.86351e-09	2	0.000453073	2.03172e-08	n.a.	n.a.	0.0046	0.000263	n.a.	n.a.	n.a.	n.a.	n.a.	n.a.
cg13784312	RAPGEF1	-1	1.09937e-08	2	-0.00141162	7.88471e-26	n.a.	n.a.	n.a.	n.a.	n.a.	n.a.	n.a.	n.a.	n.a.	yes
cg26627956	CFLAR	1.06	1.35417e-08	2	n.a.	n.a.	n.a.	n.a.	n.a.	n.a.	n.a.	n.a.	0.157072	1.33192e-06	n.a.	yes
cg10397819	Intergenic	1.08	1.48041e-08	2	0.000881974	5.28158e-19	n.a.	n.a.	0.0057	7.39e-05	n.a.	n.a.	n.a.	n.a.	n.a.	n.a.
cg14553895	PIK3CA	-0.94	2.01259e-08	2	-0.00121853	9.54842e-15	n.a.	n.a.	n.a.	n.a.	n.a.	n.a.	n.a.	n.a.	n.a.	yes
cg16536330	LEPROTL1	-0.92	2.0173e-08	2	-0.000760598	6.97593e-29	n.a.	n.a.	n.a.	n.a.	-6.45	2e-10	n.a.	n.a.	n.a.	n.a.
cg00522276	Intergenic	-0.98	2.44511e-08	2	-0.00216442	4.6774e-42	n.a.	n.a.	n.a.	n.a.	n.a.	n.a.	n.a.	n.a.	n.a.	yes
cg19979370	C11orf45	1	4.23606e-08	2	0.000505898	4.82607e-09	n.a.	n.a.	n.a.	n.a.	n.a.	n.a.	0.122889	0.000100459	n.a.	n.a.
cg23730027	FLNB	-1.03	5.25742e-08	2	-0.00175749	9.87194e-20	n.a.	n.a.	-0.0128	7.05e-10	n.a.	n.a.	n.a.	n.a.	n.a.	n.a.
cg22606224	ZNF625	-0.94	6.10131e-08	2	-0.000331796	1.45362e-09	n.a.	n.a.	-0.005	2.2e-05	n.a.	n.a.	n.a.	n.a.	n.a.	n.a.
cg27132471	SLCO3A1	-0.79	6.44288e-08	2	-0.000707898	5.35269e-19	n.a.	n.a.	-0.0049	0.00039	n.a.	n.a.	n.a.	n.a.	n.a.	n.a.
cg16348385	YPEL3	-1	6.73518e-08	2	-0.00111105	1.61545e-44	n.a.	n.a.	-0.0069	2.34e-07	n.a.	n.a.	n.a.	n.a.	n.a.	n.a.
cg01178924	LMO7	0.96	6.8427e-08	2	0.000959015	2.78192e-13	n.a.	n.a.	0.0068	0.000536	n.a.	n.a.	n.a.	n.a.	n.a.	n.a.
cg27488648	PHLDB1	1.01	7.03765e-08	2	0.000672563	1.1737e-17	n.a.	n.a.	0.0039	8.02e-05	n.a.	n.a.	n.a.	n.a.	n.a.	n.a.
cg19453938	Intergenic	-1	7.20332e-08	2	-0.000669987	8.57691e-13	n.a.	n.a.	-0.0052	0.000612	n.a.	n.a.	n.a.	n.a.	n.a.	n.a.
cg14489570	LY6E	-0.97	7.4371e-08	2	-0.000488623	2.60459e-15	n.a.	n.a.	-0.006	7.39e-08	n.a.	n.a.	n.a.	n.a.	n.a.	n.a.
cg12036735	Intergenic	-0.94	8.54096e-08	2	-0.00200214	1.26847e-30	n.a.	n.a.	n.a.	n.a.	n.a.	n.a.	n.a.	n.a.	n.a.	yes
cg17338821	FLNB	-0.9	1.0273e-07	2	-0.000816136	6.54689e-16	n.a.	n.a.	-0.0068	9.32e-06	n.a.	n.a.	n.a.	n.a.	n.a.	n.a.
cg25486824	SPON1	0.97	1.10291e-07	2	n.a.	n.a.	n.a.	n.a.	0.0105	1.63e-07	n.a.	n.a.	n.a.	n.a.	yes	n.a.
cg01799671	CMIP	-0.9	1.12216e-07	2	-0.00248938	6.54158e-34	n.a.	n.a.	n.a.	n.a.	-5.52	4.6e-08	n.a.	n.a.	n.a.	n.a.
cg05840412	Intergenic	-1.01	1.17155e-07	2	-0.000778387	3.37623e-16	n.a.	n.a.	-0.0069	2.42e-05	n.a.	n.a.	n.a.	n.a.	n.a.	n.a.
cg11386011	PPT2	0.88	1.54524e-07	2	n.a.	n.a.	n.a.	n.a.	0.0105	3.92e-05	n.a.	n.a.	n.a.	n.a.	yes	n.a.
cg04720348	ARHGEF28	0.93	1.65899e-07	2	0.00113064	1.73378e-13	n.a.	n.a.	n.a.	n.a.	n.a.	n.a.	n.a.	n.a.	yes	n.a.
cg19818308	Intergenic	0.96	1.67494e-07	2	0.000785743	1.70975e-11	n.a.	n.a.	n.a.	n.a.	n.a.	n.a.	0.1423	0.000194163	n.a.	n.a.
cg08133584	PRR35	0.94	1.68503e-07	2	0.00118786	1.72157e-19	n.a.	n.a.	0.0091	3.6e-09	n.a.	n.a.	n.a.	n.a.	n.a.	n.a.
cg26724018	TRIM22	-0.91	1.78451e-07	2	-0.000944122	1.18263e-12	n.a.	n.a.	n.a.	n.a.	n.a.	n.a.	n.a.	n.a.	n.a.	yes
cg06947286	PDLIM4	-0.64	1.83375e-07	2	-0.00135688	6.97513e-42	n.a.	n.a.	n.a.	n.a.	n.a.	n.a.	n.a.	n.a.	n.a.	yes
cg26562638	Intergenic	-0.93	1.86986e-07	2	-0.00069323	1.50028e-11	n.a.	n.a.	-0.0052	1.91e-06	n.a.	n.a.	n.a.	n.a.	n.a.	n.a.
cg06901890	FNBP1	-0.91	1.87733e-07	2	-0.000472035	5.02917e-08	n.a.	n.a.	-0.0065	1.63e-07	n.a.	n.a.	n.a.	n.a.	n.a.	n.a.
cg00679184	Intergenic	0.99	1.88188e-07	2	0.000657014	5.78523e-11	n.a.	n.a.	0.0044	0.000381	n.a.	n.a.	n.a.	n.a.	n.a.	n.a.
cg22928599	PNMAL2	0.91	2.17288e-07	2	0.000585335	1.28462e-16	n.a.	n.a.	0.0042	2.03e-05	n.a.	n.a.	n.a.	n.a.	n.a.	n.a.
cg00382138	CFI	-0.81	2.32932e-07	2	-0.00193558	1.74051e-33	n.a.	n.a.	n.a.	n.a.	n.a.	n.a.	n.a.	n.a.	n.a.	yes
cg09191626	SPON1	0.92	2.56385e-07	2	0.000784204	3.68079e-13	n.a.	n.a.	0.0079	1.96e-08	n.a.	n.a.	n.a.	n.a.	n.a.	n.a.
cg25134859	FBXW11	-0.81	2.6671e-07	2	-0.00088974	4.03345e-17	n.a.	n.a.	-0.0055	0.00023	n.a.	n.a.	n.a.	n.a.	n.a.	n.a.
cg02264407	LMO7	0.98	2.91062e-07	2	0.00103391	9.52549e-17	n.a.	n.a.	n.a.	n.a.	n.a.	n.a.	n.a.	n.a.	yes	n.a.
cg24045875	Intergenic	-0.91	3.40602e-07	2	-0.00108974	2.60807e-31	n.a.	n.a.	-0.0055	0.000713	n.a.	n.a.	n.a.	n.a.	n.a.	n.a.
cg26200585	PRX	0.99	3.68525e-07	2	n.a.	n.a.	n.a.	n.a.	n.a.	n.a.	n.a.	n.a.	0.100693	1.33686e-05	yes	n.a.
cg05093811	FLNB	-0.82	4.41279e-07	2	-0.000746055	3.56482e-08	n.a.	n.a.	n.a.	n.a.	n.a.	n.a.	n.a.	n.a.	n.a.	yes
cg26827653	FEZ1	0.91	4.51984e-07	2	0.000650479	2.06084e-10	n.a.	n.a.	0.0067	1.71e-06	n.a.	n.a.	n.a.	n.a.	n.a.	n.a.
cg04661709	DAB2IP	0.86	4.55531e-07	2	0.00127773	6.76136e-14	n.a.	n.a.	n.a.	n.a.	n.a.	n.a.	n.a.	n.a.	n.a.	yes
cg22274745	CERKL	-0.96	4.98254e-07	2	n.a.	n.a.	n.a.	n.a.	-0.0092	8.48e-07	n.a.	n.a.	n.a.	n.a.	n.a.	yes
cg00290355	P2RY14	0.95	5.05073e-07	2	n.a.	n.a.	n.a.	n.a.	0.0068	5.21e-07	n.a.	n.a.	n.a.	n.a.	n.a.	yes
cg04417773	ZMIZ1	-0.83	5.30273e-07	2	-0.000329859	7.83203e-12	n.a.	n.a.	n.a.	n.a.	n.a.	n.a.	n.a.	n.a.	n.a.	yes
cg23355492	SP6	0.78	5.58685e-07	2	0.00114074	3.84916e-20	n.a.	n.a.	n.a.	n.a.	n.a.	n.a.	n.a.	n.a.	n.a.	yes
cg02553054	SMARCD1	-1.14	1.42373e-10	1	-0.00059801	9.40285e-11	n.a.	n.a.	n.a.	n.a.	n.a.	n.a.	n.a.	n.a.	n.a.	n.a.
cg23541926	PLCH1	-1.02	1.52572e-10	1	-0.00189086	6.17021e-24	n.a.	n.a.	n.a.	n.a.	n.a.	n.a.	n.a.	n.a.	n.a.	n.a.
cg05544807	DNMT3A	1.22	3.1304e-10	1	0.000886671	1.795e-20	n.a.	n.a.	n.a.	n.a.	n.a.	n.a.	n.a.	n.a.	n.a.	n.a.
cg07932300	Intergenic	-0.73	4.28298e-09	1	-0.000952946	7.95276e-24	n.a.	n.a.	n.a.	n.a.	n.a.	n.a.	n.a.	n.a.	n.a.	n.a.
cg25072666	NPLOC4	-0.93	6.16455e-09	1	-0.000998839	4.23345e-35	n.a.	n.a.	n.a.	n.a.	n.a.	n.a.	n.a.	n.a.	n.a.	n.a.
cg16477774	LTBP3	-0.86	6.97685e-09	1	-0.000786509	3.35143e-16	n.a.	n.a.	n.a.	n.a.	n.a.	n.a.	n.a.	n.a.	n.a.	n.a.
cg02767093	STK24	-0.94	7.10511e-09	1	-0.000525319	3.39626e-12	n.a.	n.a.	n.a.	n.a.	n.a.	n.a.	n.a.	n.a.	n.a.	n.a.
cg03046812	SLC41A1	-1.01	7.10783e-09	1	-0.000648531	1.16234e-23	n.a.	n.a.	n.a.	n.a.	n.a.	n.a.	n.a.	n.a.	n.a.	n.a.
cg09168805	ABCA4	0.96	1.25025e-08	1	0.00115832	1.23446e-18	n.a.	n.a.	n.a.	n.a.	n.a.	n.a.	n.a.	n.a.	n.a.	n.a.
cg01574788	SNX29	1.04	1.5395e-08	1	n.a.	n.a.	n.a.	n.a.	n.a.	n.a.	n.a.	n.a.	0.166889	8.80851e-05	n.a.	n.a.
cg03098721	TTLL7	1.08	1.63596e-08	1	0.00100259	9.03211e-21	n.a.	n.a.	n.a.	n.a.	n.a.	n.a.	n.a.	n.a.	n.a.	n.a.
cg23721586	TGFBR3	-1.06	1.69454e-08	1	n.a.	n.a.	n.a.	n.a.	-0.0079	2.43e-07	n.a.	n.a.	n.a.	n.a.	n.a.	n.a.
cg00587472	Intergenic	-0.93	3.58829e-08	1	-0.00142321	1.01756e-23	n.a.	n.a.	n.a.	n.a.	n.a.	n.a.	n.a.	n.a.	n.a.	n.a.
cg14619949	F2RL1	-0.82	3.70089e-08	1	-0.00164589	3.09078e-21	n.a.	n.a.	n.a.	n.a.	n.a.	n.a.	n.a.	n.a.	n.a.	n.a.
cg10317026	EFNA3	-0.82	4.04071e-08	1	-0.000511606	2.49681e-26	n.a.	n.a.	n.a.	n.a.	n.a.	n.a.	n.a.	n.a.	n.a.	n.a.
cg12550731	C1orf21	0.91	4.06218e-08	1	0.00081403	1.75859e-15	n.a.	n.a.	n.a.	n.a.	n.a.	n.a.	n.a.	n.a.	n.a.	n.a.
cg18961281	CARD11	-0.97	5.07224e-08	1	-0.000479365	4.47988e-12	n.a.	n.a.	n.a.	n.a.	n.a.	n.a.	n.a.	n.a.	n.a.	n.a.
cg17378193	FBLN2	-0.99	5.42208e-08	1	-0.000960899	4.2534e-11	n.a.	n.a.	n.a.	n.a.	n.a.	n.a.	n.a.	n.a.	n.a.	n.a.
cg11765288	HDAC9	-1.02	7.85716e-08	1	-0.000837978	3.27412e-26	n.a.	n.a.	n.a.	n.a.	n.a.	n.a.	n.a.	n.a.	n.a.	n.a.
cg03652525	LINC00877	0.86	1.04641e-07	1	n.a.	n.a.	n.a.	n.a.	0.0055	4.2e-07	n.a.	n.a.	n.a.	n.a.	n.a.	n.a.
cg07988060	Intergenic	-1.04	1.21195e-07	1	n.a.	n.a.	n.a.	n.a.	-0.0048	1.24e-05	n.a.	n.a.	n.a.	n.a.	n.a.	n.a.
cg02991558	Intergenic	0.72	1.28098e-07	1	n.a.	n.a.	n.a.	n.a.	n.a.	n.a.	n.a.	n.a.	n.a.	n.a.	n.a.	yes
cg01149053	ANKRD11	0.91	1.29661e-07	1	0.00099665	6.06344e-25	n.a.	n.a.	n.a.	n.a.	n.a.	n.a.	n.a.	n.a.	n.a.	n.a.
cg08648047	C1orf127	0.91	1.45914e-07	1	0.000474461	4.25017e-13	n.a.	n.a.	n.a.	n.a.	n.a.	n.a.	n.a.	n.a.	n.a.	n.a.
cg01101459	Intergenic	0.85	1.51113e-07	1	0.000645215	7.60174e-12	n.a.	n.a.	n.a.	n.a.	n.a.	n.a.	n.a.	n.a.	n.a.	n.a.
cg20014988	SGMS1	0.87	1.56645e-07	1	0.000872581	1.11084e-13	n.a.	n.a.	n.a.	n.a.	n.a.	n.a.	n.a.	n.a.	n.a.	n.a.
cg14635466	SNX31	0.88	1.59351e-07	1	n.a.	n.a.	n.a.	n.a.	0.0044	0.000369	n.a.	n.a.	n.a.	n.a.	n.a.	n.a.
cg08965235	LTBP3	-0.84	1.70211e-07	1	-0.00117646	2.53208e-36	n.a.	n.a.	n.a.	n.a.	n.a.	n.a.	n.a.	n.a.	n.a.	n.a.
cg17276002	ANXA7	-0.78	1.76427e-07	1	-0.00071723	7.68972e-13	n.a.	n.a.	n.a.	n.a.	n.a.	n.a.	n.a.	n.a.	n.a.	n.a.
cg19049607	CREBL2	-0.95	1.8134e-07	1	-0.00106176	1.64767e-18	n.a.	n.a.	n.a.	n.a.	n.a.	n.a.	n.a.	n.a.	n.a.	n.a.
cg27347434	CNOT10	-1	1.82596e-07	1	n.a.	n.a.	n.a.	n.a.	-0.0031	0.000934	n.a.	n.a.	n.a.	n.a.	n.a.	n.a.
cg17356718	HDAC4	0.98	2.34745e-07	1	0.000811124	1.47897e-18	n.a.	n.a.	n.a.	n.a.	n.a.	n.a.	n.a.	n.a.	n.a.	n.a.
cg09577367	IL12RB1	-0.96	2.72476e-07	1	n.a.	n.a.	n.a.	n.a.	-0.0096	3.65e-06	n.a.	n.a.	n.a.	n.a.	n.a.	n.a.
cg09852607	GATA2	-0.98	3.08615e-07	1	-0.000717999	4.38073e-17	n.a.	n.a.	n.a.	n.a.	n.a.	n.a.	n.a.	n.a.	n.a.	n.a.
cg12461141	TRIM22	-0.92	3.52974e-07	1	n.a.	n.a.	n.a.	n.a.	-0.0064	7.52e-06	n.a.	n.a.	n.a.	n.a.	n.a.	n.a.
cg16612806	Intergenic	-0.86	3.75145e-07	1	-0.000409764	9.76747e-10	n.a.	n.a.	n.a.	n.a.	n.a.	n.a.	n.a.	n.a.	n.a.	n.a.
cg15344028	ICOS	-0.72	4.07198e-07	1	-0.00119517	1.26291e-16	n.a.	n.a.	n.a.	n.a.	n.a.	n.a.	n.a.	n.a.	n.a.	n.a.
cg03074244	CD3D	0.7	4.16788e-07	1	0.00112483	3.31469e-22	n.a.	n.a.	n.a.	n.a.	n.a.	n.a.	n.a.	n.a.	n.a.	n.a.
cg15694715	TTC36	-0.93	4.73883e-07	1	n.a.	n.a.	n.a.	n.a.	-0.0063	5.92e-05	n.a.	n.a.	n.a.	n.a.	n.a.	n.a.
cg02749511	Intergenic	0.9	5.20938e-07	1	0.000575007	4.71771e-09	n.a.	n.a.	n.a.	n.a.	n.a.	n.a.	n.a.	n.a.	n.a.	n.a.
cg08237220	Intergenic	-1.17	1.28675e-09	0	n.a.	n.a.	n.a.	n.a.	n.a.	n.a.	n.a.	n.a.	n.a.	n.a.	n.a.	n.a.
cg21356710	MFSD2B	1.07	9.47377e-09	0	n.a.	n.a.	n.a.	n.a.	n.a.	n.a.	n.a.	n.a.	n.a.	n.a.	n.a.	n.a.
cg02244028	SCN11A	0.74	3.91487e-08	0	n.a.	n.a.	n.a.	n.a.	n.a.	n.a.	n.a.	n.a.	n.a.	n.a.	n.a.	n.a.
cg09202851	MIR210	0.99	5.50879e-08	0	n.a.	n.a.	n.a.	n.a.	n.a.	n.a.	n.a.	n.a.	n.a.	n.a.	n.a.	n.a.
cg11060441	SSPO	0.96	5.8725e-08	0	n.a.	n.a.	n.a.	n.a.	n.a.	n.a.	n.a.	n.a.	n.a.	n.a.	n.a.	n.a.
cg05716350	LINC01094	0.99	1.10604e-07	0	n.a.	n.a.	n.a.	n.a.	n.a.	n.a.	n.a.	n.a.	n.a.	n.a.	n.a.	n.a.
cg26128121	CACNB1	0.94	2.57526e-07	0	n.a.	n.a.	n.a.	n.a.	n.a.	n.a.	n.a.	n.a.	n.a.	n.a.	n.a.	n.a.
cg00927594	LRRK1	0.96	3.7729e-07	0	n.a.	n.a.	n.a.	n.a.	n.a.	n.a.	n.a.	n.a.	n.a.	n.a.	n.a.	n.a.
cg03520342	HLA-DMA	-0.89	3.87688e-07	0	n.a.	n.a.	n.a.	n.a.	n.a.	n.a.	n.a.	n.a.	n.a.	n.a.	n.a.	n.a.
cg15391590	ICK	-0.62	4.98327e-07	0	n.a.	n.a.	n.a.	n.a.	n.a.	n.a.	n.a.	n.a.	n.a.	n.a.	n.a.	n.a.
cg05359207	ZNF217	-0.8	5.10539e-07	0	n.a.	n.a.	n.a.	n.a.	n.a.	n.a.	n.a.	n.a.	n.a.	n.a.	n.a.	n.a.
cg01236573	Intergenic	0.87	5.7216e-07	0	n.a.	n.a.	n.a.	n.a.	n.a.	n.a.	n.a.	n.a.	n.a.	n.a.	n.a.	n.a.
cg16356456	CLIP2	n.a.	n.a.	6	-0.00213364	2.59017e-40	n.a.	n.a.	-0.0137	4.1e-07	-5.98	3.6e-09	-0.199241	4.86811e-09	yes	yes
cg16767506	Intergenic	n.a.	n.a.	6	-0.00161194	3.11926e-17	n.a.	n.a.	-0.0131	2.02e-08	-5.9	5.7e-09	-0.231517	1.61955e-09	yes	yes
cg21132686	Intergenic	n.a.	n.a.	6	-0.00156444	1.49985e-41	n.a.	n.a.	-0.0095	1.56e-09	-6.81	2e-11	-0.189798	0.00017449	yes	yes
cg07749613	Intergenic	n.a.	n.a.	6	-0.000781413	6.98081e-51	n.a.	n.a.	-0.0123	3.84e-14	-6.43	2.4e-10	-0.141797	7.50286e-05	yes	yes
cg10535320	PSMC5	n.a.	n.a.	6	-0.00132296	6.01409e-41	n.a.	n.a.	-0.009	1.26e-05	-6.14	1.4e-09	-0.102571	6.01152e-05	yes	yes
cg12001120	WNT10A	n.a.	n.a.	6	0.00128939	3.14824e-15	n.a.	n.a.	0.0124	1.59e-06	6.27	6.1e-10	0.173663	6.94582e-09	yes	yes
cg16140253	AMPD2	n.a.	n.a.	5	-0.00105092	4.70898e-39	n.a.	n.a.	-0.0101	3.87e-07	n.a.	n.a.	-0.209448	9.04034e-08	yes	yes
cg07835443	SPATA33	n.a.	n.a.	5	-0.00385535	5.75878e-66	n.a.	n.a.	-0.0239	6.52e-14	-9.28	2e-19	-0.399629	8.77529e-13	n.a.	yes
cg16725984	SPATA33	n.a.	n.a.	5	-0.00372311	4.62493e-54	n.a.	n.a.	-0.0226	1.81e-09	-10.39	1.2e-23	-0.201742	4.52661e-10	n.a.	yes
cg27518892	CCDC102A	n.a.	n.a.	5	-0.00221375	7.81325e-60	n.a.	n.a.	-0.013	2.08e-10	-8.69	2.4e-17	-0.236364	2.15333e-07	n.a.	yes
cg13027206	CCDC88C	n.a.	n.a.	5	-0.00114649	1.83543e-17	n.a.	n.a.	-0.0105	1.43e-05	-6.27	6.2e-10	n.a.	n.a.	yes	yes
cg20600850	CHD4	n.a.	n.a.	5	-0.00121159	1.14915e-31	n.a.	n.a.	-0.0098	6.88e-08	-5.43	7.9e-08	-0.17416	1.78655e-09	n.a.	yes
cg06009267	EPPK1	n.a.	n.a.	5	0.000770536	4.56387e-12	n.a.	n.a.	0.0074	1.85e-06	n.a.	n.a.	0.162313	3.91523e-05	yes	yes
cg20454518	FBRSL1	n.a.	n.a.	5	-0.00102396	1.44371e-10	n.a.	n.a.	-0.0077	3.39e-05	-5.65	2.3e-08	-0.214412	9.32804e-05	n.a.	yes
cg01787084	FBXO31	n.a.	n.a.	5	-0.00223938	1.43635e-39	n.a.	n.a.	-0.0168	1.84e-07	-5.94	4.3e-09	n.a.	n.a.	yes	yes
cg18554395	GNG7	n.a.	n.a.	5	0.000810307	1.20668e-12	n.a.	n.a.	0.0119	4.24e-07	n.a.	n.a.	0.168976	1.899e-05	yes	yes
cg07298299	GYLTL1B	n.a.	n.a.	5	0.00139697	1.03968e-21	n.a.	n.a.	0.0091	1.13e-06	n.a.	n.a.	0.216762	2.27531e-07	yes	yes
cg12629515	HIST1H2AM	n.a.	n.a.	5	0.00127448	7.2888e-10	n.a.	n.a.	0.0152	9.57e-06	n.a.	n.a.	0.229824	1.16271e-06	yes	yes
cg21081878	HLCS	n.a.	n.a.	5	-0.00206557	5.46744e-26	n.a.	n.a.	-0.0087	0.000121	-6.98	6.7e-12	-0.169327	7.96172e-06	n.a.	yes
cg02753354	HMHA1	n.a.	n.a.	5	-0.00155014	2.31684e-45	n.a.	n.a.	-0.0181	2.43e-13	-6.47	1.8e-10	-0.365781	3.27672e-14	n.a.	yes
cg03706951	KRTAP16-1	n.a.	n.a.	5	-0.000273215	1.73956e-20	-0.142	5.57e-07	-0.0116	6.45e-11	n.a.	n.a.	-0.0906171	7.21784e-05	yes	yes
cg04345034	Intergenic	n.a.	n.a.	5	-0.00105952	2.97268e-32	n.a.	n.a.	-0.0059	1.52e-05	n.a.	n.a.	-0.192658	2.43176e-07	yes	yes
cg26110991	Intergenic	n.a.	n.a.	5	-0.000952342	2.15189e-23	n.a.	n.a.	-0.0103	6.73e-10	n.a.	n.a.	-0.113079	0.000196362	yes	yes
cg13264840	Intergenic	n.a.	n.a.	5	-0.00204244	1.42924e-14	n.a.	n.a.	-0.0147	4.05e-09	n.a.	n.a.	-0.258902	3.82845e-07	yes	yes
cg00327947	Intergenic	n.a.	n.a.	5	-0.00129877	8.2465e-32	n.a.	n.a.	-0.0129	3.31e-09	n.a.	n.a.	-0.263099	2.74969e-05	yes	yes
cg08731696	LINC01135	n.a.	n.a.	5	0.00163786	1.08039e-13	n.a.	n.a.	0.0119	1.23e-05	n.a.	n.a.	0.250472	4.01607e-06	yes	yes
cg21691065	Intergenic	n.a.	n.a.	5	-0.00158417	1.25553e-26	n.a.	n.a.	n.a.	n.a.	-6.07	2e-09	-0.259914	7.86898e-06	yes	yes
cg01194073	Intergenic	n.a.	n.a.	5	0.000410445	1.77071e-11	n.a.	n.a.	0.0042	1.24e-05	n.a.	n.a.	0.120792	5.98616e-07	yes	yes
cg16912563	ZNF503	n.a.	n.a.	5	0.0010035	1.98761e-16	n.a.	n.a.	0.0112	1.02e-05	n.a.	n.a.	0.221293	3.7678e-10	yes	yes
cg06893273	Intergenic	n.a.	n.a.	5	0.00108656	6.81431e-11	n.a.	n.a.	0.0068	5.15e-05	n.a.	n.a.	0.130741	0.000134522	yes	yes
cg19115490	Intergenic	n.a.	n.a.	5	-0.00147931	2.66348e-68	n.a.	n.a.	-0.0091	2.49e-08	-5.42	8.1e-08	-0.119697	0.000196849	n.a.	yes
cg19265300	Intergenic	n.a.	n.a.	5	-0.00178114	2.91847e-43	n.a.	n.a.	-0.0105	2.47e-08	-5.62	2.8e-08	-0.175561	0.000197937	n.a.	yes
cg08620426	SMG1P2	n.a.	n.a.	5	-0.00215414	1.22956e-27	n.a.	n.a.	-0.0116	1.33e-06	-6.48	1.8e-10	-0.25386	0.000215355	n.a.	yes
cg08654091	Intergenic	n.a.	n.a.	5	0.00154633	5.29394e-24	n.a.	n.a.	0.0083	7.93e-07	5.89	6e-09	n.a.	n.a.	yes	yes
cg05283597	ITIH1	n.a.	n.a.	5	-0.00242481	4.82104e-41	n.a.	n.a.	-0.0125	9.01e-06	-7.22	1.3e-12	-0.203663	8.78613e-12	n.a.	yes
cg16107105	KCNH2	n.a.	n.a.	5	0.0010065	1.43073e-24	n.a.	n.a.	0.0101	8.7e-08	5.72	1.5e-08	0.216713	1.40813e-07	n.a.	yes
cg24387542	LGALS9B	n.a.	n.a.	5	-0.000844416	1.33131e-28	n.a.	n.a.	-0.0089	8.08e-10	-5.69	1.8e-08	-0.165849	5.55822e-14	n.a.	yes
cg13597417	LGALS9C	n.a.	n.a.	5	-0.000850568	3.70782e-27	n.a.	n.a.	-0.0091	1.24e-09	-5.43	7.8e-08	-0.167777	4.94532e-13	n.a.	yes
cg13036381	C3orf80	n.a.	n.a.	5	0.00286798	7.33486e-25	n.a.	n.a.	0.0122	7.63e-08	n.a.	n.a.	0.191972	1.20765e-05	yes	yes
cg12587615	LPPR2	n.a.	n.a.	5	0.00196036	1.02702e-21	n.a.	n.a.	0.0119	0.000189	n.a.	n.a.	0.32246	1.6565e-06	yes	yes
cg24453118	LRCH1	n.a.	n.a.	5	-0.00129614	2.78672e-15	n.a.	n.a.	-0.0105	0.000285	-5.5	5.4e-08	n.a.	n.a.	yes	yes
cg02439077	NODAL	n.a.	n.a.	5	0.000901658	9.9375e-17	n.a.	n.a.	0.0079	4.43e-05	n.a.	n.a.	0.188973	1.24647e-07	yes	yes
cg02254407	PLEKHB1	n.a.	n.a.	5	0.00106614	4.15016e-14	n.a.	n.a.	0.0091	3.71e-05	n.a.	n.a.	0.208119	1.25191e-06	yes	yes
cg25288155	PLEKHB1	n.a.	n.a.	5	0.000795636	4.24267e-13	n.a.	n.a.	0.0053	0.000114	n.a.	n.a.	0.191854	8.81228e-06	yes	yes
cg07136133	PRR5L	n.a.	n.a.	5	-0.00298364	1.53279e-36	n.a.	n.a.	-0.0127	3.14e-05	-7.8	2.2e-14	n.a.	n.a.	yes	yes
cg22761205	PTDSS2	n.a.	n.a.	5	-0.0015939	9.21615e-36	n.a.	n.a.	-0.0084	6.6e-08	-5.63	2.5e-08	-0.152416	9.96183e-06	n.a.	yes
cg01713950	RCC2	n.a.	n.a.	5	0.000739953	6.79465e-11	n.a.	n.a.	0.007	1.35e-05	n.a.	n.a.	0.115014	0.000170849	yes	yes
cg12170787	SBNO2	n.a.	n.a.	5	-0.00123678	4.27609e-45	n.a.	n.a.	-0.0042	0.000447	-6.15	1.3e-09	-0.132923	5.1155e-05	n.a.	yes
cg05660874	SPPL2B	n.a.	n.a.	5	-0.00137145	9.54894e-22	n.a.	n.a.	-0.0092	0.000182	-5.75	1.4e-08	-0.117185	3.85033e-06	n.a.	yes
cg12503394	TMEM184A	n.a.	n.a.	5	-0.00140318	3.93203e-17	n.a.	n.a.	-0.0098	8.92e-08	n.a.	n.a.	-0.213519	1.7374e-05	yes	yes
cg00411097	TMEM184A	n.a.	n.a.	5	-0.00125966	1.00179e-20	n.a.	n.a.	-0.0073	1.8e-06	n.a.	n.a.	-0.182724	4.7179e-05	yes	yes
cg21926626	TSNARE1	n.a.	n.a.	5	-0.00236308	4.27327e-52	n.a.	n.a.	-0.0121	2.41e-05	-8.54	7.9e-17	-0.0975719	0.00012003	n.a.	yes
cg15043384	WWTR1	n.a.	n.a.	5	0.00144816	1.18106e-13	n.a.	n.a.	0.0101	0.000116	n.a.	n.a.	0.22053	1.23032e-06	yes	yes
cg14557185	WWTR1	n.a.	n.a.	5	0.00205379	7.85446e-13	n.a.	n.a.	0.0141	7.88e-05	n.a.	n.a.	0.239309	9.58735e-07	yes	yes
cg13136655	ZC3H12D	n.a.	n.a.	5	-0.00140733	7.9734e-34	n.a.	n.a.	-0.0144	1.01e-10	n.a.	n.a.	-0.294915	6.30343e-07	yes	yes
cg18951352	ZC3H12D	n.a.	n.a.	5	-0.00175263	1.28917e-26	n.a.	n.a.	-0.0167	2.98e-11	n.a.	n.a.	-0.324115	2.88991e-09	yes	yes
cg21404980	ZC3H3	n.a.	n.a.	5	-0.00213426	1.26131e-41	n.a.	n.a.	-0.0134	4.95e-08	n.a.	n.a.	-0.263932	4.93601e-05	yes	yes
cg06442489	ZSCAN18	n.a.	n.a.	5	-0.000637478	4.82145e-08	n.a.	n.a.	-0.0072	0.000362	-6.62	7.2e-11	n.a.	n.a.	yes	yes
cg19029445	ABR	n.a.	n.a.	4	0.00138845	7.89095e-19	n.a.	n.a.	0.0117	2.09e-07	n.a.	n.a.	0.218392	4.09721e-06	n.a.	yes
cg14188508	ACP5	n.a.	n.a.	4	-0.000776726	9.22084e-21	n.a.	n.a.	-0.0084	5.15e-09	n.a.	n.a.	n.a.	n.a.	yes	yes
cg20622019	ADA	n.a.	n.a.	4	-0.0014645	1.24456e-16	n.a.	n.a.	-0.0101	9.82e-08	n.a.	n.a.	-0.257857	9.17261e-07	n.a.	yes
cg02123534	ADAP1	n.a.	n.a.	4	-0.00146924	4.45982e-20	n.a.	n.a.	-0.0103	1.06e-06	n.a.	n.a.	-0.154804	4.4189e-05	n.a.	yes
cg23580000	ADCY7	n.a.	n.a.	4	-0.00100182	2.05058e-22	n.a.	n.a.	-0.0102	1.02e-07	-5.55	4e-08	-0.103362	6.14662e-05	n.a.	n.a.
cg02237342	ADORA2A	n.a.	n.a.	4	-0.000691761	4.04649e-11	n.a.	n.a.	-0.0124	0.000155	n.a.	n.a.	-0.103702	7.46253e-05	yes	n.a.
cg08025954	ADORA2A	n.a.	n.a.	4	-0.000284786	4.57158e-16	n.a.	n.a.	-0.0097	4.08e-10	n.a.	n.a.	n.a.	n.a.	yes	yes
cg11436362	ADRBK1	n.a.	n.a.	4	-0.00159506	1.9912e-37	n.a.	n.a.	-0.0145	1.69e-07	-6.03	2.6e-09	n.a.	n.a.	n.a.	yes
cg22622440	ALKBH5	n.a.	n.a.	4	-0.00084954	6.75842e-13	n.a.	n.a.	-0.0062	8.48e-05	n.a.	n.a.	-0.170188	0.00011224	yes	n.a.
cg27184903	APBA2	n.a.	n.a.	4	0.00166336	2.81864e-37	n.a.	n.a.	0.0057	0.00015	5.89	5.9e-09	0.162312	1.42708e-05	n.a.	n.a.
cg10501360	ARHGAP22	n.a.	n.a.	4	-0.000931192	8.05612e-23	n.a.	n.a.	-0.0058	0.000562	-5.46	6.7e-08	n.a.	n.a.	n.a.	yes
cg15143809	ARHGEF12	n.a.	n.a.	4	0.000560651	2.93396e-10	n.a.	n.a.	0.0044	2.51e-06	n.a.	n.a.	n.a.	n.a.	yes	yes
cg27485596	ARHGEF7	n.a.	n.a.	4	-0.00233135	3.55761e-27	n.a.	n.a.	-0.0197	1.84e-07	n.a.	n.a.	n.a.	n.a.	yes	yes
cg18378811	ARSJ	n.a.	n.a.	4	0.00123633	3.10464e-14	n.a.	n.a.	0.0118	1.38e-05	n.a.	n.a.	n.a.	n.a.	yes	yes
cg24257309	AVP	n.a.	n.a.	4	-0.00165283	2.76431e-39	n.a.	n.a.	-0.0073	0.000131	-5.61	2.9e-08	n.a.	n.a.	n.a.	yes
cg04583842	BANP	n.a.	n.a.	4	-0.000717711	7.33477e-15	n.a.	n.a.	-0.0113	4.43e-09	n.a.	n.a.	-0.109132	5.78374e-05	n.a.	yes
cg05957567	BCL7A	n.a.	n.a.	4	-0.000851204	5.12271e-33	n.a.	n.a.	-0.0065	2.03e-08	n.a.	n.a.	-0.107142	0.000140743	n.a.	yes
cg24677093	ZNF503-AS2	n.a.	n.a.	4	0.000898933	1.38129e-10	n.a.	n.a.	0.0099	0.000356	n.a.	n.a.	0.158084	0.00018933	yes	n.a.
cg19760965	XXYLT1-AS2	n.a.	n.a.	4	-0.00191478	3.58784e-17	n.a.	n.a.	-0.0172	1.8e-08	n.a.	n.a.	n.a.	n.a.	yes	yes
cg17779658	Intergenic	n.a.	n.a.	4	-0.00121608	9.82517e-21	n.a.	n.a.	-0.0103	1.88e-07	n.a.	n.a.	n.a.	n.a.	yes	yes
cg11435826	CACNA1C	n.a.	n.a.	4	-0.000764204	1.14907e-16	n.a.	n.a.	-0.0053	8.87e-05	n.a.	n.a.	-0.148834	9.93263e-05	n.a.	yes
cg01368219	CACNA2D3	n.a.	n.a.	4	0.00158686	7.92849e-21	n.a.	n.a.	0.0086	0.000117	n.a.	n.a.	0.269993	7.18667e-06	n.a.	yes
cg14004678	CANT1	n.a.	n.a.	4	-0.000971884	8.35031e-16	n.a.	n.a.	-0.0076	1.62e-06	n.a.	n.a.	-0.134826	0.0001044	n.a.	yes
cg16694480	CAPZB	n.a.	n.a.	4	-0.00113952	1.54923e-16	n.a.	n.a.	-0.0096	1.3e-07	n.a.	n.a.	-0.176989	7.22018e-05	n.a.	yes
cg13008538	CARD11	n.a.	n.a.	4	-0.000959658	1.97171e-26	n.a.	n.a.	-0.0055	4.95e-05	n.a.	n.a.	-0.119016	3.87886e-06	n.a.	yes
cg04276536	CCDC102A	n.a.	n.a.	4	-0.00167409	1.74992e-55	n.a.	n.a.	-0.0071	0.000175	n.a.	n.a.	-0.198932	1.86415e-06	n.a.	yes
cg25153824	CFAP45	n.a.	n.a.	4	0.000780643	1.0882e-09	n.a.	n.a.	0.0089	1.14e-07	n.a.	n.a.	n.a.	n.a.	yes	yes
cg17239103	CFAP45	n.a.	n.a.	4	0.000987275	9.11857e-11	n.a.	n.a.	0.0095	1.38e-06	n.a.	n.a.	n.a.	n.a.	yes	yes
cg25197194	EFCC1	n.a.	n.a.	4	-0.00189878	8.66907e-30	n.a.	n.a.	-0.0145	4.32e-09	-5.47	6.2e-08	n.a.	n.a.	n.a.	yes
cg23663547	CCR7	n.a.	n.a.	4	-0.0011567	2.75767e-29	n.a.	n.a.	-0.0074	3.25e-05	n.a.	n.a.	-0.151183	7.49976e-05	n.a.	yes
cg09554443	CD247	n.a.	n.a.	4	-0.00130098	1.14042e-18	n.a.	n.a.	-0.0103	1.87e-09	n.a.	n.a.	-0.209416	7.11408e-07	n.a.	yes
cg25592206	CDKN2C	n.a.	n.a.	4	0.00129406	4.77697e-09	n.a.	n.a.	0.0231	1.64e-13	6.17	1.1e-09	n.a.	n.a.	n.a.	yes
cg00542975	CLASP1	n.a.	n.a.	4	-0.00101829	4.77443e-20	n.a.	n.a.	-0.0071	4.13e-05	n.a.	n.a.	-0.171819	1.29286e-05	n.a.	yes
cg05460329	CLDN5	n.a.	n.a.	4	0.00104416	2.80152e-16	n.a.	n.a.	0.0056	0.00093	6.16	1.2e-09	0.11921	0.000199032	n.a.	n.a.
cg04952324	CLIP2	n.a.	n.a.	4	-0.00148313	1.7574e-24	n.a.	n.a.	-0.0108	1.44e-05	n.a.	n.a.	-0.223264	6.77788e-07	n.a.	yes
cg09934892	CLUAP1	n.a.	n.a.	4	-0.000974176	3.41551e-24	n.a.	n.a.	-0.0078	7.49e-06	n.a.	n.a.	-0.175847	1.3801e-07	n.a.	yes
cg10343364	CLUAP1	n.a.	n.a.	4	-0.00165475	3.11757e-39	n.a.	n.a.	-0.0091	4.32e-07	n.a.	n.a.	-0.136832	3.87733e-05	n.a.	yes
cg17477052	COL13A1	n.a.	n.a.	4	-0.00212733	9.61357e-22	n.a.	n.a.	n.a.	n.a.	-6.67	5e-11	-0.221078	1.58069e-07	n.a.	yes
cg10423607	CPA6	n.a.	n.a.	4	-0.000804921	7.82738e-08	n.a.	n.a.	-0.0118	2.38e-07	n.a.	n.a.	n.a.	n.a.	yes	yes
cg16545105	CRHBP	n.a.	n.a.	4	-0.00151329	9.33024e-28	n.a.	n.a.	-0.0107	5.98e-05	n.a.	n.a.	-0.159826	7.72492e-05	n.a.	yes
cg04997045	CTBP1	n.a.	n.a.	4	-0.0012277	1.98544e-15	n.a.	n.a.	-0.0111	1.28e-07	n.a.	n.a.	n.a.	n.a.	yes	yes
cg17404981	CTBP1	n.a.	n.a.	4	-0.000860255	1.31963e-10	n.a.	n.a.	-0.0076	5.23e-09	n.a.	n.a.	n.a.	n.a.	yes	yes
cg23707540	CTBP2	n.a.	n.a.	4	-0.000939654	1.84358e-21	n.a.	n.a.	-0.0115	2.23e-10	n.a.	n.a.	n.a.	n.a.	yes	yes
cg15165154	CXXC5	n.a.	n.a.	4	-0.00180255	3.11707e-32	n.a.	n.a.	-0.0115	2.4e-05	n.a.	n.a.	n.a.	n.a.	yes	yes
cg10492511	CYP2U1	n.a.	n.a.	4	-0.000952	1.38402e-17	n.a.	n.a.	-0.0088	3.52e-09	n.a.	n.a.	-0.166676	8.50298e-05	n.a.	yes
cg15015340	DAGLA	n.a.	n.a.	4	0.000725942	9.26941e-08	n.a.	n.a.	0.0054	1.02e-05	n.a.	n.a.	0.102152	3.24731e-05	yes	n.a.
cg21614638	DAPP1	n.a.	n.a.	4	-0.000298282	2.29506e-11	n.a.	n.a.	-0.008	1.96e-05	n.a.	n.a.	n.a.	n.a.	yes	yes
cg14506696	DAPP1	n.a.	n.a.	4	-0.000249986	2.1524e-08	n.a.	n.a.	-0.0062	7.14e-05	n.a.	n.a.	n.a.	n.a.	yes	yes
cg16834726	DCTN2	n.a.	n.a.	4	-0.00129849	1.53023e-26	n.a.	n.a.	n.a.	n.a.	-7.41	3.6e-13	n.a.	n.a.	yes	yes
cg02743878	DHRS9	n.a.	n.a.	4	-0.00110968	1.36037e-24	n.a.	n.a.	-0.0078	3.5e-06	n.a.	n.a.	n.a.	n.a.	yes	yes
cg05965387	DLEU7	n.a.	n.a.	4	0.000814594	3.14484e-12	n.a.	n.a.	0.0044	0.000621	n.a.	n.a.	n.a.	n.a.	yes	yes
cg16624069	DOCK9	n.a.	n.a.	4	0.000410577	4.31308e-08	n.a.	n.a.	0.0066	6.4e-07	n.a.	n.a.	n.a.	n.a.	yes	yes
cg03290131	DUSP5	n.a.	n.a.	4	-0.00101693	2.84778e-16	n.a.	n.a.	n.a.	n.a.	-6.81	2.1e-11	n.a.	n.a.	yes	yes
cg13607248	DVL3	n.a.	n.a.	4	-0.00185329	3.70348e-25	n.a.	n.a.	-0.012	1.78e-05	-5.46	6.6e-08	n.a.	n.a.	n.a.	yes
cg00210856	EBF1	n.a.	n.a.	4	-0.000989236	5.10627e-14	n.a.	n.a.	-0.0099	4.79e-06	n.a.	n.a.	n.a.	n.a.	yes	yes
cg16426670	EBF4	n.a.	n.a.	4	0.00124981	5.36086e-12	n.a.	n.a.	n.a.	n.a.	6.11	1.6e-09	0.178978	3.10366e-05	n.a.	yes
cg00102731	EBF4	n.a.	n.a.	4	0.00127149	1.14309e-25	n.a.	n.a.	0.0058	2.81e-05	n.a.	n.a.	n.a.	n.a.	yes	yes
cg07207669	EFNA1	n.a.	n.a.	4	-0.000897904	9.38773e-15	n.a.	n.a.	-0.0058	0.000227	n.a.	n.a.	n.a.	n.a.	yes	yes
cg03335624	HEXB	n.a.	n.a.	4	-0.0012067	9.20898e-18	n.a.	n.a.	-0.0098	3.08e-08	n.a.	n.a.	-0.207559	0.000115883	n.a.	yes
cg15871206	ESPNL	n.a.	n.a.	4	-0.000770434	9.85242e-08	n.a.	n.a.	-0.0081	0.000163	n.a.	n.a.	-0.15475	1.18648e-07	n.a.	yes
cg14748380	FAM163A	n.a.	n.a.	4	0.0018158	3.5325e-09	n.a.	n.a.	0.0137	5.6e-08	6.61	7.6e-11	0.22167	1.67725e-05	n.a.	n.a.
cg21363811	FAM163A	n.a.	n.a.	4	0.0014495	2.19733e-09	n.a.	n.a.	0.0087	7.74e-05	5.5	5.2e-08	n.a.	n.a.	n.a.	yes
cg00410926	FAM166B	n.a.	n.a.	4	0.000773064	2.89187e-12	n.a.	n.a.	0.0064	0.000152	n.a.	n.a.	0.164484	5.26152e-06	yes	n.a.
cg08009275	FAM195B	n.a.	n.a.	4	-0.000469899	1.80121e-16	n.a.	n.a.	-0.0088	2.85e-06	n.a.	n.a.	-0.0947377	4.89092e-05	n.a.	yes
cg11327857	FGF2	n.a.	n.a.	4	0.0006636	2.53453e-12	n.a.	n.a.	0.0039	0.00093	n.a.	n.a.	n.a.	n.a.	yes	yes
cg24683623	FGF2	n.a.	n.a.	4	0.00106317	2.83925e-17	n.a.	n.a.	0.0069	5.96e-06	n.a.	n.a.	n.a.	n.a.	yes	yes
cg12073319	FGFBP2	n.a.	n.a.	4	-0.00113334	7.8772e-28	n.a.	n.a.	-0.0061	4.98e-05	n.a.	n.a.	-0.191356	0.000178061	n.a.	yes
cg22218709	FOXK1	n.a.	n.a.	4	-0.0008187	1.14253e-31	n.a.	n.a.	-0.0124	8.1e-11	n.a.	n.a.	n.a.	n.a.	yes	yes
cg14899408	FXYD2	n.a.	n.a.	4	-0.00108162	1.59908e-10	n.a.	n.a.	-0.0059	0.000163	n.a.	n.a.	-0.273472	2.69846e-07	n.a.	yes
cg21644740	GABBR1	n.a.	n.a.	4	0.00155711	5.31307e-10	n.a.	n.a.	n.a.	n.a.	n.a.	n.a.	0.266508	1.10782e-08	yes	yes
cg12991385	GABBR1	n.a.	n.a.	4	0.00115639	2.28855e-10	n.a.	n.a.	0.0107	1.29e-08	n.a.	n.a.	0.196026	1.76618e-07	yes	n.a.
cg20139800	GABBR1	n.a.	n.a.	4	0.00080233	5.75934e-10	n.a.	n.a.	0.0098	3.92e-09	n.a.	n.a.	0.198498	1.42841e-10	n.a.	yes
cg01765653	GABBR1	n.a.	n.a.	4	0.000967116	5.3701e-09	n.a.	n.a.	0.0099	6.56e-08	n.a.	n.a.	0.233982	2.27096e-08	yes	n.a.
cg03127104	GABBR1	n.a.	n.a.	4	0.00124583	3.65008e-10	n.a.	n.a.	0.0121	1.22e-08	n.a.	n.a.	0.188124	1.21902e-05	yes	n.a.
cg06519422	GABBR1	n.a.	n.a.	4	0.00105558	4.90098e-08	n.a.	n.a.	0.0124	5.28e-08	n.a.	n.a.	n.a.	n.a.	yes	yes
cg11118235	GNAI2	n.a.	n.a.	4	-0.00103804	1.36212e-40	n.a.	n.a.	n.a.	n.a.	-5.48	6e-08	-0.104532	3.69531e-06	n.a.	yes
cg06804344	GP9	n.a.	n.a.	4	0.00110621	4.10178e-22	n.a.	n.a.	0.0096	4.26e-08	n.a.	n.a.	0.216216	4.12954e-06	n.a.	yes
cg21205139	GUCY1B3	n.a.	n.a.	4	-0.00157218	6.15541e-28	n.a.	n.a.	-0.0082	0.000616	n.a.	n.a.	n.a.	n.a.	yes	yes
cg17159161	MIR6891	n.a.	n.a.	4	-0.0019585	6.63534e-13	n.a.	n.a.	-0.0137	3.83e-06	n.a.	n.a.	-0.272088	5.34676e-05	yes	n.a.
cg16300030	HLA-DMB	n.a.	n.a.	4	-0.00119258	4.72803e-18	n.a.	n.a.	-0.0077	5.78e-07	n.a.	n.a.	-0.223507	1.07111e-05	yes	n.a.
cg20600379	HLA-DMB	n.a.	n.a.	4	-0.00102157	1.64373e-13	n.a.	n.a.	-0.0085	3.5e-07	n.a.	n.a.	-0.260135	2.96722e-08	n.a.	yes
cg17924072	HMHA1	n.a.	n.a.	4	-0.00173563	1.79181e-36	n.a.	n.a.	-0.0233	2.34e-14	n.a.	n.a.	-0.364815	4.03319e-13	n.a.	yes
cg19617213	HMHA1	n.a.	n.a.	4	-0.00151498	4.35053e-20	n.a.	n.a.	-0.0177	7.13e-08	n.a.	n.a.	-0.237301	1.16197e-11	n.a.	yes
cg10655396	HMHA1	n.a.	n.a.	4	-0.000410829	2.53007e-17	n.a.	n.a.	-0.0078	3.54e-06	n.a.	n.a.	n.a.	n.a.	yes	yes
cg24024661	HMHA1	n.a.	n.a.	4	-0.00190303	6.97177e-33	n.a.	n.a.	-0.0155	8.7e-07	-7.05	4.2e-12	n.a.	n.a.	n.a.	yes
cg09560590	HMHB1	n.a.	n.a.	4	-0.00111744	1.31975e-19	n.a.	n.a.	-0.0065	7.99e-05	n.a.	n.a.	-0.194032	5.88544e-05	n.a.	yes
cg15668490	HSH2D	n.a.	n.a.	4	-0.000353236	2.5515e-14	n.a.	n.a.	-0.0053	7.92e-07	n.a.	n.a.	n.a.	n.a.	yes	yes
cg06652329	IGF1	n.a.	n.a.	4	-0.000820716	7.08006e-10	n.a.	n.a.	-0.0079	5.58e-07	n.a.	n.a.	n.a.	n.a.	yes	yes
cg04549583	Intergenic	n.a.	n.a.	4	-0.000499644	2.00058e-27	-0.133	5.7e-10	-0.0102	8.44e-12	n.a.	n.a.	n.a.	n.a.	yes	yes
cg03574306	Intergenic	n.a.	n.a.	4	0.000950057	4.16597e-10	n.a.	n.a.	n.a.	n.a.	n.a.	n.a.	0.108933	4.44398e-06	yes	yes
cg15772157	Intergenic	n.a.	n.a.	4	0.000959766	5.15785e-10	n.a.	n.a.	n.a.	n.a.	n.a.	n.a.	0.181043	5.05692e-07	yes	yes
cg09648727	Intergenic	n.a.	n.a.	4	n.a.	n.a.	n.a.	n.a.	0.0082	1.49e-07	n.a.	n.a.	0.199953	1.24151e-06	yes	yes
cg25124943	LOC101927964	n.a.	n.a.	4	-0.00127008	5.84865e-23	n.a.	n.a.	-0.0073	4.02e-06	n.a.	n.a.	-0.191016	2.14233e-07	n.a.	yes
cg14377059	Intergenic	n.a.	n.a.	4	-0.0012145	8.37535e-22	n.a.	n.a.	-0.01	1.9e-07	n.a.	n.a.	-0.216852	1.05541e-05	n.a.	yes
cg25174412	Intergenic	n.a.	n.a.	4	-0.000920839	1.26878e-21	n.a.	n.a.	-0.0103	1.17e-10	n.a.	n.a.	n.a.	n.a.	yes	yes
cg00866476	Intergenic	n.a.	n.a.	4	-0.00112025	3.34478e-25	n.a.	n.a.	-0.0103	1.21e-08	n.a.	n.a.	-0.198229	2.71937e-05	n.a.	yes
cg20072118	Intergenic	n.a.	n.a.	4	-0.00175239	8.44664e-35	n.a.	n.a.	-0.0116	6.35e-06	n.a.	n.a.	-0.184604	0.000168493	n.a.	yes
cg02137956	Intergenic	n.a.	n.a.	4	-0.0012535	1.23017e-23	n.a.	n.a.	-0.0104	0.000187	n.a.	n.a.	-0.0941526	2.40761e-05	n.a.	yes
cg14434062	Intergenic	n.a.	n.a.	4	-0.00136336	4.89118e-33	n.a.	n.a.	n.a.	n.a.	-5.8	1e-08	n.a.	n.a.	yes	yes
cg26170244	Intergenic	n.a.	n.a.	4	-0.000952908	2.3796e-13	n.a.	n.a.	n.a.	n.a.	-6.63	6.4e-11	n.a.	n.a.	yes	yes
cg09000832	DLEU1	n.a.	n.a.	4	0.00117363	6.35245e-16	n.a.	n.a.	0.0056	0.000512	n.a.	n.a.	n.a.	n.a.	yes	yes
cg22513528	Intergenic	n.a.	n.a.	4	0.000640066	1.50097e-12	n.a.	n.a.	0.006	0.00011	n.a.	n.a.	0.141816	0.000121278	n.a.	yes
cg04994481	Intergenic	n.a.	n.a.	4	0.000973326	1.2701e-17	n.a.	n.a.	0.011	8.2e-09	n.a.	n.a.	n.a.	n.a.	yes	yes
cg00602416	Intergenic	n.a.	n.a.	4	0.000683332	7.6769e-10	n.a.	n.a.	0.0119	5.27e-08	n.a.	n.a.	0.217942	3.35401e-07	n.a.	yes
cg14605877	Intergenic	n.a.	n.a.	4	0.00070062	9.0691e-09	n.a.	n.a.	0.0054	0.000453	n.a.	n.a.	n.a.	n.a.	yes	yes
cg11254532	Intergenic	n.a.	n.a.	4	0.000982651	2.81628e-24	n.a.	n.a.	0.0145	2.76e-07	n.a.	n.a.	0.127419	6.33521e-05	n.a.	yes
cg25702652	Intergenic	n.a.	n.a.	4	0.0011176	1.26984e-17	n.a.	n.a.	0.0058	9.25e-06	n.a.	n.a.	n.a.	n.a.	yes	yes
cg19402991	Intergenic	n.a.	n.a.	4	0.00110132	2.29592e-09	n.a.	n.a.	0.0069	9.97e-06	n.a.	n.a.	n.a.	n.a.	yes	yes
cg02951357	LINC01135	n.a.	n.a.	4	0.000879225	3.95192e-16	n.a.	n.a.	0.0054	0.000124	n.a.	n.a.	n.a.	n.a.	yes	yes
cg20593826	LINC01135	n.a.	n.a.	4	0.00173314	5.15814e-19	n.a.	n.a.	0.0107	1.23e-05	n.a.	n.a.	n.a.	n.a.	yes	yes
cg09718582	Intergenic	n.a.	n.a.	4	0.00181266	3.80489e-26	n.a.	n.a.	0.0097	8.66e-06	n.a.	n.a.	0.228794	0.000201752	n.a.	yes
cg05135499	Intergenic	n.a.	n.a.	4	0.000834091	1.04636e-09	n.a.	n.a.	0.0092	8.73e-07	n.a.	n.a.	0.194053	6.73002e-07	n.a.	yes
cg23739746	Intergenic	n.a.	n.a.	4	-0.00178067	9.78726e-32	n.a.	n.a.	-0.0131	2.03e-06	n.a.	n.a.	-0.215776	2.3936e-05	n.a.	yes
cg14276580	Intergenic	n.a.	n.a.	4	-0.001632	1.79093e-37	n.a.	n.a.	-0.007	2.47e-05	n.a.	n.a.	-0.218056	7.53362e-06	n.a.	yes
cg03663556	Intergenic	n.a.	n.a.	4	-0.00133897	6.51974e-31	n.a.	n.a.	-0.0111	8.16e-10	n.a.	n.a.	-0.176285	2.72758e-07	n.a.	yes
cg06960794	Intergenic	n.a.	n.a.	4	-0.00114201	3.70721e-08	n.a.	n.a.	-0.0089	6.49e-05	n.a.	n.a.	-0.209531	5.45206e-07	yes	n.a.
cg00834923	Intergenic	n.a.	n.a.	4	-0.000862939	1.03887e-14	n.a.	n.a.	-0.0097	4.61e-07	n.a.	n.a.	-0.147512	1.79779e-06	n.a.	yes
cg20504474	Intergenic	n.a.	n.a.	4	-0.000687873	1.26971e-11	n.a.	n.a.	-0.0082	1.45e-06	n.a.	n.a.	-0.194243	9.36683e-05	n.a.	yes
cg27519828	Intergenic	n.a.	n.a.	4	-0.000659299	2.80125e-11	n.a.	n.a.	-0.0082	0.000123	n.a.	n.a.	-0.142815	2.36649e-06	n.a.	yes
cg07276534	Intergenic	n.a.	n.a.	4	0.00039432	2.77724e-11	n.a.	n.a.	0.0063	2.18e-06	n.a.	n.a.	0.0798334	0.000124306	yes	n.a.
cg04956801	Intergenic	n.a.	n.a.	4	0.000529253	1.43766e-08	n.a.	n.a.	0.0067	1.38e-05	n.a.	n.a.	0.161781	2.89971e-05	n.a.	yes
cg13204699	DLEU1	n.a.	n.a.	4	0.000708756	1.87462e-08	n.a.	n.a.	0.0061	8.72e-05	n.a.	n.a.	0.137052	2.74385e-05	yes	n.a.
cg25001102	Intergenic	n.a.	n.a.	4	0.000742983	3.87149e-10	n.a.	n.a.	0.0107	4.38e-05	n.a.	n.a.	0.160819	1.45609e-05	yes	n.a.
cg23948843	Intergenic	n.a.	n.a.	4	0.000758851	6.25873e-12	n.a.	n.a.	0.0068	3.44e-07	n.a.	n.a.	0.122869	1.44499e-05	n.a.	yes
cg20794351	Intergenic	n.a.	n.a.	4	0.00124909	2.56128e-16	n.a.	n.a.	0.011	2.65e-05	n.a.	n.a.	0.163859	4.04692e-05	n.a.	yes
cg15630458	Intergenic	n.a.	n.a.	4	0.00133868	5.70146e-15	n.a.	n.a.	0.013	4.94e-08	n.a.	n.a.	n.a.	n.a.	yes	yes
cg26047066	Intergenic	n.a.	n.a.	4	0.00162179	8.01207e-15	n.a.	n.a.	0.0179	1.87e-06	n.a.	n.a.	0.352266	8.36418e-09	yes	n.a.
cg09113483	Intergenic	n.a.	n.a.	4	0.00200531	4.72011e-13	n.a.	n.a.	0.0101	0.000211	n.a.	n.a.	0.125605	9.60155e-06	n.a.	yes
cg03165356	Intergenic	n.a.	n.a.	4	-0.00125631	5.06856e-14	n.a.	n.a.	-0.009	3.19e-06	n.a.	n.a.	n.a.	n.a.	yes	yes
cg19856897	Intergenic	n.a.	n.a.	4	-0.000931345	6.54244e-25	n.a.	n.a.	-0.0125	9.98e-12	n.a.	n.a.	n.a.	n.a.	yes	yes
cg17826530	LINC01135	n.a.	n.a.	4	0.000603988	1.67057e-08	n.a.	n.a.	0.0097	5.68e-06	n.a.	n.a.	n.a.	n.a.	yes	yes
cg22784595	Intergenic	n.a.	n.a.	4	0.000862642	6.84368e-13	n.a.	n.a.	0.009	9.78e-06	n.a.	n.a.	n.a.	n.a.	yes	yes
cg06977285	HDAC9	n.a.	n.a.	4	0.000873891	6.24406e-20	n.a.	n.a.	0.007	4.88e-07	n.a.	n.a.	n.a.	n.a.	yes	yes
cg21844144	LOC338694	n.a.	n.a.	4	0.00122402	1.03576e-12	n.a.	n.a.	0.0108	2.78e-06	n.a.	n.a.	n.a.	n.a.	yes	yes
cg18681014	Intergenic	n.a.	n.a.	4	-0.0015587	2.22008e-31	n.a.	n.a.	-0.0081	0.000194	-6.09	1.9e-09	n.a.	n.a.	n.a.	yes
cg08745334	Intergenic	n.a.	n.a.	4	-0.00107594	1.4177e-28	n.a.	n.a.	-0.0063	0.000127	-5.76	1.3e-08	n.a.	n.a.	n.a.	yes
cg00360761	Intergenic	n.a.	n.a.	4	-0.00100389	1.7035e-15	n.a.	n.a.	-0.0114	4.3e-05	-6.27	6.3e-10	n.a.	n.a.	yes	n.a.
cg06238004	PYY	n.a.	n.a.	4	0.0015675	1.48806e-10	n.a.	n.a.	0.013	4.3e-05	5.66	2.2e-08	0.163915	2.22966e-05	n.a.	n.a.
cg10713589	Intergenic	n.a.	n.a.	4	-0.00156137	1.75949e-16	n.a.	n.a.	-0.0181	5.53e-07	-5.44	7.5e-08	n.a.	n.a.	n.a.	yes
cg21155834	Intergenic	n.a.	n.a.	4	-0.00128939	6.69889e-51	n.a.	n.a.	-0.0187	8.04e-12	-5.77	1.2e-08	n.a.	n.a.	yes	n.a.
cg25096368	CISTR	n.a.	n.a.	4	0.000625362	1.55131e-11	n.a.	n.a.	0.0057	0.000298	5.6	3e-08	n.a.	n.a.	n.a.	yes
cg00499707	EPB41L1	n.a.	n.a.	4	0.000709124	3.2005e-13	n.a.	n.a.	0.007	3.52e-06	6.05	2.3e-09	n.a.	n.a.	yes	n.a.
cg03460756	ITGB3	n.a.	n.a.	4	0.00106823	1.75471e-19	n.a.	n.a.	0.0127	3.76e-05	n.a.	n.a.	n.a.	n.a.	yes	yes
cg25287071	ITPKB	n.a.	n.a.	4	-0.00131066	2.7488e-20	n.a.	n.a.	-0.0077	0.000162	n.a.	n.a.	n.a.	n.a.	yes	yes
cg22021597	ITPKB	n.a.	n.a.	4	-0.000586163	1.89369e-10	n.a.	n.a.	-0.0074	1.02e-07	n.a.	n.a.	-0.161287	3.03496e-05	n.a.	yes
cg10239319	JAKMIP1	n.a.	n.a.	4	-0.00168694	4.18841e-23	n.a.	n.a.	-0.0074	0.000537	-7.06	3.8e-12	n.a.	n.a.	n.a.	yes
cg01921773	KARS	n.a.	n.a.	4	-0.0018282	3.11531e-25	n.a.	n.a.	-0.0136	2.33e-06	n.a.	n.a.	n.a.	n.a.	yes	yes
cg25266888	KCNQ1	n.a.	n.a.	4	0.000895479	4.30726e-09	n.a.	n.a.	0.0114	4.07e-05	n.a.	n.a.	n.a.	n.a.	yes	yes
cg03008387	KCNQ2	n.a.	n.a.	4	-0.000879092	2.87326e-14	n.a.	n.a.	-0.0125	1.54e-09	n.a.	n.a.	-0.195727	1.26608e-05	n.a.	yes
cg22741244	KLHL30	n.a.	n.a.	4	-0.00085068	1.45577e-14	n.a.	n.a.	-0.0074	1.19e-06	n.a.	n.a.	-0.17129	0.000116836	n.a.	yes
cg19327213	NAPA-AS1	n.a.	n.a.	4	-0.000886069	2.85127e-11	n.a.	n.a.	-0.0096	2.35e-09	n.a.	n.a.	n.a.	n.a.	yes	yes
cg02699834	KRT2	n.a.	n.a.	4	-0.000896285	1.27961e-21	n.a.	n.a.	-0.0078	1.22e-07	n.a.	n.a.	-0.168904	3.72786e-05	n.a.	yes
cg10250177	LCK	n.a.	n.a.	4	-0.0014919	8.44823e-27	n.a.	n.a.	-0.0137	1.9e-11	n.a.	n.a.	-0.12937	2.8217e-05	n.a.	yes
cg20239639	LCK	n.a.	n.a.	4	-0.0011105	2.02521e-23	n.a.	n.a.	-0.0096	3.84e-07	n.a.	n.a.	-0.131669	6.82246e-06	n.a.	yes
cg22068629	LMNB2	n.a.	n.a.	4	-0.000456776	1.22616e-09	n.a.	n.a.	-0.0125	6.2e-10	n.a.	n.a.	-0.10383	2.02925e-05	yes	n.a.
cg18716210	MRPL23-AS1	n.a.	n.a.	4	0.000797766	6.81312e-15	n.a.	n.a.	0.0064	0.000799	n.a.	n.a.	0.143802	4.13522e-05	n.a.	yes
cg04859117	MRPL23-AS1	n.a.	n.a.	4	0.000556294	2.96046e-16	n.a.	n.a.	0.0121	2.39e-07	n.a.	n.a.	n.a.	n.a.	yes	yes
cg27506442	LINC00426	n.a.	n.a.	4	-0.00102406	2.2888e-19	n.a.	n.a.	-0.0106	2.13e-08	n.a.	n.a.	-0.220495	0.000111137	yes	n.a.
cg08832695	HOXB6	n.a.	n.a.	4	0.000655377	1.27554e-09	n.a.	n.a.	0.0041	5.01e-05	n.a.	n.a.	0.146002	0.0001261	n.a.	yes
cg11789885	LPPR2	n.a.	n.a.	4	0.000995024	7.85836e-12	n.a.	n.a.	n.a.	n.a.	n.a.	n.a.	0.142535	1.98796e-06	yes	yes
cg14266527	LRBA	n.a.	n.a.	4	0.00044309	4.67183e-11	n.a.	n.a.	0.0076	0.00021	n.a.	n.a.	n.a.	n.a.	yes	yes
cg03729251	LRBA	n.a.	n.a.	4	0.000241833	2.2387e-08	n.a.	n.a.	0.0083	2.2e-05	n.a.	n.a.	n.a.	n.a.	yes	yes
cg20294319	LRCH1	n.a.	n.a.	4	-0.00137976	2.42814e-16	n.a.	n.a.	-0.0161	1.19e-07	n.a.	n.a.	n.a.	n.a.	yes	yes
cg14747903	LSR	n.a.	n.a.	4	0.00144955	3.04383e-15	n.a.	n.a.	0.0109	1.68e-07	n.a.	n.a.	n.a.	n.a.	yes	yes
cg02578070	MAN1A1	n.a.	n.a.	4	-0.000699436	6.41594e-14	n.a.	n.a.	-0.0056	0.000468	n.a.	n.a.	n.a.	n.a.	yes	yes
cg14864103	MCF2L	n.a.	n.a.	4	-0.00135417	2.90799e-24	n.a.	n.a.	-0.0129	3.32e-08	n.a.	n.a.	-0.188493	6.01341e-05	n.a.	yes
cg05437446	MCF2L	n.a.	n.a.	4	-0.00121873	3.00698e-22	n.a.	n.a.	-0.0115	1.52e-07	n.a.	n.a.	-0.165403	8.62309e-05	n.a.	yes
cg19540316	MCF2L	n.a.	n.a.	4	-0.00110868	1.30186e-19	n.a.	n.a.	-0.0112	4.78e-08	n.a.	n.a.	-0.185282	4.16977e-06	n.a.	yes
cg08141659	MCF2L	n.a.	n.a.	4	-0.00109094	1.72707e-16	n.a.	n.a.	-0.0062	1.64e-05	n.a.	n.a.	-0.171422	2.04757e-06	n.a.	yes
cg27359668	MCF2L	n.a.	n.a.	4	0.000186408	5.72947e-09	n.a.	n.a.	0.0036	0.000728	n.a.	n.a.	0.097993	1.21005e-07	n.a.	yes
cg25254074	MDFI	n.a.	n.a.	4	0.000687445	8.61049e-12	n.a.	n.a.	0.005	0.00086	n.a.	n.a.	n.a.	n.a.	yes	yes
cg11565512	MEGF10	n.a.	n.a.	4	n.a.	n.a.	n.a.	n.a.	0.0074	0.000238	n.a.	n.a.	0.130961	0.000107274	yes	yes
cg19552640	MEGF10	n.a.	n.a.	4	0.00101348	1.82026e-09	n.a.	n.a.	0.0102	7.16e-09	n.a.	n.a.	n.a.	n.a.	yes	yes
cg14710984	MZB1	n.a.	n.a.	4	-0.000376307	1.94033e-13	n.a.	n.a.	-0.005	2.22e-06	n.a.	n.a.	n.a.	n.a.	yes	yes
cg17178761	LOC101927539	n.a.	n.a.	4	-0.00154906	1.28158e-32	n.a.	n.a.	-0.0094	6.43e-06	-5.75	1.3e-08	n.a.	n.a.	n.a.	yes
cg17796323	N4BP3	n.a.	n.a.	4	-0.00210399	8.26404e-31	n.a.	n.a.	-0.0155	1.21e-09	n.a.	n.a.	n.a.	n.a.	yes	yes
cg00412294	NEDD1	n.a.	n.a.	4	-0.000275766	3.7257e-11	n.a.	n.a.	-0.0046	1.04e-07	n.a.	n.a.	-0.0676227	2.16063e-05	n.a.	yes
cg02000253	NFIX	n.a.	n.a.	4	0.00105754	1.52953e-20	n.a.	n.a.	0.0067	2.1e-06	n.a.	n.a.	0.153089	9.01585e-06	n.a.	yes
cg15783941	NFIX	n.a.	n.a.	4	0.00131853	4.00223e-18	n.a.	n.a.	0.0108	1.56e-07	n.a.	n.a.	0.133128	0.000191641	n.a.	yes
cg26767614	NFIX	n.a.	n.a.	4	0.00183804	7.84573e-31	n.a.	n.a.	0.0109	4.44e-07	n.a.	n.a.	0.244981	1.08451e-07	n.a.	yes
cg13280041	NHSL1	n.a.	n.a.	4	0.000810589	2.5615e-11	n.a.	n.a.	0.0073	0.0002	n.a.	n.a.	0.206801	4.52685e-06	yes	n.a.
cg22180580	NHSL1	n.a.	n.a.	4	0.000858975	1.24739e-13	n.a.	n.a.	0.0088	1.53e-06	n.a.	n.a.	0.103265	0.000105165	yes	n.a.
cg09229492	NKD1	n.a.	n.a.	4	-0.00113032	5.48801e-25	n.a.	n.a.	-0.0061	6.21e-06	-5.43	7.7e-08	n.a.	n.a.	n.a.	yes
cg04094640	NSMCE1	n.a.	n.a.	4	-0.00124378	6.10731e-34	n.a.	n.a.	-0.0067	3.5e-06	-5.6	3.1e-08	n.a.	n.a.	n.a.	yes
cg05531689	OTOF	n.a.	n.a.	4	0.000727371	3.49521e-14	n.a.	n.a.	0.0056	3.07e-05	n.a.	n.a.	0.14644	0.000136451	yes	n.a.
cg19592472	OXT	n.a.	n.a.	4	-0.00148577	2.35706e-16	n.a.	n.a.	n.a.	n.a.	-6.03	2.6e-09	-0.124623	4.61534e-06	n.a.	yes
cg00889363	PARD3B	n.a.	n.a.	4	0.00136344	1.45988e-28	n.a.	n.a.	0.0081	1.64e-09	5.74	1.4e-08	n.a.	n.a.	n.a.	yes
cg05730269	PHLDB1	n.a.	n.a.	4	0.000685114	4.45189e-13	n.a.	n.a.	0.0065	5.74e-06	n.a.	n.a.	0.135741	1.82109e-05	yes	n.a.
cg26925644	PHLDB1	n.a.	n.a.	4	0.000697898	1.06844e-13	n.a.	n.a.	0.0058	7.78e-05	n.a.	n.a.	0.124436	4.22812e-06	yes	n.a.
cg04473902	PLBD1	n.a.	n.a.	4	0.000682461	7.81858e-08	n.a.	n.a.	0.0049	0.000631	n.a.	n.a.	n.a.	n.a.	yes	yes
cg09143713	PLCB4	n.a.	n.a.	4	-0.00139485	2.8622e-23	n.a.	n.a.	-0.01	6.13e-06	n.a.	n.a.	n.a.	n.a.	yes	yes
cg24176731	PLEKHB1	n.a.	n.a.	4	0.000976978	2.01139e-15	n.a.	n.a.	0.0068	0.000152	n.a.	n.a.	n.a.	n.a.	yes	yes
cg11512608	PLEKHB1	n.a.	n.a.	4	0.00104101	4.7598e-19	n.a.	n.a.	0.0088	9.57e-08	n.a.	n.a.	n.a.	n.a.	yes	yes
cg00086710	PPM1K	n.a.	n.a.	4	-0.0014976	7.76312e-25	n.a.	n.a.	-0.0113	2.27e-07	n.a.	n.a.	n.a.	n.a.	yes	yes
cg05591701	PPP1R10	n.a.	n.a.	4	-0.00110309	1.94796e-12	n.a.	n.a.	-0.0115	1.1e-05	n.a.	n.a.	-0.149398	3.12815e-05	n.a.	yes
cg16586538	PPP1R10	n.a.	n.a.	4	-0.00100645	1.60673e-15	n.a.	n.a.	-0.0067	6.42e-06	-5.57	3.6e-08	n.a.	n.a.	n.a.	yes
cg15527674	PPP1R32	n.a.	n.a.	4	0.000457847	9.87274e-08	n.a.	n.a.	n.a.	n.a.	n.a.	n.a.	0.129037	0.000108951	yes	yes
cg02956248	PPT2	n.a.	n.a.	4	0.0015343	1.47957e-09	n.a.	n.a.	0.0189	1.07e-06	n.a.	n.a.	n.a.	n.a.	yes	yes
cg06108383	PPT2	n.a.	n.a.	4	0.000998898	2.71548e-10	n.a.	n.a.	0.0098	1.99e-05	n.a.	n.a.	n.a.	n.a.	yes	yes
cg25426302	PPT2	n.a.	n.a.	4	0.00137098	6.06609e-10	n.a.	n.a.	0.0129	4.82e-07	n.a.	n.a.	n.a.	n.a.	yes	yes
cg23359665	PPT2	n.a.	n.a.	4	0.00139565	2.58731e-10	n.a.	n.a.	0.0167	3.15e-06	n.a.	n.a.	n.a.	n.a.	yes	yes
cg05804170	PRDM16	n.a.	n.a.	4	0.000361326	1.98223e-13	n.a.	n.a.	0.0067	0.000225	n.a.	n.a.	0.131083	5.03055e-05	yes	n.a.
cg26203136	PRKAR1B	n.a.	n.a.	4	0.00129202	1.52138e-14	n.a.	n.a.	0.0151	8.89e-09	n.a.	n.a.	0.161863	0.000120138	n.a.	yes
cg07656173	PROM1	n.a.	n.a.	4	-0.00171366	4.99768e-16	n.a.	n.a.	-0.0135	1.17e-06	n.a.	n.a.	n.a.	n.a.	yes	yes
cg21228424	PRPH2	n.a.	n.a.	4	0.00146633	6.43384e-19	n.a.	n.a.	0.0141	3.1e-05	n.a.	n.a.	n.a.	n.a.	yes	yes
cg18520238	PRR5L	n.a.	n.a.	4	-0.002521	8.05292e-31	n.a.	n.a.	-0.0082	0.000422	-6.18	1.1e-09	n.a.	n.a.	n.a.	yes
cg02657012	PSMB8	n.a.	n.a.	4	-0.00038811	5.08067e-10	n.a.	n.a.	-0.0088	1.26e-08	n.a.	n.a.	n.a.	n.a.	yes	yes
cg24420089	PTDSS2	n.a.	n.a.	4	-0.00140748	4.30477e-31	n.a.	n.a.	-0.0109	1.71e-10	n.a.	n.a.	-0.19541	0.000139455	n.a.	yes
cg01091117	PTGER4	n.a.	n.a.	4	-0.000634679	1.09621e-25	n.a.	n.a.	-0.01	8.64e-09	n.a.	n.a.	-0.154476	6.01332e-09	n.a.	yes
cg03050022	RAB27A	n.a.	n.a.	4	-0.00112813	2.49097e-19	n.a.	n.a.	-0.0081	0.000543	n.a.	n.a.	n.a.	n.a.	yes	yes
cg01076459	RAP1GAP2	n.a.	n.a.	4	-0.00152662	3.27981e-45	n.a.	n.a.	-0.0062	6.62e-05	n.a.	n.a.	-0.0986482	6.17715e-05	n.a.	yes
cg25362050	RARA	n.a.	n.a.	4	-0.00106252	8.54707e-36	n.a.	n.a.	-0.0063	2.55e-05	n.a.	n.a.	-0.080475	1.48091e-05	n.a.	yes
cg04999352	RARRES3	n.a.	n.a.	4	-0.00127556	2.58543e-23	n.a.	n.a.	-0.0108	1.6e-06	n.a.	n.a.	-0.162345	0.000187167	n.a.	yes
cg16060369	RASGEF1A	n.a.	n.a.	4	0.000814432	8.93667e-11	n.a.	n.a.	0.0066	4.42e-06	n.a.	n.a.	0.171765	7.02051e-08	yes	n.a.
cg09696044	RBM38	n.a.	n.a.	4	-0.000881577	1.48697e-20	n.a.	n.a.	-0.0095	8.28e-08	n.a.	n.a.	-0.206474	0.00011006	n.a.	yes
cg13455434	RBPMS	n.a.	n.a.	4	-0.000996867	1.47531e-09	n.a.	n.a.	-0.01	4.65e-06	n.a.	n.a.	n.a.	n.a.	yes	yes
cg14319451	Intergenic	n.a.	n.a.	4	0.000804126	1.26976e-09	n.a.	n.a.	0.0059	1.4e-05	n.a.	n.a.	0.120787	0.000194373	n.a.	yes
cg04340651	RGMA	n.a.	n.a.	4	-0.00207135	1.75812e-34	n.a.	n.a.	-0.0087	0.000342	n.a.	n.a.	n.a.	n.a.	yes	yes
cg00162064	RNF220	n.a.	n.a.	4	-0.000862429	7.98897e-10	n.a.	n.a.	-0.0063	0.000216	n.a.	n.a.	n.a.	n.a.	yes	yes
cg13941235	RXRA	n.a.	n.a.	4	-0.00137267	2.38117e-20	n.a.	n.a.	-0.008	0.000234	n.a.	n.a.	n.a.	n.a.	yes	yes
cg18900591	SALL4	n.a.	n.a.	4	0.00124769	1.37914e-13	n.a.	n.a.	0.0079	0.000298	n.a.	n.a.	0.218354	4.11086e-06	n.a.	yes
cg01611622	Intergenic	n.a.	n.a.	4	-0.000584411	2.90011e-16	n.a.	n.a.	-0.0061	1.37e-06	n.a.	n.a.	-0.125517	4.37509e-07	n.a.	yes
cg21374307	SCHIP1	n.a.	n.a.	4	-0.00183671	8.12794e-35	n.a.	n.a.	-0.0143	0.000301	-6.12	1.5e-09	n.a.	n.a.	yes	n.a.
cg15791438	SFI1	n.a.	n.a.	4	-0.000986505	1.27635e-10	n.a.	n.a.	-0.013	1.81e-06	n.a.	n.a.	n.a.	n.a.	yes	yes
cg12103569	SFSWAP	n.a.	n.a.	4	-0.00122408	3.75367e-17	n.a.	n.a.	-0.0146	1.68e-10	-5.39	9.4e-08	n.a.	n.a.	n.a.	yes
cg21829239	SLAMF1	n.a.	n.a.	4	-0.00144899	3.10367e-17	n.a.	n.a.	-0.0103	6e-10	n.a.	n.a.	-0.228864	0.000204563	n.a.	yes
cg09476997	SLC9A3R2	n.a.	n.a.	4	0.00223026	6.30524e-29	n.a.	n.a.	0.0102	7.38e-05	n.a.	n.a.	0.334511	1.95371e-06	n.a.	yes
cg10723746	SPPL2B	n.a.	n.a.	4	-0.00158491	1.04019e-27	n.a.	n.a.	-0.0104	7.11e-06	n.a.	n.a.	-0.14235	9.16863e-05	n.a.	yes
cg20229014	ST3GAL1	n.a.	n.a.	4	-0.000821266	3.67815e-40	n.a.	n.a.	-0.0083	4.7e-10	n.a.	n.a.	-0.138734	6.96412e-06	n.a.	yes
cg24222546	STRA6	n.a.	n.a.	4	0.00092045	9.49666e-11	n.a.	n.a.	0.008	3.38e-07	n.a.	n.a.	0.21479	1.18013e-05	n.a.	yes
cg03930153	TBL1XR1	n.a.	n.a.	4	-0.00294869	3.39431e-45	n.a.	n.a.	-0.0142	2.33e-06	-5.39	9.8e-08	n.a.	n.a.	n.a.	yes
cg16301617	TMC6	n.a.	n.a.	4	-0.000850594	3.20322e-19	n.a.	n.a.	-0.0105	3.8e-08	n.a.	n.a.	-0.205854	1.3082e-05	n.a.	yes
cg21368161	TMEM184A	n.a.	n.a.	4	-0.00138525	3.41728e-19	n.a.	n.a.	-0.0095	2.7e-06	n.a.	n.a.	-0.218488	3.06303e-06	n.a.	yes
cg23513600	TNIK	n.a.	n.a.	4	0.000880851	8.07751e-15	n.a.	n.a.	0.0065	0.000327	n.a.	n.a.	0.123112	0.00014405	n.a.	yes
cg24154132	TRAF3	n.a.	n.a.	4	-0.0011866	3.53663e-18	n.a.	n.a.	-0.0091	8.14e-07	n.a.	n.a.	-0.139033	4.68615e-05	n.a.	yes
cg16597079	TRERF1	n.a.	n.a.	4	-0.00119557	2.76069e-44	n.a.	n.a.	-0.0075	9.66e-06	n.a.	n.a.	-0.148085	9.90854e-07	n.a.	yes
cg26188726	TRIM72	n.a.	n.a.	4	0.000992332	2.9547e-13	n.a.	n.a.	0.0058	0.000219	n.a.	n.a.	n.a.	n.a.	yes	yes
cg01367627	TRRAP	n.a.	n.a.	4	-0.000410512	5.796e-21	n.a.	n.a.	-0.0066	0.000208	n.a.	n.a.	n.a.	n.a.	yes	yes
cg02735762	TTF1	n.a.	n.a.	4	-0.000369122	1.12316e-16	n.a.	n.a.	-0.005	4.05e-06	n.a.	n.a.	-0.121629	1.56241e-05	yes	n.a.
cg09881585	Intergenic	n.a.	n.a.	4	-0.00151698	7.18115e-21	n.a.	n.a.	-0.011	2.31e-07	n.a.	n.a.	-0.206852	1.99902e-05	n.a.	yes
cg17986992	C1orf204	n.a.	n.a.	4	0.000969054	1.96316e-10	n.a.	n.a.	0.0091	3.91e-05	n.a.	n.a.	0.23224	0.000177606	yes	n.a.
cg27106909	YPEL3	n.a.	n.a.	4	-0.00124527	1.81852e-31	n.a.	n.a.	-0.0082	2.37e-08	-5.48	5.9e-08	n.a.	n.a.	n.a.	yes
cg07912689	ZBP1	n.a.	n.a.	4	-0.000451039	1.45876e-17	n.a.	n.a.	-0.0072	1.11e-10	n.a.	n.a.	n.a.	n.a.	yes	yes
cg25009965	ZBTB16	n.a.	n.a.	4	-0.00107105	6.42031e-11	n.a.	n.a.	-0.0124	1.76e-08	-5.4	8.9e-08	n.a.	n.a.	n.a.	yes
cg16371538	LINC01137	n.a.	n.a.	4	-0.000867237	1.41213e-09	n.a.	n.a.	-0.0051	0.000873	n.a.	n.a.	-0.149412	0.000163673	yes	n.a.
cg15132169	ZC3H12D	n.a.	n.a.	4	-0.00083301	2.95673e-10	n.a.	n.a.	-0.0091	2.31e-07	n.a.	n.a.	-0.178556	4.07508e-05	n.a.	yes
cg09678939	ZC3H12D	n.a.	n.a.	4	-0.00200515	2.08404e-28	n.a.	n.a.	-0.0193	1.35e-10	n.a.	n.a.	n.a.	n.a.	yes	yes
cg04275695	ZC3H12D	n.a.	n.a.	4	-0.000565829	4.16268e-14	n.a.	n.a.	-0.011	8.46e-11	n.a.	n.a.	n.a.	n.a.	yes	yes
cg11873462	ZC3H3	n.a.	n.a.	4	-0.00252095	7.02429e-37	n.a.	n.a.	-0.0121	0.000198	-6.51	1.4e-10	n.a.	n.a.	n.a.	yes
cg08537367	ZCCHC14	n.a.	n.a.	4	-0.000939889	4.30882e-23	n.a.	n.a.	-0.0072	1.53e-06	n.a.	n.a.	n.a.	n.a.	yes	yes
cg05969150	ZFHX3	n.a.	n.a.	4	-0.00185946	1.31018e-37	n.a.	n.a.	n.a.	n.a.	-6.81	2.1e-11	-0.101339	8.03006e-06	n.a.	yes
cg25551168	AVP	n.a.	n.a.	4	-0.00182222	1.18299e-44	n.a.	n.a.	-0.0067	0.000872	-5.71	1.7e-08	n.a.	n.a.	n.a.	yes
cg21842274	CRHBP	n.a.	n.a.	4	-0.00167775	2.90103e-24	n.a.	n.a.	-0.0141	6.5e-05	-5.51	5.1e-08	n.a.	n.a.	n.a.	yes
cg03152187	SEPT9	n.a.	n.a.	3	-0.00037167	6.78412e-16	-0.112	3.91e-07	-0.0044	8.34e-05	n.a.	n.a.	-0.135855	6.59836e-07	n.a.	n.a.
cg26899651	SEPT9	n.a.	n.a.	3	-0.000524948	1.61025e-08	n.a.	n.a.	-0.0079	3.48e-05	n.a.	n.a.	n.a.	n.a.	yes	n.a.
cg01394781	ABCC1	n.a.	n.a.	3	-0.00221195	1.45783e-44	n.a.	n.a.	n.a.	n.a.	-6.27	6.1e-10	n.a.	n.a.	n.a.	yes
cg10304534	ABCC4	n.a.	n.a.	3	0.00124863	1.80779e-15	n.a.	n.a.	0.0061	9.19e-05	n.a.	n.a.	n.a.	n.a.	n.a.	yes
cg00222799	ABCG1	n.a.	n.a.	3	0.000541079	4.40548e-08	n.a.	n.a.	n.a.	n.a.	n.a.	n.a.	0.155235	2.96624e-06	n.a.	yes
cg17839611	GNGT2	n.a.	n.a.	3	-0.000634779	5.19521e-12	n.a.	n.a.	-0.0057	0.000634	n.a.	n.a.	-0.209947	1.38893e-05	n.a.	n.a.
cg07978738	ABLIM1	n.a.	n.a.	3	-0.000686194	8.78884e-19	n.a.	n.a.	-0.0045	4.06e-05	n.a.	n.a.	n.a.	n.a.	n.a.	yes
cg09580592	ABR	n.a.	n.a.	3	0.00130003	2.20729e-21	n.a.	n.a.	0.0101	8.83e-07	n.a.	n.a.	n.a.	n.a.	n.a.	yes
cg14672994	ACSF2	n.a.	n.a.	3	-0.000503833	1.67692e-15	n.a.	n.a.	-0.0048	1.04e-05	n.a.	n.a.	n.a.	n.a.	yes	n.a.
cg03634833	ADAP1	n.a.	n.a.	3	-0.0016125	3.30957e-19	n.a.	n.a.	-0.0114	2.1e-06	n.a.	n.a.	n.a.	n.a.	n.a.	yes
cg06897661	ADCY7	n.a.	n.a.	3	-0.00112891	3.23444e-35	n.a.	n.a.	-0.0119	1.02e-08	n.a.	n.a.	-0.113177	1.95722e-06	n.a.	n.a.
cg20660269	ADORA2A	n.a.	n.a.	3	n.a.	n.a.	n.a.	n.a.	-0.0116	0.000449	n.a.	n.a.	-0.0403534	8.3952e-05	yes	n.a.
cg12793123	ADORA2A	n.a.	n.a.	3	-0.000534771	2.409e-09	n.a.	n.a.	-0.009	7.7e-05	n.a.	n.a.	n.a.	n.a.	yes	n.a.
cg23763137	ADORA2A	n.a.	n.a.	3	-0.000487248	3.52093e-09	n.a.	n.a.	-0.0082	0.000143	n.a.	n.a.	n.a.	n.a.	yes	n.a.
cg09982224	ALDH3B1	n.a.	n.a.	3	-0.0012822	2.04686e-26	n.a.	n.a.	n.a.	n.a.	n.a.	n.a.	-0.15886	4.16204e-06	n.a.	yes
cg11468085	ALDH3B2	n.a.	n.a.	3	-0.000535811	2.95216e-09	n.a.	n.a.	-0.0083	3.33e-07	n.a.	n.a.	n.a.	n.a.	n.a.	yes
cg20253872	AMPD2	n.a.	n.a.	3	-0.000929793	2.31407e-34	-0.174	1e-06	-0.008	1.49e-05	n.a.	n.a.	-0.175596	6.79958e-06	n.a.	n.a.
cg27565899	AMPD2	n.a.	n.a.	3	-0.00122895	6.73022e-39	n.a.	n.a.	-0.0079	0.000369	n.a.	n.a.	n.a.	n.a.	n.a.	yes
cg01439383	AMZ1	n.a.	n.a.	3	-0.0010272	1.46322e-20	n.a.	n.a.	-0.0066	4.19e-06	n.a.	n.a.	n.a.	n.a.	n.a.	yes
cg06724402	ANGPTL5	n.a.	n.a.	3	0.000845296	4.82043e-10	n.a.	n.a.	0.0082	7.24e-06	n.a.	n.a.	n.a.	n.a.	yes	n.a.
cg16437021	LOC101927817	n.a.	n.a.	3	-0.00154157	2.98458e-33	n.a.	n.a.	-0.0102	2.36e-07	n.a.	n.a.	n.a.	n.a.	n.a.	yes
cg19598514	ANO9	n.a.	n.a.	3	-0.000662734	2.51983e-09	n.a.	n.a.	-0.0055	0.000143	n.a.	n.a.	-0.131786	5.21445e-05	n.a.	n.a.
cg01307684	ANTXR2	n.a.	n.a.	3	n.a.	n.a.	n.a.	n.a.	0.0048	0.000817	n.a.	n.a.	0.17736	1.8052e-05	n.a.	yes
cg08783253	AOC2	n.a.	n.a.	3	-0.00119136	7.36617e-25	n.a.	n.a.	n.a.	n.a.	-5.43	7.6e-08	n.a.	n.a.	n.a.	yes
cg09162537	AP2A2	n.a.	n.a.	3	-0.00111814	1.24458e-18	n.a.	n.a.	n.a.	n.a.	n.a.	n.a.	-0.219849	7.88998e-05	n.a.	yes
cg10768063	APBA2	n.a.	n.a.	3	-0.000942638	1.46836e-19	n.a.	n.a.	-0.0087	2.47e-06	n.a.	n.a.	n.a.	n.a.	n.a.	yes
cg06825512	APCDD1	n.a.	n.a.	3	0.0010815	4.13968e-11	n.a.	n.a.	n.a.	n.a.	n.a.	n.a.	0.204864	0.000182036	yes	n.a.
cg19264571	APCDD1	n.a.	n.a.	3	0.000981201	1.53379e-10	n.a.	n.a.	n.a.	n.a.	n.a.	n.a.	n.a.	n.a.	yes	yes
cg27504369	APOBEC3A_B	n.a.	n.a.	3	-0.00176736	4.03736e-40	n.a.	n.a.	n.a.	n.a.	-5.85	7.4e-09	n.a.	n.a.	n.a.	yes
cg22518157	ARAP2	n.a.	n.a.	3	-0.000677082	3.19362e-14	n.a.	n.a.	-0.0056	1.82e-05	n.a.	n.a.	n.a.	n.a.	n.a.	yes
cg19537511	ARHGEF15	n.a.	n.a.	3	n.a.	n.a.	n.a.	n.a.	0.0065	0.000161	n.a.	n.a.	n.a.	n.a.	yes	yes
cg14864148	ARHGEF17	n.a.	n.a.	3	n.a.	n.a.	n.a.	n.a.	0.0052	3.28e-05	n.a.	n.a.	n.a.	n.a.	yes	yes
cg05649922	ARID1A	n.a.	n.a.	3	-0.000942621	2.65348e-23	n.a.	n.a.	n.a.	n.a.	n.a.	n.a.	-0.221129	1.85895e-06	n.a.	yes
cg08894487	ARID3A	n.a.	n.a.	3	-0.00198952	1.85739e-30	n.a.	n.a.	n.a.	n.a.	n.a.	n.a.	-0.182986	0.000207807	n.a.	yes
cg02186444	ARMC7	n.a.	n.a.	3	-0.000886663	1.14729e-16	n.a.	n.a.	n.a.	n.a.	n.a.	n.a.	-0.091282	1.41278e-06	n.a.	yes
cg00117908	ARSG	n.a.	n.a.	3	-0.000704404	7.72647e-11	n.a.	n.a.	-0.0063	9.2e-05	n.a.	n.a.	n.a.	n.a.	n.a.	yes
cg26728709	ARSJ	n.a.	n.a.	3	-0.00139819	2.60302e-14	n.a.	n.a.	-0.0106	4.59e-05	n.a.	n.a.	n.a.	n.a.	n.a.	yes
cg12214451	ARSJ	n.a.	n.a.	3	0.000898268	1.01029e-19	n.a.	n.a.	0.0056	5.65e-05	n.a.	n.a.	n.a.	n.a.	yes	n.a.
cg18613390	ARVCF	n.a.	n.a.	3	-0.00107745	2.22615e-19	n.a.	n.a.	-0.0087	3.68e-07	n.a.	n.a.	n.a.	n.a.	yes	n.a.
cg01229865	ATP11A	n.a.	n.a.	3	-0.00201375	6.01484e-35	n.a.	n.a.	n.a.	n.a.	-6.54	1.1e-10	n.a.	n.a.	n.a.	yes
cg23181573	ATP2A3	n.a.	n.a.	3	-0.000816284	7.5821e-14	n.a.	n.a.	-0.0091	1.24e-06	n.a.	n.a.	n.a.	n.a.	yes	n.a.
cg03640051	ATP8A1	n.a.	n.a.	3	-0.000760165	2.70341e-09	n.a.	n.a.	-0.0102	3.62e-06	n.a.	n.a.	n.a.	n.a.	n.a.	yes
cg25414605	CARNS1	n.a.	n.a.	3	-0.00112563	1.56286e-32	n.a.	n.a.	-0.0043	0.000712	n.a.	n.a.	n.a.	n.a.	n.a.	yes
cg04869854	CARNS1	n.a.	n.a.	3	-0.000558004	3.85786e-30	n.a.	n.a.	-0.0083	9.38e-09	n.a.	n.a.	n.a.	n.a.	yes	n.a.
cg04632887	AVP	n.a.	n.a.	3	-0.00204737	5.36681e-48	n.a.	n.a.	n.a.	n.a.	-6.91	1.1e-11	-0.0934461	4.80128e-05	n.a.	n.a.
cg12194745	BAHCC1	n.a.	n.a.	3	0.00108082	7.20599e-13	n.a.	n.a.	0.0062	0.000574	n.a.	n.a.	n.a.	n.a.	n.a.	yes
cg08255481	BANP	n.a.	n.a.	3	-0.000748652	3.26589e-13	n.a.	n.a.	-0.0079	0.000317	n.a.	n.a.	n.a.	n.a.	n.a.	yes
cg17192381	BCL2	n.a.	n.a.	3	0.00042545	7.69665e-14	n.a.	n.a.	0.004	2.28e-05	n.a.	n.a.	n.a.	n.a.	n.a.	yes
cg13521842	BEGAIN	n.a.	n.a.	3	0.00102276	1.02695e-09	n.a.	n.a.	0.0079	9.11e-08	n.a.	n.a.	0.126165	0.000101216	n.a.	n.a.
cg15482893	BSDC1	n.a.	n.a.	3	-0.000938394	4.09903e-18	n.a.	n.a.	-0.0074	2.42e-06	n.a.	n.a.	n.a.	n.a.	n.a.	yes
cg00230074	BTBD17	n.a.	n.a.	3	0.000433166	1.62778e-10	n.a.	n.a.	0.004	1.05e-05	n.a.	n.a.	0.0815908	4.22346e-06	n.a.	n.a.
cg11541486	BTBD17	n.a.	n.a.	3	0.000567319	8.7203e-11	n.a.	n.a.	0.0067	1.5e-05	n.a.	n.a.	0.122692	1.64723e-08	n.a.	n.a.
cg01798157	BTG2	n.a.	n.a.	3	-0.0013219	2.02799e-25	n.a.	n.a.	-0.0132	6.15e-07	n.a.	n.a.	n.a.	n.a.	n.a.	yes
cg03548512	ANAPC16	n.a.	n.a.	3	n.a.	n.a.	n.a.	n.a.	-0.0062	0.000691	n.a.	n.a.	-0.192329	0.000122221	n.a.	yes
cg20125920	SKIDA1	n.a.	n.a.	3	0.000835776	5.55001e-08	n.a.	n.a.	0.0117	8.09e-07	n.a.	n.a.	n.a.	n.a.	n.a.	yes
cg10642548	ZNF503-AS2	n.a.	n.a.	3	0.000668879	8.61471e-12	n.a.	n.a.	0.0082	0.000628	n.a.	n.a.	n.a.	n.a.	yes	n.a.
cg23657179	ZNF503-AS2	n.a.	n.a.	3	0.00110492	1.37862e-08	n.a.	n.a.	0.0063	1.29e-05	n.a.	n.a.	n.a.	n.a.	yes	n.a.
cg15488978	ZNF503-AS2	n.a.	n.a.	3	0.00131117	1.84475e-10	n.a.	n.a.	0.011	0.000662	n.a.	n.a.	n.a.	n.a.	yes	n.a.
cg01107874	ZNF503-AS2	n.a.	n.a.	3	0.00155644	2.20145e-15	n.a.	n.a.	0.0107	1.07e-05	n.a.	n.a.	n.a.	n.a.	yes	n.a.
cg19057830	ZNF503-AS2	n.a.	n.a.	3	0.00178477	1.9473e-17	n.a.	n.a.	0.0122	1.45e-06	n.a.	n.a.	n.a.	n.a.	yes	n.a.
cg00082939	ZNF503-AS2	n.a.	n.a.	3	0.00185316	1.72852e-14	n.a.	n.a.	0.0147	2.96e-08	n.a.	n.a.	n.a.	n.a.	n.a.	yes
cg12421110	RGCC	n.a.	n.a.	3	n.a.	n.a.	n.a.	n.a.	-0.0055	0.000633	n.a.	n.a.	-0.114687	8.57348e-05	n.a.	yes
cg05168580	EXOC3L4	n.a.	n.a.	3	-0.000893096	3.86779e-14	n.a.	n.a.	-0.0083	3.18e-06	n.a.	n.a.	n.a.	n.a.	n.a.	yes
cg15777760	PAGR1	n.a.	n.a.	3	-0.000600745	2.35011e-10	n.a.	n.a.	-0.0059	0.000222	n.a.	n.a.	n.a.	n.a.	n.a.	yes
cg22595391	C17orf62	n.a.	n.a.	3	-0.000633719	3.23991e-16	n.a.	n.a.	-0.0106	1.29e-06	n.a.	n.a.	n.a.	n.a.	yes	n.a.
cg20156116	RRNAD1	n.a.	n.a.	3	-0.000911684	7.49186e-14	n.a.	n.a.	-0.0054	0.000442	n.a.	n.a.	n.a.	n.a.	n.a.	yes
cg18157896	C20orf141	n.a.	n.a.	3	-0.00125308	7.51972e-15	n.a.	n.a.	n.a.	n.a.	-6.06	2.2e-09	n.a.	n.a.	n.a.	yes
cg16306870	XXYLT1-AS2	n.a.	n.a.	3	-0.00184862	4.39804e-16	n.a.	n.a.	-0.0175	2.11e-08	n.a.	n.a.	n.a.	n.a.	n.a.	yes
cg01285783	C6orf195	n.a.	n.a.	3	0.000825467	2.70282e-08	n.a.	n.a.	0.0078	2.24e-05	n.a.	n.a.	n.a.	n.a.	yes	n.a.
cg10938046	C6orf223	n.a.	n.a.	3	0.000981619	7.53902e-15	n.a.	n.a.	0.0081	1.11e-05	n.a.	n.a.	n.a.	n.a.	n.a.	yes
cg24065328	VARS	n.a.	n.a.	3	-0.000815402	1.1276e-17	n.a.	n.a.	-0.0051	0.00024	n.a.	n.a.	n.a.	n.a.	n.a.	yes
cg05061471	CALCA	n.a.	n.a.	3	0.000604745	2.01655e-08	n.a.	n.a.	0.0052	1.21e-06	n.a.	n.a.	0.193318	9.68767e-07	n.a.	n.a.
cg26712428	CALHM1	n.a.	n.a.	3	-0.000698642	1.27584e-10	n.a.	n.a.	-0.0072	3.11e-06	n.a.	n.a.	n.a.	n.a.	yes	n.a.
cg16495448	CARD11	n.a.	n.a.	3	-0.00109216	7.23871e-10	n.a.	n.a.	-0.0084	1.09e-06	n.a.	n.a.	n.a.	n.a.	n.a.	yes
cg00093643	Intergenic	n.a.	n.a.	3	-0.00115941	1.27476e-13	n.a.	n.a.	-0.0119	4.01e-06	n.a.	n.a.	n.a.	n.a.	n.a.	yes
cg07027457	CBFA2T3	n.a.	n.a.	3	-0.000603018	3.806e-22	n.a.	n.a.	-0.0043	3.91e-05	n.a.	n.a.	n.a.	n.a.	n.a.	yes
cg02355868	CBFA2T3	n.a.	n.a.	3	-0.000463509	5.0125e-10	n.a.	n.a.	-0.0069	0.000284	n.a.	n.a.	n.a.	n.a.	yes	n.a.
cg08443038	LOC100129697	n.a.	n.a.	3	-0.000241711	3.19256e-09	n.a.	n.a.	-0.0045	4.72e-05	n.a.	n.a.	n.a.	n.a.	yes	n.a.
cg23839159	ERMAP	n.a.	n.a.	3	-0.00125859	1.09271e-18	n.a.	n.a.	-0.0066	0.000223	n.a.	n.a.	n.a.	n.a.	n.a.	yes
cg16198723	CCDC80	n.a.	n.a.	3	0.000840056	3.32702e-08	n.a.	n.a.	0.0079	2.46e-07	n.a.	n.a.	n.a.	n.a.	yes	n.a.
cg20303561	CCDC88C	n.a.	n.a.	3	-0.000789996	3.40658e-22	n.a.	n.a.	-0.0043	0.000239	n.a.	n.a.	n.a.	n.a.	yes	n.a.
cg08398371	Intergenic	n.a.	n.a.	3	-0.000542451	9.03239e-16	n.a.	n.a.	-0.0062	1.31e-06	n.a.	n.a.	-0.0734695	9.35282e-05	n.a.	n.a.
cg12573289	CCM2	n.a.	n.a.	3	-0.000631894	1.99756e-14	n.a.	n.a.	-0.0067	6.12e-05	n.a.	n.a.	n.a.	n.a.	n.a.	yes
cg03928384	CCR2	n.a.	n.a.	3	-0.000920825	3.61571e-12	n.a.	n.a.	-0.0111	3.87e-08	n.a.	n.a.	n.a.	n.a.	n.a.	yes
cg24674703	CD5	n.a.	n.a.	3	-0.00133881	2.94942e-28	n.a.	n.a.	-0.0123	3.04e-10	n.a.	n.a.	n.a.	n.a.	n.a.	yes
cg26255314	CD5	n.a.	n.a.	3	-0.000575589	6.47507e-19	n.a.	n.a.	-0.0118	1.27e-08	n.a.	n.a.	-0.0808476	4.49905e-06	n.a.	n.a.
cg06417460	CD5	n.a.	n.a.	3	-0.000683905	5.26023e-23	n.a.	n.a.	-0.0071	3.83e-09	n.a.	n.a.	n.a.	n.a.	yes	n.a.
cg19677267	UBXN11	n.a.	n.a.	3	n.a.	n.a.	n.a.	n.a.	-0.0099	5.61e-06	n.a.	n.a.	-0.206456	9.27083e-06	n.a.	yes
cg05879418	GPX8	n.a.	n.a.	3	0.000769666	1.00884e-08	n.a.	n.a.	0.0058	3.04e-06	n.a.	n.a.	n.a.	n.a.	n.a.	yes
cg15035133	CDC42EP1	n.a.	n.a.	3	-0.00168939	5.44335e-46	n.a.	n.a.	-0.0142	3.95e-06	n.a.	n.a.	n.a.	n.a.	n.a.	yes
cg02567958	CDC42EP1	n.a.	n.a.	3	-0.000729291	1.21089e-37	n.a.	n.a.	-0.0081	1.19e-05	n.a.	n.a.	-0.167157	2.9901e-05	n.a.	n.a.
cg20251225	SLC35E2B	n.a.	n.a.	3	-0.00076029	2.45351e-09	n.a.	n.a.	-0.0104	2.05e-05	n.a.	n.a.	n.a.	n.a.	yes	n.a.
cg20429981	SLC35E2B	n.a.	n.a.	3	-0.000672274	2.26138e-09	n.a.	n.a.	-0.0131	8.03e-10	n.a.	n.a.	n.a.	n.a.	n.a.	yes
cg09653641	CDK6	n.a.	n.a.	3	-0.00132262	6.7923e-16	n.a.	n.a.	-0.012	2.2e-06	n.a.	n.a.	n.a.	n.a.	n.a.	yes
cg19103429	CDK6	n.a.	n.a.	3	-0.00168992	2.70561e-27	n.a.	n.a.	-0.0157	5.96e-10	n.a.	n.a.	n.a.	n.a.	n.a.	yes
cg26646427	CELSR1	n.a.	n.a.	3	-0.000953949	5.10818e-18	n.a.	n.a.	-0.0062	1.14e-05	n.a.	n.a.	n.a.	n.a.	n.a.	yes
cg02256576	CES3	n.a.	n.a.	3	0.000779415	5.24974e-17	n.a.	n.a.	0.0045	1.51e-05	n.a.	n.a.	n.a.	n.a.	yes	n.a.
cg07157107	CHRNA6	n.a.	n.a.	3	-0.000955543	9.11561e-16	n.a.	n.a.	-0.0098	3.73e-07	n.a.	n.a.	n.a.	n.a.	n.a.	yes
cg14217552	CIZ1	n.a.	n.a.	3	-0.000480731	1.14829e-09	n.a.	n.a.	-0.0036	5.37e-05	n.a.	n.a.	n.a.	n.a.	yes	n.a.
cg16125874	CLEC14A	n.a.	n.a.	3	0.00124875	2.08132e-16	n.a.	n.a.	0.007	0.0004	n.a.	n.a.	n.a.	n.a.	n.a.	yes
cg21990144	CLK1	n.a.	n.a.	3	-0.000959386	2.02507e-16	n.a.	n.a.	-0.0097	1.34e-06	n.a.	n.a.	n.a.	n.a.	n.a.	yes
cg00982136	CLK1	n.a.	n.a.	3	-0.00100889	1.16665e-14	n.a.	n.a.	-0.01	1.8e-06	n.a.	n.a.	n.a.	n.a.	n.a.	yes
cg00547530	CLUAP1	n.a.	n.a.	3	-0.000900066	1.22882e-39	n.a.	n.a.	-0.0037	7.59e-06	n.a.	n.a.	-0.122964	2.62401e-05	n.a.	n.a.
cg06033254	CMTM2	n.a.	n.a.	3	-0.000742363	5.96796e-15	n.a.	n.a.	-0.0069	8.81e-05	n.a.	n.a.	-0.103112	7.16905e-06	n.a.	n.a.
cg27416337	CNOT10	n.a.	n.a.	3	-0.000838421	5.23026e-08	n.a.	n.a.	-0.0083	3.15e-06	n.a.	n.a.	n.a.	n.a.	n.a.	yes
cg05053327	CNTNAP1	n.a.	n.a.	3	0.000665951	3.45118e-09	n.a.	n.a.	n.a.	n.a.	n.a.	n.a.	0.168611	4.11411e-06	yes	n.a.
cg21946667	CNTNAP1	n.a.	n.a.	3	0.000918467	7.05828e-08	n.a.	n.a.	n.a.	n.a.	n.a.	n.a.	0.145359	1.99008e-05	yes	n.a.
cg07871971	CNTNAP1	n.a.	n.a.	3	0.00130309	1.6604e-09	n.a.	n.a.	n.a.	n.a.	n.a.	n.a.	0.126999	4.95706e-05	yes	n.a.
cg11043571	CPE	n.a.	n.a.	3	0.000756173	6.33701e-09	n.a.	n.a.	0.0074	0.000506	n.a.	n.a.	n.a.	n.a.	n.a.	yes
cg00294109	CRBN	n.a.	n.a.	3	-0.000804621	4.50342e-13	n.a.	n.a.	n.a.	n.a.	n.a.	n.a.	n.a.	n.a.	yes	yes
cg25171348	CREB5	n.a.	n.a.	3	0.000446759	3.58029e-08	n.a.	n.a.	0.004	0.00021	n.a.	n.a.	n.a.	n.a.	yes	n.a.
cg01071966	CRHBP	n.a.	n.a.	3	-0.00141155	2.51642e-15	n.a.	n.a.	-0.0102	0.000782	n.a.	n.a.	n.a.	n.a.	n.a.	yes
cg01154283	CRIM1	n.a.	n.a.	3	-0.00170756	7.97185e-48	n.a.	n.a.	n.a.	n.a.	-8.12	2e-15	n.a.	n.a.	n.a.	yes
cg16936289	CRLF3	n.a.	n.a.	3	-0.000882119	3.04084e-11	n.a.	n.a.	-0.0113	2.22e-06	n.a.	n.a.	n.a.	n.a.	n.a.	yes
cg27211576	CSK	n.a.	n.a.	3	n.a.	n.a.	n.a.	n.a.	0.0059	0.000161	n.a.	n.a.	n.a.	n.a.	yes	yes
cg16357582	CSRP1	n.a.	n.a.	3	-0.000708346	4.00916e-18	n.a.	n.a.	-0.0051	1.99e-05	n.a.	n.a.	n.a.	n.a.	n.a.	yes
cg04416898	CXXC5	n.a.	n.a.	3	-0.00139941	1.06515e-39	n.a.	n.a.	-0.0092	2.18e-05	-6.55	1.1e-10	n.a.	n.a.	n.a.	n.a.
cg16770368	DCHS1	n.a.	n.a.	3	0.000588478	6.86403e-10	n.a.	n.a.	0.0041	0.00077	n.a.	n.a.	0.146355	3.19161e-05	n.a.	n.a.
cg08951271	DDR1	n.a.	n.a.	3	n.a.	n.a.	n.a.	n.a.	0.0074	0.000366	n.a.	n.a.	0.134949	3.40132e-06	yes	n.a.
cg13660719	DDR1	n.a.	n.a.	3	0.0005475	5.89431e-08	n.a.	n.a.	0.0049	3.3e-05	n.a.	n.a.	n.a.	n.a.	yes	n.a.
cg02680487	DDR1	n.a.	n.a.	3	0.000651221	3.56886e-08	n.a.	n.a.	0.0067	6.85e-05	n.a.	n.a.	n.a.	n.a.	yes	n.a.
cg07803420	DDR1	n.a.	n.a.	3	0.000720889	2.32698e-09	n.a.	n.a.	0.0069	6.78e-06	n.a.	n.a.	n.a.	n.a.	yes	n.a.
cg05249026	DEXI	n.a.	n.a.	3	-0.0011629	3.8602e-19	n.a.	n.a.	-0.0088	3.53e-05	n.a.	n.a.	n.a.	n.a.	n.a.	yes
cg13634319	Intergenic	n.a.	n.a.	3	-0.000848578	1.22175e-12	n.a.	n.a.	-0.0104	7.53e-10	n.a.	n.a.	n.a.	n.a.	n.a.	yes
cg01167556	Intergenic	n.a.	n.a.	3	-0.000719018	6.93826e-09	n.a.	n.a.	-0.0088	4.45e-07	n.a.	n.a.	n.a.	n.a.	n.a.	yes
cg10059056	DGKZ	n.a.	n.a.	3	-0.000615611	1.32187e-12	n.a.	n.a.	-0.0038	4.73e-05	n.a.	n.a.	-0.123871	0.000207422	n.a.	n.a.
cg15681239	DLEC1	n.a.	n.a.	3	-0.00198021	2.08619e-19	n.a.	n.a.	-0.0099	3.11e-05	n.a.	n.a.	n.a.	n.a.	n.a.	yes
cg20400592	DLEU7	n.a.	n.a.	3	0.000725146	1.89367e-09	n.a.	n.a.	n.a.	n.a.	n.a.	n.a.	n.a.	n.a.	yes	yes
cg10359157	DLEU7	n.a.	n.a.	3	0.000863315	4.11363e-10	n.a.	n.a.	n.a.	n.a.	n.a.	n.a.	n.a.	n.a.	yes	yes
cg13846270	DLEU7	n.a.	n.a.	3	n.a.	n.a.	n.a.	n.a.	0.0047	0.00083	n.a.	n.a.	0.118745	0.000122639	n.a.	yes
cg27051129	DLEU7	n.a.	n.a.	3	0.000689998	1.87667e-08	n.a.	n.a.	n.a.	n.a.	n.a.	n.a.	n.a.	n.a.	yes	yes
cg17112426	DMKN	n.a.	n.a.	3	0.000818032	3.90136e-08	n.a.	n.a.	0.0059	1.9e-05	n.a.	n.a.	n.a.	n.a.	n.a.	yes
cg25700533	C15orf62	n.a.	n.a.	3	-0.000791922	4.53235e-08	n.a.	n.a.	-0.0084	0.000945	n.a.	n.a.	n.a.	n.a.	yes	n.a.
cg00255726	DOK2	n.a.	n.a.	3	-0.00101147	2.98421e-24	n.a.	n.a.	-0.0093	1.19e-09	n.a.	n.a.	n.a.	n.a.	n.a.	yes
cg16753122	POLR2C	n.a.	n.a.	3	-0.000867155	1.09273e-09	n.a.	n.a.	-0.0071	7.07e-05	n.a.	n.a.	n.a.	n.a.	n.a.	yes
cg13588403	DPF3	n.a.	n.a.	3	n.a.	n.a.	n.a.	n.a.	0.0117	1.51e-05	n.a.	n.a.	0.301891	7.51022e-08	yes	n.a.
cg13329242	DSCAML1	n.a.	n.a.	3	0.000693045	8.75701e-10	n.a.	n.a.	0.0083	0.000224	n.a.	n.a.	n.a.	n.a.	yes	n.a.
cg18284022	EBF4	n.a.	n.a.	3	0.000820663	1.80543e-10	n.a.	n.a.	0.011	2.94e-06	n.a.	n.a.	n.a.	n.a.	n.a.	yes
cg05857996	EBF4	n.a.	n.a.	3	0.00121766	3.87072e-08	n.a.	n.a.	n.a.	n.a.	5.81	9.3e-09	n.a.	n.a.	n.a.	yes
cg24162603	EEFSEC	n.a.	n.a.	3	0.000585223	4.50492e-12	n.a.	n.a.	0.0036	0.000395	n.a.	n.a.	0.126217	1.34329e-05	n.a.	n.a.
cg05653018	ELF3	n.a.	n.a.	3	0.000616582	8.37527e-08	n.a.	n.a.	n.a.	n.a.	n.a.	n.a.	n.a.	n.a.	yes	yes
cg18966401	ELF3	n.a.	n.a.	3	0.000884424	4.10725e-15	n.a.	n.a.	0.0043	0.000285	n.a.	n.a.	n.a.	n.a.	n.a.	yes
cg19002763	DMTN	n.a.	n.a.	3	0.000648013	2.92921e-09	n.a.	n.a.	0.0058	0.000104	n.a.	n.a.	0.124765	7.66746e-05	n.a.	n.a.
cg27257822	EPHB3	n.a.	n.a.	3	0.000613381	2.63261e-11	n.a.	n.a.	0.0058	3.06e-05	n.a.	n.a.	0.165595	2.13441e-05	n.a.	n.a.
cg10426370	Intergenic	n.a.	n.a.	3	0.00103498	3.80965e-17	n.a.	n.a.	0.0093	8.02e-07	n.a.	n.a.	n.a.	n.a.	n.a.	yes
cg21157690	ESR1	n.a.	n.a.	3	0.000849482	2.85715e-09	n.a.	n.a.	0.0083	1.04e-05	n.a.	n.a.	n.a.	n.a.	yes	n.a.
cg00601836	ESR1	n.a.	n.a.	3	0.00128589	2.71073e-11	n.a.	n.a.	0.0134	6.92e-05	n.a.	n.a.	n.a.	n.a.	yes	n.a.
cg15626350	ESR1	n.a.	n.a.	3	0.00198443	4.0915e-13	n.a.	n.a.	0.0115	0.000465	n.a.	n.a.	n.a.	n.a.	yes	n.a.
cg01660934	ESRP2	n.a.	n.a.	3	0.000409822	1.44553e-13	n.a.	n.a.	0.0057	0.000379	n.a.	n.a.	0.112086	6.4289e-06	n.a.	n.a.
cg01833485	ESRRG	n.a.	n.a.	3	0.00104088	2.16621e-09	n.a.	n.a.	0.0094	0.000114	n.a.	n.a.	0.240954	2.08984e-05	n.a.	n.a.
cg03295554	LOC101929517	n.a.	n.a.	3	-0.00183869	1.07571e-24	n.a.	n.a.	-0.0123	5.57e-08	n.a.	n.a.	n.a.	n.a.	n.a.	yes
cg11588197	MIR6090	n.a.	n.a.	3	-0.00145482	1.51945e-17	n.a.	n.a.	-0.0075	1.48e-05	n.a.	n.a.	n.a.	n.a.	n.a.	yes
cg21223094	RNU6-19P	n.a.	n.a.	3	-0.00121962	6.48515e-22	n.a.	n.a.	n.a.	n.a.	-6.39	3e-10	n.a.	n.a.	n.a.	yes
cg14295960	FAM107B	n.a.	n.a.	3	-0.000654721	5.94379e-12	n.a.	n.a.	-0.0064	0.000232	n.a.	n.a.	n.a.	n.a.	n.a.	yes
cg24460126	FAM163A	n.a.	n.a.	3	0.00139749	1.80237e-08	n.a.	n.a.	0.0122	4.91e-08	5.89	5.8e-09	n.a.	n.a.	n.a.	n.a.
cg02007567	TVP23A	n.a.	n.a.	3	n.a.	n.a.	n.a.	n.a.	0.0064	6.79e-05	n.a.	n.a.	0.11412	9.75506e-06	yes	n.a.
cg26754214	FAM89B	n.a.	n.a.	3	-0.000229513	3.62869e-18	n.a.	n.a.	-0.0033	1.42e-05	n.a.	n.a.	n.a.	n.a.	yes	n.a.
cg07599144	ORAI3	n.a.	n.a.	3	0.000586772	1.64214e-12	n.a.	n.a.	0.0045	0.000844	n.a.	n.a.	0.133151	4.91145e-05	n.a.	n.a.
cg08820801	FBXO17	n.a.	n.a.	3	0.000671953	4.08916e-08	n.a.	n.a.	n.a.	n.a.	n.a.	n.a.	n.a.	n.a.	yes	yes
cg20924136	FBXO36	n.a.	n.a.	3	-0.00117866	5.26515e-24	n.a.	n.a.	n.a.	n.a.	n.a.	n.a.	-0.15357	0.000200966	n.a.	yes
cg05796704	FBXO44	n.a.	n.a.	3	n.a.	n.a.	n.a.	n.a.	0.0072	2.58e-05	n.a.	n.a.	0.193348	1.72798e-06	yes	n.a.
cg26829322	FBXO44	n.a.	n.a.	3	0.000249913	2.98963e-08	n.a.	n.a.	0.0047	1.61e-05	n.a.	n.a.	n.a.	n.a.	yes	n.a.
cg19103704	FCGBP	n.a.	n.a.	3	-0.000794159	6.09985e-17	n.a.	n.a.	-0.0074	4.64e-08	n.a.	n.a.	n.a.	n.a.	n.a.	yes
cg06336535	FCHO1	n.a.	n.a.	3	n.a.	n.a.	n.a.	n.a.	0.0055	2.28e-05	n.a.	n.a.	0.164899	0.000196834	n.a.	yes
cg24783510	FCHO1	n.a.	n.a.	3	-0.000216565	1.96526e-11	n.a.	n.a.	-0.0057	4.22e-07	n.a.	n.a.	n.a.	n.a.	yes	n.a.
cg01526748	FGF12	n.a.	n.a.	3	0.000902715	7.4157e-16	n.a.	n.a.	0.007	1.48e-05	n.a.	n.a.	n.a.	n.a.	yes	n.a.
cg04451175	FGF20	n.a.	n.a.	3	0.00135051	3.37323e-22	n.a.	n.a.	0.0067	0.000194	n.a.	n.a.	n.a.	n.a.	yes	n.a.
cg11196848	FGF20	n.a.	n.a.	3	0.0015248	2.33544e-18	n.a.	n.a.	0.0073	8.95e-05	n.a.	n.a.	n.a.	n.a.	yes	n.a.
cg12723011	FGFBP2	n.a.	n.a.	3	-0.000562243	3.68228e-23	n.a.	n.a.	-0.0045	4.54e-05	n.a.	n.a.	-0.145604	5.60873e-08	n.a.	n.a.
cg19712821	FGFBP2	n.a.	n.a.	3	-0.000415507	5.9194e-14	n.a.	n.a.	-0.0048	1.62e-06	n.a.	n.a.	n.a.	n.a.	n.a.	yes
cg08722122	FGFR1	n.a.	n.a.	3	0.000646643	3.0938e-08	n.a.	n.a.	0.0039	2.06e-05	n.a.	n.a.	n.a.	n.a.	n.a.	yes
cg05828925	BIN3-IT1	n.a.	n.a.	3	-0.00124263	3.677e-25	n.a.	n.a.	-0.0085	0.00093	n.a.	n.a.	n.a.	n.a.	n.a.	yes
cg01459854	LINC00643	n.a.	n.a.	3	n.a.	n.a.	n.a.	n.a.	0.0111	1.61e-05	n.a.	n.a.	0.165184	0.000216609	yes	n.a.
cg18290775	PLEKHD1	n.a.	n.a.	3	0.00129633	3.58019e-16	n.a.	n.a.	0.0091	1.95e-05	n.a.	n.a.	n.a.	n.a.	n.a.	yes
cg00933182	FMNL1	n.a.	n.a.	3	-0.000562867	5.02688e-09	n.a.	n.a.	-0.0038	0.000843	n.a.	n.a.	n.a.	n.a.	n.a.	yes
cg02294302	FOXD2	n.a.	n.a.	3	0.00064716	8.69717e-18	n.a.	n.a.	0.0062	1.46e-06	n.a.	n.a.	n.a.	n.a.	yes	n.a.
cg06287775	FOXK1	n.a.	n.a.	3	-0.000854347	1.29808e-09	n.a.	n.a.	-0.0095	0.000291	n.a.	n.a.	n.a.	n.a.	n.a.	yes
cg22846826	FOXK1	n.a.	n.a.	3	-0.000822126	2.26262e-21	n.a.	n.a.	-0.0111	1.31e-12	n.a.	n.a.	n.a.	n.a.	n.a.	yes
cg14905320	FRAS1	n.a.	n.a.	3	0.000894895	1.77712e-14	n.a.	n.a.	0.0075	2.22e-05	n.a.	n.a.	n.a.	n.a.	yes	n.a.
cg15195495	FSTL3	n.a.	n.a.	3	-0.00119994	3.37554e-10	n.a.	n.a.	-0.0094	1.84e-06	n.a.	n.a.	n.a.	n.a.	n.a.	yes
cg15488009	FSTL3	n.a.	n.a.	3	-0.000994014	8.43376e-08	n.a.	n.a.	-0.0063	0.000172	n.a.	n.a.	n.a.	n.a.	n.a.	yes
cg11724366	FSTL3	n.a.	n.a.	3	-0.000836463	2.06454e-08	n.a.	n.a.	-0.0058	0.000306	n.a.	n.a.	n.a.	n.a.	n.a.	yes
cg22679406	GABBR1	n.a.	n.a.	3	0.00130909	2.78337e-11	n.a.	n.a.	0.0112	2.12e-07	n.a.	n.a.	n.a.	n.a.	yes	n.a.
cg17806418	GABBR1	n.a.	n.a.	3	0.00148245	1.22263e-11	n.a.	n.a.	0.015	5.38e-09	n.a.	n.a.	n.a.	n.a.	yes	n.a.
cg06512249	GABBR1	n.a.	n.a.	3	0.00115161	4.2445e-10	n.a.	n.a.	0.0127	5.8e-08	n.a.	n.a.	n.a.	n.a.	yes	n.a.
cg12526197	GALNT2	n.a.	n.a.	3	-0.000950508	4.20432e-14	n.a.	n.a.	-0.0097	1.94e-08	n.a.	n.a.	n.a.	n.a.	n.a.	yes
cg25630514	GATA3	n.a.	n.a.	3	-0.000490479	4.05617e-08	n.a.	n.a.	-0.0069	0.000169	n.a.	n.a.	n.a.	n.a.	n.a.	yes
cg01899130	GCH1	n.a.	n.a.	3	-0.00193084	6.22161e-09	n.a.	n.a.	-0.0114	0.000145	n.a.	n.a.	n.a.	n.a.	n.a.	yes
cg09195098	GCNT2	n.a.	n.a.	3	-0.00152348	9.75178e-10	n.a.	n.a.	-0.0096	0.000236	n.a.	n.a.	n.a.	n.a.	n.a.	yes
cg13347910	GCNT2	n.a.	n.a.	3	0.00176671	7.07581e-12	n.a.	n.a.	0.0095	0.000511	n.a.	n.a.	0.289379	3.52998e-09	n.a.	n.a.
cg14292619	CAPS2	n.a.	n.a.	3	-0.00148362	1.07668e-15	n.a.	n.a.	-0.0116	9.08e-06	n.a.	n.a.	n.a.	n.a.	n.a.	yes
cg20291222	GLIPR1L2	n.a.	n.a.	3	-0.000980137	7.67298e-11	n.a.	n.a.	-0.0065	0.000841	n.a.	n.a.	n.a.	n.a.	n.a.	yes
cg24741609	GLIS1	n.a.	n.a.	3	-0.000997924	8.72401e-21	n.a.	n.a.	-0.0067	5.42e-08	-6.9	1.1e-11	n.a.	n.a.	n.a.	n.a.
cg13078421	GNG7	n.a.	n.a.	3	-0.00125115	2.27662e-15	n.a.	n.a.	-0.0061	0.000608	n.a.	n.a.	n.a.	n.a.	n.a.	yes
cg20395072	GNPNAT1	n.a.	n.a.	3	0.000443775	8.73198e-08	n.a.	n.a.	0.0053	2.17e-07	n.a.	n.a.	n.a.	n.a.	yes	n.a.
cg02247430	GNPNAT1	n.a.	n.a.	3	0.000668611	2.5531e-09	n.a.	n.a.	0.0073	8.59e-05	n.a.	n.a.	n.a.	n.a.	yes	n.a.
cg12899065	GP1BB	n.a.	n.a.	3	n.a.	n.a.	n.a.	n.a.	0.0161	0.000136	n.a.	n.a.	0.213332	5.8617e-05	yes	n.a.
cg15869022	GPR17	n.a.	n.a.	3	-0.00100587	4.41077e-15	n.a.	n.a.	-0.0056	0.000778	n.a.	n.a.	n.a.	n.a.	n.a.	yes
cg02124912	GPR37L1	n.a.	n.a.	3	0.000832736	1.00738e-10	n.a.	n.a.	0.0057	7.33e-05	n.a.	n.a.	n.a.	n.a.	n.a.	yes
cg25773386	GPR62	n.a.	n.a.	3	-0.000893174	2.98219e-33	n.a.	n.a.	-0.0063	5.77e-07	n.a.	n.a.	n.a.	n.a.	n.a.	yes
cg10814005	GPR68	n.a.	n.a.	3	-0.000689043	2.50859e-20	n.a.	n.a.	-0.0059	2.2e-06	n.a.	n.a.	n.a.	n.a.	n.a.	yes
cg14479136	DKFZP434A062	n.a.	n.a.	3	-0.0012177	1.10982e-34	n.a.	n.a.	-0.0086	7.1e-07	n.a.	n.a.	n.a.	n.a.	n.a.	yes
cg07324381	GPSM1	n.a.	n.a.	3	-0.00106279	1.32503e-25	n.a.	n.a.	-0.0089	2.95e-06	n.a.	n.a.	n.a.	n.a.	n.a.	yes
cg00636527	GRK6	n.a.	n.a.	3	-0.00051114	3.56053e-10	n.a.	n.a.	-0.0072	2.41e-05	n.a.	n.a.	-0.145644	0.00010747	n.a.	n.a.
cg08899895	GSE1	n.a.	n.a.	3	-0.00141541	7.78175e-24	n.a.	n.a.	n.a.	n.a.	n.a.	n.a.	-0.125633	0.000168697	n.a.	yes
cg05265359	GYLTL1B	n.a.	n.a.	3	0.000672744	5.62733e-13	n.a.	n.a.	0.0061	1.07e-05	n.a.	n.a.	n.a.	n.a.	yes	n.a.
cg23419447	MOB2	n.a.	n.a.	3	-0.000537715	1.25257e-11	n.a.	n.a.	-0.0053	0.000529	n.a.	n.a.	n.a.	n.a.	n.a.	yes
cg20112500	HCG22	n.a.	n.a.	3	-0.0014605	8.17282e-38	n.a.	n.a.	-0.0054	0.000491	n.a.	n.a.	n.a.	n.a.	n.a.	yes
cg25843003	HCP5	n.a.	n.a.	3	-0.000863884	4.4432e-09	n.a.	n.a.	-0.0072	0.000424	n.a.	n.a.	n.a.	n.a.	n.a.	yes
cg05154234	HDAC7	n.a.	n.a.	3	n.a.	n.a.	n.a.	n.a.	-0.0069	0.000852	n.a.	n.a.	-0.150152	4.92535e-05	n.a.	yes
cg18008247	HEG1	n.a.	n.a.	3	0.000620436	2.62375e-10	n.a.	n.a.	0.0051	5.78e-05	n.a.	n.a.	0.186478	1.00553e-05	n.a.	n.a.
cg06239064	HELB	n.a.	n.a.	3	-0.00128397	1.72106e-19	n.a.	n.a.	-0.0121	1.21e-07	n.a.	n.a.	n.a.	n.a.	n.a.	yes
cg16519842	Intergenic	n.a.	n.a.	3	0.000840674	5.77462e-11	n.a.	n.a.	0.005	0.000374	n.a.	n.a.	0.119449	3.08319e-06	n.a.	n.a.
cg10577216	HIVEP2	n.a.	n.a.	3	n.a.	n.a.	n.a.	n.a.	-0.0111	3.46e-08	n.a.	n.a.	n.a.	n.a.	yes	yes
cg22324029	HLA-DMB	n.a.	n.a.	3	-0.00134165	4.12135e-17	n.a.	n.a.	-0.0086	3.6e-05	n.a.	n.a.	n.a.	n.a.	n.a.	yes
cg07623567	HLA-DMB	n.a.	n.a.	3	-0.000952839	1.44256e-19	n.a.	n.a.	-0.0075	9.34e-07	n.a.	n.a.	-0.187771	3.65697e-07	n.a.	n.a.
cg00575744	HLA-DMB	n.a.	n.a.	3	-0.000927236	4.44636e-12	n.a.	n.a.	-0.0063	5.58e-05	n.a.	n.a.	-0.146216	0.000203571	n.a.	n.a.
cg10714284	HLA-DMB	n.a.	n.a.	3	-0.000314054	4.25135e-12	n.a.	n.a.	-0.0036	0.000109	n.a.	n.a.	n.a.	n.a.	yes	n.a.
cg12700271	HLA-E	n.a.	n.a.	3	-0.000626596	4.45261e-17	n.a.	n.a.	-0.0049	3.74e-05	n.a.	n.a.	-0.221546	4.31601e-07	n.a.	n.a.
cg13007871	HLA-E	n.a.	n.a.	3	-0.000724321	5.8235e-09	n.a.	n.a.	-0.0065	1.96e-05	n.a.	n.a.	n.a.	n.a.	n.a.	yes
cg11594821	HLA-E	n.a.	n.a.	3	-0.000679441	5.2738e-10	n.a.	n.a.	-0.0096	2.32e-07	n.a.	n.a.	n.a.	n.a.	n.a.	yes
cg03419014	HLCS	n.a.	n.a.	3	n.a.	n.a.	n.a.	n.a.	0.0068	0.000487	n.a.	n.a.	n.a.	n.a.	yes	yes
cg04225775	HMHB1	n.a.	n.a.	3	-0.00123897	4.54171e-18	n.a.	n.a.	-0.0078	4.44e-05	n.a.	n.a.	n.a.	n.a.	n.a.	yes
cg02228160	HMHB1	n.a.	n.a.	3	-0.00116526	3.20419e-24	n.a.	n.a.	-0.0065	0.000191	n.a.	n.a.	n.a.	n.a.	n.a.	yes
cg04641860	HNRNPF	n.a.	n.a.	3	0.00115752	8.16666e-10	n.a.	n.a.	n.a.	n.a.	n.a.	n.a.	0.215948	5.764e-06	yes	n.a.
cg13668129	HNRNPUL1	n.a.	n.a.	3	-0.000480676	2.22147e-10	n.a.	n.a.	-0.0044	3.13e-06	n.a.	n.a.	-0.139188	1.40742e-08	n.a.	n.a.
cg14935646	HOXA10	n.a.	n.a.	3	0.00033099	4.82518e-08	n.a.	n.a.	n.a.	n.a.	n.a.	n.a.	0.147598	8.27297e-05	yes	n.a.
cg07061298	HOXA3	n.a.	n.a.	3	0.000769088	3.59741e-08	n.a.	n.a.	n.a.	n.a.	n.a.	n.a.	0.150406	3.82068e-05	yes	n.a.
cg18022012	HPCAL1	n.a.	n.a.	3	-0.00117389	8.17357e-19	n.a.	n.a.	-0.0107	7.31e-09	n.a.	n.a.	n.a.	n.a.	n.a.	yes
cg04006133	HSDL1	n.a.	n.a.	3	n.a.	n.a.	n.a.	n.a.	-0.0069	0.000863	n.a.	n.a.	-0.19546	0.000140754	n.a.	yes
cg24332002	HSPG2	n.a.	n.a.	3	-0.00077953	1.36033e-13	n.a.	n.a.	-0.0061	0.00043	n.a.	n.a.	n.a.	n.a.	n.a.	yes
cg21121843	HTT	n.a.	n.a.	3	-0.000938111	8.03679e-11	n.a.	n.a.	-0.0078	0.00041	-6.25	7e-10	n.a.	n.a.	n.a.	n.a.
cg04276058	IFFO2	n.a.	n.a.	3	-0.000200257	1.7161e-08	n.a.	n.a.	-0.0057	0.000153	n.a.	n.a.	n.a.	n.a.	yes	n.a.
cg26974214	IFIT1	n.a.	n.a.	3	-0.00092358	3.5794e-12	n.a.	n.a.	-0.0134	6.35e-11	n.a.	n.a.	n.a.	n.a.	n.a.	yes
cg03038262	IFITM1	n.a.	n.a.	3	-0.000647065	2.4211e-11	n.a.	n.a.	-0.008	9.04e-05	n.a.	n.a.	n.a.	n.a.	n.a.	yes
cg14967066	IFITM1	n.a.	n.a.	3	-0.000639887	3.06283e-11	n.a.	n.a.	-0.0094	2.52e-05	n.a.	n.a.	n.a.	n.a.	yes	n.a.
cg01042641	IFT140	n.a.	n.a.	3	-0.000574454	6.16161e-12	n.a.	n.a.	-0.0096	1.35e-05	n.a.	n.a.	n.a.	n.a.	n.a.	yes
cg12123019	IL12RB1	n.a.	n.a.	3	n.a.	n.a.	n.a.	n.a.	-0.0096	0.000292	n.a.	n.a.	-0.0587538	4.87868e-05	yes	n.a.
cg26206185	IL17REL	n.a.	n.a.	3	0.00114245	2.37187e-13	n.a.	n.a.	0.0084	8.68e-06	n.a.	n.a.	0.167063	7.27792e-05	n.a.	n.a.
cg17362247	IFNL1	n.a.	n.a.	3	-0.000807913	4.17754e-09	n.a.	n.a.	-0.0047	5e-09	n.a.	n.a.	-0.0966929	7.4588e-05	n.a.	n.a.
cg05657709	Intergenic	n.a.	n.a.	3	0.000833219	2.26559e-12	n.a.	n.a.	0.0072	1.37e-06	n.a.	n.a.	n.a.	n.a.	n.a.	yes
cg25966016	INPP5A	n.a.	n.a.	3	-0.000752085	3.14724e-13	n.a.	n.a.	-0.0055	0.000206	n.a.	n.a.	n.a.	n.a.	n.a.	yes
cg05208178	INPP5D	n.a.	n.a.	3	-0.000808755	4.94846e-28	n.a.	n.a.	-0.0081	2.55e-08	n.a.	n.a.	n.a.	n.a.	n.a.	yes
cg08991643	Intergenic	n.a.	n.a.	3	n.a.	n.a.	n.a.	n.a.	n.a.	n.a.	n.a.	n.a.	0.20647	0.00019102	yes	yes
cg08274637	DLEU7	n.a.	n.a.	3	n.a.	n.a.	n.a.	n.a.	n.a.	n.a.	n.a.	n.a.	0.269153	2.15737e-07	yes	yes
cg02637282	Intergenic	n.a.	n.a.	3	-0.00181111	7.71387e-30	n.a.	n.a.	n.a.	n.a.	n.a.	n.a.	-0.108337	5.29293e-05	n.a.	yes
cg13100137	LINC01137	n.a.	n.a.	3	-0.000904695	3.50792e-20	n.a.	n.a.	n.a.	n.a.	n.a.	n.a.	n.a.	n.a.	yes	yes
cg27585939	Intergenic	n.a.	n.a.	3	-0.00196981	9.01811e-24	n.a.	n.a.	n.a.	n.a.	n.a.	n.a.	-0.178105	2.1927e-05	n.a.	yes
cg04391186	Intergenic	n.a.	n.a.	3	n.a.	n.a.	n.a.	n.a.	-0.009	0.000336	n.a.	n.a.	n.a.	n.a.	yes	yes
cg12352038	Intergenic	n.a.	n.a.	3	-0.00156752	1.68964e-20	n.a.	n.a.	n.a.	n.a.	n.a.	n.a.	-0.197088	0.000207194	yes	n.a.
cg19184897	Intergenic	n.a.	n.a.	3	-0.000786421	5.90618e-10	n.a.	n.a.	n.a.	n.a.	n.a.	n.a.	-0.162821	0.000156149	n.a.	yes
cg03640151	Intergenic	n.a.	n.a.	3	-0.000527099	2.36619e-09	n.a.	n.a.	n.a.	n.a.	n.a.	n.a.	n.a.	n.a.	yes	yes
cg13353574	LINC01301	n.a.	n.a.	3	-0.000845802	3.15226e-15	n.a.	n.a.	n.a.	n.a.	n.a.	n.a.	-0.168164	3.61714e-06	n.a.	yes
cg19401033	Intergenic	n.a.	n.a.	3	0.00111088	5.34199e-15	n.a.	n.a.	n.a.	n.a.	n.a.	n.a.	n.a.	n.a.	yes	yes
cg17680767	LINC01333	n.a.	n.a.	3	-0.00144078	1.8387e-24	n.a.	n.a.	n.a.	n.a.	n.a.	n.a.	-0.120592	0.000144419	n.a.	yes
cg00531137	Intergenic	n.a.	n.a.	3	-0.00127061	1.19621e-18	n.a.	n.a.	n.a.	n.a.	n.a.	n.a.	-0.214401	0.000221076	n.a.	yes
cg16733203	Intergenic	n.a.	n.a.	3	-0.00118468	1.78381e-16	n.a.	n.a.	n.a.	n.a.	n.a.	n.a.	-0.10154	0.000161458	n.a.	yes
cg00587301	Intergenic	n.a.	n.a.	3	-0.000645568	2.43853e-09	n.a.	n.a.	n.a.	n.a.	n.a.	n.a.	-0.193409	9.10156e-10	n.a.	yes
cg12819393	Intergenic	n.a.	n.a.	3	0.000876692	7.33344e-14	n.a.	n.a.	n.a.	n.a.	n.a.	n.a.	0.207312	8.84108e-05	n.a.	yes
cg01297180	Intergenic	n.a.	n.a.	3	0.000925673	9.03493e-16	n.a.	n.a.	n.a.	n.a.	n.a.	n.a.	0.18938	1.78572e-08	n.a.	yes
cg01621943	Intergenic	n.a.	n.a.	3	0.00104896	1.43574e-22	0.185	2.65e-06	0.0073	0.000167	n.a.	n.a.	n.a.	n.a.	n.a.	yes
cg04388548	Intergenic	n.a.	n.a.	3	n.a.	n.a.	n.a.	n.a.	-0.0085	2.36e-05	n.a.	n.a.	-0.186681	1.55965e-06	n.a.	yes
cg10249506	Intergenic	n.a.	n.a.	3	n.a.	n.a.	n.a.	n.a.	0.007	1.04e-05	n.a.	n.a.	0.106182	4.0043e-08	yes	n.a.
cg25075776	Intergenic	n.a.	n.a.	3	n.a.	n.a.	n.a.	n.a.	0.0077	0.000231	n.a.	n.a.	0.196079	3.37442e-08	yes	n.a.
cg27140633	Intergenic	n.a.	n.a.	3	n.a.	n.a.	n.a.	n.a.	0.0086	1.23e-05	n.a.	n.a.	0.215906	4.49119e-08	yes	n.a.
cg10090414	Intergenic	n.a.	n.a.	3	n.a.	n.a.	n.a.	n.a.	0.0092	0.000264	n.a.	n.a.	0.231943	1.04187e-05	n.a.	yes
cg16079541	Intergenic	n.a.	n.a.	3	n.a.	n.a.	n.a.	n.a.	0.0093	1.26e-05	n.a.	n.a.	0.157839	6.04034e-05	yes	n.a.
cg11204139	ZZEF1	n.a.	n.a.	3	n.a.	n.a.	n.a.	n.a.	0.0098	0.000525	n.a.	n.a.	0.208088	4.19626e-05	n.a.	yes
cg08528970	Intergenic	n.a.	n.a.	3	-0.00135534	7.34037e-20	n.a.	n.a.	n.a.	n.a.	n.a.	n.a.	n.a.	n.a.	yes	yes
cg25370658	Intergenic	n.a.	n.a.	3	0.000519501	2.72812e-12	n.a.	n.a.	n.a.	n.a.	n.a.	n.a.	n.a.	n.a.	yes	yes
cg16768376	Intergenic	n.a.	n.a.	3	0.000667319	3.20995e-08	n.a.	n.a.	n.a.	n.a.	n.a.	n.a.	n.a.	n.a.	yes	yes
cg02947450	Intergenic	n.a.	n.a.	3	0.000879046	3.06998e-08	n.a.	n.a.	n.a.	n.a.	n.a.	n.a.	n.a.	n.a.	yes	yes
cg16448636	Intergenic	n.a.	n.a.	3	0.000942151	4.42363e-09	n.a.	n.a.	n.a.	n.a.	n.a.	n.a.	n.a.	n.a.	yes	yes
cg21900073	Intergenic	n.a.	n.a.	3	n.a.	n.a.	n.a.	n.a.	0.0075	0.000582	n.a.	n.a.	n.a.	n.a.	yes	yes
cg07207652	Intergenic	n.a.	n.a.	3	n.a.	n.a.	n.a.	n.a.	0.0081	1.9e-08	n.a.	n.a.	n.a.	n.a.	yes	yes
cg16037711	LINC01135	n.a.	n.a.	3	n.a.	n.a.	n.a.	n.a.	0.0081	7e-07	n.a.	n.a.	n.a.	n.a.	yes	yes
cg03691720	Intergenic	n.a.	n.a.	3	n.a.	n.a.	n.a.	n.a.	0.0089	5.6e-05	n.a.	n.a.	n.a.	n.a.	yes	yes
cg25117875	Intergenic	n.a.	n.a.	3	n.a.	n.a.	n.a.	n.a.	0.0107	9.79e-07	n.a.	n.a.	n.a.	n.a.	yes	yes
cg19913563	Intergenic	n.a.	n.a.	3	-0.00236398	6.95022e-40	n.a.	n.a.	n.a.	n.a.	-5.78	1.1e-08	n.a.	n.a.	n.a.	yes
cg13992911	Intergenic	n.a.	n.a.	3	-0.00132113	1.60083e-21	n.a.	n.a.	-0.0079	2.26e-05	n.a.	n.a.	n.a.	n.a.	n.a.	yes
cg13443592	Intergenic	n.a.	n.a.	3	-0.00144375	2.63773e-31	n.a.	n.a.	-0.0057	1.5e-05	n.a.	n.a.	-0.111067	6.8182e-05	n.a.	n.a.
cg22176709	Intergenic	n.a.	n.a.	3	-0.001012	3.88098e-17	n.a.	n.a.	-0.0055	0.000188	n.a.	n.a.	n.a.	n.a.	n.a.	yes
cg07721852	Intergenic	n.a.	n.a.	3	-0.00120322	4.02313e-12	n.a.	n.a.	-0.0081	2.65e-05	n.a.	n.a.	n.a.	n.a.	n.a.	yes
cg04088152	KCNAB2	n.a.	n.a.	3	-0.00110365	3.23923e-20	n.a.	n.a.	-0.0078	0.000103	n.a.	n.a.	n.a.	n.a.	n.a.	yes
cg12999267	Intergenic	n.a.	n.a.	3	-0.00124999	7.85488e-30	n.a.	n.a.	-0.0136	4.31e-09	n.a.	n.a.	n.a.	n.a.	n.a.	yes
cg02691192	Intergenic	n.a.	n.a.	3	-0.0012902	1.3875e-17	n.a.	n.a.	-0.0089	0.000414	n.a.	n.a.	n.a.	n.a.	n.a.	yes
cg24914185	FTCDNL1	n.a.	n.a.	3	-0.00124671	4.46079e-29	n.a.	n.a.	n.a.	n.a.	-6.17	1.1e-09	n.a.	n.a.	n.a.	yes
cg00654448	Intergenic	n.a.	n.a.	3	-0.000983679	6.95369e-49	n.a.	n.a.	-0.0076	1.83e-07	n.a.	n.a.	-0.138944	6.19324e-06	n.a.	n.a.
cg26657240	Intergenic	n.a.	n.a.	3	-0.0016661	2.62789e-18	n.a.	n.a.	-0.0108	2.75e-07	n.a.	n.a.	n.a.	n.a.	n.a.	yes
cg24002003	Intergenic	n.a.	n.a.	3	-0.000924615	1.52778e-21	n.a.	n.a.	-0.0063	1.02e-07	n.a.	n.a.	n.a.	n.a.	n.a.	yes
cg02326058	PPP1R3B	n.a.	n.a.	3	-0.00127829	2.2536e-13	n.a.	n.a.	-0.0091	0.00036	n.a.	n.a.	n.a.	n.a.	n.a.	yes
cg08323969	Intergenic	n.a.	n.a.	3	-0.00120021	3.904e-28	n.a.	n.a.	-0.0047	0.000639	n.a.	n.a.	n.a.	n.a.	n.a.	yes
cg01978937	Intergenic	n.a.	n.a.	3	-0.000946712	4.24552e-16	n.a.	n.a.	-0.0053	0.000168	n.a.	n.a.	n.a.	n.a.	n.a.	yes
cg08813888	Intergenic	n.a.	n.a.	3	-0.00118149	1.6974e-25	n.a.	n.a.	n.a.	n.a.	-5.64	2.5e-08	n.a.	n.a.	n.a.	yes
cg05960182	FLJ37453	n.a.	n.a.	3	-0.000771983	4.542e-08	n.a.	n.a.	-0.0109	2.67e-08	n.a.	n.a.	n.a.	n.a.	n.a.	yes
cg21954370	Intergenic	n.a.	n.a.	3	-0.00101422	4.08266e-16	n.a.	n.a.	-0.0085	6.12e-05	n.a.	n.a.	n.a.	n.a.	n.a.	yes
cg03720100	Intergenic	n.a.	n.a.	3	-0.00114327	6.5683e-29	n.a.	n.a.	n.a.	n.a.	-5.82	8.8e-09	n.a.	n.a.	n.a.	yes
cg26619671	Intergenic	n.a.	n.a.	3	-0.000720064	4.1115e-20	n.a.	n.a.	-0.0052	0.000109	n.a.	n.a.	n.a.	n.a.	n.a.	yes
cg11092416	Intergenic	n.a.	n.a.	3	-0.000763826	3.72586e-14	n.a.	n.a.	-0.0061	2.09e-05	n.a.	n.a.	n.a.	n.a.	n.a.	yes
cg19723805	Intergenic	n.a.	n.a.	3	-0.00111193	3.97583e-13	n.a.	n.a.	n.a.	n.a.	-5.83	8.4e-09	n.a.	n.a.	n.a.	yes
cg12635790	Intergenic	n.a.	n.a.	3	-0.00162609	6.18717e-27	n.a.	n.a.	-0.0139	8.36e-08	n.a.	n.a.	n.a.	n.a.	n.a.	yes
cg23429698	Intergenic	n.a.	n.a.	3	-0.00141661	2.05169e-15	n.a.	n.a.	-0.0076	4.38e-05	n.a.	n.a.	n.a.	n.a.	n.a.	yes
cg07813031	Intergenic	n.a.	n.a.	3	-0.00222911	1.11203e-24	n.a.	n.a.	n.a.	n.a.	-6.25	7e-10	n.a.	n.a.	n.a.	yes
cg02246725	Intergenic	n.a.	n.a.	3	-0.000914894	1.31973e-17	n.a.	n.a.	-0.0061	0.000397	n.a.	n.a.	-0.209798	9.40564e-06	n.a.	n.a.
cg13276502	Intergenic	n.a.	n.a.	3	-0.000910315	4.97725e-19	n.a.	n.a.	-0.0066	7.01e-05	n.a.	n.a.	n.a.	n.a.	n.a.	yes
cg26116639	Intergenic	n.a.	n.a.	3	-0.00114157	3.73642e-12	n.a.	n.a.	-0.0106	3.1e-07	n.a.	n.a.	n.a.	n.a.	n.a.	yes
cg05573381	Intergenic	n.a.	n.a.	3	-0.000871821	2.31719e-20	n.a.	n.a.	-0.0072	0.000285	n.a.	n.a.	n.a.	n.a.	n.a.	yes
cg00682367	Intergenic	n.a.	n.a.	3	-0.00124665	1.50176e-40	n.a.	n.a.	-0.0068	0.000944	n.a.	n.a.	n.a.	n.a.	n.a.	yes
cg25767870	Intergenic	n.a.	n.a.	3	-0.000578889	5.79081e-11	n.a.	n.a.	-0.0073	0.000626	n.a.	n.a.	n.a.	n.a.	n.a.	yes
cg07042170	Intergenic	n.a.	n.a.	3	-0.000844462	5.30731e-09	n.a.	n.a.	-0.0068	0.000185	n.a.	n.a.	n.a.	n.a.	n.a.	yes
cg03529261	Intergenic	n.a.	n.a.	3	-0.00109733	6.05313e-19	n.a.	n.a.	-0.0073	8.21e-05	n.a.	n.a.	n.a.	n.a.	n.a.	yes
cg17907520	Intergenic	n.a.	n.a.	3	-0.000942022	4.62153e-18	n.a.	n.a.	-0.006	7.82e-06	n.a.	n.a.	n.a.	n.a.	n.a.	yes
cg05945608	Intergenic	n.a.	n.a.	3	-0.000734562	8.06702e-13	n.a.	n.a.	-0.0068	5.36e-05	n.a.	n.a.	n.a.	n.a.	n.a.	yes
cg14023999	Intergenic	n.a.	n.a.	3	0.00115255	4.17263e-17	n.a.	n.a.	0.0083	0.00049	n.a.	n.a.	n.a.	n.a.	n.a.	yes
cg02992639	Intergenic	n.a.	n.a.	3	0.00121703	2.19693e-22	n.a.	n.a.	0.0094	9.68e-08	n.a.	n.a.	0.145386	1.22296e-05	n.a.	n.a.
cg22877452	Intergenic	n.a.	n.a.	3	0.00256256	1.25821e-19	n.a.	n.a.	0.0126	2.92e-05	n.a.	n.a.	n.a.	n.a.	n.a.	yes
cg17149103	NBPF8	n.a.	n.a.	3	0.00164174	9.32134e-21	n.a.	n.a.	0.0096	2.95e-07	n.a.	n.a.	0.261787	4.41055e-06	n.a.	n.a.
cg08004525	DLEU1	n.a.	n.a.	3	0.000909716	5.69841e-13	n.a.	n.a.	0.0064	1.24e-05	n.a.	n.a.	n.a.	n.a.	yes	n.a.
cg25425537	LINC00487	n.a.	n.a.	3	0.00122853	6.1312e-12	n.a.	n.a.	0.0108	1.92e-07	n.a.	n.a.	n.a.	n.a.	n.a.	yes
cg12647970	Intergenic	n.a.	n.a.	3	0.00101481	1.77573e-17	n.a.	n.a.	0.0069	0.000309	n.a.	n.a.	n.a.	n.a.	n.a.	yes
cg24378227	FOXF2	n.a.	n.a.	3	0.000788264	5.29281e-15	n.a.	n.a.	0.0043	0.00045	n.a.	n.a.	0.194367	6.75269e-05	n.a.	n.a.
cg08435674	Intergenic	n.a.	n.a.	3	0.000972192	2.18316e-12	n.a.	n.a.	0.0059	1.39e-05	n.a.	n.a.	0.310856	3.63744e-10	n.a.	n.a.
cg07349815	Intergenic	n.a.	n.a.	3	0.000837633	6.76069e-10	n.a.	n.a.	0.0076	1.03e-05	n.a.	n.a.	n.a.	n.a.	n.a.	yes
cg04483863	LINC01484	n.a.	n.a.	3	0.000735077	5.38476e-15	n.a.	n.a.	0.005	0.00056	n.a.	n.a.	n.a.	n.a.	n.a.	yes
cg11482879	Intergenic	n.a.	n.a.	3	0.00153619	6.77562e-14	n.a.	n.a.	0.014	3.92e-05	n.a.	n.a.	n.a.	n.a.	yes	n.a.
cg12064202	Intergenic	n.a.	n.a.	3	0.00115373	3.45723e-20	n.a.	n.a.	0.0074	1.38e-06	n.a.	n.a.	n.a.	n.a.	n.a.	yes
cg21124375	Intergenic	n.a.	n.a.	3	0.000813101	1.03535e-21	n.a.	n.a.	0.0072	2e-07	n.a.	n.a.	0.131812	7.30882e-06	n.a.	n.a.
cg09294072	Intergenic	n.a.	n.a.	3	-0.00226982	6.5037e-11	n.a.	n.a.	-0.0131	7.31e-06	n.a.	n.a.	-0.348284	1.26724e-06	n.a.	n.a.
cg00694258	Intergenic	n.a.	n.a.	3	-0.00195131	1.26415e-27	n.a.	n.a.	-0.0089	0.000359	n.a.	n.a.	-0.123438	0.000153541	n.a.	n.a.
cg01208318	Intergenic	n.a.	n.a.	3	-0.00187123	7.23063e-12	n.a.	n.a.	-0.0106	2.59e-05	n.a.	n.a.	-0.30135	2.17288e-05	n.a.	n.a.
cg06657721	FAM65B	n.a.	n.a.	3	-0.00170647	3.64403e-10	n.a.	n.a.	-0.0113	0.000144	n.a.	n.a.	-0.255199	3.00003e-05	n.a.	n.a.
cg06008435	FAM65B	n.a.	n.a.	3	-0.00134797	7.67788e-27	n.a.	n.a.	-0.0125	2.15e-08	n.a.	n.a.	-0.150042	0.000106415	n.a.	n.a.
cg27113548	Intergenic	n.a.	n.a.	3	-0.0013479	4.57278e-14	n.a.	n.a.	-0.0103	1.17e-05	n.a.	n.a.	-0.165194	3.12686e-10	n.a.	n.a.
cg14387626	Intergenic	n.a.	n.a.	3	-0.00133744	3.58785e-21	n.a.	n.a.	-0.0064	7.81e-06	n.a.	n.a.	-0.165033	1.20992e-06	n.a.	n.a.
cg13687834	Intergenic	n.a.	n.a.	3	-0.00121279	1.68479e-12	n.a.	n.a.	-0.0126	6.75e-07	n.a.	n.a.	n.a.	n.a.	n.a.	yes
cg21063275	Intergenic	n.a.	n.a.	3	-0.00108585	1.78487e-10	n.a.	n.a.	-0.01	9.81e-08	n.a.	n.a.	-0.158153	6.09106e-05	n.a.	n.a.
cg16017420	Intergenic	n.a.	n.a.	3	-0.00088017	4.98723e-12	n.a.	n.a.	-0.0058	0.000374	n.a.	n.a.	-0.156773	0.000179027	n.a.	n.a.
cg07484739	Intergenic	n.a.	n.a.	3	-0.000867721	2.03615e-10	n.a.	n.a.	-0.0102	3.21e-06	n.a.	n.a.	-0.25719	2.84409e-07	n.a.	n.a.
cg14022501	Intergenic	n.a.	n.a.	3	-0.000709781	1.37064e-12	n.a.	n.a.	-0.0052	0.000251	n.a.	n.a.	-0.15645	0.000201526	n.a.	n.a.
cg26227027	Intergenic	n.a.	n.a.	3	-0.000641213	9.42582e-10	n.a.	n.a.	-0.0051	0.000199	n.a.	n.a.	-0.11153	8.88414e-05	n.a.	n.a.
cg11236515	TET3	n.a.	n.a.	3	-0.000472249	1.03067e-14	n.a.	n.a.	-0.0082	4.25e-05	n.a.	n.a.	-0.137388	1.38764e-06	n.a.	n.a.
cg07675998	Intergenic	n.a.	n.a.	3	0.00052568	3.91571e-10	n.a.	n.a.	0.0062	6.27e-05	n.a.	n.a.	0.12108	0.000134996	n.a.	n.a.
cg24703533	RPRML	n.a.	n.a.	3	0.000550892	7.57368e-09	n.a.	n.a.	0.0042	0.000396	n.a.	n.a.	0.0897884	3.40096e-06	n.a.	n.a.
cg08061334	FLJ22447	n.a.	n.a.	3	0.000577741	1.02334e-10	n.a.	n.a.	0.0055	0.000167	n.a.	n.a.	0.116976	9.03436e-05	n.a.	n.a.
cg01693598	Intergenic	n.a.	n.a.	3	0.000586459	1.48021e-08	n.a.	n.a.	0.0055	4.37e-06	n.a.	n.a.	0.211031	7.56149e-05	n.a.	n.a.
cg03492827	Intergenic	n.a.	n.a.	3	0.000590001	3.07707e-12	n.a.	n.a.	0.0057	6.43e-07	n.a.	n.a.	0.137967	2.08932e-05	n.a.	n.a.
cg26918577	Intergenic	n.a.	n.a.	3	0.000607332	5.36282e-12	n.a.	n.a.	0.0069	3.17e-06	n.a.	n.a.	0.157074	1.78375e-07	n.a.	n.a.
cg02598564	Intergenic	n.a.	n.a.	3	0.000738984	9.00568e-11	n.a.	n.a.	0.0079	0.000253	n.a.	n.a.	0.181342	2.23594e-06	n.a.	n.a.
cg00171578	NBPF8	n.a.	n.a.	3	0.000868536	5.11747e-13	n.a.	n.a.	0.0066	8.37e-06	n.a.	n.a.	0.110261	2.22468e-06	n.a.	n.a.
cg26542567	Intergenic	n.a.	n.a.	3	0.000946935	2.5228e-14	n.a.	n.a.	0.0098	6.97e-07	n.a.	n.a.	n.a.	n.a.	n.a.	yes
cg12155036	Intergenic	n.a.	n.a.	3	0.000947696	5.72122e-11	n.a.	n.a.	0.0062	6.58e-05	n.a.	n.a.	n.a.	n.a.	n.a.	yes
cg14616234	LOC101927502	n.a.	n.a.	3	0.00105794	5.04685e-08	n.a.	n.a.	0.0076	1.38e-05	n.a.	n.a.	n.a.	n.a.	n.a.	yes
cg08412913	Intergenic	n.a.	n.a.	3	-0.00195894	4.78642e-62	n.a.	n.a.	n.a.	n.a.	-5.74	1.4e-08	n.a.	n.a.	n.a.	yes
cg17313709	Intergenic	n.a.	n.a.	3	-0.00173184	2.26739e-34	n.a.	n.a.	-0.0087	4.02e-06	n.a.	n.a.	n.a.	n.a.	n.a.	yes
cg05937055	Intergenic	n.a.	n.a.	3	-0.00164961	5.91428e-54	n.a.	n.a.	-0.0096	1.26e-06	n.a.	n.a.	n.a.	n.a.	n.a.	yes
cg07807026	LINC00940	n.a.	n.a.	3	-0.00146501	1.18831e-38	n.a.	n.a.	-0.0081	0.000625	n.a.	n.a.	n.a.	n.a.	n.a.	yes
cg10145533	Intergenic	n.a.	n.a.	3	-0.00135425	2.99794e-15	n.a.	n.a.	-0.0152	1.9e-07	n.a.	n.a.	n.a.	n.a.	n.a.	yes
cg14499577	Intergenic	n.a.	n.a.	3	-0.00131132	3.30456e-23	n.a.	n.a.	-0.0115	3.64e-05	n.a.	n.a.	n.a.	n.a.	yes	n.a.
cg06664254	Intergenic	n.a.	n.a.	3	-0.00130774	2.55839e-15	n.a.	n.a.	-0.0092	0.000126	n.a.	n.a.	n.a.	n.a.	n.a.	yes
cg00525964	Intergenic	n.a.	n.a.	3	-0.00125803	3.68308e-17	n.a.	n.a.	-0.0076	4.79e-05	n.a.	n.a.	n.a.	n.a.	n.a.	yes
cg21785034	Intergenic	n.a.	n.a.	3	-0.00122296	1.06318e-14	n.a.	n.a.	-0.0116	1.8e-07	n.a.	n.a.	n.a.	n.a.	yes	n.a.
cg02571436	Intergenic	n.a.	n.a.	3	-0.0011366	3.59021e-26	n.a.	n.a.	n.a.	n.a.	-5.87	6.6e-09	n.a.	n.a.	yes	n.a.
cg05387269	Intergenic	n.a.	n.a.	3	-0.00107892	7.05932e-18	n.a.	n.a.	-0.01	4.31e-05	n.a.	n.a.	n.a.	n.a.	n.a.	yes
cg02136690	Intergenic	n.a.	n.a.	3	-0.00106354	6.44897e-20	n.a.	n.a.	-0.0072	4.16e-05	n.a.	n.a.	n.a.	n.a.	n.a.	yes
cg09234252	Intergenic	n.a.	n.a.	3	-0.000968914	4.55495e-13	n.a.	n.a.	-0.0117	1.9e-06	n.a.	n.a.	n.a.	n.a.	n.a.	yes
cg25243766	Intergenic	n.a.	n.a.	3	-0.00095545	3.61428e-15	n.a.	n.a.	-0.007	2.77e-05	n.a.	n.a.	n.a.	n.a.	n.a.	yes
cg08827060	Intergenic	n.a.	n.a.	3	-0.000945343	1.12779e-13	n.a.	n.a.	-0.0073	0.000337	n.a.	n.a.	n.a.	n.a.	n.a.	yes
cg04640972	Intergenic	n.a.	n.a.	3	-0.000939936	7.85743e-11	n.a.	n.a.	-0.0098	1.38e-06	n.a.	n.a.	n.a.	n.a.	n.a.	yes
cg10249285	Intergenic	n.a.	n.a.	3	-0.000936281	3.85008e-44	n.a.	n.a.	-0.0068	3.35e-09	n.a.	n.a.	n.a.	n.a.	yes	n.a.
cg04797957	Intergenic	n.a.	n.a.	3	-0.000935829	4.36716e-22	n.a.	n.a.	-0.0072	9.14e-06	n.a.	n.a.	n.a.	n.a.	n.a.	yes
cg13447080	Intergenic	n.a.	n.a.	3	-0.00092609	7.25291e-21	n.a.	n.a.	-0.006	0.000384	n.a.	n.a.	n.a.	n.a.	n.a.	yes
cg26283879	SLC45A4	n.a.	n.a.	3	-0.000885609	3.81971e-13	n.a.	n.a.	-0.0058	0.000944	n.a.	n.a.	n.a.	n.a.	n.a.	yes
cg03227037	Intergenic	n.a.	n.a.	3	-0.00086165	4.98764e-09	n.a.	n.a.	-0.0066	0.000225	n.a.	n.a.	n.a.	n.a.	n.a.	yes
cg10264003	Intergenic	n.a.	n.a.	3	-0.000765021	1.34762e-09	n.a.	n.a.	-0.0069	0.000465	n.a.	n.a.	n.a.	n.a.	n.a.	yes
cg26219092	Intergenic	n.a.	n.a.	3	-0.000758076	2.43756e-14	n.a.	n.a.	-0.0067	8.89e-07	n.a.	n.a.	n.a.	n.a.	n.a.	yes
cg01901101	LOC100506022	n.a.	n.a.	3	-0.000736215	3.84317e-16	n.a.	n.a.	-0.0067	1.4e-09	n.a.	n.a.	n.a.	n.a.	yes	n.a.
cg10456541	LOC101929567	n.a.	n.a.	3	-0.000726846	1.0293e-19	n.a.	n.a.	-0.0092	1.67e-07	n.a.	n.a.	n.a.	n.a.	n.a.	yes
cg11888982	Intergenic	n.a.	n.a.	3	-0.000716909	7.71508e-09	n.a.	n.a.	-0.0066	1.91e-06	n.a.	n.a.	n.a.	n.a.	n.a.	yes
cg07262457	Intergenic	n.a.	n.a.	3	-0.000714897	4.84129e-15	n.a.	n.a.	-0.0048	4.3e-06	n.a.	n.a.	n.a.	n.a.	n.a.	yes
cg15832822	Intergenic	n.a.	n.a.	3	-0.000701392	8.43621e-08	n.a.	n.a.	-0.0099	2.96e-06	n.a.	n.a.	n.a.	n.a.	n.a.	yes
cg17224892	Intergenic	n.a.	n.a.	3	-0.00067596	2.95937e-10	n.a.	n.a.	-0.0069	6.99e-05	n.a.	n.a.	n.a.	n.a.	n.a.	yes
cg13257690	Intergenic	n.a.	n.a.	3	-0.000650182	1.36793e-09	n.a.	n.a.	-0.0065	5.44e-05	n.a.	n.a.	n.a.	n.a.	n.a.	yes
cg15227994	Intergenic	n.a.	n.a.	3	-0.000644963	1.72565e-09	n.a.	n.a.	-0.0063	1.71e-05	n.a.	n.a.	n.a.	n.a.	n.a.	yes
cg13424923	Intergenic	n.a.	n.a.	3	-0.000625509	1.02044e-09	n.a.	n.a.	-0.0079	0.000421	n.a.	n.a.	n.a.	n.a.	yes	n.a.
cg06758448	Intergenic	n.a.	n.a.	3	-0.000614975	4.09356e-10	n.a.	n.a.	-0.0081	4.85e-05	n.a.	n.a.	n.a.	n.a.	yes	n.a.
cg13001963	Intergenic	n.a.	n.a.	3	-0.000606664	1.40731e-12	n.a.	n.a.	-0.0045	1.8e-06	n.a.	n.a.	n.a.	n.a.	yes	n.a.
cg25663304	Intergenic	n.a.	n.a.	3	-0.000596114	9.82421e-10	n.a.	n.a.	-0.0047	0.000138	n.a.	n.a.	n.a.	n.a.	n.a.	yes
cg24665265	Intergenic	n.a.	n.a.	3	-0.000589855	9.62248e-09	n.a.	n.a.	-0.0058	0.000379	n.a.	n.a.	n.a.	n.a.	n.a.	yes
cg23104592	LOC102724596	n.a.	n.a.	3	-0.000584847	3.20731e-10	n.a.	n.a.	-0.0064	2.76e-08	n.a.	n.a.	n.a.	n.a.	n.a.	yes
cg19867107	SLC45A4	n.a.	n.a.	3	-0.000573205	1.22593e-08	n.a.	n.a.	-0.0062	1.7e-06	n.a.	n.a.	n.a.	n.a.	n.a.	yes
cg20793665	Intergenic	n.a.	n.a.	3	-0.000525333	1.25674e-10	n.a.	n.a.	-0.0092	8.44e-05	n.a.	n.a.	n.a.	n.a.	n.a.	yes
cg16851771	Intergenic	n.a.	n.a.	3	-0.000482548	2.11586e-18	n.a.	n.a.	-0.0073	8.43e-11	n.a.	n.a.	n.a.	n.a.	n.a.	yes
cg05055821	Intergenic	n.a.	n.a.	3	-0.000427925	4.02077e-09	n.a.	n.a.	-0.0058	6e-06	n.a.	n.a.	n.a.	n.a.	yes	n.a.
cg08161325	Intergenic	n.a.	n.a.	3	-0.000394502	8.09629e-15	n.a.	n.a.	n.a.	n.a.	-5.65	2.3e-08	n.a.	n.a.	n.a.	yes
cg15893295	Intergenic	n.a.	n.a.	3	-0.000369883	6.87854e-13	n.a.	n.a.	-0.0041	3.5e-06	n.a.	n.a.	n.a.	n.a.	n.a.	yes
cg03731202	COL8A2	n.a.	n.a.	3	-0.000311362	3.70685e-10	n.a.	n.a.	-0.0053	0.000772	n.a.	n.a.	n.a.	n.a.	yes	n.a.
cg27181349	COL8A2	n.a.	n.a.	3	-0.000265356	6.48016e-09	n.a.	n.a.	-0.0044	0.00065	n.a.	n.a.	n.a.	n.a.	yes	n.a.
cg03518729	Intergenic	n.a.	n.a.	3	-0.000164354	8.23049e-08	n.a.	n.a.	-0.0077	5.94e-07	n.a.	n.a.	n.a.	n.a.	n.a.	yes
cg20535966	Intergenic	n.a.	n.a.	3	0.000278735	1.19747e-10	n.a.	n.a.	0.0036	2.05e-06	n.a.	n.a.	n.a.	n.a.	yes	n.a.
cg01798813	Intergenic	n.a.	n.a.	3	0.000359781	5.98474e-12	n.a.	n.a.	0.0044	0.000125	n.a.	n.a.	n.a.	n.a.	n.a.	yes
cg03284879	Intergenic	n.a.	n.a.	3	0.000447133	3.04585e-08	n.a.	n.a.	0.0076	7.5e-07	n.a.	n.a.	n.a.	n.a.	n.a.	yes
cg04984663	Intergenic	n.a.	n.a.	3	0.000474937	3.29139e-08	n.a.	n.a.	0.0046	0.000463	n.a.	n.a.	n.a.	n.a.	yes	n.a.
cg18358061	Intergenic	n.a.	n.a.	3	0.000480507	7.74025e-08	n.a.	n.a.	0.0078	2.62e-05	n.a.	n.a.	n.a.	n.a.	yes	n.a.
cg04348643	Intergenic	n.a.	n.a.	3	0.000539799	1.17757e-08	n.a.	n.a.	0.0069	2.36e-06	n.a.	n.a.	n.a.	n.a.	yes	n.a.
cg23164076	Intergenic	n.a.	n.a.	3	0.000593743	2.51005e-09	n.a.	n.a.	0.0064	0.000185	n.a.	n.a.	n.a.	n.a.	yes	n.a.
cg17186087	Intergenic	n.a.	n.a.	3	0.000611898	9.64608e-15	n.a.	n.a.	0.0043	2.41e-06	n.a.	n.a.	n.a.	n.a.	yes	n.a.
cg15416442	Intergenic	n.a.	n.a.	3	0.000638355	1.76978e-11	n.a.	n.a.	0.005	0.0004	n.a.	n.a.	n.a.	n.a.	n.a.	yes
cg26883033	LINC00595	n.a.	n.a.	3	0.000651412	1.89237e-11	n.a.	n.a.	0.0057	9.59e-05	n.a.	n.a.	n.a.	n.a.	yes	n.a.
cg21915678	Intergenic	n.a.	n.a.	3	0.00066429	1.65123e-09	n.a.	n.a.	0.0085	0.000838	n.a.	n.a.	n.a.	n.a.	yes	n.a.
cg05500734	Intergenic	n.a.	n.a.	3	0.000669342	2.70091e-09	n.a.	n.a.	0.0074	4.39e-05	n.a.	n.a.	n.a.	n.a.	n.a.	yes
cg14613228	Intergenic	n.a.	n.a.	3	0.000729099	1.35252e-08	n.a.	n.a.	0.0065	3.86e-05	n.a.	n.a.	n.a.	n.a.	n.a.	yes
cg11581865	Intergenic	n.a.	n.a.	3	0.000767798	5.41051e-11	n.a.	n.a.	0.0067	5.5e-05	n.a.	n.a.	n.a.	n.a.	n.a.	yes
cg09596722	Intergenic	n.a.	n.a.	3	0.00078342	1.31519e-17	n.a.	n.a.	0.0064	0.000236	n.a.	n.a.	n.a.	n.a.	yes	n.a.
cg12134349	SLC45A4	n.a.	n.a.	3	0.000788133	1.91474e-08	n.a.	n.a.	0.007	2.26e-05	n.a.	n.a.	n.a.	n.a.	n.a.	yes
cg11934832	Intergenic	n.a.	n.a.	3	0.000848375	7.94391e-11	n.a.	n.a.	n.a.	n.a.	5.65	2.3e-08	n.a.	n.a.	yes	n.a.
cg04369306	Intergenic	n.a.	n.a.	3	0.000849845	7.9608e-09	n.a.	n.a.	0.0066	4.89e-05	n.a.	n.a.	n.a.	n.a.	yes	n.a.
cg24757978	Intergenic	n.a.	n.a.	3	0.000869392	4.02744e-08	n.a.	n.a.	0.006	0.000402	n.a.	n.a.	n.a.	n.a.	n.a.	yes
cg06220761	Intergenic	n.a.	n.a.	3	0.000906011	2.12804e-12	n.a.	n.a.	0.0096	7.74e-08	n.a.	n.a.	n.a.	n.a.	n.a.	yes
cg23385718	HDAC9	n.a.	n.a.	3	0.000920868	2.96542e-16	n.a.	n.a.	0.0096	6.29e-11	n.a.	n.a.	n.a.	n.a.	n.a.	yes
cg18750087	Intergenic	n.a.	n.a.	3	0.00098754	2.4963e-10	n.a.	n.a.	0.0078	1.26e-07	n.a.	n.a.	n.a.	n.a.	n.a.	yes
cg25369553	Intergenic	n.a.	n.a.	3	0.000989383	2.71287e-09	n.a.	n.a.	0.0091	3.08e-06	n.a.	n.a.	n.a.	n.a.	n.a.	yes
cg21542881	Intergenic	n.a.	n.a.	3	0.000990784	9.18994e-15	n.a.	n.a.	0.0072	0.000626	n.a.	n.a.	n.a.	n.a.	yes	n.a.
cg02438611	Intergenic	n.a.	n.a.	3	0.000996714	1.16983e-18	n.a.	n.a.	0.0078	5.15e-08	n.a.	n.a.	n.a.	n.a.	n.a.	yes
cg16874095	Intergenic	n.a.	n.a.	3	0.00101108	1.12773e-20	n.a.	n.a.	0.0052	5.36e-05	n.a.	n.a.	n.a.	n.a.	n.a.	yes
cg06962918	HDAC9	n.a.	n.a.	3	0.00108573	6.18343e-19	n.a.	n.a.	0.01	2.18e-08	n.a.	n.a.	n.a.	n.a.	n.a.	yes
cg25903143	LOC338694	n.a.	n.a.	3	0.00113443	2.1246e-12	n.a.	n.a.	0.0084	1.13e-05	n.a.	n.a.	n.a.	n.a.	yes	n.a.
cg25953930	Intergenic	n.a.	n.a.	3	0.00115912	1.00632e-16	n.a.	n.a.	0.0098	5.05e-10	n.a.	n.a.	n.a.	n.a.	yes	n.a.
cg05021842	NFIC	n.a.	n.a.	3	0.00123123	3.02195e-08	n.a.	n.a.	0.008	9.36e-05	n.a.	n.a.	n.a.	n.a.	yes	n.a.
cg04322572	Intergenic	n.a.	n.a.	3	0.00125275	9.57225e-11	n.a.	n.a.	0.0131	2.24e-07	n.a.	n.a.	n.a.	n.a.	yes	n.a.
cg19950139	ZNF503	n.a.	n.a.	3	0.00125678	4.68861e-09	n.a.	n.a.	0.0136	4.97e-05	n.a.	n.a.	n.a.	n.a.	n.a.	yes
cg01130991	Intergenic	n.a.	n.a.	3	0.00127452	7.53699e-23	n.a.	n.a.	0.007	0.000233	n.a.	n.a.	n.a.	n.a.	n.a.	yes
cg10927968	Intergenic	n.a.	n.a.	3	0.00127827	6.92316e-13	n.a.	n.a.	n.a.	n.a.	6.32	4.5e-10	n.a.	n.a.	n.a.	yes
cg06396119	Intergenic	n.a.	n.a.	3	0.00140269	2.77596e-16	n.a.	n.a.	0.0103	4.52e-05	n.a.	n.a.	n.a.	n.a.	yes	n.a.
cg04213841	Intergenic	n.a.	n.a.	3	0.00199439	3.12728e-22	n.a.	n.a.	0.0184	1.74e-06	n.a.	n.a.	n.a.	n.a.	n.a.	yes
cg08645860	Intergenic	n.a.	n.a.	3	-0.00119572	3.30745e-26	n.a.	n.a.	-0.0085	5.97e-08	-7.01	5.4e-12	n.a.	n.a.	n.a.	n.a.
cg03684807	Intergenic	n.a.	n.a.	3	0.00149738	1.89415e-10	n.a.	n.a.	0.0064	0.000535	5.5	5.3e-08	n.a.	n.a.	n.a.	n.a.
cg26027170	Intergenic	n.a.	n.a.	3	-0.00187169	1.25665e-70	n.a.	n.a.	-0.0095	3.68e-05	-6.59	8.6e-11	n.a.	n.a.	n.a.	n.a.
cg18147098	Intergenic	n.a.	n.a.	3	0.00120871	5.30823e-10	n.a.	n.a.	0.0081	0.000938	5.4	9.2e-08	n.a.	n.a.	n.a.	n.a.
cg02835421	IPO13	n.a.	n.a.	3	-0.000804557	1.04578e-29	n.a.	n.a.	-0.0046	0.000882	n.a.	n.a.	-0.17085	6.67814e-05	n.a.	n.a.
cg26915799	IPO9	n.a.	n.a.	3	-0.0011528	1.2875e-15	n.a.	n.a.	-0.0167	2.52e-09	n.a.	n.a.	n.a.	n.a.	n.a.	yes
cg23754918	IQCE	n.a.	n.a.	3	0.00163754	2.5813e-31	n.a.	n.a.	0.0122	4.93e-06	n.a.	n.a.	0.244784	2.74583e-07	n.a.	n.a.
cg25157472	IQSEC1	n.a.	n.a.	3	-0.00128439	3.16974e-35	n.a.	n.a.	-0.0069	0.000143	n.a.	n.a.	n.a.	n.a.	n.a.	yes
cg04599946	IRF8	n.a.	n.a.	3	-0.00065376	5.67016e-18	n.a.	n.a.	-0.0109	5.32e-10	n.a.	n.a.	n.a.	n.a.	n.a.	yes
cg22277972	ISCU	n.a.	n.a.	3	-0.000639888	8.43044e-37	n.a.	n.a.	-0.0074	1.1e-05	n.a.	n.a.	n.a.	n.a.	n.a.	yes
cg08446038	ITGA2	n.a.	n.a.	3	-0.00105514	2.00743e-09	n.a.	n.a.	-0.0154	7.14e-07	n.a.	n.a.	n.a.	n.a.	n.a.	yes
cg25938530	ITIH1	n.a.	n.a.	3	-0.00162237	3.22841e-11	n.a.	n.a.	-0.0108	9.82e-05	-5.97	3.7e-09	n.a.	n.a.	n.a.	n.a.
cg05325934	JAZF1	n.a.	n.a.	3	-0.00039064	1.60447e-15	n.a.	n.a.	-0.0056	1.84e-07	n.a.	n.a.	n.a.	n.a.	n.a.	yes
cg16353628	KCMF1	n.a.	n.a.	3	-0.000934409	2.05355e-15	n.a.	n.a.	n.a.	n.a.	-5.6	3e-08	n.a.	n.a.	n.a.	yes
cg12604162	KCNAB2	n.a.	n.a.	3	n.a.	n.a.	n.a.	n.a.	-0.0045	0.000266	n.a.	n.a.	-0.0594175	2.67706e-05	yes	n.a.
cg06753281	KCNAB2	n.a.	n.a.	3	-0.000786987	6.84097e-24	n.a.	n.a.	-0.0082	9.24e-07	n.a.	n.a.	n.a.	n.a.	yes	n.a.
cg16839921	KCNE3	n.a.	n.a.	3	0.00040289	7.04514e-08	n.a.	n.a.	0.0047	0.000742	n.a.	n.a.	0.11687	1.42576e-05	n.a.	n.a.
cg23091302	KCNH8	n.a.	n.a.	3	-0.000929797	1.81157e-09	n.a.	n.a.	-0.0077	5.34e-05	n.a.	n.a.	n.a.	n.a.	n.a.	yes
cg08376310	KCNQ1	n.a.	n.a.	3	0.00116643	5.64382e-13	n.a.	n.a.	0.0105	0.000302	n.a.	n.a.	n.a.	n.a.	n.a.	yes
cg09761503	KEL	n.a.	n.a.	3	0.000637458	2.2199e-09	n.a.	n.a.	0.0065	0.000522	n.a.	n.a.	n.a.	n.a.	yes	n.a.
cg03224013	Intergenic	n.a.	n.a.	3	-0.000941292	2.66144e-08	n.a.	n.a.	-0.0069	0.000617	n.a.	n.a.	-0.192312	8.95153e-06	n.a.	n.a.
cg20367304	KIAA0922	n.a.	n.a.	3	-0.000541578	4.95035e-10	n.a.	n.a.	-0.0082	1.03e-07	n.a.	n.a.	n.a.	n.a.	n.a.	yes
cg04902474	KIAA1522	n.a.	n.a.	3	-0.00166511	4.47496e-43	n.a.	n.a.	n.a.	n.a.	-6.19	1e-09	n.a.	n.a.	n.a.	yes
cg20211816	Intergenic	n.a.	n.a.	3	-0.000816597	2.0191e-09	n.a.	n.a.	-0.0069	4.06e-05	n.a.	n.a.	n.a.	n.a.	n.a.	yes
cg23823000	KIF25	n.a.	n.a.	3	0.00124724	1.96698e-10	n.a.	n.a.	0.0069	1.1e-05	n.a.	n.a.	n.a.	n.a.	n.a.	yes
cg01538731	KLHDC4	n.a.	n.a.	3	-0.00214862	1.70594e-22	n.a.	n.a.	-0.0093	0.000811	n.a.	n.a.	n.a.	n.a.	n.a.	yes
cg15286847	KLHL36	n.a.	n.a.	3	-0.000509473	4.58746e-08	n.a.	n.a.	-0.008	8.51e-05	n.a.	n.a.	n.a.	n.a.	n.a.	yes
cg12182124	LAMA3	n.a.	n.a.	3	-0.000718144	4.18163e-11	n.a.	n.a.	-0.0085	1.79e-05	n.a.	n.a.	-0.163668	4.40051e-05	n.a.	n.a.
cg09163035	LASP1	n.a.	n.a.	3	-0.000929714	2.41728e-17	n.a.	n.a.	-0.0099	1.02e-05	-5.65	2.3e-08	n.a.	n.a.	n.a.	n.a.
cg05820066	LDHD	n.a.	n.a.	3	-0.00145578	6.54634e-32	n.a.	n.a.	n.a.	n.a.	-6.46	2e-10	n.a.	n.a.	n.a.	yes
cg12271317	LEF1	n.a.	n.a.	3	n.a.	n.a.	n.a.	n.a.	-0.0059	0.000203	n.a.	n.a.	-0.107335	0.000107038	n.a.	yes
cg03676485	LFNG	n.a.	n.a.	3	-0.000967779	1.66355e-21	n.a.	n.a.	-0.0077	1.48e-05	n.a.	n.a.	n.a.	n.a.	n.a.	yes
cg13298859	LFNG	n.a.	n.a.	3	-0.000987245	1.32936e-15	n.a.	n.a.	-0.011	1.53e-11	n.a.	n.a.	n.a.	n.a.	n.a.	yes
cg09723161	LFNG	n.a.	n.a.	3	-0.000853617	1.77548e-22	n.a.	n.a.	-0.0069	1.56e-06	n.a.	n.a.	n.a.	n.a.	n.a.	yes
cg04927537	LGALS3BP	n.a.	n.a.	3	-0.00084108	7.10569e-08	n.a.	n.a.	-0.006	0.000937	n.a.	n.a.	n.a.	n.a.	n.a.	yes
cg25178683	LGALS3BP	n.a.	n.a.	3	-0.000675653	6.23535e-08	n.a.	n.a.	-0.0062	0.000209	n.a.	n.a.	n.a.	n.a.	n.a.	yes
cg01802545	LGMN	n.a.	n.a.	3	-0.000280146	2.3817e-13	n.a.	n.a.	-0.0042	0.000991	n.a.	n.a.	n.a.	n.a.	n.a.	yes
cg22980293	LHPP	n.a.	n.a.	3	n.a.	n.a.	n.a.	n.a.	-0.0095	1.47e-07	n.a.	n.a.	-0.178849	3.113e-06	n.a.	yes
cg09985802	LHPP	n.a.	n.a.	3	-0.00121038	1.64841e-11	n.a.	n.a.	-0.0123	7.37e-08	n.a.	n.a.	n.a.	n.a.	n.a.	yes
cg00932063	LHPP	n.a.	n.a.	3	-0.00145369	3.22002e-13	n.a.	n.a.	-0.0138	1.71e-08	n.a.	n.a.	n.a.	n.a.	n.a.	yes
cg08062273	LIMD1	n.a.	n.a.	3	-0.000528436	5.18647e-11	n.a.	n.a.	-0.0046	0.000572	n.a.	n.a.	n.a.	n.a.	n.a.	yes
cg06653796	LIME1	n.a.	n.a.	3	-0.00104883	1.76817e-18	n.a.	n.a.	-0.0083	0.000148	n.a.	n.a.	n.a.	n.a.	n.a.	yes
cg14977069	LIME1	n.a.	n.a.	3	-0.000805244	3.69422e-12	n.a.	n.a.	-0.0099	0.000198	n.a.	n.a.	n.a.	n.a.	n.a.	yes
cg20513976	LIME1	n.a.	n.a.	3	-0.000760983	7.03063e-15	n.a.	n.a.	-0.0082	0.000944	n.a.	n.a.	n.a.	n.a.	n.a.	yes
cg11372934	LOC100130872	n.a.	n.a.	3	-0.0002796	8.06738e-08	n.a.	n.a.	-0.0053	0.000287	n.a.	n.a.	n.a.	n.a.	yes	n.a.
cg07397493	MRPL23-AS1	n.a.	n.a.	3	0.000964965	3.43529e-18	n.a.	n.a.	0.0066	4.13e-05	n.a.	n.a.	0.141742	2.26791e-05	n.a.	n.a.
cg27196158	MRPL23-AS1	n.a.	n.a.	3	0.000628493	1.38649e-10	n.a.	n.a.	0.0062	8.95e-05	n.a.	n.a.	n.a.	n.a.	n.a.	yes
cg27072575	LOC146880	n.a.	n.a.	3	0.000424025	9.80975e-09	n.a.	n.a.	0.0059	1.28e-05	n.a.	n.a.	0.0947856	4.84518e-06	n.a.	n.a.
cg12562461	LOC146880	n.a.	n.a.	3	0.00049621	3.56539e-09	n.a.	n.a.	0.0062	0.000126	n.a.	n.a.	n.a.	n.a.	n.a.	yes
cg06768010	LBX2-AS1	n.a.	n.a.	3	0.000423619	1.19064e-08	n.a.	n.a.	0.0053	8.22e-06	n.a.	n.a.	n.a.	n.a.	yes	n.a.
cg01026898	LOC221122	n.a.	n.a.	3	0.000396328	2.06786e-08	n.a.	n.a.	0.0043	3.43e-05	n.a.	n.a.	0.177722	0.000206153	n.a.	n.a.
cg00546897	LOC284837	n.a.	n.a.	3	-0.000994509	5.12512e-17	n.a.	n.a.	-0.0112	2.14e-07	n.a.	n.a.	n.a.	n.a.	yes	n.a.
cg01324550	HOXB6	n.a.	n.a.	3	0.00103886	9.00492e-19	n.a.	n.a.	0.0067	4.55e-06	n.a.	n.a.	n.a.	n.a.	n.a.	yes
cg16661761	LOXL2	n.a.	n.a.	3	0.000868769	9.57302e-09	n.a.	n.a.	0.0075	4.06e-05	n.a.	n.a.	n.a.	n.a.	n.a.	yes
cg07110659	LPAR3	n.a.	n.a.	3	-0.00155386	5.22915e-25	n.a.	n.a.	-0.0066	0.000341	n.a.	n.a.	n.a.	n.a.	n.a.	yes
cg15417798	LPHN1	n.a.	n.a.	3	-0.00105089	5.94376e-33	n.a.	n.a.	-0.0075	3.51e-08	n.a.	n.a.	-0.143557	4.91384e-08	n.a.	n.a.
cg22486630	LPPR2	n.a.	n.a.	3	0.000481179	1.58029e-11	n.a.	n.a.	n.a.	n.a.	n.a.	n.a.	0.136156	9.09457e-08	yes	n.a.
cg08326019	LPPR2	n.a.	n.a.	3	0.00246808	1.12837e-26	n.a.	n.a.	n.a.	n.a.	n.a.	n.a.	0.370948	1.74574e-09	yes	n.a.
cg24107728	LRP8	n.a.	n.a.	3	-0.000529164	1.67461e-08	n.a.	n.a.	-0.0066	0.000537	n.a.	n.a.	n.a.	n.a.	n.a.	yes
cg12838168	LRRC15	n.a.	n.a.	3	0.000680621	1.04134e-08	n.a.	n.a.	0.0071	1.88e-06	n.a.	n.a.	0.172475	2.28712e-07	n.a.	n.a.
cg07063912	LRRFIP1	n.a.	n.a.	3	-0.00110594	2.2557e-15	n.a.	n.a.	-0.0119	0.000113	n.a.	n.a.	n.a.	n.a.	n.a.	yes
cg04948284	LTBP3	n.a.	n.a.	3	-0.00115415	6.61514e-33	n.a.	n.a.	-0.007	4.19e-07	n.a.	n.a.	n.a.	n.a.	n.a.	yes
cg03337084	LY6G5C	n.a.	n.a.	3	0.000800286	1.23894e-20	n.a.	n.a.	0.0045	8.63e-06	n.a.	n.a.	0.123361	0.00020209	n.a.	n.a.
cg14258501	LY6G6E	n.a.	n.a.	3	-0.00145448	3.92916e-37	n.a.	n.a.	-0.0095	1.89e-05	n.a.	n.a.	n.a.	n.a.	n.a.	yes
cg21301224	LYN	n.a.	n.a.	3	-0.000951736	2.34682e-17	n.a.	n.a.	-0.0078	0.000506	n.a.	n.a.	n.a.	n.a.	n.a.	yes
cg25306932	LYSMD1	n.a.	n.a.	3	-0.000592903	2.75089e-09	n.a.	n.a.	-0.0043	0.000325	n.a.	n.a.	n.a.	n.a.	n.a.	yes
cg13571479	MAD1L1	n.a.	n.a.	3	n.a.	n.a.	n.a.	n.a.	-0.0067	3.86e-05	n.a.	n.a.	-0.121143	0.000162212	n.a.	yes
cg27299047	MAD1L1	n.a.	n.a.	3	-0.000860983	3.38058e-19	n.a.	n.a.	-0.0067	0.000146	n.a.	n.a.	n.a.	n.a.	n.a.	yes
cg18900271	MALL	n.a.	n.a.	3	-0.000716584	4.20951e-14	n.a.	n.a.	-0.0046	2.23e-05	n.a.	n.a.	n.a.	n.a.	n.a.	yes
cg15131146	MAN1C1	n.a.	n.a.	3	-0.00137281	1.346e-46	n.a.	n.a.	-0.0071	4.15e-06	n.a.	n.a.	n.a.	n.a.	n.a.	yes
cg19595760	MAN1C1	n.a.	n.a.	3	-0.00111726	6.28238e-25	n.a.	n.a.	-0.0097	1.53e-08	n.a.	n.a.	n.a.	n.a.	n.a.	yes
cg05258935	MAP4K1	n.a.	n.a.	3	0.000815924	1.41277e-09	n.a.	n.a.	0.0164	2.48e-05	n.a.	n.a.	n.a.	n.a.	n.a.	yes
cg13702222	MBNL1	n.a.	n.a.	3	-0.000940617	3.85603e-11	n.a.	n.a.	-0.0091	5.73e-07	n.a.	n.a.	n.a.	n.a.	n.a.	yes
cg09294084	MCF2L	n.a.	n.a.	3	0.000951689	1.02857e-10	n.a.	n.a.	0.0096	1.17e-05	n.a.	n.a.	n.a.	n.a.	n.a.	yes
cg21090298	MCF2L	n.a.	n.a.	3	-0.00131683	4.10749e-19	n.a.	n.a.	-0.0071	2.44e-05	n.a.	n.a.	-0.157512	2.04273e-05	n.a.	n.a.
cg06673684	MCF2L	n.a.	n.a.	3	0.00119365	3.63671e-11	n.a.	n.a.	0.0125	5.31e-07	n.a.	n.a.	0.12107	5.14506e-05	n.a.	n.a.
cg26682407	MCF2L	n.a.	n.a.	3	-0.000829121	1.24082e-24	n.a.	n.a.	-0.0107	2.65e-12	n.a.	n.a.	n.a.	n.a.	n.a.	yes
cg14765414	MCF2L	n.a.	n.a.	3	-0.000836012	1.39011e-15	n.a.	n.a.	-0.0061	1.75e-05	-5.49	5.7e-08	n.a.	n.a.	n.a.	n.a.
cg15580355	MCF2L2	n.a.	n.a.	3	-0.000644005	3.70378e-13	n.a.	n.a.	-0.0057	1.33e-05	n.a.	n.a.	-0.138755	6.33655e-06	n.a.	n.a.
cg10436410	MDFIC	n.a.	n.a.	3	0.000703774	1.40674e-12	n.a.	n.a.	0.0042	0.000805	n.a.	n.a.	n.a.	n.a.	yes	n.a.
cg01906801	MED24	n.a.	n.a.	3	0.000778325	1.87996e-11	n.a.	n.a.	0.0051	0.000775	n.a.	n.a.	n.a.	n.a.	n.a.	yes
cg19169154	MFAP4	n.a.	n.a.	3	-0.000892394	4.42395e-23	n.a.	n.a.	-0.0055	0.000432	n.a.	n.a.	n.a.	n.a.	n.a.	yes
cg04025970	MFHAS1	n.a.	n.a.	3	-0.00133639	3.08712e-15	n.a.	n.a.	-0.0134	2.65e-06	n.a.	n.a.	n.a.	n.a.	n.a.	yes
cg00050496	FAM222A-AS1	n.a.	n.a.	3	-0.000553167	2.17356e-08	n.a.	n.a.	-0.0053	9.59e-05	n.a.	n.a.	n.a.	n.a.	n.a.	yes
cg13500819	MZB1	n.a.	n.a.	3	-0.00104036	1.11543e-18	n.a.	n.a.	-0.0085	1.76e-06	n.a.	n.a.	n.a.	n.a.	n.a.	yes
cg22514722	MGLL	n.a.	n.a.	3	n.a.	n.a.	n.a.	n.a.	-0.008	0.000508	n.a.	n.a.	-0.229064	7.75979e-05	n.a.	yes
cg00078456	MIB2	n.a.	n.a.	3	-0.00148231	2.28187e-16	n.a.	n.a.	-0.0102	2.05e-08	n.a.	n.a.	n.a.	n.a.	n.a.	yes
cg05076730	MIR1207	n.a.	n.a.	3	0.000813269	4.18558e-12	n.a.	n.a.	0.0097	1.27e-06	n.a.	n.a.	0.219465	3.63831e-05	n.a.	n.a.
cg02558026	MIR762	n.a.	n.a.	3	n.a.	n.a.	n.a.	n.a.	-0.0109	0.00019	n.a.	n.a.	-0.109937	2.74732e-06	yes	n.a.
cg08202399	MKL2	n.a.	n.a.	3	0.000455612	7.10557e-10	n.a.	n.a.	0.0067	1.28e-09	n.a.	n.a.	0.113613	0.000169528	n.a.	n.a.
cg00434573	MKNK2	n.a.	n.a.	3	-0.000965064	3.41518e-09	n.a.	n.a.	-0.0089	3.36e-05	n.a.	n.a.	n.a.	n.a.	n.a.	yes
cg20798249	Intergenic	n.a.	n.a.	3	0.000682797	6.87236e-14	n.a.	n.a.	0.007	2.45e-05	n.a.	n.a.	n.a.	n.a.	yes	n.a.
cg05077231	Intergenic	n.a.	n.a.	3	0.00107489	6.78213e-13	n.a.	n.a.	0.0084	6.82e-05	n.a.	n.a.	n.a.	n.a.	yes	n.a.
cg25461186	MLXIP	n.a.	n.a.	3	-0.000718516	1.22847e-15	n.a.	n.a.	-0.0064	8.91e-07	n.a.	n.a.	n.a.	n.a.	n.a.	yes
cg23825480	MORC2	n.a.	n.a.	3	-0.000923646	7.77272e-11	n.a.	n.a.	-0.015	9.95e-07	n.a.	n.a.	n.a.	n.a.	n.a.	yes
cg13016308	MRGPRE	n.a.	n.a.	3	-0.000477899	8.88408e-09	n.a.	n.a.	-0.0037	0.000205	n.a.	n.a.	n.a.	n.a.	n.a.	yes
cg26008908	MSI1	n.a.	n.a.	3	0.000384815	1.04595e-10	n.a.	n.a.	0.0038	1.09e-06	n.a.	n.a.	n.a.	n.a.	yes	n.a.
cg18875496	MSI2	n.a.	n.a.	3	-0.000963785	1.33093e-09	n.a.	n.a.	-0.0108	2.18e-07	n.a.	n.a.	n.a.	n.a.	yes	n.a.
cg26871347	MSI2	n.a.	n.a.	3	-0.00105069	4.40244e-16	n.a.	n.a.	-0.0094	8.43e-07	n.a.	n.a.	n.a.	n.a.	n.a.	yes
cg24373369	MTFMT	n.a.	n.a.	3	-0.000895556	8.63747e-10	n.a.	n.a.	-0.0093	4.56e-05	n.a.	n.a.	-0.222078	1.53491e-05	n.a.	n.a.
cg22390040	MTMR7	n.a.	n.a.	3	0.000792379	6.59933e-08	n.a.	n.a.	0.0122	1.06e-06	n.a.	n.a.	0.15526	0.000116346	n.a.	n.a.
cg18280057	MTSS1	n.a.	n.a.	3	n.a.	n.a.	n.a.	n.a.	0.0054	0.000284	n.a.	n.a.	0.146771	4.97969e-05	n.a.	yes
cg15961007	MYCT1	n.a.	n.a.	3	-0.00112577	2.25988e-14	n.a.	n.a.	n.a.	n.a.	-5.59	3.1e-08	n.a.	n.a.	n.a.	yes
cg06687489	MYO5C	n.a.	n.a.	3	-0.00157323	5.4303e-23	n.a.	n.a.	-0.0072	0.000606	n.a.	n.a.	n.a.	n.a.	n.a.	yes
cg00989249	N4BP3	n.a.	n.a.	3	-0.00135234	5.10845e-31	n.a.	n.a.	-0.0101	2.34e-07	n.a.	n.a.	-0.168084	6.45848e-05	n.a.	n.a.
cg24165121	NAPB	n.a.	n.a.	3	-0.000913594	1.55079e-12	n.a.	n.a.	n.a.	n.a.	n.a.	n.a.	n.a.	n.a.	yes	yes
cg14780255	NAV1	n.a.	n.a.	3	-0.00093928	1.19024e-14	n.a.	n.a.	-0.006	0.000256	n.a.	n.a.	n.a.	n.a.	n.a.	yes
cg01577187	NCK2	n.a.	n.a.	3	-0.000309996	6.00828e-11	n.a.	n.a.	-0.0073	2.38e-09	n.a.	n.a.	n.a.	n.a.	yes	n.a.
cg18019132	NEAT1	n.a.	n.a.	3	-0.000857476	1.23851e-19	n.a.	n.a.	-0.0061	0.000707	n.a.	n.a.	n.a.	n.a.	yes	n.a.
cg11021222	NEDD1	n.a.	n.a.	3	-0.000762608	8.31926e-10	n.a.	n.a.	-0.0075	0.000645	n.a.	n.a.	n.a.	n.a.	n.a.	yes
cg05461182	NFIA	n.a.	n.a.	3	-0.000941697	9.95511e-13	n.a.	n.a.	-0.0071	6.54e-05	n.a.	n.a.	n.a.	n.a.	n.a.	yes
cg17353337	NHSL1	n.a.	n.a.	3	0.000868378	6.44634e-16	n.a.	n.a.	0.0062	0.000105	n.a.	n.a.	n.a.	n.a.	yes	n.a.
cg11087049	NIN	n.a.	n.a.	3	-0.000562971	4.27853e-20	n.a.	n.a.	-0.0071	2.57e-08	n.a.	n.a.	n.a.	n.a.	yes	n.a.
cg08189198	NIN	n.a.	n.a.	3	-0.000455322	3.33404e-08	n.a.	n.a.	-0.006	0.000925	n.a.	n.a.	n.a.	n.a.	n.a.	yes
cg12812165	NIN	n.a.	n.a.	3	-0.000285952	9.67598e-12	n.a.	n.a.	-0.0056	1.64e-07	n.a.	n.a.	n.a.	n.a.	yes	n.a.
cg10169539	NIN	n.a.	n.a.	3	-0.000218302	1.45629e-12	n.a.	n.a.	-0.0042	6.22e-05	n.a.	n.a.	n.a.	n.a.	yes	n.a.
cg19687075	NOTCH1	n.a.	n.a.	3	-0.000579818	5.18166e-11	n.a.	n.a.	-0.007	1.17e-05	n.a.	n.a.	n.a.	n.a.	yes	n.a.
cg23100720	NOX3	n.a.	n.a.	3	0.00122327	8.2444e-15	n.a.	n.a.	0.011	4.01e-08	n.a.	n.a.	n.a.	n.a.	yes	n.a.
cg17342132	NR3C1	n.a.	n.a.	3	-0.000490523	6.045e-15	n.a.	n.a.	-0.0059	1.17e-06	n.a.	n.a.	-0.07624	0.000177307	n.a.	n.a.
cg24524285	NRXN2	n.a.	n.a.	3	n.a.	n.a.	n.a.	n.a.	0.0077	0.000399	n.a.	n.a.	n.a.	n.a.	yes	yes
cg06408559	NSL1	n.a.	n.a.	3	-0.000986645	2.09123e-10	n.a.	n.a.	-0.0091	9.76e-05	n.a.	n.a.	n.a.	n.a.	n.a.	yes
cg21387281	OGFR	n.a.	n.a.	3	-0.000902271	2.42668e-17	n.a.	n.a.	-0.0063	1.28e-06	n.a.	n.a.	-0.164451	7.7697e-05	n.a.	n.a.
cg27246744	OSBPL10-AS1	n.a.	n.a.	3	-0.00129068	6.54707e-30	n.a.	n.a.	-0.0113	6.73e-07	n.a.	n.a.	n.a.	n.a.	n.a.	yes
cg12851049	OSBPL5	n.a.	n.a.	3	-0.000473952	4.70844e-09	n.a.	n.a.	-0.0038	0.000546	n.a.	n.a.	-0.0920911	0.000166078	n.a.	n.a.
cg12121075	P2RX7	n.a.	n.a.	3	0.000803591	5.13021e-10	n.a.	n.a.	0.0073	0.000633	n.a.	n.a.	0.145477	8.42775e-07	n.a.	n.a.
cg11969813	P4HB	n.a.	n.a.	3	-0.000650465	3.29179e-09	n.a.	n.a.	-0.0108	4.94e-05	n.a.	n.a.	n.a.	n.a.	yes	n.a.
cg24127061	PACS1	n.a.	n.a.	3	-0.00064575	2.65091e-11	n.a.	n.a.	-0.0059	4.97e-06	n.a.	n.a.	n.a.	n.a.	n.a.	yes
cg02341571	PATL2	n.a.	n.a.	3	-0.000689344	1.02353e-08	n.a.	n.a.	-0.0057	0.000117	n.a.	n.a.	-0.173508	0.000100066	n.a.	n.a.
cg04363228	PBX2	n.a.	n.a.	3	-0.000709352	7.05148e-08	n.a.	n.a.	-0.0087	2.25e-07	n.a.	n.a.	n.a.	n.a.	yes	n.a.
cg23987137	PDE4D	n.a.	n.a.	3	0.000812053	2.12981e-16	n.a.	n.a.	0.0061	6.77e-05	n.a.	n.a.	n.a.	n.a.	n.a.	yes
cg18214661	PDGFRL	n.a.	n.a.	3	-0.00175729	7.22615e-30	n.a.	n.a.	-0.0081	0.00027	n.a.	n.a.	n.a.	n.a.	n.a.	yes
cg07357157	PEX14	n.a.	n.a.	3	-0.000785955	1.12797e-12	n.a.	n.a.	-0.0067	2.13e-07	n.a.	n.a.	n.a.	n.a.	n.a.	yes
cg13227551	PHACTR2	n.a.	n.a.	3	-0.000718673	4.21995e-08	n.a.	n.a.	-0.0063	0.000596	n.a.	n.a.	n.a.	n.a.	n.a.	yes
cg07952905	PHF12	n.a.	n.a.	3	-0.000775104	1.8518e-13	n.a.	n.a.	-0.0066	3.81e-08	n.a.	n.a.	n.a.	n.a.	n.a.	yes
cg08548559	PIK3IP1	n.a.	n.a.	3	-0.00172087	1.10615e-20	n.a.	n.a.	-0.0103	2.06e-05	n.a.	n.a.	n.a.	n.a.	n.a.	yes
cg07969918	PIK3IP1	n.a.	n.a.	3	-0.00103638	1.03951e-24	n.a.	n.a.	-0.0045	2.41e-07	-6.22	8.5e-10	n.a.	n.a.	n.a.	n.a.
cg27648858	PIK3R2	n.a.	n.a.	3	-0.000796711	6.21256e-32	n.a.	n.a.	-0.0061	3.5e-05	n.a.	n.a.	n.a.	n.a.	n.a.	yes
cg05059607	PITPNC1	n.a.	n.a.	3	-0.00186147	9.53944e-29	n.a.	n.a.	-0.0152	7.94e-08	n.a.	n.a.	n.a.	n.a.	n.a.	yes
cg08457421	PLA2G3	n.a.	n.a.	3	0.000816961	2.0499e-14	n.a.	n.a.	0.0071	4.28e-07	n.a.	n.a.	n.a.	n.a.	n.a.	yes
cg17768691	PLBD1	n.a.	n.a.	3	0.000626338	6.85124e-10	n.a.	n.a.	0.0054	3.58e-05	n.a.	n.a.	n.a.	n.a.	yes	n.a.
cg06457011	PLCG1-AS1	n.a.	n.a.	3	-0.00123763	3.48828e-13	n.a.	n.a.	-0.0149	1.02e-09	n.a.	n.a.	n.a.	n.a.	n.a.	yes
cg24295985	PLCH2	n.a.	n.a.	3	-0.000737016	1.31092e-26	n.a.	n.a.	-0.0061	2.39e-08	n.a.	n.a.	-0.103507	1.98202e-05	n.a.	n.a.
cg24159436	MIR3714	n.a.	n.a.	3	-0.00152226	2.88579e-26	n.a.	n.a.	n.a.	n.a.	-6.01	3e-09	n.a.	n.a.	n.a.	yes
cg02946294	PLEKHA7	n.a.	n.a.	3	0.00057596	5.92324e-08	n.a.	n.a.	0.0054	2.39e-05	n.a.	n.a.	0.122856	4.87595e-05	n.a.	n.a.
cg26776957	PLEKHB1	n.a.	n.a.	3	0.000612992	3.51967e-10	n.a.	n.a.	n.a.	n.a.	n.a.	n.a.	0.149135	0.000100857	yes	n.a.
cg07013104	PLEKHB1	n.a.	n.a.	3	0.000609743	2.78558e-12	n.a.	n.a.	0.006	1.82e-07	n.a.	n.a.	n.a.	n.a.	yes	n.a.
cg24261333	PLEKHB1	n.a.	n.a.	3	0.000779682	5.21368e-15	n.a.	n.a.	0.009	2.16e-08	n.a.	n.a.	n.a.	n.a.	yes	n.a.
cg04313735	PLEKHB1	n.a.	n.a.	3	0.000728745	1.42896e-15	n.a.	n.a.	0.0067	9.12e-06	n.a.	n.a.	n.a.	n.a.	yes	n.a.
cg14535274	POLQ	n.a.	n.a.	3	-0.000757834	9.82136e-13	n.a.	n.a.	-0.0084	6.7e-07	n.a.	n.a.	n.a.	n.a.	n.a.	yes
cg08030082	POMC	n.a.	n.a.	3	0.00054466	3.68764e-09	n.a.	n.a.	0.0033	3.28e-05	n.a.	n.a.	0.118629	0.000197142	n.a.	n.a.
cg07667560	MIR4323	n.a.	n.a.	3	-0.000975214	1.5127e-12	n.a.	n.a.	-0.0121	2.03e-10	n.a.	n.a.	n.a.	n.a.	n.a.	yes
cg19727499	PPFIA3	n.a.	n.a.	3	0.000659336	9.95442e-09	n.a.	n.a.	0.0058	0.000286	n.a.	n.a.	n.a.	n.a.	yes	n.a.
cg08438690	PPM1M	n.a.	n.a.	3	-0.00117639	4.05907e-12	n.a.	n.a.	-0.0079	0.000185	n.a.	n.a.	n.a.	n.a.	n.a.	yes
cg13522406	PPP1R10	n.a.	n.a.	3	-0.000683932	1.05789e-10	n.a.	n.a.	-0.0055	0.000819	n.a.	n.a.	n.a.	n.a.	n.a.	yes
cg01111041	PPT2	n.a.	n.a.	3	n.a.	n.a.	n.a.	n.a.	0.0094	2.33e-07	n.a.	n.a.	0.197132	0.000172035	yes	n.a.
cg13934406	PPT2	n.a.	n.a.	3	0.00126003	2.7383e-11	n.a.	n.a.	0.0206	2.41e-09	n.a.	n.a.	n.a.	n.a.	yes	n.a.
cg16481280	PPT2	n.a.	n.a.	3	0.000923256	1.19025e-09	n.a.	n.a.	0.0126	6.15e-06	n.a.	n.a.	n.a.	n.a.	yes	n.a.
cg12883279	PPT2	n.a.	n.a.	3	0.00101331	8.6684e-09	n.a.	n.a.	0.0137	7.39e-07	n.a.	n.a.	n.a.	n.a.	yes	n.a.
cg12626589	PPT2	n.a.	n.a.	3	0.00108259	2.74693e-10	n.a.	n.a.	0.0137	5.43e-08	n.a.	n.a.	n.a.	n.a.	n.a.	yes
cg19048176	PPT2	n.a.	n.a.	3	0.000534537	2.10053e-08	n.a.	n.a.	0.0066	1.58e-05	n.a.	n.a.	n.a.	n.a.	yes	n.a.
cg08369079	PRDM1	n.a.	n.a.	3	-0.00171666	7.13749e-21	n.a.	n.a.	-0.0111	0.000473	n.a.	n.a.	n.a.	n.a.	n.a.	yes
cg10493186	PRDM16	n.a.	n.a.	3	-0.0014937	1.28318e-28	n.a.	n.a.	n.a.	n.a.	-5.74	1.4e-08	n.a.	n.a.	n.a.	yes
cg25618424	PRDM16	n.a.	n.a.	3	-0.00108847	1.50337e-14	n.a.	n.a.	-0.007	0.000624	n.a.	n.a.	n.a.	n.a.	n.a.	yes
cg12408250	PRDM16	n.a.	n.a.	3	0.000545738	8.16367e-14	n.a.	n.a.	0.0055	0.000671	n.a.	n.a.	n.a.	n.a.	yes	n.a.
cg13472584	PRDM2	n.a.	n.a.	3	-0.00119277	2.66397e-17	n.a.	n.a.	-0.006	0.000235	n.a.	n.a.	n.a.	n.a.	n.a.	yes
cg13117948	PROM1	n.a.	n.a.	3	-0.00125865	2.77641e-08	n.a.	n.a.	-0.0101	2.87e-06	n.a.	n.a.	n.a.	n.a.	n.a.	yes
cg02141748	LZTS3	n.a.	n.a.	3	0.000570807	7.54845e-11	n.a.	n.a.	0.0058	5.67e-06	n.a.	n.a.	n.a.	n.a.	yes	n.a.
cg24059075	PRPH	n.a.	n.a.	3	0.000510377	4.18039e-12	n.a.	n.a.	0.0056	2.34e-07	n.a.	n.a.	0.128896	3.29883e-06	n.a.	n.a.
cg18988110	PRR15L	n.a.	n.a.	3	0.000581967	8.48169e-08	n.a.	n.a.	0.0047	0.000417	n.a.	n.a.	n.a.	n.a.	n.a.	yes
cg05348871	PRR5L	n.a.	n.a.	3	-0.000937535	3.40485e-11	n.a.	n.a.	-0.0085	3.79e-06	n.a.	n.a.	n.a.	n.a.	n.a.	yes
cg01309328	PSMB8-AS1	n.a.	n.a.	3	-0.00118367	1.27428e-22	n.a.	n.a.	-0.0123	6.48e-10	n.a.	n.a.	n.a.	n.a.	n.a.	yes
cg16890093	PSMB8	n.a.	n.a.	3	-0.0010813	4.52434e-34	n.a.	n.a.	-0.0142	5.22e-11	n.a.	n.a.	n.a.	n.a.	yes	n.a.
cg08099136	PSMB8-AS1	n.a.	n.a.	3	-0.00101543	1.60018e-16	n.a.	n.a.	-0.0104	9.89e-08	n.a.	n.a.	n.a.	n.a.	n.a.	yes
cg05697726	PSMB8	n.a.	n.a.	3	-0.000208405	1.38406e-08	n.a.	n.a.	-0.0065	1.97e-06	n.a.	n.a.	n.a.	n.a.	yes	n.a.
cg02567488	TAP1	n.a.	n.a.	3	-0.00122505	7.97113e-20	n.a.	n.a.	-0.0101	4.78e-08	n.a.	n.a.	-0.173878	4.34173e-05	n.a.	n.a.
cg24247537	PTDSS2	n.a.	n.a.	3	-0.00201732	1.46056e-28	n.a.	n.a.	-0.0177	4.27e-11	n.a.	n.a.	n.a.	n.a.	n.a.	yes
cg17083429	PTEN	n.a.	n.a.	3	n.a.	n.a.	n.a.	n.a.	-0.0098	1.68e-06	n.a.	n.a.	n.a.	n.a.	yes	yes
cg12983285	PTK6	n.a.	n.a.	3	-0.000908239	1.33089e-17	n.a.	n.a.	-0.0068	0.000205	n.a.	n.a.	n.a.	n.a.	n.a.	yes
cg25363679	PTPRB	n.a.	n.a.	3	0.00170213	6.98066e-37	n.a.	n.a.	0.0085	1.1e-06	n.a.	n.a.	n.a.	n.a.	n.a.	yes
cg20689294	PTPRE	n.a.	n.a.	3	-0.000141754	4.94036e-08	n.a.	n.a.	-0.0049	0.0003	n.a.	n.a.	n.a.	n.a.	yes	n.a.
cg17583432	PVT1	n.a.	n.a.	3	-0.000391272	3.94789e-08	n.a.	n.a.	-0.0088	5.96e-08	n.a.	n.a.	n.a.	n.a.	yes	n.a.
cg25303150	PWWP2B	n.a.	n.a.	3	-0.000984252	3.57003e-19	n.a.	n.a.	-0.0062	0.000375	n.a.	n.a.	n.a.	n.a.	n.a.	yes
cg11579421	PWWP2B	n.a.	n.a.	3	-0.00105663	4.17413e-23	n.a.	n.a.	-0.0084	1.19e-06	n.a.	n.a.	n.a.	n.a.	n.a.	yes
cg24085039	PWWP2B	n.a.	n.a.	3	-0.000814802	1.5511e-18	n.a.	n.a.	-0.0073	1.5e-05	n.a.	n.a.	n.a.	n.a.	yes	n.a.
cg17452301	PWWP2B	n.a.	n.a.	3	-0.00139629	5.58186e-37	n.a.	n.a.	-0.0074	4.23e-05	n.a.	n.a.	n.a.	n.a.	yes	n.a.
cg15914335	PXDN	n.a.	n.a.	3	0.000530945	1.12395e-08	n.a.	n.a.	0.0061	0.000637	n.a.	n.a.	n.a.	n.a.	n.a.	yes
cg26884581	PYGM	n.a.	n.a.	3	0.000503051	1.15929e-08	n.a.	n.a.	0.0053	4.33e-05	n.a.	n.a.	n.a.	n.a.	n.a.	yes
cg12113316	RAB11FIP1	n.a.	n.a.	3	-0.00139746	4.80555e-18	n.a.	n.a.	-0.0099	0.00042	n.a.	n.a.	n.a.	n.a.	n.a.	yes
cg02747950	RAB8B	n.a.	n.a.	3	-0.000955016	1.40115e-15	n.a.	n.a.	n.a.	n.a.	-5.79	1e-08	n.a.	n.a.	n.a.	yes
cg24136700	RAI1	n.a.	n.a.	3	-0.00109606	1.09584e-12	n.a.	n.a.	-0.0076	1.01e-05	n.a.	n.a.	n.a.	n.a.	n.a.	yes
cg13655250	RAPGEF1	n.a.	n.a.	3	-0.00073148	2.54309e-11	n.a.	n.a.	-0.0065	0.000186	n.a.	n.a.	n.a.	n.a.	n.a.	yes
cg15803221	RARA	n.a.	n.a.	3	n.a.	n.a.	n.a.	n.a.	0.0046	0.000788	n.a.	n.a.	n.a.	n.a.	yes	yes
cg11327659	RARRES2	n.a.	n.a.	3	-0.000802191	3.13487e-10	n.a.	n.a.	-0.0061	0.000128	n.a.	n.a.	n.a.	n.a.	n.a.	yes
cg10118435	RBCK1	n.a.	n.a.	3	-0.000729477	1.18653e-14	n.a.	n.a.	-0.0071	3.64e-05	n.a.	n.a.	n.a.	n.a.	n.a.	yes
cg03467001	RGL1	n.a.	n.a.	3	-0.00113345	3.3401e-19	n.a.	n.a.	-0.0106	2.21e-09	n.a.	n.a.	n.a.	n.a.	n.a.	yes
cg17896927	RGMA	n.a.	n.a.	3	-0.00214386	1.03194e-30	n.a.	n.a.	n.a.	n.a.	n.a.	n.a.	n.a.	n.a.	yes	yes
cg17633234	RGMA	n.a.	n.a.	3	-0.00150629	9.62464e-25	n.a.	n.a.	n.a.	n.a.	n.a.	n.a.	n.a.	n.a.	yes	yes
cg20345915	RGS10	n.a.	n.a.	3	0.000888298	5.17717e-16	n.a.	n.a.	0.0068	0.000536	n.a.	n.a.	n.a.	n.a.	n.a.	yes
cg16674433	RNF112	n.a.	n.a.	3	0.000675091	1.06959e-08	n.a.	n.a.	0.0083	1.61e-07	n.a.	n.a.	n.a.	n.a.	yes	n.a.
cg27281690	RNF144A	n.a.	n.a.	3	-0.00118597	8.79554e-26	n.a.	n.a.	n.a.	n.a.	n.a.	n.a.	-0.16081	4.66053e-05	n.a.	yes
cg12646820	RNF182	n.a.	n.a.	3	0.00097609	1.29245e-12	n.a.	n.a.	0.0058	0.000877	n.a.	n.a.	n.a.	n.a.	n.a.	yes
cg12424598	RORC	n.a.	n.a.	3	-0.00108786	1.80585e-29	n.a.	n.a.	-0.0097	3.15e-11	n.a.	n.a.	n.a.	n.a.	n.a.	yes
cg17375396	RPS6KB2	n.a.	n.a.	3	-0.00102586	4.87176e-13	n.a.	n.a.	-0.0087	0.000824	n.a.	n.a.	n.a.	n.a.	n.a.	yes
cg16636468	RPTOR	n.a.	n.a.	3	-0.000538526	7.72961e-11	n.a.	n.a.	-0.0047	0.000253	n.a.	n.a.	-0.127869	7.44612e-05	n.a.	n.a.
cg01498832	RPTOR	n.a.	n.a.	3	-0.000959793	1.21065e-11	n.a.	n.a.	-0.0134	2.79e-05	n.a.	n.a.	n.a.	n.a.	n.a.	yes
cg26216618	RTDR1	n.a.	n.a.	3	-0.000510783	7.19468e-09	n.a.	n.a.	-0.01	3.43e-06	n.a.	n.a.	n.a.	n.a.	yes	n.a.
cg11704631	RUNX1	n.a.	n.a.	3	-0.000794243	2.5689e-14	n.a.	n.a.	-0.007	1.25e-05	n.a.	n.a.	-0.204842	4.01846e-06	n.a.	n.a.
cg05217983	RUNX2	n.a.	n.a.	3	-0.00138829	2.25748e-25	n.a.	n.a.	-0.012	2.78e-07	n.a.	n.a.	n.a.	n.a.	n.a.	yes
cg27058497	RUNX3	n.a.	n.a.	3	n.a.	n.a.	n.a.	n.a.	-0.0113	2.87e-07	n.a.	n.a.	-0.178406	4.49475e-05	n.a.	yes
cg12280317	S100A11	n.a.	n.a.	3	-0.00094506	1.41765e-14	n.a.	n.a.	-0.01	3.02e-07	n.a.	n.a.	n.a.	n.a.	n.a.	yes
cg25551219	SBF1	n.a.	n.a.	3	-0.000570758	2.6697e-11	n.a.	n.a.	-0.0061	8.65e-07	n.a.	n.a.	-0.0948454	0.000116911	n.a.	n.a.
cg25960854	SBNO2	n.a.	n.a.	3	-0.00112663	1.89946e-11	n.a.	n.a.	-0.0126	7.36e-06	n.a.	n.a.	n.a.	n.a.	n.a.	yes
cg18608055	SBNO2	n.a.	n.a.	3	-0.00181882	3.89137e-42	n.a.	n.a.	-0.0069	7.02e-05	-7.24	1.1e-12	n.a.	n.a.	n.a.	n.a.
cg13856340	SCAI	n.a.	n.a.	3	-0.00151395	4.34295e-30	n.a.	n.a.	-0.0089	1.77e-05	n.a.	n.a.	n.a.	n.a.	n.a.	yes
cg02056098	SCN9A	n.a.	n.a.	3	0.00121476	8.33382e-14	n.a.	n.a.	0.0071	2.65e-06	n.a.	n.a.	n.a.	n.a.	n.a.	yes
cg19478223	SCOC	n.a.	n.a.	3	-0.00140633	5.21996e-20	n.a.	n.a.	-0.0108	4.97e-05	n.a.	n.a.	n.a.	n.a.	n.a.	yes
cg23188579	SCOC	n.a.	n.a.	3	-0.000888368	1.03657e-17	n.a.	n.a.	-0.0087	0.000261	n.a.	n.a.	n.a.	n.a.	n.a.	yes
cg24924577	SEMA4B	n.a.	n.a.	3	-0.00180982	1.36266e-33	n.a.	n.a.	-0.0161	2.72e-06	n.a.	n.a.	n.a.	n.a.	n.a.	yes
cg06583577	SEMA6A	n.a.	n.a.	3	-0.000848578	2.23047e-08	n.a.	n.a.	-0.0107	2.67e-06	n.a.	n.a.	n.a.	n.a.	n.a.	yes
cg02431732	RRP7A	n.a.	n.a.	3	-0.000616188	9.63836e-10	n.a.	n.a.	-0.0057	0.00017	n.a.	n.a.	-0.0850352	0.000151574	n.a.	n.a.
cg10184289	SERTAD2	n.a.	n.a.	3	-0.00121816	6.99054e-17	n.a.	n.a.	-0.0089	5.88e-08	n.a.	n.a.	n.a.	n.a.	n.a.	yes
cg16828491	SH3TC1	n.a.	n.a.	3	-0.000528359	5.86397e-08	n.a.	n.a.	-0.0065	0.000971	n.a.	n.a.	n.a.	n.a.	n.a.	yes
cg00426976	SHANK3	n.a.	n.a.	3	-0.000636174	4.1362e-10	n.a.	n.a.	n.a.	n.a.	n.a.	n.a.	-0.171998	1.50932e-05	n.a.	yes
cg13741394	SIGLEC15	n.a.	n.a.	3	0.000549475	6.83686e-10	n.a.	n.a.	n.a.	n.a.	n.a.	n.a.	n.a.	n.a.	yes	yes
cg11396509	NFKBIB	n.a.	n.a.	3	-0.000178479	4.54457e-09	n.a.	n.a.	-0.0048	7.95e-07	n.a.	n.a.	n.a.	n.a.	yes	n.a.
cg04364219	SIX2	n.a.	n.a.	3	0.000905331	6.76405e-14	n.a.	n.a.	0.0067	5.42e-05	n.a.	n.a.	n.a.	n.a.	yes	n.a.
cg16240781	SIX2	n.a.	n.a.	3	0.000947016	1.60496e-10	n.a.	n.a.	0.0084	3.38e-05	n.a.	n.a.	n.a.	n.a.	yes	n.a.
cg21565575	SLA2	n.a.	n.a.	3	-0.00095371	3.05884e-10	n.a.	n.a.	-0.0087	1.03e-05	n.a.	n.a.	n.a.	n.a.	n.a.	yes
cg18115658	Intergenic	n.a.	n.a.	3	-0.000688609	7.82024e-11	n.a.	n.a.	-0.0052	0.0001	n.a.	n.a.	n.a.	n.a.	n.a.	yes
cg00411595	SLC2A6	n.a.	n.a.	3	-0.000994505	4.69705e-43	n.a.	n.a.	-0.0058	4.83e-05	n.a.	n.a.	n.a.	n.a.	n.a.	yes
cg13359765	SLC35F3	n.a.	n.a.	3	0.000691042	1.37812e-08	n.a.	n.a.	n.a.	n.a.	n.a.	n.a.	0.183533	4.98016e-09	yes	n.a.
cg13951069	SLC37A1	n.a.	n.a.	3	0.00120453	5.86651e-10	n.a.	n.a.	0.009	3.56e-05	n.a.	n.a.	0.20277	0.00012722	n.a.	n.a.
cg06850526	SLC38A10	n.a.	n.a.	3	-0.000730426	3.89622e-09	n.a.	n.a.	-0.007	3.75e-05	n.a.	n.a.	-0.155733	1.3018e-05	n.a.	n.a.
cg16710042	SLC38A11	n.a.	n.a.	3	n.a.	n.a.	n.a.	n.a.	-0.0075	2.63e-07	n.a.	n.a.	n.a.	n.a.	yes	yes
cg26952928	SLC45A4	n.a.	n.a.	3	0.000476425	1.40584e-09	n.a.	n.a.	0.0041	0.000388	n.a.	n.a.	0.1638	2.52706e-07	n.a.	n.a.
cg10718608	SLC47A1	n.a.	n.a.	3	-0.000917642	8.77101e-19	n.a.	n.a.	-0.0076	2.04e-06	n.a.	n.a.	n.a.	n.a.	n.a.	yes
cg08895056	SLC47A1	n.a.	n.a.	3	-0.000620554	6.97117e-11	n.a.	n.a.	-0.008	3.23e-06	n.a.	n.a.	n.a.	n.a.	n.a.	yes
cg06121226	SLC4A4	n.a.	n.a.	3	0.00134203	9.02753e-13	n.a.	n.a.	0.0184	3.21e-10	n.a.	n.a.	n.a.	n.a.	n.a.	yes
cg08104568	SLC7A8	n.a.	n.a.	3	0.000792302	7.71665e-08	n.a.	n.a.	0.0053	7.94e-05	n.a.	n.a.	0.119377	0.000157696	n.a.	n.a.
cg19013753	SNUPN	n.a.	n.a.	3	-0.000679795	3.07745e-08	n.a.	n.a.	-0.0067	0.0001	n.a.	n.a.	n.a.	n.a.	n.a.	yes
cg03699843	SNX20	n.a.	n.a.	3	-0.001199	5.80706e-29	n.a.	n.a.	n.a.	n.a.	-5.8	1e-08	n.a.	n.a.	n.a.	yes
cg03190891	SORBS1	n.a.	n.a.	3	-0.000930724	4.13601e-16	n.a.	n.a.	-0.008	1.89e-06	n.a.	n.a.	n.a.	n.a.	n.a.	yes
cg13606889	SORL1	n.a.	n.a.	3	-0.00142867	3.22234e-18	n.a.	n.a.	-0.0072	0.000108	n.a.	n.a.	n.a.	n.a.	n.a.	yes
cg09072216	SPG20	n.a.	n.a.	3	-0.000885802	4.0987e-14	n.a.	n.a.	-0.0084	1.6e-07	n.a.	n.a.	n.a.	n.a.	yes	n.a.
cg25821168	SPOCD1	n.a.	n.a.	3	0.000659358	1.81451e-08	n.a.	n.a.	0.0076	0.000635	n.a.	n.a.	n.a.	n.a.	n.a.	yes
cg10153349	SPON1	n.a.	n.a.	3	0.000795377	5.68308e-08	n.a.	n.a.	0.0083	3.36e-07	n.a.	n.a.	n.a.	n.a.	yes	n.a.
cg22854448	SPRED2	n.a.	n.a.	3	-0.000953759	4.08521e-12	n.a.	n.a.	-0.0082	1.15e-06	n.a.	n.a.	n.a.	n.a.	n.a.	yes
cg18188010	SPTBN5	n.a.	n.a.	3	-0.00058151	2.33659e-21	n.a.	n.a.	-0.0082	1.78e-07	n.a.	n.a.	n.a.	n.a.	yes	n.a.
cg21686577	SRRM3	n.a.	n.a.	3	0.000703631	1.22325e-11	n.a.	n.a.	0.0064	8.76e-09	n.a.	n.a.	n.a.	n.a.	yes	n.a.
cg07090356	SS18	n.a.	n.a.	3	-0.00123327	5.49394e-18	n.a.	n.a.	-0.009	6.31e-06	n.a.	n.a.	n.a.	n.a.	n.a.	yes
cg06939451	SSBP2	n.a.	n.a.	3	-0.00126692	6.58582e-16	n.a.	n.a.	-0.0068	0.000485	n.a.	n.a.	n.a.	n.a.	n.a.	yes
cg19008371	ST3GAL4	n.a.	n.a.	3	-0.000786494	9.14249e-20	n.a.	n.a.	-0.0052	0.000382	n.a.	n.a.	n.a.	n.a.	n.a.	yes
cg19873297	Intergenic	n.a.	n.a.	3	0.00111988	2.42574e-14	n.a.	n.a.	0.0083	2.22e-05	n.a.	n.a.	n.a.	n.a.	n.a.	yes
cg16675054	Intergenic	n.a.	n.a.	3	0.000474901	1.73696e-12	n.a.	n.a.	0.0063	4.45e-05	n.a.	n.a.	n.a.	n.a.	n.a.	yes
cg00597876	STRA6	n.a.	n.a.	3	0.00121268	4.93956e-10	n.a.	n.a.	0.0079	2.19e-06	n.a.	n.a.	n.a.	n.a.	yes	n.a.
cg23887948	STRA6	n.a.	n.a.	3	0.00111621	5.74467e-12	n.a.	n.a.	0.0141	6.31e-07	n.a.	n.a.	n.a.	n.a.	yes	n.a.
cg15576517	STXBP2	n.a.	n.a.	3	0.00092209	1.91109e-09	n.a.	n.a.	0.0064	0.000945	n.a.	n.a.	n.a.	n.a.	n.a.	yes
cg03940776	SYNJ2	n.a.	n.a.	3	-0.0017313	7.03612e-42	n.a.	n.a.	n.a.	n.a.	-6.77	2.7e-11	n.a.	n.a.	n.a.	yes
cg04773990	TAP1	n.a.	n.a.	3	-0.000857155	9.26899e-12	n.a.	n.a.	-0.009	2.55e-08	n.a.	n.a.	n.a.	n.a.	n.a.	yes
cg02188818	TBC1D9	n.a.	n.a.	3	0.000555834	4.74157e-08	n.a.	n.a.	0.0049	2.76e-05	n.a.	n.a.	n.a.	n.a.	n.a.	yes
cg23510258	TBCD	n.a.	n.a.	3	-0.000764464	5.80636e-11	n.a.	n.a.	-0.0111	3.58e-06	n.a.	n.a.	n.a.	n.a.	n.a.	yes
cg17578639	TBL1XR1	n.a.	n.a.	3	n.a.	n.a.	n.a.	n.a.	-0.0046	0.000917	n.a.	n.a.	-0.116189	7.84735e-05	n.a.	yes
cg06311778	TENC1	n.a.	n.a.	3	-0.000871185	2.01867e-30	n.a.	n.a.	-0.006	3.37e-05	-5.5	5.4e-08	n.a.	n.a.	n.a.	n.a.
cg12405742	THRB-AS1	n.a.	n.a.	3	0.000607941	8.31699e-09	n.a.	n.a.	0.0055	1.83e-07	n.a.	n.a.	n.a.	n.a.	yes	n.a.
cg17671280	TLR3	n.a.	n.a.	3	-0.0008807	6.25355e-12	n.a.	n.a.	-0.0075	0.000278	n.a.	n.a.	n.a.	n.a.	n.a.	yes
cg07313882	TMC6	n.a.	n.a.	3	-0.000544255	3.55432e-09	n.a.	n.a.	-0.006	3.06e-08	n.a.	n.a.	-0.245355	4.29667e-05	n.a.	n.a.
cg12577010	TMEM140	n.a.	n.a.	3	-0.00114432	3.24841e-19	n.a.	n.a.	n.a.	n.a.	n.a.	n.a.	-0.15192	0.000209951	n.a.	yes
cg09990600	TMEM184A	n.a.	n.a.	3	-0.000444545	2.41444e-14	n.a.	n.a.	-0.0052	4.52e-07	n.a.	n.a.	n.a.	n.a.	yes	n.a.
cg02571874	TMEM40	n.a.	n.a.	3	-0.00156048	5.82907e-28	n.a.	n.a.	n.a.	n.a.	n.a.	n.a.	-0.0963727	0.000133009	n.a.	yes
cg12054453	VMP1	n.a.	n.a.	3	-0.00186741	1.02283e-24	n.a.	n.a.	n.a.	n.a.	-5.45	6.8e-08	n.a.	n.a.	n.a.	yes
cg16936953	VMP1	n.a.	n.a.	3	-0.00178872	6.03475e-18	n.a.	n.a.	n.a.	n.a.	-6.03	2.6e-09	n.a.	n.a.	n.a.	yes
cg01409343	VMP1	n.a.	n.a.	3	-0.00118779	1.87577e-14	n.a.	n.a.	n.a.	n.a.	-5.51	5e-08	n.a.	n.a.	n.a.	yes
cg21710324	TMEM63A	n.a.	n.a.	3	-0.000675891	6.9254e-27	n.a.	n.a.	-0.0075	6.86e-08	n.a.	n.a.	n.a.	n.a.	yes	n.a.
cg16512458	TMEM63A	n.a.	n.a.	3	-0.00064152	1.87339e-20	n.a.	n.a.	-0.006	3.37e-07	n.a.	n.a.	n.a.	n.a.	yes	n.a.
cg10267724	SYNDIG1	n.a.	n.a.	3	-0.000587417	3.02273e-12	n.a.	n.a.	-0.0055	0.000154	n.a.	n.a.	-0.107934	8.88392e-05	n.a.	n.a.
cg16170346	TMPRSS9	n.a.	n.a.	3	-0.00154769	1.12576e-17	n.a.	n.a.	-0.0097	0.000145	n.a.	n.a.	n.a.	n.a.	n.a.	yes
cg20820107	TNFRSF8	n.a.	n.a.	3	-0.000892107	4.33524e-26	n.a.	n.a.	-0.0096	4.13e-06	-5.44	7.4e-08	n.a.	n.a.	n.a.	n.a.
cg02099194	TNFSF11	n.a.	n.a.	3	-0.000671959	7.58238e-10	n.a.	n.a.	-0.0044	0.000181	n.a.	n.a.	n.a.	n.a.	n.a.	yes
cg26983198	TNNT3	n.a.	n.a.	3	-0.00150138	1.76289e-28	n.a.	n.a.	n.a.	n.a.	n.a.	n.a.	-0.20994	3.50706e-05	n.a.	yes
cg20258698	TNS3	n.a.	n.a.	3	-0.00208201	1.16425e-34	n.a.	n.a.	-0.0126	6.54e-05	n.a.	n.a.	n.a.	n.a.	n.a.	yes
cg24504289	TNXB	n.a.	n.a.	3	0.000568176	1.00686e-08	n.a.	n.a.	0.0073	7.93e-05	n.a.	n.a.	n.a.	n.a.	yes	n.a.
cg21146537	TOM1	n.a.	n.a.	3	-0.000938589	2.67638e-11	n.a.	n.a.	-0.0064	2.28e-05	n.a.	n.a.	n.a.	n.a.	n.a.	yes
cg27210390	TOM1L1	n.a.	n.a.	3	0.00135335	3.86706e-23	n.a.	n.a.	0.0086	7.49e-11	n.a.	n.a.	n.a.	n.a.	n.a.	yes
cg01824466	TP53INP1	n.a.	n.a.	3	-0.00159243	5.73505e-23	n.a.	n.a.	-0.0104	5.84e-06	n.a.	n.a.	n.a.	n.a.	n.a.	yes
cg26433582	TPCN2	n.a.	n.a.	3	-0.00187571	1.98904e-34	n.a.	n.a.	-0.0127	4.88e-06	n.a.	n.a.	n.a.	n.a.	n.a.	yes
cg10920224	TRAF3	n.a.	n.a.	3	-0.00183871	9.01633e-12	n.a.	n.a.	-0.0153	2.4e-05	n.a.	n.a.	n.a.	n.a.	n.a.	yes
cg11854981	TRERF1	n.a.	n.a.	3	-0.00214528	2.25187e-45	n.a.	n.a.	n.a.	n.a.	-6.9	1.1e-11	n.a.	n.a.	n.a.	yes
cg04753163	TRERF1	n.a.	n.a.	3	-0.000498043	1.69774e-12	n.a.	n.a.	-0.0064	2.69e-05	n.a.	n.a.	n.a.	n.a.	n.a.	yes
cg06407111	TRIM47	n.a.	n.a.	3	-0.000831405	1.44443e-16	n.a.	n.a.	-0.0071	4.94e-05	n.a.	n.a.	n.a.	n.a.	n.a.	yes
cg06134471	TRIM9	n.a.	n.a.	3	0.000652011	1.2155e-08	n.a.	n.a.	0.0049	0.000135	n.a.	n.a.	0.205656	1.62796e-05	n.a.	n.a.
cg16151538	TRPC4AP	n.a.	n.a.	3	-0.000770968	2.00974e-15	n.a.	n.a.	n.a.	n.a.	-5.76	1.2e-08	n.a.	n.a.	n.a.	yes
cg08155741	TRPT1	n.a.	n.a.	3	-0.000157476	3.38131e-08	n.a.	n.a.	-0.0039	0.00087	n.a.	n.a.	n.a.	n.a.	yes	n.a.
cg11570656	TSC22D1-AS1	n.a.	n.a.	3	-0.000764779	5.74052e-11	n.a.	n.a.	-0.0051	2.07e-05	n.a.	n.a.	-0.189258	1.67528e-05	n.a.	n.a.
cg02879960	Intergenic	n.a.	n.a.	3	-0.00179367	6.85417e-28	n.a.	n.a.	-0.0087	1.38e-05	n.a.	n.a.	n.a.	n.a.	n.a.	yes
cg07031797	Intergenic	n.a.	n.a.	3	-0.00280754	2.42683e-28	n.a.	n.a.	-0.0203	2.52e-12	n.a.	n.a.	n.a.	n.a.	n.a.	yes
cg06599908	TTYH1	n.a.	n.a.	3	0.00103325	8.10275e-09	n.a.	n.a.	0.0086	7.49e-07	n.a.	n.a.	n.a.	n.a.	n.a.	yes
cg10131972	TXNRD2	n.a.	n.a.	3	-0.000217504	6.05487e-11	-0.077	2.25e-06	-0.0044	4.62e-07	n.a.	n.a.	-0.0945771	3.89191e-05	n.a.	n.a.
cg23122901	TXNRD2	n.a.	n.a.	3	-0.000998757	1.02047e-11	n.a.	n.a.	-0.0093	2.86e-06	n.a.	n.a.	n.a.	n.a.	n.a.	yes
cg19381811	UBA7	n.a.	n.a.	3	-0.00073148	1.1569e-08	n.a.	n.a.	-0.0075	0.000279	n.a.	n.a.	n.a.	n.a.	n.a.	yes
cg15426006	MIR548AN	n.a.	n.a.	3	-0.000903373	1.94697e-12	n.a.	n.a.	-0.01	0.000128	n.a.	n.a.	n.a.	n.a.	n.a.	yes
cg06635797	UHRF1	n.a.	n.a.	3	-0.000722875	2.6869e-11	n.a.	n.a.	-0.0078	5.22e-06	n.a.	n.a.	n.a.	n.a.	n.a.	yes
cg17714703	UHRF1	n.a.	n.a.	3	-0.000722133	6.92584e-10	n.a.	n.a.	-0.0144	2.65e-07	n.a.	n.a.	n.a.	n.a.	yes	n.a.
cg10851763	UMODL1	n.a.	n.a.	3	-0.000372377	4.1032e-08	n.a.	n.a.	-0.0069	0.000137	n.a.	n.a.	n.a.	n.a.	yes	n.a.
cg00541544	SUN2	n.a.	n.a.	3	-0.00149068	1.95177e-31	n.a.	n.a.	-0.0108	1.03e-06	n.a.	n.a.	n.a.	n.a.	n.a.	yes
cg20272935	UNC93B1	n.a.	n.a.	3	-0.000431288	6.73541e-10	n.a.	n.a.	-0.006	7.7e-06	n.a.	n.a.	-0.124808	4.02282e-06	n.a.	n.a.
cg11808677	CDCA3	n.a.	n.a.	3	0.000168	1.03541e-07	n.a.	n.a.	0.0036	0.000111	n.a.	n.a.	n.a.	n.a.	n.a.	yes
cg25651505	VAMP5	n.a.	n.a.	3	-0.00104549	1.16278e-08	n.a.	n.a.	-0.007	3.91e-05	n.a.	n.a.	-0.164787	0.000208613	n.a.	n.a.
cg24035898	C1orf204	n.a.	n.a.	3	0.000591225	4.57333e-08	n.a.	n.a.	0.0066	2.28e-05	n.a.	n.a.	0.121278	2.47091e-05	n.a.	n.a.
cg12217625	C1orf204	n.a.	n.a.	3	0.000976066	1.78985e-08	n.a.	n.a.	0.0076	0.000528	n.a.	n.a.	0.227234	9.29244e-05	n.a.	n.a.
cg02056062	WWTR1	n.a.	n.a.	3	0.000591681	6.70301e-09	n.a.	n.a.	0.005	0.000421	n.a.	n.a.	n.a.	n.a.	yes	n.a.
cg02889774	XPO7	n.a.	n.a.	3	-0.00110987	3.56701e-21	n.a.	n.a.	n.a.	n.a.	-5.81	9.5e-09	n.a.	n.a.	n.a.	yes
cg05152300	XYLT1	n.a.	n.a.	3	-0.00113344	1.29061e-18	n.a.	n.a.	-0.0106	2.3e-07	n.a.	n.a.	n.a.	n.a.	n.a.	yes
cg25095518	ZAP70	n.a.	n.a.	3	-0.00131259	2.46481e-38	n.a.	n.a.	-0.0105	2.29e-07	n.a.	n.a.	n.a.	n.a.	n.a.	yes
cg17306740	ZBP1	n.a.	n.a.	3	-0.000282054	7.31654e-10	n.a.	n.a.	-0.0051	2.38e-09	n.a.	n.a.	n.a.	n.a.	yes	n.a.
cg18979623	ZBTB46	n.a.	n.a.	3	-0.00140505	2.22164e-14	n.a.	n.a.	-0.0135	6.22e-07	n.a.	n.a.	n.a.	n.a.	n.a.	yes
cg01548777	ZBTB46	n.a.	n.a.	3	-0.000420703	3.14547e-09	n.a.	n.a.	-0.005	0.000916	n.a.	n.a.	n.a.	n.a.	n.a.	yes
cg00859858	ZC3H12A	n.a.	n.a.	3	-0.000578898	1.85558e-08	n.a.	n.a.	-0.0075	1.69e-05	n.a.	n.a.	n.a.	n.a.	yes	n.a.
cg04494800	ZC3H12D	n.a.	n.a.	3	-0.00153151	1.12912e-33	n.a.	n.a.	n.a.	n.a.	-6.88	1.3e-11	n.a.	n.a.	n.a.	yes
cg05413199	ZDHHC1	n.a.	n.a.	3	0.000820138	9.86049e-08	n.a.	n.a.	0.0068	0.000582	n.a.	n.a.	n.a.	n.a.	yes	n.a.
cg13303654	ZEB1	n.a.	n.a.	3	-0.000850861	6.69795e-12	n.a.	n.a.	-0.0068	0.000886	n.a.	n.a.	n.a.	n.a.	n.a.	yes
cg27262054	ZFHX3	n.a.	n.a.	3	0.00106597	1.61801e-18	n.a.	n.a.	0.0089	4.28e-05	n.a.	n.a.	n.a.	n.a.	n.a.	yes
cg04387347	ZFPM1	n.a.	n.a.	3	-0.00108561	3.28224e-11	n.a.	n.a.	-0.0133	1.32e-05	n.a.	n.a.	n.a.	n.a.	n.a.	yes
cg05183538	ZFPM1	n.a.	n.a.	3	-0.000802641	4.55213e-12	n.a.	n.a.	-0.0102	4.72e-06	n.a.	n.a.	n.a.	n.a.	n.a.	yes
cg22791932	ZFPM1	n.a.	n.a.	3	-0.000445864	3.99158e-09	n.a.	n.a.	-0.0061	9.81e-05	n.a.	n.a.	n.a.	n.a.	n.a.	yes
cg15037004	ZNF366	n.a.	n.a.	3	0.000723912	5.23037e-09	n.a.	n.a.	0.0074	5.09e-06	n.a.	n.a.	n.a.	n.a.	yes	n.a.
cg23458168	ZNF536	n.a.	n.a.	3	0.00144852	4.28848e-12	n.a.	n.a.	0.01	2.63e-06	n.a.	n.a.	n.a.	n.a.	n.a.	yes
cg08462055	ZNF609	n.a.	n.a.	3	-0.00105575	1.56628e-15	n.a.	n.a.	-0.0094	9.73e-06	n.a.	n.a.	n.a.	n.a.	n.a.	yes
cg19925872	Intergenic	n.a.	n.a.	3	0.000835646	1.46653e-13	n.a.	n.a.	n.a.	n.a.	n.a.	n.a.	0.193293	1.19137e-05	n.a.	yes
cg23005885	Intergenic	n.a.	n.a.	3	0.00111685	2.32453e-15	n.a.	n.a.	n.a.	n.a.	n.a.	n.a.	0.246512	2.60712e-07	n.a.	yes
cg21109038	Intergenic	n.a.	n.a.	3	0.00124415	1.33226e-13	n.a.	n.a.	n.a.	n.a.	n.a.	n.a.	0.259135	1.0109e-05	n.a.	yes
cg27590407	OSBPL10	n.a.	n.a.	3	0.000394815	1.03231e-10	n.a.	n.a.	0.0033	0.000181	n.a.	n.a.	n.a.	n.a.	yes	n.a.
cg18943946	ZZEF1	n.a.	n.a.	3	0.000460508	1.50564e-14	n.a.	n.a.	0.0067	5.09e-07	n.a.	n.a.	n.a.	n.a.	yes	n.a.
cg16536918	AVP	n.a.	n.a.	3	-0.00198225	3.05717e-44	n.a.	n.a.	n.a.	n.a.	-5.75	1.4e-08	n.a.	n.a.	n.a.	yes
cg23716141	SEPT9	n.a.	n.a.	2	-0.000674332	1.90264e-14	n.a.	n.a.	n.a.	n.a.	n.a.	n.a.	n.a.	n.a.	n.a.	yes
cg23120541	SEPT9	n.a.	n.a.	2	-0.000592374	1.62245e-11	n.a.	n.a.	-0.0045	0.000842	n.a.	n.a.	n.a.	n.a.	n.a.	n.a.
cg14011789	SEPT9	n.a.	n.a.	2	-0.000458918	7.59842e-08	n.a.	n.a.	-0.006	0.000203	n.a.	n.a.	n.a.	n.a.	n.a.	n.a.
cg16293484	SEPT9	n.a.	n.a.	2	-0.000416077	5.70968e-09	n.a.	n.a.	-0.0053	1.61e-06	n.a.	n.a.	n.a.	n.a.	n.a.	n.a.
cg03236137	SEPT9	n.a.	n.a.	2	-0.000264025	2.15374e-11	n.a.	n.a.	-0.0038	0.00068	n.a.	n.a.	n.a.	n.a.	n.a.	n.a.
cg02876925	Intergenic	n.a.	n.a.	2	0.000496555	5.08403e-08	n.a.	n.a.	n.a.	n.a.	n.a.	n.a.	n.a.	n.a.	yes	n.a.
cg21542842	SEPT11	n.a.	n.a.	2	-0.000830936	3.32639e-22	n.a.	n.a.	-0.0054	2.87e-05	n.a.	n.a.	n.a.	n.a.	n.a.	n.a.
cg13806966	ABCA2	n.a.	n.a.	2	-0.00108168	1.59055e-14	n.a.	n.a.	-0.0075	2.01e-05	n.a.	n.a.	n.a.	n.a.	n.a.	n.a.
cg04885396	ABCC1	n.a.	n.a.	2	-0.000713927	9.29162e-11	n.a.	n.a.	n.a.	n.a.	n.a.	n.a.	n.a.	n.a.	n.a.	yes
cg19604369	ABCC2	n.a.	n.a.	2	0.000770933	1.48568e-16	n.a.	n.a.	n.a.	n.a.	n.a.	n.a.	n.a.	n.a.	n.a.	yes
cg01881899	ABCG1	n.a.	n.a.	2	n.a.	n.a.	n.a.	n.a.	-0.0094	7.98e-05	n.a.	n.a.	n.a.	n.a.	yes	n.a.
cg07397296	ABCG1	n.a.	n.a.	2	n.a.	n.a.	n.a.	n.a.	0.0055	4.42e-06	n.a.	n.a.	n.a.	n.a.	n.a.	yes
cg03904291	ABCG4	n.a.	n.a.	2	0.000667768	4.8484e-09	n.a.	n.a.	0.0059	1.22e-06	n.a.	n.a.	n.a.	n.a.	n.a.	n.a.
cg21052932	ABHD12B	n.a.	n.a.	2	-0.00118197	1.40597e-10	n.a.	n.a.	-0.0118	3.22e-06	n.a.	n.a.	n.a.	n.a.	n.a.	n.a.
cg18328933	ABHD14A	n.a.	n.a.	2	-0.000541904	7.89407e-13	n.a.	n.a.	-0.005	0.000115	n.a.	n.a.	n.a.	n.a.	n.a.	n.a.
cg06151074	ABHD16A	n.a.	n.a.	2	-0.000685603	4.47093e-11	n.a.	n.a.	n.a.	n.a.	n.a.	n.a.	n.a.	n.a.	n.a.	yes
cg05766064	MIR320C1	n.a.	n.a.	2	n.a.	n.a.	n.a.	n.a.	-0.0052	0.000451	n.a.	n.a.	n.a.	n.a.	n.a.	yes
cg11164649	ABI3	n.a.	n.a.	2	0.000863345	8.76943e-09	n.a.	n.a.	n.a.	n.a.	n.a.	n.a.	n.a.	n.a.	n.a.	yes
cg02384911	ABR	n.a.	n.a.	2	0.000486353	1.67966e-08	n.a.	n.a.	n.a.	n.a.	n.a.	n.a.	n.a.	n.a.	n.a.	yes
cg19695266	ACAP3	n.a.	n.a.	2	-0.00075382	4.0582e-35	n.a.	n.a.	-0.0051	4.1e-05	n.a.	n.a.	n.a.	n.a.	n.a.	n.a.
cg02995045	ACOT7	n.a.	n.a.	2	-0.000201077	6.27554e-08	n.a.	n.a.	-0.0032	2.61e-05	n.a.	n.a.	n.a.	n.a.	n.a.	n.a.
cg10078415	ACSM3	n.a.	n.a.	2	-0.000903059	5.05457e-08	n.a.	n.a.	n.a.	n.a.	n.a.	n.a.	n.a.	n.a.	n.a.	yes
cg26303870	ACTN1	n.a.	n.a.	2	-0.000437375	2.54807e-08	n.a.	n.a.	-0.0051	0.000295	n.a.	n.a.	n.a.	n.a.	n.a.	n.a.
cg04716261	ACTRT2	n.a.	n.a.	2	0.000582557	1.81464e-15	n.a.	n.a.	0.0053	1.14e-06	n.a.	n.a.	n.a.	n.a.	n.a.	n.a.
cg23967461	ACVR1	n.a.	n.a.	2	-0.000388988	2.19874e-12	n.a.	n.a.	-0.0027	0.000726	n.a.	n.a.	n.a.	n.a.	n.a.	n.a.
cg15540623	ACVR1B	n.a.	n.a.	2	-0.00168858	5.15364e-41	n.a.	n.a.	n.a.	n.a.	n.a.	n.a.	n.a.	n.a.	n.a.	yes
cg01368217	ADAM12	n.a.	n.a.	2	-0.000639245	6.01959e-14	n.a.	n.a.	n.a.	n.a.	n.a.	n.a.	n.a.	n.a.	n.a.	yes
cg15188268	ADAMTS19	n.a.	n.a.	2	n.a.	n.a.	n.a.	n.a.	0.0095	3.26e-05	n.a.	n.a.	n.a.	n.a.	n.a.	yes
cg13469396	ADAMTSL2	n.a.	n.a.	2	n.a.	n.a.	n.a.	n.a.	0.0103	1.28e-05	n.a.	n.a.	n.a.	n.a.	n.a.	yes
cg21202204	ADAMTSL2	n.a.	n.a.	2	-0.000857897	8.6437e-08	n.a.	n.a.	-0.0078	3.15e-05	n.a.	n.a.	n.a.	n.a.	n.a.	n.a.
cg15392988	ADAP1	n.a.	n.a.	2	-0.000538253	3.46577e-09	n.a.	n.a.	n.a.	n.a.	n.a.	n.a.	n.a.	n.a.	n.a.	yes
cg01617071	ADAP1	n.a.	n.a.	2	n.a.	n.a.	n.a.	n.a.	-0.0067	0.000952	n.a.	n.a.	n.a.	n.a.	n.a.	yes
cg17218026	ADAR	n.a.	n.a.	2	n.a.	n.a.	n.a.	n.a.	-0.0088	1.25e-05	n.a.	n.a.	n.a.	n.a.	n.a.	yes
cg03920003	ADAR	n.a.	n.a.	2	n.a.	n.a.	n.a.	n.a.	-0.0082	0.000109	n.a.	n.a.	n.a.	n.a.	n.a.	yes
cg17644208	ADCY3	n.a.	n.a.	2	n.a.	n.a.	n.a.	n.a.	-0.0055	0.000663	n.a.	n.a.	-0.114619	9.10553e-05	n.a.	n.a.
cg16888658	ADCY3	n.a.	n.a.	2	-0.000805312	5.90937e-09	n.a.	n.a.	-0.009	4e-05	n.a.	n.a.	n.a.	n.a.	n.a.	n.a.
cg01373166	ADORA2A	n.a.	n.a.	2	-0.000856167	1.53987e-20	n.a.	n.a.	-0.0062	2.19e-05	n.a.	n.a.	n.a.	n.a.	n.a.	n.a.
cg14276125	ADRBK1	n.a.	n.a.	2	-0.000706816	1.47021e-10	n.a.	n.a.	-0.0063	0.000634	n.a.	n.a.	n.a.	n.a.	n.a.	n.a.
cg01771885	ADRM1	n.a.	n.a.	2	-0.00045533	4.07082e-08	n.a.	n.a.	n.a.	n.a.	n.a.	n.a.	n.a.	n.a.	n.a.	yes
cg01129238	ADTRP	n.a.	n.a.	2	0.000676137	7.09672e-14	n.a.	n.a.	n.a.	n.a.	n.a.	n.a.	n.a.	n.a.	n.a.	yes
cg19542849	AFF3	n.a.	n.a.	2	n.a.	n.a.	n.a.	n.a.	0.006	0.000284	n.a.	n.a.	n.a.	n.a.	n.a.	yes
cg06895124	AGO2	n.a.	n.a.	2	0.000694632	1.88401e-10	n.a.	n.a.	n.a.	n.a.	n.a.	n.a.	0.181872	9.81542e-07	n.a.	n.a.
cg07502417	AGT	n.a.	n.a.	2	n.a.	n.a.	n.a.	n.a.	0.0065	3.02e-05	n.a.	n.a.	n.a.	n.a.	n.a.	yes
cg24474852	AGT	n.a.	n.a.	2	0.000919601	6.75856e-08	n.a.	n.a.	0.0061	6.66e-07	n.a.	n.a.	n.a.	n.a.	n.a.	n.a.
cg14510299	AHDC1	n.a.	n.a.	2	-0.000702529	7.57169e-17	n.a.	n.a.	n.a.	n.a.	n.a.	n.a.	n.a.	n.a.	n.a.	yes
cg22019158	AHDC1	n.a.	n.a.	2	-0.000367626	1.00702e-09	n.a.	n.a.	-0.0039	2.41e-07	n.a.	n.a.	n.a.	n.a.	n.a.	n.a.
cg03313140	AHSA2	n.a.	n.a.	2	n.a.	n.a.	n.a.	n.a.	-0.0045	0.000316	n.a.	n.a.	n.a.	n.a.	n.a.	yes
cg19528654	AIP	n.a.	n.a.	2	n.a.	n.a.	n.a.	n.a.	-0.007	3.62e-05	n.a.	n.a.	-0.129012	0.000102225	n.a.	n.a.
cg17356252	AIRE	n.a.	n.a.	2	n.a.	n.a.	n.a.	n.a.	0.0061	0.000929	n.a.	n.a.	n.a.	n.a.	n.a.	yes
cg26472802	AIRE	n.a.	n.a.	2	-0.000444795	6.90054e-11	n.a.	n.a.	-0.0076	9.87e-05	n.a.	n.a.	n.a.	n.a.	n.a.	n.a.
cg23366234	AIRE	n.a.	n.a.	2	-0.000307748	2.69761e-10	n.a.	n.a.	-0.0056	7.2e-05	n.a.	n.a.	n.a.	n.a.	n.a.	n.a.
cg14588779	AKAP8L	n.a.	n.a.	2	-0.000415464	4.41824e-10	n.a.	n.a.	-0.0037	4.99e-05	n.a.	n.a.	n.a.	n.a.	n.a.	n.a.
cg15991104	AKIRIN2	n.a.	n.a.	2	-0.00074415	9.37677e-19	n.a.	n.a.	-0.0041	0.000494	n.a.	n.a.	n.a.	n.a.	n.a.	n.a.
cg02884928	AKT1	n.a.	n.a.	2	-0.000884236	3.7721e-10	n.a.	n.a.	n.a.	n.a.	n.a.	n.a.	n.a.	n.a.	n.a.	yes
cg13607205	AKT1S1	n.a.	n.a.	2	-0.000367029	1.40476e-09	n.a.	n.a.	n.a.	n.a.	n.a.	n.a.	n.a.	n.a.	n.a.	yes
cg15765129	AKT1S1	n.a.	n.a.	2	-0.000322108	6.13129e-13	n.a.	n.a.	n.a.	n.a.	n.a.	n.a.	n.a.	n.a.	n.a.	yes
cg22659770	AKT1S1	n.a.	n.a.	2	-0.000148839	1.04951e-08	n.a.	n.a.	-0.0021	2.23e-08	n.a.	n.a.	n.a.	n.a.	n.a.	n.a.
cg03004371	ALDH1A3	n.a.	n.a.	2	-0.00134506	3.17131e-17	n.a.	n.a.	-0.0091	5.98e-06	n.a.	n.a.	n.a.	n.a.	n.a.	n.a.
cg00516966	ALDH3A1	n.a.	n.a.	2	0.000505516	3.09432e-08	n.a.	n.a.	0.0046	0.000456	n.a.	n.a.	n.a.	n.a.	n.a.	n.a.
cg06518251	ALDH3B1	n.a.	n.a.	2	-0.00128002	2.37986e-39	n.a.	n.a.	n.a.	n.a.	n.a.	n.a.	-0.159593	0.000163606	n.a.	n.a.
cg01577760	ALDH3B1	n.a.	n.a.	2	-0.0006139	5.32969e-11	n.a.	n.a.	n.a.	n.a.	n.a.	n.a.	n.a.	n.a.	n.a.	yes
cg14620184	ALK	n.a.	n.a.	2	0.000734909	1.48382e-10	n.a.	n.a.	0.0043	1.08e-05	n.a.	n.a.	n.a.	n.a.	n.a.	n.a.
cg23084016	ALOX5	n.a.	n.a.	2	-0.000683401	1.4489e-08	n.a.	n.a.	n.a.	n.a.	n.a.	n.a.	n.a.	n.a.	n.a.	yes
cg08976101	ALX4	n.a.	n.a.	2	n.a.	n.a.	n.a.	n.a.	0.0046	0.000743	n.a.	n.a.	0.130558	0.000114348	n.a.	n.a.
cg13837679	ALX4	n.a.	n.a.	2	n.a.	n.a.	n.a.	n.a.	0.0071	0.000327	n.a.	n.a.	n.a.	n.a.	n.a.	yes
cg12899423	ALX4	n.a.	n.a.	2	0.000568143	1.02358e-07	n.a.	n.a.	0.0046	0.000163	n.a.	n.a.	n.a.	n.a.	n.a.	n.a.
cg19211880	AMOTL2	n.a.	n.a.	2	n.a.	n.a.	n.a.	n.a.	0.0127	6.63e-06	n.a.	n.a.	n.a.	n.a.	yes	n.a.
cg18515031	ANAPC16	n.a.	n.a.	2	-0.000730585	7.66398e-14	n.a.	n.a.	n.a.	n.a.	n.a.	n.a.	n.a.	n.a.	n.a.	yes
cg27372713	ANKRD11	n.a.	n.a.	2	-0.000371636	1.74481e-08	n.a.	n.a.	n.a.	n.a.	n.a.	n.a.	n.a.	n.a.	n.a.	yes
cg27183791	ANKRD11	n.a.	n.a.	2	n.a.	n.a.	n.a.	n.a.	-0.0084	7.09e-07	n.a.	n.a.	n.a.	n.a.	n.a.	yes
cg08856118	ANKRD26	n.a.	n.a.	2	n.a.	n.a.	n.a.	n.a.	-0.0053	0.000672	n.a.	n.a.	n.a.	n.a.	n.a.	yes
cg06277849	Intergenic	n.a.	n.a.	2	n.a.	n.a.	n.a.	n.a.	-0.0092	3.91e-07	n.a.	n.a.	n.a.	n.a.	n.a.	yes
cg09496748	ANKRD44	n.a.	n.a.	2	0.000912176	2.42541e-08	n.a.	n.a.	n.a.	n.a.	n.a.	n.a.	0.154982	0.000172678	n.a.	n.a.
cg16451358	ANO2	n.a.	n.a.	2	n.a.	n.a.	n.a.	n.a.	n.a.	n.a.	n.a.	n.a.	n.a.	n.a.	yes	yes
cg21185662	ANO6	n.a.	n.a.	2	-0.000669654	2.37101e-10	n.a.	n.a.	n.a.	n.a.	n.a.	n.a.	n.a.	n.a.	n.a.	yes
cg20366110	ANXA13	n.a.	n.a.	2	n.a.	n.a.	n.a.	n.a.	0.0038	1.99e-05	n.a.	n.a.	0.222779	2.77467e-05	n.a.	n.a.
cg06635952	ANXA4	n.a.	n.a.	2	-0.00120307	1.47002e-19	n.a.	n.a.	n.a.	n.a.	n.a.	n.a.	n.a.	n.a.	n.a.	yes
cg18643093	ANXA6	n.a.	n.a.	2	n.a.	n.a.	n.a.	n.a.	-0.0077	6.05e-05	n.a.	n.a.	n.a.	n.a.	n.a.	yes
cg10407113	AP1G1	n.a.	n.a.	2	-0.000795215	2.37618e-08	n.a.	n.a.	n.a.	n.a.	n.a.	n.a.	n.a.	n.a.	n.a.	yes
cg17279773	APBA2	n.a.	n.a.	2	-0.000393112	1.80488e-09	n.a.	n.a.	n.a.	n.a.	n.a.	n.a.	n.a.	n.a.	n.a.	yes
cg19847577	APBA2	n.a.	n.a.	2	-0.00080053	7.35713e-09	n.a.	n.a.	-0.0072	1.65e-06	n.a.	n.a.	n.a.	n.a.	n.a.	n.a.
cg03300649	Intergenic	n.a.	n.a.	2	n.a.	n.a.	n.a.	n.a.	-0.0048	7.17e-05	n.a.	n.a.	n.a.	n.a.	n.a.	yes
cg23889684	APOL3	n.a.	n.a.	2	n.a.	n.a.	n.a.	n.a.	-0.0052	0.00058	n.a.	n.a.	n.a.	n.a.	n.a.	yes
cg09432376	APOL6	n.a.	n.a.	2	n.a.	n.a.	n.a.	n.a.	-0.0055	9.93e-07	n.a.	n.a.	n.a.	n.a.	yes	n.a.
cg14690065	APOL6	n.a.	n.a.	2	-0.000482151	9.43883e-08	n.a.	n.a.	-0.0062	3.83e-05	n.a.	n.a.	n.a.	n.a.	n.a.	n.a.
cg05693982	APOLD1	n.a.	n.a.	2	n.a.	n.a.	n.a.	n.a.	-0.0061	0.000152	n.a.	n.a.	n.a.	n.a.	n.a.	yes
cg01589860	ARAP1	n.a.	n.a.	2	-0.000666346	1.37712e-09	n.a.	n.a.	-0.0055	0.000977	n.a.	n.a.	n.a.	n.a.	n.a.	n.a.
cg11136562	ARAP3	n.a.	n.a.	2	0.000564172	8.14993e-09	n.a.	n.a.	n.a.	n.a.	n.a.	n.a.	n.a.	n.a.	n.a.	yes
cg10156217	ARF6	n.a.	n.a.	2	n.a.	n.a.	n.a.	n.a.	-0.0068	2.25e-06	n.a.	n.a.	n.a.	n.a.	n.a.	yes
cg27652459	ARHGAP1	n.a.	n.a.	2	-0.00117304	3.38406e-28	n.a.	n.a.	n.a.	n.a.	n.a.	n.a.	n.a.	n.a.	n.a.	yes
cg12774946	ARHGAP18	n.a.	n.a.	2	0.000958809	1.09586e-12	n.a.	n.a.	0.005	0.000107	n.a.	n.a.	n.a.	n.a.	n.a.	n.a.
cg08339023	ARHGAP9	n.a.	n.a.	2	n.a.	n.a.	n.a.	n.a.	-0.0067	4.71e-05	n.a.	n.a.	n.a.	n.a.	yes	n.a.
cg07796002	ARHGEF1	n.a.	n.a.	2	-0.000652848	3.55473e-23	n.a.	n.a.	-0.0069	4.87e-05	n.a.	n.a.	n.a.	n.a.	n.a.	n.a.
cg05407338	ARHGEF15	n.a.	n.a.	2	0.000777212	7.24348e-08	n.a.	n.a.	0.0083	3.15e-06	n.a.	n.a.	n.a.	n.a.	n.a.	n.a.
cg02776498	ARHGEF17	n.a.	n.a.	2	n.a.	n.a.	n.a.	n.a.	n.a.	n.a.	n.a.	n.a.	n.a.	n.a.	yes	yes
cg16017089	ARHGEF17	n.a.	n.a.	2	n.a.	n.a.	n.a.	n.a.	0.0119	2.3e-05	n.a.	n.a.	n.a.	n.a.	yes	n.a.
cg03958883	ARHGEF17	n.a.	n.a.	2	-0.000869728	5.55937e-11	n.a.	n.a.	-0.0061	0.000385	n.a.	n.a.	n.a.	n.a.	n.a.	n.a.
cg23105827	ARHGEF19	n.a.	n.a.	2	n.a.	n.a.	n.a.	n.a.	0.0031	0.000292	n.a.	n.a.	0.165487	1.55143e-05	n.a.	n.a.
cg11216632	ARHGEF2	n.a.	n.a.	2	-0.00132022	1.24177e-30	n.a.	n.a.	-0.0091	1.79e-07	n.a.	n.a.	n.a.	n.a.	n.a.	n.a.
cg26311262	ARHGEF3	n.a.	n.a.	2	-0.00120631	8.39461e-13	n.a.	n.a.	n.a.	n.a.	n.a.	n.a.	n.a.	n.a.	n.a.	yes
cg01016119	ARHGEF3	n.a.	n.a.	2	n.a.	n.a.	n.a.	n.a.	-0.009	1.24e-05	n.a.	n.a.	n.a.	n.a.	n.a.	yes
cg01772439	ARHGEF37	n.a.	n.a.	2	-0.000654812	2.49982e-09	n.a.	n.a.	n.a.	n.a.	n.a.	n.a.	n.a.	n.a.	n.a.	yes
cg10130374	ARHGEF7	n.a.	n.a.	2	0.000517221	3.47718e-13	n.a.	n.a.	0.0122	9.24e-05	n.a.	n.a.	n.a.	n.a.	n.a.	n.a.
cg02466798	ARID3A	n.a.	n.a.	2	-0.000993279	7.96852e-24	n.a.	n.a.	n.a.	n.a.	n.a.	n.a.	n.a.	n.a.	n.a.	yes
cg13112407	ARID5A	n.a.	n.a.	2	-0.000555409	9.60265e-14	n.a.	n.a.	-0.0035	0.000115	n.a.	n.a.	n.a.	n.a.	n.a.	n.a.
cg24441922	ARL4C	n.a.	n.a.	2	0.000867896	3.80822e-11	n.a.	n.a.	0.0059	7.55e-06	n.a.	n.a.	n.a.	n.a.	n.a.	n.a.
cg04642300	ARMC2	n.a.	n.a.	2	n.a.	n.a.	n.a.	n.a.	0.0075	0.000355	n.a.	n.a.	0.205624	0.000151324	n.a.	n.a.
cg01715572	ARMC9	n.a.	n.a.	2	n.a.	n.a.	n.a.	n.a.	-0.0068	5.94e-05	n.a.	n.a.	n.a.	n.a.	n.a.	yes
cg10359006	ARRB1	n.a.	n.a.	2	-0.000697352	3.55438e-12	n.a.	n.a.	n.a.	n.a.	n.a.	n.a.	n.a.	n.a.	n.a.	yes
cg13573513	ART4	n.a.	n.a.	2	0.000901212	2.3339e-11	n.a.	n.a.	0.0081	0.0002	n.a.	n.a.	n.a.	n.a.	n.a.	n.a.
cg04040975	CLMP	n.a.	n.a.	2	0.000480652	1.31672e-10	n.a.	n.a.	0.0054	1.31e-06	n.a.	n.a.	n.a.	n.a.	n.a.	n.a.
cg05189804	CLMP	n.a.	n.a.	2	0.000880034	3.93284e-08	n.a.	n.a.	0.0079	3.17e-06	n.a.	n.a.	n.a.	n.a.	n.a.	n.a.
cg16207673	ASCL4	n.a.	n.a.	2	n.a.	n.a.	n.a.	n.a.	-0.009	2.35e-06	n.a.	n.a.	n.a.	n.a.	n.a.	yes
cg20792436	ASPSCR1	n.a.	n.a.	2	-0.000321945	6.71194e-10	n.a.	n.a.	n.a.	n.a.	n.a.	n.a.	n.a.	n.a.	n.a.	yes
cg07093539	ASPSCR1	n.a.	n.a.	2	-0.000425894	1.73778e-08	n.a.	n.a.	-0.0041	0.000464	n.a.	n.a.	n.a.	n.a.	n.a.	n.a.
cg26233209	AP3S1	n.a.	n.a.	2	-0.000580515	1.55592e-09	n.a.	n.a.	-0.0046	0.000211	n.a.	n.a.	n.a.	n.a.	n.a.	n.a.
cg21946195	ATOH8	n.a.	n.a.	2	-0.000731776	2.66213e-10	n.a.	n.a.	n.a.	n.a.	n.a.	n.a.	n.a.	n.a.	n.a.	yes
cg07986058	MIR4715	n.a.	n.a.	2	-0.00088478	8.74794e-15	n.a.	n.a.	-0.0068	2.54e-05	n.a.	n.a.	n.a.	n.a.	n.a.	n.a.
cg07770777	ATP11A	n.a.	n.a.	2	-0.00220076	1.4851e-27	n.a.	n.a.	n.a.	n.a.	n.a.	n.a.	n.a.	n.a.	n.a.	yes
cg24199463	ATP11A-AS1	n.a.	n.a.	2	-0.000507756	2.16621e-14	n.a.	n.a.	-0.0059	2.42e-05	n.a.	n.a.	n.a.	n.a.	n.a.	n.a.
cg25346117	ATP1A1	n.a.	n.a.	2	0.000602616	1.39543e-10	n.a.	n.a.	n.a.	n.a.	n.a.	n.a.	n.a.	n.a.	n.a.	yes
cg21559223	ATP2A3	n.a.	n.a.	2	-0.000428788	8.51628e-10	n.a.	n.a.	n.a.	n.a.	-5.71	1.6e-08	n.a.	n.a.	n.a.	n.a.
cg21048168	ATP6V0A4	n.a.	n.a.	2	0.000652282	8.59108e-11	n.a.	n.a.	0.0051	0.000598	n.a.	n.a.	n.a.	n.a.	n.a.	n.a.
cg20934881	ATP8B2	n.a.	n.a.	2	-0.000645655	8.50605e-09	n.a.	n.a.	-0.0052	4.21e-05	n.a.	n.a.	n.a.	n.a.	n.a.	n.a.
cg03680932	ATXN1	n.a.	n.a.	2	n.a.	n.a.	n.a.	n.a.	0.0051	2.48e-05	n.a.	n.a.	n.a.	n.a.	n.a.	yes
cg04330057	ATXN1	n.a.	n.a.	2	0.000809404	5.6644e-08	n.a.	n.a.	0.0106	0.000221	n.a.	n.a.	n.a.	n.a.	n.a.	n.a.
cg17332198	AVIL	n.a.	n.a.	2	-0.000813564	4.1723e-15	n.a.	n.a.	n.a.	n.a.	n.a.	n.a.	n.a.	n.a.	n.a.	yes
cg23169111	AVP	n.a.	n.a.	2	-0.00119542	6.44589e-32	n.a.	n.a.	n.a.	n.a.	-6.24	7.3e-10	n.a.	n.a.	n.a.	n.a.
cg10564498	AXL	n.a.	n.a.	2	n.a.	n.a.	n.a.	n.a.	0.0067	0.000232	n.a.	n.a.	n.a.	n.a.	n.a.	yes
cg06753439	B3GALT4	n.a.	n.a.	2	-0.000689947	2.85851e-11	n.a.	n.a.	-0.0059	2.52e-05	n.a.	n.a.	n.a.	n.a.	n.a.	n.a.
cg06362282	WDR46	n.a.	n.a.	2	-0.000672014	1.4952e-08	n.a.	n.a.	-0.0066	4.58e-05	n.a.	n.a.	n.a.	n.a.	n.a.	n.a.
cg03108070	B3GALT4	n.a.	n.a.	2	-0.000645714	6.22797e-16	n.a.	n.a.	-0.0071	3.48e-07	n.a.	n.a.	n.a.	n.a.	n.a.	n.a.
cg13882090	WDR46	n.a.	n.a.	2	-0.000587099	2.24526e-12	n.a.	n.a.	-0.0049	0.000132	n.a.	n.a.	n.a.	n.a.	n.a.	n.a.
cg24605046	WDR46	n.a.	n.a.	2	-0.000570454	1.15567e-08	n.a.	n.a.	-0.0051	0.000327	n.a.	n.a.	n.a.	n.a.	n.a.	n.a.
cg03169472	WDR46	n.a.	n.a.	2	-0.000498516	8.27365e-09	n.a.	n.a.	-0.0049	7.47e-06	n.a.	n.a.	n.a.	n.a.	n.a.	n.a.
cg17416730	B3GALT4	n.a.	n.a.	2	-0.00046002	1.75612e-10	n.a.	n.a.	-0.0055	2.72e-08	n.a.	n.a.	n.a.	n.a.	n.a.	n.a.
cg16396284	B3GALT4	n.a.	n.a.	2	-0.000426887	8.08772e-12	n.a.	n.a.	-0.0059	3.65e-07	n.a.	n.a.	n.a.	n.a.	n.a.	n.a.
cg05779272	B4GALT1	n.a.	n.a.	2	-0.000661005	5.76225e-19	n.a.	n.a.	-0.0041	4.44e-05	n.a.	n.a.	n.a.	n.a.	n.a.	n.a.
cg27403406	B4GALT5	n.a.	n.a.	2	n.a.	n.a.	n.a.	n.a.	-0.0074	0.00058	n.a.	n.a.	n.a.	n.a.	n.a.	yes
cg21936552	BAHCC1	n.a.	n.a.	2	-0.000813579	8.75957e-12	n.a.	n.a.	n.a.	n.a.	n.a.	n.a.	n.a.	n.a.	n.a.	yes
cg00826603	Intergenic	n.a.	n.a.	2	0.000537885	2.32107e-12	n.a.	n.a.	0.0062	9.94e-05	n.a.	n.a.	n.a.	n.a.	n.a.	n.a.
cg06243458	BANF2	n.a.	n.a.	2	0.000644717	1.00875e-07	n.a.	n.a.	0.0047	9.96e-05	n.a.	n.a.	n.a.	n.a.	n.a.	n.a.
cg01445100	BANP	n.a.	n.a.	2	n.a.	n.a.	n.a.	n.a.	-0.0081	6.17e-05	n.a.	n.a.	-0.136115	3.64684e-05	n.a.	n.a.
cg16471167	BANP	n.a.	n.a.	2	n.a.	n.a.	n.a.	n.a.	-0.0065	0.000198	n.a.	n.a.	n.a.	n.a.	n.a.	yes
cg08463024	SNORD84	n.a.	n.a.	2	n.a.	n.a.	n.a.	n.a.	-0.0084	9.97e-07	n.a.	n.a.	n.a.	n.a.	n.a.	yes
cg23556108	BCL11A	n.a.	n.a.	2	0.000244938	8.99771e-11	n.a.	n.a.	0.0023	0.000188	n.a.	n.a.	n.a.	n.a.	n.a.	n.a.
cg22445742	BCL11A	n.a.	n.a.	2	0.000582843	5.91059e-13	n.a.	n.a.	0.0034	0.00071	n.a.	n.a.	n.a.	n.a.	n.a.	n.a.
cg02963266	BCL11B	n.a.	n.a.	2	-0.000561099	6.71726e-10	n.a.	n.a.	-0.0091	0.000125	n.a.	n.a.	n.a.	n.a.	n.a.	n.a.
cg23479730	BCL11B	n.a.	n.a.	2	-0.000512763	2.03752e-18	n.a.	n.a.	-0.0062	4.46e-05	n.a.	n.a.	n.a.	n.a.	n.a.	n.a.
cg08223235	BCL2	n.a.	n.a.	2	n.a.	n.a.	n.a.	n.a.	0.0057	0.000741	n.a.	n.a.	n.a.	n.a.	n.a.	yes
cg13758331	BCL2L11	n.a.	n.a.	2	-0.000970221	6.49963e-13	n.a.	n.a.	n.a.	n.a.	n.a.	n.a.	n.a.	n.a.	n.a.	yes
cg27087650	BCL3	n.a.	n.a.	2	-0.000706947	2.9274e-16	n.a.	n.a.	n.a.	n.a.	n.a.	n.a.	n.a.	n.a.	n.a.	yes
cg20462883	BCL7A	n.a.	n.a.	2	-0.00104896	3.234e-14	n.a.	n.a.	-0.0058	3.8e-06	n.a.	n.a.	n.a.	n.a.	n.a.	n.a.
cg23474890	BCL7A	n.a.	n.a.	2	-0.000402204	3.34038e-08	n.a.	n.a.	-0.0078	5.37e-08	n.a.	n.a.	n.a.	n.a.	n.a.	n.a.
cg13195895	BCL9	n.a.	n.a.	2	-0.000703164	1.34081e-11	n.a.	n.a.	n.a.	n.a.	n.a.	n.a.	-0.129077	2.22338e-06	n.a.	n.a.
cg02450164	BEAN1	n.a.	n.a.	2	0.000510657	8.89963e-09	n.a.	n.a.	0.0038	0.000135	n.a.	n.a.	n.a.	n.a.	n.a.	n.a.
cg01991752	BEGAIN	n.a.	n.a.	2	-0.00099487	5.72751e-19	n.a.	n.a.	-0.0072	1.21e-05	n.a.	n.a.	n.a.	n.a.	n.a.	n.a.
cg05730092	BEGAIN	n.a.	n.a.	2	0.000848699	2.01471e-10	n.a.	n.a.	0.0054	0.000135	n.a.	n.a.	n.a.	n.a.	n.a.	n.a.
cg21193577	BEGAIN	n.a.	n.a.	2	0.000896563	1.53906e-09	n.a.	n.a.	0.0079	6.46e-07	n.a.	n.a.	n.a.	n.a.	n.a.	n.a.
cg26279372	BEGAIN	n.a.	n.a.	2	0.00103989	8.1817e-10	n.a.	n.a.	0.0078	1.21e-05	n.a.	n.a.	n.a.	n.a.	n.a.	n.a.
cg24951886	BEND7	n.a.	n.a.	2	n.a.	n.a.	n.a.	n.a.	-0.0074	0.000201	n.a.	n.a.	n.a.	n.a.	n.a.	yes
cg24670453	BGLAP	n.a.	n.a.	2	n.a.	n.a.	n.a.	n.a.	0.0064	0.000112	n.a.	n.a.	0.126442	4.86604e-05	n.a.	n.a.
cg16047471	BHLHE41	n.a.	n.a.	2	n.a.	n.a.	n.a.	n.a.	0.0052	0.000555	n.a.	n.a.	n.a.	n.a.	yes	n.a.
cg13695646	BHMT	n.a.	n.a.	2	n.a.	n.a.	n.a.	n.a.	0.0061	3.9e-05	n.a.	n.a.	0.195668	1.92695e-05	n.a.	n.a.
cg05890484	BHMT	n.a.	n.a.	2	n.a.	n.a.	n.a.	n.a.	0.0037	1.5e-05	n.a.	n.a.	n.a.	n.a.	yes	n.a.
cg09550809	BHMT	n.a.	n.a.	2	n.a.	n.a.	n.a.	n.a.	0.0046	0.000105	n.a.	n.a.	n.a.	n.a.	yes	n.a.
cg24062389	BIVM	n.a.	n.a.	2	n.a.	n.a.	n.a.	n.a.	-0.0037	0.000917	n.a.	n.a.	n.a.	n.a.	yes	n.a.
cg24890964	BLCAP	n.a.	n.a.	2	-0.000820409	2.15739e-13	n.a.	n.a.	n.a.	n.a.	n.a.	n.a.	n.a.	n.a.	n.a.	yes
cg11421182	BLCAP	n.a.	n.a.	2	-0.000621017	1.96862e-10	n.a.	n.a.	n.a.	n.a.	n.a.	n.a.	n.a.	n.a.	n.a.	yes
cg18217136	Intergenic	n.a.	n.a.	2	0.000854273	6.62094e-24	n.a.	n.a.	n.a.	n.a.	5.58	3.4e-08	n.a.	n.a.	n.a.	n.a.
cg10976975	BMP10	n.a.	n.a.	2	0.00074644	5.32391e-11	n.a.	n.a.	n.a.	n.a.	n.a.	n.a.	n.a.	n.a.	n.a.	yes
cg21574271	BMPR1B	n.a.	n.a.	2	-0.00158808	4.8592e-29	n.a.	n.a.	n.a.	n.a.	n.a.	n.a.	n.a.	n.a.	n.a.	yes
cg23210521	BMPR1B	n.a.	n.a.	2	0.00104948	5.17649e-10	n.a.	n.a.	0.0079	9.84e-05	n.a.	n.a.	n.a.	n.a.	n.a.	n.a.
cg09333580	BPIFB2	n.a.	n.a.	2	-0.000854265	1.48771e-20	n.a.	n.a.	-0.0073	5.75e-06	n.a.	n.a.	n.a.	n.a.	n.a.	n.a.
cg27395200	BRD2	n.a.	n.a.	2	n.a.	n.a.	n.a.	n.a.	-0.0056	0.000104	n.a.	n.a.	n.a.	n.a.	n.a.	yes
cg25158622	BRD2	n.a.	n.a.	2	-0.000663065	1.85971e-10	n.a.	n.a.	-0.0045	7.42e-06	n.a.	n.a.	n.a.	n.a.	n.a.	n.a.
cg14199150	BRD3	n.a.	n.a.	2	-0.000223499	1.59938e-11	n.a.	n.a.	-0.0029	0.000126	n.a.	n.a.	n.a.	n.a.	n.a.	n.a.
cg18735473	CELF4	n.a.	n.a.	2	n.a.	n.a.	n.a.	n.a.	-0.0076	2.66e-06	n.a.	n.a.	n.a.	n.a.	n.a.	yes
cg24671734	BTBD11	n.a.	n.a.	2	-0.000730051	2.65889e-14	n.a.	n.a.	n.a.	n.a.	n.a.	n.a.	n.a.	n.a.	n.a.	yes
cg10866062	BTBD17	n.a.	n.a.	2	0.00051812	1.08038e-09	n.a.	n.a.	0.006	4.23e-05	n.a.	n.a.	n.a.	n.a.	n.a.	n.a.
cg12443604	BTBD17	n.a.	n.a.	2	0.000560768	5.25357e-09	n.a.	n.a.	0.0053	3.45e-05	n.a.	n.a.	n.a.	n.a.	n.a.	n.a.
cg08084655	BTBD17	n.a.	n.a.	2	0.000566054	2.07303e-09	n.a.	n.a.	0.005	3.98e-05	n.a.	n.a.	n.a.	n.a.	n.a.	n.a.
cg01270709	BTBD18	n.a.	n.a.	2	0.000598747	1.03034e-07	n.a.	n.a.	0.0059	0.000689	n.a.	n.a.	n.a.	n.a.	n.a.	n.a.
cg11494437	BTD	n.a.	n.a.	2	0.000587362	5.60862e-13	n.a.	n.a.	0.0039	0.000573	n.a.	n.a.	n.a.	n.a.	n.a.	n.a.
cg04464940	BTG3	n.a.	n.a.	2	-0.000436736	5.88338e-08	n.a.	n.a.	-0.0053	2.47e-06	n.a.	n.a.	n.a.	n.a.	n.a.	n.a.
cg12238593	BTN3A3	n.a.	n.a.	2	n.a.	n.a.	n.a.	n.a.	-0.0071	4.96e-07	n.a.	n.a.	n.a.	n.a.	n.a.	yes
cg02158755	BTNL2	n.a.	n.a.	2	n.a.	n.a.	n.a.	n.a.	0.0053	0.00044	n.a.	n.a.	n.a.	n.a.	n.a.	yes
cg13740185	CDH23	n.a.	n.a.	2	-0.000397907	1.10459e-10	n.a.	n.a.	-0.0062	5e-05	n.a.	n.a.	n.a.	n.a.	n.a.	n.a.
cg01443922	SKIDA1	n.a.	n.a.	2	n.a.	n.a.	n.a.	n.a.	0.0094	2.75e-05	n.a.	n.a.	n.a.	n.a.	n.a.	yes
cg18033092	C11orf49	n.a.	n.a.	2	-0.000558856	9.86522e-10	n.a.	n.a.	n.a.	n.a.	n.a.	n.a.	n.a.	n.a.	n.a.	yes
cg13547237	DRAP1	n.a.	n.a.	2	-0.000690462	1.99339e-14	n.a.	n.a.	-0.0065	2.35e-06	n.a.	n.a.	n.a.	n.a.	n.a.	n.a.
cg10467098	DRAP1	n.a.	n.a.	2	-0.000691075	1.3473e-15	n.a.	n.a.	-0.0061	1.07e-08	n.a.	n.a.	n.a.	n.a.	n.a.	n.a.
cg25316749	COLCA2	n.a.	n.a.	2	0.000602309	2.77486e-12	n.a.	n.a.	0.0068	2.07e-09	n.a.	n.a.	n.a.	n.a.	n.a.	n.a.
cg10045354	COLCA2	n.a.	n.a.	2	0.000749308	9.33551e-15	n.a.	n.a.	0.0058	1.37e-06	n.a.	n.a.	n.a.	n.a.	n.a.	n.a.
cg04384810	C14orf159	n.a.	n.a.	2	-0.00129321	6.54785e-25	n.a.	n.a.	n.a.	n.a.	n.a.	n.a.	n.a.	n.a.	n.a.	yes
cg15817440	C14orf37	n.a.	n.a.	2	0.000823846	5.69294e-14	n.a.	n.a.	0.0076	9.16e-05	n.a.	n.a.	n.a.	n.a.	n.a.	n.a.
cg13976502	ELMSAN1	n.a.	n.a.	2	-0.000578521	2.6456e-09	n.a.	n.a.	-0.005	0.000251	n.a.	n.a.	n.a.	n.a.	n.a.	n.a.
cg24736933	C15orf52	n.a.	n.a.	2	-0.00138371	5.49605e-22	n.a.	n.a.	n.a.	n.a.	-5.73	1.5e-08	n.a.	n.a.	n.a.	n.a.
cg02278841	C15orf53	n.a.	n.a.	2	n.a.	n.a.	n.a.	n.a.	0.0036	0.000816	n.a.	n.a.	0.152947	1.6669e-05	n.a.	n.a.
cg02642565	CDIP1	n.a.	n.a.	2	n.a.	n.a.	n.a.	n.a.	-0.0064	7.95e-07	n.a.	n.a.	n.a.	n.a.	n.a.	yes
cg10178960	ZNF319	n.a.	n.a.	2	-0.000211565	1.85497e-09	n.a.	n.a.	-0.0032	6.57e-06	n.a.	n.a.	n.a.	n.a.	n.a.	n.a.
cg01735049	C16orf72	n.a.	n.a.	2	-0.000411064	1.2645e-09	n.a.	n.a.	-0.0027	0.000136	n.a.	n.a.	n.a.	n.a.	n.a.	n.a.
cg25045219	C17orf97	n.a.	n.a.	2	n.a.	n.a.	n.a.	n.a.	-0.0123	2.85e-07	n.a.	n.a.	n.a.	n.a.	n.a.	yes
cg01597553	LDLRAD4	n.a.	n.a.	2	-0.000714981	4.43336e-18	n.a.	n.a.	-0.0034	0.000222	n.a.	n.a.	n.a.	n.a.	n.a.	n.a.
cg26463621	LDLRAD4	n.a.	n.a.	2	-0.000580101	1.68161e-19	n.a.	n.a.	-0.0028	6.61e-05	n.a.	n.a.	n.a.	n.a.	n.a.	n.a.
cg14145667	R3HDM4	n.a.	n.a.	2	-0.00072492	2.42318e-12	n.a.	n.a.	-0.0078	0.000157	n.a.	n.a.	n.a.	n.a.	n.a.	n.a.
cg02010738	MOB3A	n.a.	n.a.	2	n.a.	n.a.	n.a.	n.a.	-0.0077	3.93e-05	n.a.	n.a.	n.a.	n.a.	n.a.	yes
cg22642495	C19orf66	n.a.	n.a.	2	-0.000684198	7.92428e-08	n.a.	n.a.	-0.0063	7.89e-05	n.a.	n.a.	n.a.	n.a.	n.a.	n.a.
cg01471713	C1orf115	n.a.	n.a.	2	0.000604417	8.05203e-10	n.a.	n.a.	0.0052	1.01e-07	n.a.	n.a.	n.a.	n.a.	n.a.	n.a.
cg18959309	C1orf115	n.a.	n.a.	2	0.000617653	3.46688e-10	n.a.	n.a.	0.0055	2.09e-08	n.a.	n.a.	n.a.	n.a.	n.a.	n.a.
cg00252781	AXDND1	n.a.	n.a.	2	n.a.	n.a.	n.a.	n.a.	-0.0064	0.000984	n.a.	n.a.	-0.194659	3.75865e-06	n.a.	n.a.
cg19759478	FAM212B	n.a.	n.a.	2	0.000709785	1.16488e-09	n.a.	n.a.	n.a.	n.a.	5.54	4.3e-08	n.a.	n.a.	n.a.	n.a.
cg05135156	C1orf21	n.a.	n.a.	2	0.000587848	1.01484e-10	n.a.	n.a.	0.0057	1.25e-06	n.a.	n.a.	n.a.	n.a.	n.a.	n.a.
cg09791504	RIIAD1	n.a.	n.a.	2	n.a.	n.a.	n.a.	n.a.	0.0063	0.000556	n.a.	n.a.	n.a.	n.a.	n.a.	yes
cg22706106	CHTOP	n.a.	n.a.	2	n.a.	n.a.	n.a.	n.a.	-0.0072	1.09e-05	n.a.	n.a.	n.a.	n.a.	n.a.	yes
cg14076971	C1orf86	n.a.	n.a.	2	0.000855291	1.47913e-18	n.a.	n.a.	0.0044	0.000152	n.a.	n.a.	n.a.	n.a.	n.a.	n.a.
cg13053396	C1S	n.a.	n.a.	2	0.000584371	1.03622e-12	n.a.	n.a.	0.0058	0.000302	n.a.	n.a.	n.a.	n.a.	n.a.	n.a.
cg13672800	C20orf141	n.a.	n.a.	2	-0.00122548	9.71643e-25	n.a.	n.a.	n.a.	n.a.	n.a.	n.a.	n.a.	n.a.	n.a.	yes
cg15013617	C20orf141	n.a.	n.a.	2	-0.00201138	3.6204e-39	n.a.	n.a.	n.a.	n.a.	n.a.	n.a.	n.a.	n.a.	n.a.	yes
cg08854834	MAP3K7CL	n.a.	n.a.	2	-0.000550104	1.10294e-14	n.a.	n.a.	-0.0045	0.000169	n.a.	n.a.	n.a.	n.a.	n.a.	n.a.
cg08416522	MAP3K7CL	n.a.	n.a.	2	-0.00043179	5.69502e-30	n.a.	n.a.	-0.0038	7.87e-05	n.a.	n.a.	n.a.	n.a.	n.a.	n.a.
cg22102703	C2CD2	n.a.	n.a.	2	-0.000486615	4.05654e-08	n.a.	n.a.	n.a.	n.a.	n.a.	n.a.	-0.126764	6.81443e-05	n.a.	n.a.
cg18565216	C2CD2	n.a.	n.a.	2	-0.000480533	1.7657e-09	n.a.	n.a.	-0.0054	2.9e-06	n.a.	n.a.	n.a.	n.a.	n.a.	n.a.
cg01044662	GCFC2	n.a.	n.a.	2	-0.00102166	4.81413e-13	n.a.	n.a.	-0.0076	8.38e-05	n.a.	n.a.	n.a.	n.a.	n.a.	n.a.
cg11051158	GCFC2	n.a.	n.a.	2	-0.000980243	5.40578e-12	n.a.	n.a.	-0.0073	2.81e-05	n.a.	n.a.	n.a.	n.a.	n.a.	n.a.
cg15431659	XXYLT1	n.a.	n.a.	2	n.a.	n.a.	n.a.	n.a.	0.0077	0.000269	n.a.	n.a.	n.a.	n.a.	n.a.	yes
cg21937377	XXYLT1-AS2	n.a.	n.a.	2	-0.00170408	2.79787e-19	n.a.	n.a.	-0.0252	7.15e-10	n.a.	n.a.	n.a.	n.a.	n.a.	n.a.
cg18919097	SPTSSB	n.a.	n.a.	2	-0.000315103	6.34103e-08	n.a.	n.a.	0.0022	0.000393	n.a.	n.a.	n.a.	n.a.	n.a.	n.a.
cg23916646	VARS	n.a.	n.a.	2	-0.000655903	2.4361e-09	n.a.	n.a.	-0.0042	0.000104	n.a.	n.a.	n.a.	n.a.	n.a.	n.a.
cg12988118	VARS	n.a.	n.a.	2	-0.000611591	1.35595e-08	n.a.	n.a.	-0.0031	0.000614	n.a.	n.a.	n.a.	n.a.	n.a.	n.a.
cg12383352	VARS	n.a.	n.a.	2	-0.000435318	7.05895e-13	n.a.	n.a.	-0.0037	0.00066	n.a.	n.a.	n.a.	n.a.	n.a.	n.a.
cg03597243	GPANK1	n.a.	n.a.	2	-0.000274005	5.95809e-09	n.a.	n.a.	-0.0043	2.5e-06	n.a.	n.a.	n.a.	n.a.	n.a.	n.a.
cg06824394	TMEM243	n.a.	n.a.	2	n.a.	n.a.	n.a.	n.a.	-0.0064	1.22e-06	n.a.	n.a.	n.a.	n.a.	n.a.	yes
cg13435834	C7orf50	n.a.	n.a.	2	-0.00043387	2.48615e-09	n.a.	n.a.	n.a.	n.a.	n.a.	n.a.	n.a.	n.a.	n.a.	yes
cg26224354	GPR146	n.a.	n.a.	2	-0.000701577	7.01768e-10	n.a.	n.a.	-0.0055	8.92e-06	n.a.	n.a.	n.a.	n.a.	n.a.	n.a.
cg20603222	GPR146	n.a.	n.a.	2	-0.000593305	5.318e-09	n.a.	n.a.	-0.0051	2.59e-06	n.a.	n.a.	n.a.	n.a.	n.a.	n.a.
cg10547025	C7orf50	n.a.	n.a.	2	-0.000298884	7.49806e-08	n.a.	n.a.	0.0032	0.000903	n.a.	n.a.	n.a.	n.a.	n.a.	n.a.
cg23109344	TDRP	n.a.	n.a.	2	0.00113113	1.03744e-07	n.a.	n.a.	0.009	0.00058	n.a.	n.a.	n.a.	n.a.	n.a.	n.a.
cg17724184	C8orf44	n.a.	n.a.	2	-0.00101323	5.66471e-12	n.a.	n.a.	n.a.	n.a.	n.a.	n.a.	n.a.	n.a.	n.a.	yes
cg02157224	C8orf86	n.a.	n.a.	2	0.000399752	1.42821e-08	n.a.	n.a.	0.0051	0.000206	n.a.	n.a.	n.a.	n.a.	n.a.	n.a.
cg02923831	C8orf86	n.a.	n.a.	2	0.00069167	1.16381e-08	n.a.	n.a.	0.0058	0.000131	n.a.	n.a.	n.a.	n.a.	n.a.	n.a.
cg14116908	C9orf89	n.a.	n.a.	2	-0.00051448	4.18125e-09	n.a.	n.a.	-0.0029	0.000491	n.a.	n.a.	n.a.	n.a.	n.a.	n.a.
cg03036214	CA12	n.a.	n.a.	2	-0.000686682	7.10383e-10	n.a.	n.a.	n.a.	n.a.	n.a.	n.a.	n.a.	n.a.	n.a.	yes
cg00455327	CABLES1	n.a.	n.a.	2	-0.000786553	1.35342e-08	n.a.	n.a.	n.a.	n.a.	n.a.	n.a.	n.a.	n.a.	n.a.	yes
cg00751332	CABLES1	n.a.	n.a.	2	-0.000723943	1.38186e-08	n.a.	n.a.	n.a.	n.a.	n.a.	n.a.	n.a.	n.a.	n.a.	yes
cg07986199	CACNA1C	n.a.	n.a.	2	-0.00107574	1.10839e-19	n.a.	n.a.	n.a.	n.a.	n.a.	n.a.	n.a.	n.a.	n.a.	yes
cg17301311	CACNA1G	n.a.	n.a.	2	n.a.	n.a.	n.a.	n.a.	0.003	5.41e-06	n.a.	n.a.	0.0601451	0.000131547	n.a.	n.a.
cg26950953	CACNA1I	n.a.	n.a.	2	-0.000598397	4.11602e-09	n.a.	n.a.	-0.0064	6.54e-05	n.a.	n.a.	n.a.	n.a.	n.a.	n.a.
cg22670759	CACNA2D2	n.a.	n.a.	2	-0.000965544	1.06533e-09	n.a.	n.a.	n.a.	n.a.	n.a.	n.a.	n.a.	n.a.	n.a.	yes
cg09432234	CACNB3	n.a.	n.a.	2	-0.000840287	7.80011e-15	n.a.	n.a.	-0.0063	0.000161	n.a.	n.a.	n.a.	n.a.	n.a.	n.a.
cg09188980	CALCA	n.a.	n.a.	2	0.000954507	1.62919e-13	n.a.	n.a.	0.0087	3.33e-09	n.a.	n.a.	n.a.	n.a.	n.a.	n.a.
cg14348532	CALCA	n.a.	n.a.	2	0.000453818	4.39505e-08	n.a.	n.a.	0.0055	2.96e-06	n.a.	n.a.	n.a.	n.a.	n.a.	n.a.
cg25783352	CALCA	n.a.	n.a.	2	0.000495508	3.11594e-09	n.a.	n.a.	0.0063	6.8e-08	n.a.	n.a.	n.a.	n.a.	n.a.	n.a.
cg07238401	CALCA	n.a.	n.a.	2	0.000773294	3.79484e-11	n.a.	n.a.	0.0046	6.7e-05	n.a.	n.a.	n.a.	n.a.	n.a.	n.a.
cg22510074	CALN1	n.a.	n.a.	2	-0.00121872	1.23496e-13	n.a.	n.a.	n.a.	n.a.	n.a.	n.a.	n.a.	n.a.	n.a.	yes
cg26231267	CAMK1D	n.a.	n.a.	2	-0.00098782	1.92263e-09	n.a.	n.a.	n.a.	n.a.	n.a.	n.a.	-0.252951	5.71885e-05	n.a.	n.a.
cg09958065	CAMK1D	n.a.	n.a.	2	-0.000877001	8.55225e-11	n.a.	n.a.	-0.0095	0.000771	n.a.	n.a.	n.a.	n.a.	n.a.	n.a.
cg23889047	CAMTA1	n.a.	n.a.	2	-0.00172206	1.71371e-31	n.a.	n.a.	n.a.	n.a.	n.a.	n.a.	n.a.	n.a.	n.a.	yes
cg07710883	CAPN1	n.a.	n.a.	2	0.000755245	9.84679e-11	n.a.	n.a.	n.a.	n.a.	n.a.	n.a.	n.a.	n.a.	n.a.	yes
cg01832549	CAPZB	n.a.	n.a.	2	-0.0013155	2.88768e-19	n.a.	n.a.	n.a.	n.a.	n.a.	n.a.	n.a.	n.a.	n.a.	yes
cg24593138	CAPZB	n.a.	n.a.	2	-0.000802919	1.97031e-16	n.a.	n.a.	n.a.	n.a.	n.a.	n.a.	n.a.	n.a.	n.a.	yes
cg19014792	CARD11	n.a.	n.a.	2	-0.000947035	5.64532e-11	n.a.	n.a.	-0.0091	1.58e-06	n.a.	n.a.	n.a.	n.a.	n.a.	n.a.
cg00119896	CARD11	n.a.	n.a.	2	-0.000524478	1.29644e-20	n.a.	n.a.	-0.0034	9.58e-06	n.a.	n.a.	n.a.	n.a.	n.a.	n.a.
cg25072766	CARS	n.a.	n.a.	2	n.a.	n.a.	n.a.	n.a.	-0.0096	8.09e-05	n.a.	n.a.	n.a.	n.a.	n.a.	yes
cg20324356	CARS	n.a.	n.a.	2	-0.000350134	1.11241e-11	n.a.	n.a.	-0.0048	1.99e-07	n.a.	n.a.	n.a.	n.a.	n.a.	n.a.
cg26799474	CASP8	n.a.	n.a.	2	-0.00131713	3.65922e-11	n.a.	n.a.	-0.0087	0.000256	n.a.	n.a.	n.a.	n.a.	n.a.	n.a.
cg08698997	CBFA2T3	n.a.	n.a.	2	-0.0014899	1.16646e-14	n.a.	n.a.	n.a.	n.a.	n.a.	n.a.	n.a.	n.a.	n.a.	yes
cg05579598	CBFA2T3	n.a.	n.a.	2	-0.00148761	3.94777e-13	n.a.	n.a.	n.a.	n.a.	n.a.	n.a.	n.a.	n.a.	n.a.	yes
cg06763375	CBFA2T3	n.a.	n.a.	2	-0.000742538	1.55815e-17	n.a.	n.a.	-0.0048	0.000121	n.a.	n.a.	n.a.	n.a.	n.a.	n.a.
cg04910877	CBFA2T3	n.a.	n.a.	2	-0.000722555	1.61289e-13	n.a.	n.a.	-0.0051	0.000346	n.a.	n.a.	n.a.	n.a.	n.a.	n.a.
cg27435133	CBFA2T3	n.a.	n.a.	2	-0.000243058	1.22862e-08	n.a.	n.a.	-0.0031	0.000697	n.a.	n.a.	n.a.	n.a.	n.a.	n.a.
cg10838844	CBS	n.a.	n.a.	2	-0.000405696	1.61382e-09	n.a.	n.a.	n.a.	n.a.	n.a.	n.a.	n.a.	n.a.	n.a.	yes
cg23196549	CCDC109B	n.a.	n.a.	2	-0.000737531	4.2533e-08	n.a.	n.a.	-0.0078	1.27e-05	n.a.	n.a.	n.a.	n.a.	n.a.	n.a.
cg02423574	CCDC153	n.a.	n.a.	2	0.000481372	3.74002e-09	n.a.	n.a.	0.0056	2.33e-05	n.a.	n.a.	n.a.	n.a.	n.a.	n.a.
cg09476130	CFAP45	n.a.	n.a.	2	0.000593137	7.7293e-10	n.a.	n.a.	0.0065	0.000525	n.a.	n.a.	n.a.	n.a.	n.a.	n.a.
cg00099427	CFAP45	n.a.	n.a.	2	0.00088965	4.75675e-13	n.a.	n.a.	0.0107	1.08e-06	n.a.	n.a.	n.a.	n.a.	n.a.	n.a.
cg15033653	CCDC42B	n.a.	n.a.	2	n.a.	n.a.	n.a.	n.a.	0.0048	4.32e-05	n.a.	n.a.	0.111913	0.000130174	n.a.	n.a.
cg25821783	CEP112	n.a.	n.a.	2	n.a.	n.a.	n.a.	n.a.	-0.009	5.1e-08	n.a.	n.a.	n.a.	n.a.	n.a.	yes
cg14090409	CCDC57	n.a.	n.a.	2	0.000383204	1.78298e-10	n.a.	n.a.	n.a.	n.a.	n.a.	n.a.	n.a.	n.a.	n.a.	yes
cg17833037	CCDC62	n.a.	n.a.	2	-0.000129791	2.70389e-08	n.a.	n.a.	-0.003	0.000568	n.a.	n.a.	n.a.	n.a.	n.a.	n.a.
cg11263296	CCDC64	n.a.	n.a.	2	-0.000364979	3.30164e-08	n.a.	n.a.	-0.0038	0.000173	n.a.	n.a.	n.a.	n.a.	n.a.	n.a.
cg12113356	CCDC80	n.a.	n.a.	2	0.000712205	1.5872e-08	n.a.	n.a.	0.0053	1.83e-07	n.a.	n.a.	n.a.	n.a.	n.a.	n.a.
cg05963085	CCDC80	n.a.	n.a.	2	0.000715343	2.1225e-10	n.a.	n.a.	0.0037	1.4e-05	n.a.	n.a.	n.a.	n.a.	n.a.	n.a.
cg24364668	CCDC80	n.a.	n.a.	2	0.000830578	7.86584e-10	n.a.	n.a.	0.0051	2.34e-07	n.a.	n.a.	n.a.	n.a.	n.a.	n.a.
cg25219643	CCDC81	n.a.	n.a.	2	0.000672006	4.14697e-15	n.a.	n.a.	0.0044	0.000101	n.a.	n.a.	n.a.	n.a.	n.a.	n.a.
cg06241374	LOC100129434	n.a.	n.a.	2	0.000964313	2.07605e-11	n.a.	n.a.	n.a.	n.a.	n.a.	n.a.	n.a.	n.a.	yes	n.a.
cg03028337	LOC100129434	n.a.	n.a.	2	0.000711629	7.43925e-10	n.a.	n.a.	0.0035	0.000642	n.a.	n.a.	n.a.	n.a.	n.a.	n.a.
cg10928544	CCDC88C	n.a.	n.a.	2	n.a.	n.a.	n.a.	n.a.	0.0089	1e-05	n.a.	n.a.	n.a.	n.a.	n.a.	yes
cg26120073	CCDC88C	n.a.	n.a.	2	-0.000758389	1.50383e-10	n.a.	n.a.	-0.0102	1.74e-07	n.a.	n.a.	n.a.	n.a.	n.a.	n.a.
cg23615483	CCDC88C	n.a.	n.a.	2	-0.000678614	8.70971e-08	n.a.	n.a.	-0.0057	5.9e-05	n.a.	n.a.	n.a.	n.a.	n.a.	n.a.
cg27663123	CCDC88C	n.a.	n.a.	2	-0.000278506	9.56231e-08	n.a.	n.a.	-0.005	0.000157	n.a.	n.a.	n.a.	n.a.	n.a.	n.a.
cg11303839	CCL26	n.a.	n.a.	2	n.a.	n.a.	n.a.	n.a.	-0.0115	6.63e-06	n.a.	n.a.	n.a.	n.a.	n.a.	yes
cg22724765	CCL28	n.a.	n.a.	2	-0.0010524	9.65489e-13	n.a.	n.a.	n.a.	n.a.	n.a.	n.a.	n.a.	n.a.	n.a.	yes
cg02483931	CCL5	n.a.	n.a.	2	0.000525996	6.37152e-10	n.a.	n.a.	0.0031	4.5e-05	n.a.	n.a.	n.a.	n.a.	n.a.	n.a.
cg27143204	CCNO	n.a.	n.a.	2	n.a.	n.a.	n.a.	n.a.	0.0047	0.000204	n.a.	n.a.	0.196668	3.79644e-06	n.a.	n.a.
cg16021018	LOC102724297	n.a.	n.a.	2	-0.000848759	1.48587e-11	n.a.	n.a.	n.a.	n.a.	n.a.	n.a.	n.a.	n.a.	n.a.	yes
cg10185424	CD180	n.a.	n.a.	2	n.a.	n.a.	n.a.	n.a.	0.0082	0.000424	n.a.	n.a.	n.a.	n.a.	yes	n.a.
cg10375409	CD247	n.a.	n.a.	2	-0.000588392	3.36409e-10	n.a.	n.a.	-0.0051	0.00069	n.a.	n.a.	n.a.	n.a.	n.a.	n.a.
cg25868793	CD276	n.a.	n.a.	2	-0.000341535	5.32192e-09	n.a.	n.a.	n.a.	n.a.	n.a.	n.a.	n.a.	n.a.	n.a.	yes
cg06601993	CD36	n.a.	n.a.	2	n.a.	n.a.	n.a.	n.a.	-0.0026	0.000612	n.a.	n.a.	n.a.	n.a.	n.a.	yes
cg04811945	CD38	n.a.	n.a.	2	-0.000851719	3.64366e-23	n.a.	n.a.	-0.0089	2.58e-08	n.a.	n.a.	n.a.	n.a.	n.a.	n.a.
cg04332373	CD38	n.a.	n.a.	2	-0.000563998	3.05733e-16	n.a.	n.a.	-0.0055	0.000175	n.a.	n.a.	n.a.	n.a.	n.a.	n.a.
cg11570791	CD3E	n.a.	n.a.	2	-0.000288101	6.19254e-16	n.a.	n.a.	-0.0023	4.45e-05	n.a.	n.a.	n.a.	n.a.	n.a.	n.a.
cg25215890	CD48	n.a.	n.a.	2	n.a.	n.a.	n.a.	n.a.	0.0063	4.2e-05	n.a.	n.a.	n.a.	n.a.	n.a.	yes
cg00299736	CD5	n.a.	n.a.	2	-0.00100406	7.12358e-29	n.a.	n.a.	-0.0097	5.45e-12	n.a.	n.a.	n.a.	n.a.	n.a.	n.a.
cg09648933	CD79B	n.a.	n.a.	2	-0.000453806	1.6317e-09	n.a.	n.a.	-0.0037	0.000317	n.a.	n.a.	n.a.	n.a.	n.a.	n.a.
cg20321801	CD81	n.a.	n.a.	2	0.000481403	5.75669e-11	n.a.	n.a.	0.0054	4.45e-05	n.a.	n.a.	n.a.	n.a.	n.a.	n.a.
cg08608952	CDC42	n.a.	n.a.	2	n.a.	n.a.	n.a.	n.a.	-0.0074	8.23e-05	n.a.	n.a.	n.a.	n.a.	n.a.	yes
cg02933228	CDC42BPG	n.a.	n.a.	2	-0.000587496	2.47577e-16	n.a.	n.a.	n.a.	n.a.	n.a.	n.a.	n.a.	n.a.	n.a.	yes
cg16278877	CDC42BPG	n.a.	n.a.	2	-0.000317585	6.83352e-09	n.a.	n.a.	n.a.	n.a.	n.a.	n.a.	n.a.	n.a.	n.a.	yes
cg09406989	CDH1	n.a.	n.a.	2	n.a.	n.a.	n.a.	n.a.	0.0045	0.000208	n.a.	n.a.	0.173836	8.94899e-05	n.a.	n.a.
cg04304802	CDH23	n.a.	n.a.	2	-0.000662229	4.97197e-13	n.a.	n.a.	n.a.	n.a.	n.a.	n.a.	0.175073	0.000190644	n.a.	n.a.
cg12655137	SLC35E2B	n.a.	n.a.	2	-0.000575633	8.59609e-08	n.a.	n.a.	-0.008	3e-06	n.a.	n.a.	n.a.	n.a.	n.a.	n.a.
cg12751042	CDKN1B	n.a.	n.a.	2	n.a.	n.a.	n.a.	n.a.	-0.0077	4.52e-06	n.a.	n.a.	n.a.	n.a.	n.a.	yes
cg07340241	CDR2	n.a.	n.a.	2	0.000614385	1.94174e-10	n.a.	n.a.	n.a.	n.a.	n.a.	n.a.	0.135514	0.000130975	n.a.	n.a.
cg06799321	CES3	n.a.	n.a.	2	0.000540917	9.03508e-12	n.a.	n.a.	0.0045	1.39e-06	n.a.	n.a.	n.a.	n.a.	n.a.	n.a.
cg00552318	CHADL	n.a.	n.a.	2	-0.000267114	9.47294e-13	n.a.	n.a.	-0.0033	0.000102	n.a.	n.a.	n.a.	n.a.	n.a.	n.a.
cg00066663	CHD3	n.a.	n.a.	2	-0.00071555	3.28498e-26	n.a.	n.a.	n.a.	n.a.	n.a.	n.a.	-0.112051	1.33223e-05	n.a.	n.a.
cg21068610	CHD3	n.a.	n.a.	2	-0.000131569	9.68597e-09	n.a.	n.a.	-0.0019	9.3e-06	n.a.	n.a.	n.a.	n.a.	n.a.	n.a.
cg10045881	CHI3L2	n.a.	n.a.	2	-0.000675258	1.15812e-10	n.a.	n.a.	n.a.	n.a.	n.a.	n.a.	n.a.	n.a.	n.a.	yes
cg16142218	CHMP7	n.a.	n.a.	2	n.a.	n.a.	n.a.	n.a.	-0.0052	1.71e-05	n.a.	n.a.	n.a.	n.a.	n.a.	yes
cg07906724	CHRNA6	n.a.	n.a.	2	n.a.	n.a.	n.a.	n.a.	-0.0075	0.000367	n.a.	n.a.	n.a.	n.a.	yes	n.a.
cg20539142	CHRNA6	n.a.	n.a.	2	-0.00068881	1.30155e-09	n.a.	n.a.	-0.0067	0.000535	n.a.	n.a.	n.a.	n.a.	n.a.	n.a.
cg03433048	CHRNE	n.a.	n.a.	2	-0.00127738	3.76627e-21	n.a.	n.a.	n.a.	n.a.	n.a.	n.a.	n.a.	n.a.	n.a.	yes
cg15404019	CHST11	n.a.	n.a.	2	-0.000461889	3.60991e-09	n.a.	n.a.	n.a.	n.a.	n.a.	n.a.	n.a.	n.a.	n.a.	yes
cg18137244	CHST12	n.a.	n.a.	2	-0.000605144	1.10511e-11	n.a.	n.a.	-0.0062	2.06e-06	n.a.	n.a.	n.a.	n.a.	n.a.	n.a.
cg21597025	Intergenic	n.a.	n.a.	2	0.000943925	1.3759e-08	n.a.	n.a.	n.a.	n.a.	n.a.	n.a.	n.a.	n.a.	yes	n.a.
cg05702778	CIDEA	n.a.	n.a.	2	-0.000162941	5.71826e-09	n.a.	n.a.	-0.0026	0.000277	n.a.	n.a.	n.a.	n.a.	n.a.	n.a.
cg00481600	CILP	n.a.	n.a.	2	-0.00158288	2.18443e-40	n.a.	n.a.	n.a.	n.a.	-7.73	3.7e-14	n.a.	n.a.	n.a.	n.a.
cg08970648	CISH	n.a.	n.a.	2	-0.000705249	1.08172e-10	n.a.	n.a.	-0.008	1.13e-07	n.a.	n.a.	n.a.	n.a.	n.a.	n.a.
cg10447615	CLCC1	n.a.	n.a.	2	n.a.	n.a.	n.a.	n.a.	-0.0067	0.000323	n.a.	n.a.	n.a.	n.a.	n.a.	yes
cg15558527	CLCNKB	n.a.	n.a.	2	0.000499929	2.17437e-08	n.a.	n.a.	0.0039	0.000361	n.a.	n.a.	n.a.	n.a.	n.a.	n.a.
cg14527564	CLDN15	n.a.	n.a.	2	n.a.	n.a.	n.a.	n.a.	0.008	0.000539	n.a.	n.a.	n.a.	n.a.	n.a.	yes
cg14553765	CLDN5	n.a.	n.a.	2	0.00112735	7.58844e-13	n.a.	n.a.	n.a.	n.a.	n.a.	n.a.	0.12144	7.89837e-05	n.a.	n.a.
cg11450827	CLDN5	n.a.	n.a.	2	0.000518077	2.7254e-10	n.a.	n.a.	n.a.	n.a.	n.a.	n.a.	0.13002	2.47443e-06	n.a.	n.a.
cg06340942	CLDN5	n.a.	n.a.	2	0.000816428	5.83796e-09	n.a.	n.a.	n.a.	n.a.	n.a.	n.a.	0.12075	9.71599e-05	n.a.	n.a.
cg16773741	CLDN5	n.a.	n.a.	2	0.00137081	3.57186e-18	n.a.	n.a.	n.a.	n.a.	5.77	1.2e-08	n.a.	n.a.	n.a.	n.a.
cg04463638	CLDN5	n.a.	n.a.	2	0.00123718	2.98145e-13	n.a.	n.a.	n.a.	n.a.	5.82	8.9e-09	n.a.	n.a.	n.a.	n.a.
cg03746015	CLEC16A	n.a.	n.a.	2	-0.0016451	9.80573e-23	n.a.	n.a.	n.a.	n.a.	n.a.	n.a.	n.a.	n.a.	n.a.	yes
cg13300689	CLEC2D	n.a.	n.a.	2	-0.000851528	3.21628e-35	n.a.	n.a.	-0.0037	0.000337	n.a.	n.a.	n.a.	n.a.	n.a.	n.a.
cg02235659	Intergenic	n.a.	n.a.	2	n.a.	n.a.	n.a.	n.a.	0.0058	9.94e-05	n.a.	n.a.	n.a.	n.a.	n.a.	yes
cg15387123	CLIC3	n.a.	n.a.	2	-0.000432808	5.16764e-14	n.a.	n.a.	-0.0055	3.97e-08	n.a.	n.a.	n.a.	n.a.	n.a.	n.a.
cg26052635	CLIP4	n.a.	n.a.	2	-0.00137409	8.39814e-13	n.a.	n.a.	-0.0132	2.99e-06	n.a.	n.a.	n.a.	n.a.	n.a.	n.a.
cg07285673	CLIP4	n.a.	n.a.	2	-0.000686718	1.0812e-16	n.a.	n.a.	-0.0041	0.000194	n.a.	n.a.	n.a.	n.a.	n.a.	n.a.
cg02509745	CLK4	n.a.	n.a.	2	n.a.	n.a.	n.a.	n.a.	-0.0086	1.35e-05	n.a.	n.a.	n.a.	n.a.	n.a.	yes
cg08594681	MIR6843	n.a.	n.a.	2	-0.00143314	5.72425e-22	n.a.	n.a.	n.a.	n.a.	n.a.	n.a.	n.a.	n.a.	n.a.	yes
cg16292768	MIR6843	n.a.	n.a.	2	-0.000839722	3.86025e-12	n.a.	n.a.	n.a.	n.a.	n.a.	n.a.	n.a.	n.a.	n.a.	yes
cg11783834	CLU	n.a.	n.a.	2	-0.00100614	7.01812e-27	n.a.	n.a.	n.a.	n.a.	n.a.	n.a.	n.a.	n.a.	n.a.	yes
cg08306955	CMAHP	n.a.	n.a.	2	n.a.	n.a.	n.a.	n.a.	-0.007	0.000902	n.a.	n.a.	n.a.	n.a.	yes	n.a.
cg10511467	CMIP	n.a.	n.a.	2	0.000507543	1.39159e-11	n.a.	n.a.	n.a.	n.a.	n.a.	n.a.	0.10962	0.000156008	n.a.	n.a.
cg09685472	CMIP	n.a.	n.a.	2	-0.000476988	5.17127e-08	n.a.	n.a.	-0.0036	0.000185	n.a.	n.a.	n.a.	n.a.	n.a.	n.a.
cg13813391	CMTM2	n.a.	n.a.	2	-0.000995234	3.12219e-19	n.a.	n.a.	-0.0067	0.000291	n.a.	n.a.	n.a.	n.a.	n.a.	n.a.
cg00049664	CMTM2	n.a.	n.a.	2	-0.000910227	1.54705e-08	n.a.	n.a.	-0.0118	0.000166	n.a.	n.a.	n.a.	n.a.	n.a.	n.a.
cg07116972	CMTM7	n.a.	n.a.	2	-0.000498733	4.79336e-08	n.a.	n.a.	n.a.	n.a.	n.a.	n.a.	n.a.	n.a.	n.a.	yes
cg11158729	CNNM4	n.a.	n.a.	2	-0.000680562	3.47109e-09	n.a.	n.a.	-0.0049	0.000366	n.a.	n.a.	n.a.	n.a.	n.a.	n.a.
cg23287243	CNR2	n.a.	n.a.	2	n.a.	n.a.	n.a.	n.a.	0.0076	0.000247	n.a.	n.a.	0.073167	1.41108e-05	n.a.	n.a.
cg21581504	CNRIP1	n.a.	n.a.	2	n.a.	n.a.	n.a.	n.a.	0.0078	0.000176	n.a.	n.a.	0.155619	0.000114252	n.a.	n.a.
cg06275642	CNRIP1	n.a.	n.a.	2	0.000587743	3.41323e-09	n.a.	n.a.	0.0042	0.000125	n.a.	n.a.	n.a.	n.a.	n.a.	n.a.
cg08860498	CNTNAP1	n.a.	n.a.	2	0.00222681	1.89973e-10	n.a.	n.a.	n.a.	n.a.	n.a.	n.a.	0.221757	0.000172592	n.a.	n.a.
cg09776463	CNTNAP1	n.a.	n.a.	2	0.000833603	3.02339e-09	n.a.	n.a.	n.a.	n.a.	n.a.	n.a.	n.a.	n.a.	yes	n.a.
cg03989507	CNTNAP1	n.a.	n.a.	2	0.00103432	6.44142e-09	n.a.	n.a.	n.a.	n.a.	n.a.	n.a.	n.a.	n.a.	yes	n.a.
cg27616541	CNTNAP1	n.a.	n.a.	2	0.00118829	4.20674e-08	n.a.	n.a.	n.a.	n.a.	n.a.	n.a.	n.a.	n.a.	yes	n.a.
cg12559685	CNTNAP1	n.a.	n.a.	2	0.00120004	2.96668e-11	n.a.	n.a.	n.a.	n.a.	n.a.	n.a.	n.a.	n.a.	yes	n.a.
cg21433558	CNTNAP1	n.a.	n.a.	2	0.00121891	8.22694e-08	n.a.	n.a.	n.a.	n.a.	n.a.	n.a.	n.a.	n.a.	yes	n.a.
cg11629889	CNTNAP1	n.a.	n.a.	2	0.00146912	2.62872e-09	n.a.	n.a.	n.a.	n.a.	n.a.	n.a.	n.a.	n.a.	yes	n.a.
cg01099825	NELFB	n.a.	n.a.	2	-0.000984221	1.86266e-12	n.a.	n.a.	-0.0137	1.25e-06	n.a.	n.a.	n.a.	n.a.	n.a.	n.a.
cg13993914	NELFB	n.a.	n.a.	2	-0.000682051	1.75682e-13	n.a.	n.a.	-0.0063	1.21e-06	n.a.	n.a.	n.a.	n.a.	n.a.	n.a.
cg00936309	COL11A2	n.a.	n.a.	2	0.000735397	1.49777e-09	n.a.	n.a.	n.a.	n.a.	n.a.	n.a.	0.163423	2.47561e-07	n.a.	n.a.
cg16628039	COL13A1	n.a.	n.a.	2	n.a.	n.a.	n.a.	n.a.	0.0087	1.88e-05	n.a.	n.a.	n.a.	n.a.	yes	n.a.
cg22796593	COL17A1	n.a.	n.a.	2	0.000757853	5.76723e-09	n.a.	n.a.	0.0059	0.000303	n.a.	n.a.	n.a.	n.a.	n.a.	n.a.
cg24527008	COL23A1	n.a.	n.a.	2	n.a.	n.a.	n.a.	n.a.	-0.0083	2.04e-05	n.a.	n.a.	n.a.	n.a.	n.a.	yes
cg03757387	COL25A1	n.a.	n.a.	2	n.a.	n.a.	n.a.	n.a.	-0.0076	9.59e-10	n.a.	n.a.	n.a.	n.a.	n.a.	yes
cg10765212	COL5A2	n.a.	n.a.	2	n.a.	n.a.	n.a.	n.a.	0.0061	0.00037	n.a.	n.a.	n.a.	n.a.	n.a.	yes
cg22065514	UCN2	n.a.	n.a.	2	0.000746006	5.39222e-10	n.a.	n.a.	0.0067	5.9e-05	n.a.	n.a.	n.a.	n.a.	n.a.	n.a.
cg10179004	UCN2	n.a.	n.a.	2	0.000761721	2.94708e-09	n.a.	n.a.	0.0067	0.000102	n.a.	n.a.	n.a.	n.a.	n.a.	n.a.
cg10512203	COL9A2	n.a.	n.a.	2	0.000534602	1.10691e-08	n.a.	n.a.	0.0041	1.44e-06	n.a.	n.a.	n.a.	n.a.	n.a.	n.a.
cg13283635	COL9A3	n.a.	n.a.	2	-0.00153431	6.09045e-34	n.a.	n.a.	n.a.	n.a.	-6.42	2.4e-10	n.a.	n.a.	n.a.	n.a.
cg06038367	CORO1A	n.a.	n.a.	2	n.a.	n.a.	n.a.	n.a.	-0.0106	7.36e-07	n.a.	n.a.	n.a.	n.a.	yes	n.a.
cg27583010	CORO1A	n.a.	n.a.	2	n.a.	n.a.	n.a.	n.a.	-0.0058	0.000225	n.a.	n.a.	n.a.	n.a.	n.a.	yes
cg02220365	CORO1B	n.a.	n.a.	2	-0.000460457	2.15398e-09	n.a.	n.a.	-0.0066	9.67e-09	n.a.	n.a.	n.a.	n.a.	n.a.	n.a.
cg06143732	CPA2	n.a.	n.a.	2	0.000598904	3.48156e-10	n.a.	n.a.	0.0055	1.94e-05	n.a.	n.a.	n.a.	n.a.	n.a.	n.a.
cg06889108	CPEB4	n.a.	n.a.	2	0.000550999	1.04402e-07	n.a.	n.a.	n.a.	n.a.	n.a.	n.a.	0.137447	0.000188441	n.a.	n.a.
cg06184825	CPNE5	n.a.	n.a.	2	0.000725628	5.2153e-08	n.a.	n.a.	0.0102	6.26e-06	n.a.	n.a.	n.a.	n.a.	n.a.	n.a.
cg19393755	CPSF4L	n.a.	n.a.	2	0.000707225	3.20733e-11	n.a.	n.a.	n.a.	n.a.	n.a.	n.a.	n.a.	n.a.	n.a.	yes
cg18772573	CPSF4L	n.a.	n.a.	2	0.000767715	1.48547e-12	n.a.	n.a.	n.a.	n.a.	n.a.	n.a.	n.a.	n.a.	n.a.	yes
cg00574958	CPT1A	n.a.	n.a.	2	-0.000272616	4.19932e-09	n.a.	n.a.	0.0028	3.26e-05	n.a.	n.a.	n.a.	n.a.	n.a.	n.a.
cg06859463	CREB3L1	n.a.	n.a.	2	0.000572288	3.66874e-15	n.a.	n.a.	0.0043	9.02e-07	n.a.	n.a.	n.a.	n.a.	n.a.	n.a.
cg26269677	CRHBP	n.a.	n.a.	2	-0.00129366	3.94384e-16	n.a.	n.a.	n.a.	n.a.	n.a.	n.a.	n.a.	n.a.	n.a.	yes
cg21932231	CRIM1	n.a.	n.a.	2	-0.00121951	1.13338e-19	n.a.	n.a.	n.a.	n.a.	n.a.	n.a.	n.a.	n.a.	n.a.	yes
cg12856965	CROCC	n.a.	n.a.	2	-0.000534797	8.50981e-08	n.a.	n.a.	n.a.	n.a.	n.a.	n.a.	n.a.	n.a.	n.a.	yes
cg16492211	CSF1R	n.a.	n.a.	2	0.000674942	1.54084e-10	n.a.	n.a.	n.a.	n.a.	n.a.	n.a.	0.117452	0.000161571	n.a.	n.a.
cg13578134	MIR4513	n.a.	n.a.	2	-0.000337649	4.15589e-08	n.a.	n.a.	-0.0051	0.00016	n.a.	n.a.	n.a.	n.a.	n.a.	n.a.
cg13110239	CSNK1E	n.a.	n.a.	2	-0.000964609	6.53476e-32	n.a.	n.a.	-0.0076	4.7e-09	n.a.	n.a.	n.a.	n.a.	n.a.	n.a.
cg04728789	CSNK1E	n.a.	n.a.	2	-0.000535696	2.29427e-16	n.a.	n.a.	-0.0045	2.16e-07	n.a.	n.a.	n.a.	n.a.	n.a.	n.a.
cg01441777	CSNK1E	n.a.	n.a.	2	0.000539101	5.31171e-08	n.a.	n.a.	0.0067	1.82e-05	n.a.	n.a.	n.a.	n.a.	n.a.	n.a.
cg07313319	CSNK1E	n.a.	n.a.	2	0.000747596	1.99273e-10	n.a.	n.a.	0.0087	2.75e-06	n.a.	n.a.	n.a.	n.a.	n.a.	n.a.
cg08307171	CSNK1G2	n.a.	n.a.	2	-0.000725476	1.28988e-10	n.a.	n.a.	n.a.	n.a.	n.a.	n.a.	n.a.	n.a.	n.a.	yes
cg00501876	CSRNP1	n.a.	n.a.	2	-0.000837545	5.72161e-22	n.a.	n.a.	n.a.	n.a.	n.a.	n.a.	n.a.	n.a.	n.a.	yes
cg26662324	CTBP2	n.a.	n.a.	2	0.000563419	9.55627e-08	n.a.	n.a.	0.0067	2.21e-06	n.a.	n.a.	n.a.	n.a.	n.a.	n.a.
cg26703182	CTU1	n.a.	n.a.	2	-0.000338612	6.54062e-08	n.a.	n.a.	-0.0044	0.00067	n.a.	n.a.	n.a.	n.a.	n.a.	n.a.
cg11832281	CELF2	n.a.	n.a.	2	-0.000465049	6.28312e-13	n.a.	n.a.	n.a.	n.a.	-5.79	1.1e-08	n.a.	n.a.	n.a.	n.a.
cg21828951	CUL1	n.a.	n.a.	2	-0.000374324	6.02065e-12	n.a.	n.a.	n.a.	n.a.	n.a.	n.a.	n.a.	n.a.	n.a.	yes
cg06271067	CUL3	n.a.	n.a.	2	n.a.	n.a.	n.a.	n.a.	-0.0184	5.86e-08	n.a.	n.a.	n.a.	n.a.	yes	n.a.
cg03626672	ACKR3	n.a.	n.a.	2	n.a.	n.a.	n.a.	n.a.	0.0114	0.000776	n.a.	n.a.	n.a.	n.a.	n.a.	yes
cg05227215	CXXC5	n.a.	n.a.	2	-0.000380452	1.78086e-08	n.a.	n.a.	n.a.	n.a.	n.a.	n.a.	n.a.	n.a.	n.a.	yes
cg07695566	Intergenic	n.a.	n.a.	2	n.a.	n.a.	n.a.	n.a.	0.0081	1.37e-07	n.a.	n.a.	0.142703	0.00018539	n.a.	n.a.
cg18499750	CYB561	n.a.	n.a.	2	-0.000561454	1.85877e-09	n.a.	n.a.	-0.0059	1.86e-05	n.a.	n.a.	n.a.	n.a.	n.a.	n.a.
cg17005273	CYGB	n.a.	n.a.	2	-0.000702039	1.51585e-13	n.a.	n.a.	-0.0055	1.29e-05	n.a.	n.a.	n.a.	n.a.	n.a.	n.a.
cg17181022	CYP26C1	n.a.	n.a.	2	n.a.	n.a.	n.a.	n.a.	0.0033	3.7e-05	n.a.	n.a.	0.11847	0.000135113	n.a.	n.a.
cg06633543	CYP46A1	n.a.	n.a.	2	n.a.	n.a.	n.a.	n.a.	0.0063	0.000103	n.a.	n.a.	0.13198	0.000191508	n.a.	n.a.
cg11859594	CYTH1	n.a.	n.a.	2	n.a.	n.a.	n.a.	n.a.	-0.0045	2.23e-05	n.a.	n.a.	n.a.	n.a.	yes	n.a.
cg12741639	CYTH4	n.a.	n.a.	2	n.a.	n.a.	n.a.	n.a.	-0.0041	2.16e-07	n.a.	n.a.	-0.123414	1.9196e-05	n.a.	n.a.
cg01715901	CYTIP	n.a.	n.a.	2	n.a.	n.a.	n.a.	n.a.	-0.0083	0.00028	n.a.	n.a.	n.a.	n.a.	yes	n.a.
cg10394788	DAB2IP	n.a.	n.a.	2	0.000496145	7.50124e-08	n.a.	n.a.	0.0068	1.08e-06	n.a.	n.a.	n.a.	n.a.	n.a.	n.a.
cg07782285	DAND5	n.a.	n.a.	2	-0.000560873	1.19579e-10	n.a.	n.a.	n.a.	n.a.	n.a.	n.a.	n.a.	n.a.	n.a.	yes
cg07037944	DAPK2	n.a.	n.a.	2	-0.000821118	2.15925e-11	n.a.	n.a.	n.a.	n.a.	n.a.	n.a.	n.a.	n.a.	n.a.	yes
cg21244322	DAPK2	n.a.	n.a.	2	-0.000559467	7.77191e-14	n.a.	n.a.	-0.0059	3.32e-06	n.a.	n.a.	n.a.	n.a.	n.a.	n.a.
cg16042943	DCAF5	n.a.	n.a.	2	-0.000847955	2.22429e-11	n.a.	n.a.	n.a.	n.a.	n.a.	n.a.	n.a.	n.a.	n.a.	yes
cg04344000	DCBLD1	n.a.	n.a.	2	n.a.	n.a.	n.a.	n.a.	-0.0071	0.000344	n.a.	n.a.	n.a.	n.a.	n.a.	yes
cg21113478	Intergenic	n.a.	n.a.	2	-0.000704228	8.98426e-09	n.a.	n.a.	n.a.	n.a.	n.a.	n.a.	n.a.	n.a.	n.a.	yes
cg09694921	DCPS	n.a.	n.a.	2	-0.000553896	9.35822e-10	n.a.	n.a.	n.a.	n.a.	n.a.	n.a.	n.a.	n.a.	n.a.	yes
cg00750518	DCTN2	n.a.	n.a.	2	-0.000609973	6.26851e-12	n.a.	n.a.	n.a.	n.a.	n.a.	n.a.	n.a.	n.a.	n.a.	yes
cg13749927	DDB2	n.a.	n.a.	2	-0.000304907	2.52743e-09	-0.07	2.91e-06	n.a.	n.a.	n.a.	n.a.	n.a.	n.a.	n.a.	n.a.
cg01839993	DDIT4	n.a.	n.a.	2	-0.000652649	8.03406e-10	n.a.	n.a.	-0.0068	1.23e-07	n.a.	n.a.	n.a.	n.a.	n.a.	n.a.
cg18093866	DDR1	n.a.	n.a.	2	n.a.	n.a.	n.a.	n.a.	0.0041	8.54e-05	n.a.	n.a.	n.a.	n.a.	yes	n.a.
cg15656686	DDR1	n.a.	n.a.	2	n.a.	n.a.	n.a.	n.a.	0.0069	0.000167	n.a.	n.a.	n.a.	n.a.	yes	n.a.
cg24727290	DDR1	n.a.	n.a.	2	n.a.	n.a.	n.a.	n.a.	0.0069	0.000203	n.a.	n.a.	n.a.	n.a.	yes	n.a.
cg14002328	DENND1A	n.a.	n.a.	2	0.000633214	2.6756e-11	n.a.	n.a.	0.0027	0.000844	n.a.	n.a.	n.a.	n.a.	n.a.	n.a.
cg11813073	DENND1C	n.a.	n.a.	2	-0.000606851	1.59988e-09	n.a.	n.a.	-0.0058	0.000129	n.a.	n.a.	n.a.	n.a.	n.a.	n.a.
cg11860005	DEPDC5	n.a.	n.a.	2	n.a.	n.a.	n.a.	n.a.	0.0059	0.000214	n.a.	n.a.	0.146868	1.36537e-05	n.a.	n.a.
cg00458681	DGCR10	n.a.	n.a.	2	n.a.	n.a.	n.a.	n.a.	-0.0116	2.96e-05	n.a.	n.a.	n.a.	n.a.	n.a.	yes
cg20051772	DGKA	n.a.	n.a.	2	n.a.	n.a.	n.a.	n.a.	-0.0036	0.000697	n.a.	n.a.	-0.191875	0.000111717	n.a.	n.a.
cg15354065	DGKA	n.a.	n.a.	2	-0.000558027	1.947e-08	n.a.	n.a.	-0.0055	7.94e-07	n.a.	n.a.	n.a.	n.a.	n.a.	n.a.
cg00404400	DGKG	n.a.	n.a.	2	0.000465235	1.9935e-12	n.a.	n.a.	0.0042	4.42e-06	n.a.	n.a.	n.a.	n.a.	n.a.	n.a.
cg15639776	DGKQ	n.a.	n.a.	2	-0.000488089	6.28369e-10	n.a.	n.a.	n.a.	n.a.	n.a.	n.a.	n.a.	n.a.	n.a.	yes
cg17901584	DHCR24	n.a.	n.a.	2	-0.000886826	7.03984e-11	n.a.	n.a.	n.a.	n.a.	n.a.	n.a.	n.a.	n.a.	n.a.	yes
cg05600717	DHRS12	n.a.	n.a.	2	-0.000765699	2.91279e-10	n.a.	n.a.	-0.0048	0.000373	n.a.	n.a.	n.a.	n.a.	n.a.	n.a.
cg27516100	DHX16	n.a.	n.a.	2	0.000636005	3.65819e-13	n.a.	n.a.	n.a.	n.a.	n.a.	n.a.	n.a.	n.a.	n.a.	yes
cg21513254	DHX16	n.a.	n.a.	2	n.a.	n.a.	n.a.	n.a.	0.0062	0.000796	n.a.	n.a.	n.a.	n.a.	n.a.	yes
cg13052625	DHX30	n.a.	n.a.	2	-0.00110161	9.40521e-19	n.a.	n.a.	n.a.	n.a.	n.a.	n.a.	n.a.	n.a.	n.a.	yes
cg15355713	DHX37	n.a.	n.a.	2	-0.000656321	9.21549e-12	n.a.	n.a.	n.a.	n.a.	n.a.	n.a.	n.a.	n.a.	n.a.	yes
cg19529732	DIABLO	n.a.	n.a.	2	n.a.	n.a.	n.a.	n.a.	-0.011	1.42e-05	n.a.	n.a.	n.a.	n.a.	n.a.	yes
cg21805118	DIABLO	n.a.	n.a.	2	n.a.	n.a.	n.a.	n.a.	-0.0083	0.000245	n.a.	n.a.	n.a.	n.a.	n.a.	yes
cg11804414	DIABLO	n.a.	n.a.	2	n.a.	n.a.	n.a.	n.a.	-0.0076	0.000263	n.a.	n.a.	n.a.	n.a.	n.a.	yes
cg10802680	DIABLO	n.a.	n.a.	2	n.a.	n.a.	n.a.	n.a.	-0.0066	0.000241	n.a.	n.a.	n.a.	n.a.	n.a.	yes
cg09123760	DIABLO	n.a.	n.a.	2	n.a.	n.a.	n.a.	n.a.	-0.0056	0.000932	n.a.	n.a.	n.a.	n.a.	n.a.	yes
cg24847625	DISP2	n.a.	n.a.	2	-0.000731285	7.97646e-10	n.a.	n.a.	-0.0088	7.25e-08	n.a.	n.a.	n.a.	n.a.	n.a.	n.a.
cg17288288	DLEU7	n.a.	n.a.	2	0.000707993	6.72835e-09	n.a.	n.a.	n.a.	n.a.	n.a.	n.a.	n.a.	n.a.	n.a.	yes
cg03110921	DLG5	n.a.	n.a.	2	0.000758455	2.117e-09	n.a.	n.a.	n.a.	n.a.	n.a.	n.a.	n.a.	n.a.	n.a.	yes
cg04687241	DLGAP2	n.a.	n.a.	2	n.a.	n.a.	n.a.	n.a.	n.a.	n.a.	n.a.	n.a.	n.a.	n.a.	yes	yes
cg09055992	DLGAP2	n.a.	n.a.	2	n.a.	n.a.	n.a.	n.a.	n.a.	n.a.	n.a.	n.a.	n.a.	n.a.	yes	yes
cg17662083	DMKN	n.a.	n.a.	2	0.000881292	1.69468e-08	n.a.	n.a.	n.a.	n.a.	n.a.	n.a.	n.a.	n.a.	n.a.	yes
cg16677448	DMKN	n.a.	n.a.	2	0.00098587	2.47117e-10	n.a.	n.a.	0.0067	1.58e-05	n.a.	n.a.	n.a.	n.a.	n.a.	n.a.
cg13511752	DNAJB12	n.a.	n.a.	2	-0.000582815	1.58443e-09	n.a.	n.a.	-0.0079	2.87e-06	n.a.	n.a.	n.a.	n.a.	n.a.	n.a.
cg09091752	DNAJC17	n.a.	n.a.	2	-0.000780773	7.74599e-18	n.a.	n.a.	n.a.	n.a.	-5.48	5.7e-08	n.a.	n.a.	n.a.	n.a.
cg05638787	C15orf62	n.a.	n.a.	2	-0.00112271	1.71382e-32	n.a.	n.a.	-0.0106	3.28e-05	n.a.	n.a.	n.a.	n.a.	n.a.	n.a.
cg02338271	DNM3	n.a.	n.a.	2	n.a.	n.a.	n.a.	n.a.	0.0056	6.31e-05	n.a.	n.a.	n.a.	n.a.	yes	n.a.
cg24949488	DNTT	n.a.	n.a.	2	-0.000647432	4.89436e-10	n.a.	n.a.	n.a.	n.a.	n.a.	n.a.	n.a.	n.a.	n.a.	yes
cg13640804	PLEKHJ1	n.a.	n.a.	2	-0.000297798	1.91912e-08	n.a.	n.a.	n.a.	n.a.	n.a.	n.a.	n.a.	n.a.	n.a.	yes
cg26950531	DPF1	n.a.	n.a.	2	-0.00186627	6.37154e-21	n.a.	n.a.	-0.013	1.14e-09	n.a.	n.a.	n.a.	n.a.	n.a.	n.a.
cg11757040	DPF3	n.a.	n.a.	2	n.a.	n.a.	n.a.	n.a.	0.0127	1.12e-07	n.a.	n.a.	0.180888	1.02904e-06	n.a.	n.a.
cg26057784	Intergenic	n.a.	n.a.	2	n.a.	n.a.	n.a.	n.a.	0.0096	0.000185	n.a.	n.a.	n.a.	n.a.	n.a.	yes
cg05110943	DSC2	n.a.	n.a.	2	0.000448857	2.54408e-08	n.a.	n.a.	0.0046	6.4e-05	n.a.	n.a.	n.a.	n.a.	n.a.	n.a.
cg01124546	DSCAML1	n.a.	n.a.	2	0.000540596	9.55524e-09	n.a.	n.a.	0.0045	3.01e-06	n.a.	n.a.	n.a.	n.a.	n.a.	n.a.
cg07599979	DSCR9	n.a.	n.a.	2	-0.000907802	1.69798e-11	n.a.	n.a.	-0.0047	0.000647	n.a.	n.a.	n.a.	n.a.	n.a.	n.a.
cg01308549	DSCR9	n.a.	n.a.	2	-0.000651021	4.0112e-08	n.a.	n.a.	-0.0037	0.000132	n.a.	n.a.	n.a.	n.a.	n.a.	n.a.
cg17696194	DTX4	n.a.	n.a.	2	n.a.	n.a.	n.a.	n.a.	0.0046	0.000474	n.a.	n.a.	n.a.	n.a.	yes	n.a.
cg01598007	DUSP27	n.a.	n.a.	2	0.000662237	1.62137e-09	n.a.	n.a.	n.a.	n.a.	n.a.	n.a.	0.144868	6.19752e-06	n.a.	n.a.
cg17801546	DUSP27	n.a.	n.a.	2	-0.00105797	7.0517e-18	n.a.	n.a.	-0.0085	5.65e-06	n.a.	n.a.	n.a.	n.a.	n.a.	n.a.
cg19622662	DUSP27	n.a.	n.a.	2	-0.000777239	2.44868e-14	n.a.	n.a.	-0.0064	0.000189	n.a.	n.a.	n.a.	n.a.	n.a.	n.a.
cg12127149	DYNC1H1	n.a.	n.a.	2	-0.000658191	1.01617e-07	n.a.	n.a.	-0.0088	0.000228	n.a.	n.a.	n.a.	n.a.	n.a.	n.a.
cg19400179	DZIP3	n.a.	n.a.	2	n.a.	n.a.	n.a.	n.a.	-0.0129	2.42e-06	n.a.	n.a.	n.a.	n.a.	n.a.	yes
cg02930866	EAF1	n.a.	n.a.	2	-0.000780635	7.63433e-13	n.a.	n.a.	n.a.	n.a.	n.a.	n.a.	n.a.	n.a.	n.a.	yes
cg23210478	EBF1	n.a.	n.a.	2	n.a.	n.a.	n.a.	n.a.	0.0049	0.000464	n.a.	n.a.	n.a.	n.a.	n.a.	yes
cg12863565	EBF2	n.a.	n.a.	2	0.000654727	6.52635e-08	n.a.	n.a.	0.0052	0.0003	n.a.	n.a.	n.a.	n.a.	n.a.	n.a.
cg13518079	EBF4	n.a.	n.a.	2	n.a.	n.a.	n.a.	n.a.	n.a.	n.a.	5.97	3.8e-09	n.a.	n.a.	yes	n.a.
cg21862529	EDN2	n.a.	n.a.	2	-0.000718752	4.87683e-13	n.a.	n.a.	n.a.	n.a.	n.a.	n.a.	n.a.	n.a.	n.a.	yes
cg17146950	EFR3A	n.a.	n.a.	2	-0.000207613	8.59715e-09	n.a.	n.a.	-0.0023	1.41e-05	n.a.	n.a.	n.a.	n.a.	n.a.	n.a.
cg11683663	ELANE	n.a.	n.a.	2	-0.000488216	2.68134e-09	n.a.	n.a.	n.a.	n.a.	n.a.	n.a.	n.a.	n.a.	n.a.	yes
cg27165456	ELFN1-AS1	n.a.	n.a.	2	-0.000991338	5.47362e-23	n.a.	n.a.	n.a.	n.a.	-5.43	7.8e-08	n.a.	n.a.	n.a.	n.a.
cg02154252	ELTD1	n.a.	n.a.	2	0.000586672	2.1143e-11	n.a.	n.a.	0.0061	3.64e-11	n.a.	n.a.	n.a.	n.a.	n.a.	n.a.
cg14409083	EMP1	n.a.	n.a.	2	-0.00139696	2.53635e-19	n.a.	n.a.	n.a.	n.a.	n.a.	n.a.	n.a.	n.a.	n.a.	yes
cg08261525	ENOX1	n.a.	n.a.	2	-0.000799184	7.87636e-11	n.a.	n.a.	n.a.	n.a.	n.a.	n.a.	n.a.	n.a.	n.a.	yes
cg23656213	LOC101926889	n.a.	n.a.	2	-0.00106359	1.71095e-09	n.a.	n.a.	-0.0108	2.95e-05	n.a.	n.a.	n.a.	n.a.	n.a.	n.a.
cg15146752	EPHA2	n.a.	n.a.	2	n.a.	n.a.	n.a.	n.a.	0.0047	1.33e-05	n.a.	n.a.	0.130172	8.14737e-05	n.a.	n.a.
cg05220968	EPM2A	n.a.	n.a.	2	-0.000995137	3.27695e-10	n.a.	n.a.	n.a.	n.a.	n.a.	n.a.	n.a.	n.a.	n.a.	yes
cg06668829	EPPK1	n.a.	n.a.	2	0.000773712	8.81778e-12	n.a.	n.a.	0.0074	7.83e-08	n.a.	n.a.	n.a.	n.a.	n.a.	n.a.
cg18770763	EPS8L2	n.a.	n.a.	2	0.000728071	3.8958e-08	n.a.	n.a.	n.a.	n.a.	n.a.	n.a.	n.a.	n.a.	yes	n.a.
cg02807984	EPS8L2	n.a.	n.a.	2	n.a.	n.a.	n.a.	n.a.	-0.0047	0.000125	n.a.	n.a.	n.a.	n.a.	n.a.	yes
cg03753191	EPSTI1	n.a.	n.a.	2	-0.000636788	5.5663e-13	n.a.	n.a.	-0.0057	0.000551	n.a.	n.a.	n.a.	n.a.	n.a.	n.a.
cg19258882	Intergenic	n.a.	n.a.	2	0.000751074	1.01966e-16	n.a.	n.a.	0.0049	8.3e-06	n.a.	n.a.	n.a.	n.a.	n.a.	n.a.
cg03431738	ERG	n.a.	n.a.	2	0.00078062	3.59958e-08	n.a.	n.a.	0.0065	0.000273	n.a.	n.a.	n.a.	n.a.	n.a.	n.a.
cg27343900	ERGIC1	n.a.	n.a.	2	-0.000449208	7.0371e-09	n.a.	n.a.	n.a.	n.a.	n.a.	n.a.	n.a.	n.a.	n.a.	yes
cg06574296	UBE2F-SCLY	n.a.	n.a.	2	-0.00190615	2.95541e-09	n.a.	n.a.	-0.0176	5.3e-05	n.a.	n.a.	n.a.	n.a.	n.a.	n.a.
cg04063345	ESR1	n.a.	n.a.	2	0.00154354	9.9286e-11	n.a.	n.a.	n.a.	n.a.	n.a.	n.a.	n.a.	n.a.	yes	n.a.
cg20019356	ESR2	n.a.	n.a.	2	0.00100631	3.17347e-16	n.a.	n.a.	0.0071	1.29e-05	n.a.	n.a.	n.a.	n.a.	n.a.	n.a.
cg22190721	ESRP2	n.a.	n.a.	2	0.00110388	4.48033e-13	n.a.	n.a.	n.a.	n.a.	n.a.	n.a.	n.a.	n.a.	n.a.	yes
cg00944421	ESRP2	n.a.	n.a.	2	0.00118038	1.34688e-08	n.a.	n.a.	n.a.	n.a.	n.a.	n.a.	n.a.	n.a.	n.a.	yes
cg21695395	ETS1	n.a.	n.a.	2	n.a.	n.a.	n.a.	n.a.	-0.0073	2.77e-07	n.a.	n.a.	n.a.	n.a.	n.a.	yes
cg08452327	ETS1	n.a.	n.a.	2	-0.000573497	3.27571e-12	n.a.	n.a.	-0.0045	4.53e-06	n.a.	n.a.	n.a.	n.a.	n.a.	n.a.
cg18763536	ETV6	n.a.	n.a.	2	-0.000581211	6.95128e-11	n.a.	n.a.	-0.0035	2.43e-05	n.a.	n.a.	n.a.	n.a.	n.a.	n.a.
cg04982834	EVI5	n.a.	n.a.	2	0.000774309	8.28022e-12	n.a.	n.a.	0.006	0.000676	n.a.	n.a.	n.a.	n.a.	n.a.	n.a.
cg19431495	EXOC3	n.a.	n.a.	2	n.a.	n.a.	n.a.	n.a.	-0.0057	0.000123	n.a.	n.a.	n.a.	n.a.	n.a.	yes
cg21142272	EXOC3L1	n.a.	n.a.	2	0.000468153	1.88809e-08	n.a.	n.a.	n.a.	n.a.	n.a.	n.a.	n.a.	n.a.	yes	n.a.
cg02066144	EXOC6B	n.a.	n.a.	2	0.000565892	7.6542e-10	n.a.	n.a.	0.0058	3.02e-05	n.a.	n.a.	n.a.	n.a.	n.a.	n.a.
cg26682661	EXOG	n.a.	n.a.	2	-0.000843524	1.32233e-09	n.a.	n.a.	n.a.	n.a.	n.a.	n.a.	n.a.	n.a.	n.a.	yes
cg09626867	EXOSC7	n.a.	n.a.	2	-0.00136156	9.7847e-14	n.a.	n.a.	n.a.	n.a.	n.a.	n.a.	n.a.	n.a.	n.a.	yes
cg20547777	EXT1	n.a.	n.a.	2	n.a.	n.a.	n.a.	n.a.	n.a.	n.a.	n.a.	n.a.	n.a.	n.a.	yes	yes
cg15118447	EZR	n.a.	n.a.	2	-0.00113383	1.97276e-10	n.a.	n.a.	n.a.	n.a.	n.a.	n.a.	n.a.	n.a.	n.a.	yes
cg19576697	Intergenic	n.a.	n.a.	2	-0.00103795	1.75836e-23	n.a.	n.a.	n.a.	n.a.	n.a.	n.a.	n.a.	n.a.	n.a.	yes
cg17100176	FAIM3	n.a.	n.a.	2	-0.000680495	2.65182e-12	n.a.	n.a.	-0.0065	0.000294	n.a.	n.a.	n.a.	n.a.	n.a.	n.a.
cg22945467	Intergenic	n.a.	n.a.	2	-0.000438137	3.21432e-08	n.a.	n.a.	-0.0057	1.24e-06	n.a.	n.a.	n.a.	n.a.	n.a.	n.a.
cg03159409	FAM101A	n.a.	n.a.	2	n.a.	n.a.	n.a.	n.a.	0.01	0.000247	n.a.	n.a.	n.a.	n.a.	yes	n.a.
cg14717752	OTULIN	n.a.	n.a.	2	n.a.	n.a.	n.a.	n.a.	-0.0063	3.45e-05	n.a.	n.a.	n.a.	n.a.	n.a.	yes
cg18479255	FAM124A	n.a.	n.a.	2	0.000870417	7.97385e-11	n.a.	n.a.	0.0069	0.000282	n.a.	n.a.	n.a.	n.a.	n.a.	n.a.
cg20224218	MVB12B	n.a.	n.a.	2	-0.000793622	2.54683e-14	n.a.	n.a.	-0.0055	4.08e-05	n.a.	n.a.	n.a.	n.a.	n.a.	n.a.
cg22711082	FAM131C	n.a.	n.a.	2	-0.000788224	5.34027e-08	n.a.	n.a.	n.a.	n.a.	n.a.	n.a.	n.a.	n.a.	n.a.	yes
cg20326928	FAM131C	n.a.	n.a.	2	0.00035973	1.03372e-09	n.a.	n.a.	0.0035	4.36e-06	n.a.	n.a.	n.a.	n.a.	n.a.	n.a.
cg18651011	FAM172A	n.a.	n.a.	2	n.a.	n.a.	n.a.	n.a.	0.0053	0.00021	n.a.	n.a.	n.a.	n.a.	n.a.	yes
cg14687145	FAM179A	n.a.	n.a.	2	-0.00116017	1.14895e-25	n.a.	n.a.	-0.0098	1.41e-05	n.a.	n.a.	n.a.	n.a.	n.a.	n.a.
cg09684846	TVP23A	n.a.	n.a.	2	n.a.	n.a.	n.a.	n.a.	0.0189	2.72e-06	n.a.	n.a.	n.a.	n.a.	yes	n.a.
cg07578772	ERICH6-AS1	n.a.	n.a.	2	n.a.	n.a.	n.a.	n.a.	-0.0077	0.000697	n.a.	n.a.	-0.229396	2.73229e-06	n.a.	n.a.
cg09115713	PIEZO1	n.a.	n.a.	2	n.a.	n.a.	n.a.	n.a.	-0.0057	0.000684	n.a.	n.a.	n.a.	n.a.	n.a.	yes
cg02293775	FAM53B	n.a.	n.a.	2	-0.000642286	8.81548e-14	n.a.	n.a.	n.a.	n.a.	n.a.	n.a.	n.a.	n.a.	n.a.	yes
cg07081759	FAM53B	n.a.	n.a.	2	n.a.	n.a.	n.a.	n.a.	-0.006	0.000107	n.a.	n.a.	n.a.	n.a.	n.a.	yes
cg19245758	NXPE3	n.a.	n.a.	2	-0.000695411	1.79647e-12	n.a.	n.a.	-0.006	4.42e-05	n.a.	n.a.	n.a.	n.a.	n.a.	n.a.
cg24482286	FAM63A	n.a.	n.a.	2	-0.000402275	4.89511e-10	n.a.	n.a.	-0.0038	3.35e-06	n.a.	n.a.	n.a.	n.a.	n.a.	n.a.
cg01930719	FAM65A	n.a.	n.a.	2	-0.00107527	3.70506e-20	n.a.	n.a.	n.a.	n.a.	n.a.	n.a.	n.a.	n.a.	n.a.	yes
cg04185041	FAM65A	n.a.	n.a.	2	-0.000780154	3.64964e-26	n.a.	n.a.	-0.0038	9.04e-05	n.a.	n.a.	n.a.	n.a.	n.a.	n.a.
cg24960799	FAM65B	n.a.	n.a.	2	n.a.	n.a.	n.a.	n.a.	-0.0072	9.74e-06	n.a.	n.a.	n.a.	n.a.	n.a.	yes
cg14289429	FAM78A	n.a.	n.a.	2	n.a.	n.a.	n.a.	n.a.	-0.0106	0.000579	n.a.	n.a.	n.a.	n.a.	yes	n.a.
cg22986597	FAM89B	n.a.	n.a.	2	-0.000558565	8.19157e-09	n.a.	n.a.	-0.0049	8.86e-05	n.a.	n.a.	n.a.	n.a.	n.a.	n.a.
cg21058488	FAT3	n.a.	n.a.	2	0.000760025	4.1724e-11	n.a.	n.a.	0.0069	1.75e-05	n.a.	n.a.	n.a.	n.a.	n.a.	n.a.
cg13740339	FBP1	n.a.	n.a.	2	-0.000807864	1.49929e-13	n.a.	n.a.	-0.0066	0.000229	n.a.	n.a.	n.a.	n.a.	n.a.	n.a.
cg19853333	FBXL14	n.a.	n.a.	2	n.a.	n.a.	n.a.	n.a.	0.0079	0.00012	n.a.	n.a.	0.175893	5.07177e-06	n.a.	n.a.
cg01653727	FBXL18	n.a.	n.a.	2	-0.000192132	2.30926e-08	n.a.	n.a.	n.a.	n.a.	n.a.	n.a.	-0.117514	0.000200257	n.a.	n.a.
cg10206969	FBXL18	n.a.	n.a.	2	-0.00082188	5.86197e-12	n.a.	n.a.	-0.0053	0.000789	n.a.	n.a.	n.a.	n.a.	n.a.	n.a.
cg12551957	MIR589	n.a.	n.a.	2	-0.000410829	4.27507e-09	n.a.	n.a.	-0.0058	0.000201	n.a.	n.a.	n.a.	n.a.	n.a.	n.a.
cg14206172	FBXO17	n.a.	n.a.	2	n.a.	n.a.	n.a.	n.a.	0.0067	3.13e-05	n.a.	n.a.	n.a.	n.a.	yes	n.a.
cg23287229	FBXO32	n.a.	n.a.	2	n.a.	n.a.	n.a.	n.a.	0.0059	3.89e-05	n.a.	n.a.	n.a.	n.a.	n.a.	yes
cg22697136	FBXO44	n.a.	n.a.	2	n.a.	n.a.	n.a.	n.a.	0.0028	0.00067	n.a.	n.a.	0.153275	9.55381e-05	n.a.	n.a.
cg21526019	FCHO1	n.a.	n.a.	2	n.a.	n.a.	n.a.	n.a.	0.0044	3.95e-05	n.a.	n.a.	0.0972701	0.000163484	n.a.	n.a.
cg08358907	FCHO1	n.a.	n.a.	2	n.a.	n.a.	n.a.	n.a.	0.0068	9.26e-06	n.a.	n.a.	0.130788	3.03839e-05	n.a.	n.a.
cg08206267	FCHO1	n.a.	n.a.	2	n.a.	n.a.	n.a.	n.a.	-0.0045	1.92e-06	n.a.	n.a.	n.a.	n.a.	yes	n.a.
cg13794588	FCN2	n.a.	n.a.	2	n.a.	n.a.	n.a.	n.a.	0.0063	7.73e-07	n.a.	n.a.	0.181119	1.55998e-05	n.a.	n.a.
cg19433435	FEZ1	n.a.	n.a.	2	0.000850105	2.93802e-10	n.a.	n.a.	0.0064	1.55e-05	n.a.	n.a.	n.a.	n.a.	n.a.	n.a.
cg07624815	FGD5	n.a.	n.a.	2	-0.000584353	5.23208e-22	n.a.	n.a.	-0.0031	0.000119	n.a.	n.a.	n.a.	n.a.	n.a.	n.a.
cg26874542	FGF18	n.a.	n.a.	2	0.000546254	7.1678e-09	n.a.	n.a.	0.0042	0.000838	n.a.	n.a.	n.a.	n.a.	n.a.	n.a.
cg21550024	FGF2	n.a.	n.a.	2	n.a.	n.a.	n.a.	n.a.	n.a.	n.a.	n.a.	n.a.	n.a.	n.a.	yes	yes
cg17214107	FGF2	n.a.	n.a.	2	0.000508717	5.74159e-09	n.a.	n.a.	n.a.	n.a.	n.a.	n.a.	n.a.	n.a.	yes	n.a.
cg17808882	FGF20	n.a.	n.a.	2	0.000801314	3.01096e-14	n.a.	n.a.	0.0052	0.000303	n.a.	n.a.	n.a.	n.a.	n.a.	n.a.
cg13422817	FGF6	n.a.	n.a.	2	0.00064719	1.06148e-09	n.a.	n.a.	n.a.	n.a.	n.a.	n.a.	n.a.	n.a.	yes	n.a.
cg09565002	FGFBP1	n.a.	n.a.	2	n.a.	n.a.	n.a.	n.a.	0.0068	4.81e-05	n.a.	n.a.	n.a.	n.a.	n.a.	yes
cg14537800	FGFBP2	n.a.	n.a.	2	-0.000445591	1.29066e-14	n.a.	n.a.	-0.0037	0.00021	n.a.	n.a.	n.a.	n.a.	n.a.	n.a.
cg23367358	FHL2	n.a.	n.a.	2	-0.000945447	1.63417e-09	n.a.	n.a.	n.a.	n.a.	n.a.	n.a.	n.a.	n.a.	n.a.	yes
cg13167816	FITM1	n.a.	n.a.	2	-0.00101328	1.40773e-24	n.a.	n.a.	-0.0101	6.68e-07	n.a.	n.a.	n.a.	n.a.	n.a.	n.a.
cg20306574	FITM1	n.a.	n.a.	2	-0.000666491	2.72428e-18	n.a.	n.a.	-0.0063	2.74e-05	n.a.	n.a.	n.a.	n.a.	n.a.	n.a.
cg25114611	FKBP5	n.a.	n.a.	2	-0.00134586	3.53595e-45	n.a.	n.a.	n.a.	n.a.	n.a.	n.a.	n.a.	n.a.	n.a.	yes
cg08825225	FLI1	n.a.	n.a.	2	n.a.	n.a.	n.a.	n.a.	-0.0036	0.000478	n.a.	n.a.	n.a.	n.a.	yes	n.a.
cg00895196	CASC14	n.a.	n.a.	2	-0.000286136	5.16819e-08	n.a.	n.a.	-0.0047	9.13e-05	n.a.	n.a.	n.a.	n.a.	n.a.	n.a.
cg24859352	CASC14	n.a.	n.a.	2	-0.000254071	9.69344e-09	n.a.	n.a.	-0.0052	1.13e-06	n.a.	n.a.	n.a.	n.a.	n.a.	n.a.
cg05570258	CDHR3	n.a.	n.a.	2	-0.000439932	3.27674e-17	n.a.	n.a.	-0.005	1.08e-05	n.a.	n.a.	n.a.	n.a.	n.a.	n.a.
cg05346286	LINC00982	n.a.	n.a.	2	n.a.	n.a.	n.a.	n.a.	0.0095	0.000473	n.a.	n.a.	0.249809	2.33093e-06	n.a.	n.a.
cg11598872	Intergenic	n.a.	n.a.	2	-0.00078042	2.84012e-13	n.a.	n.a.	n.a.	n.a.	n.a.	n.a.	n.a.	n.a.	n.a.	yes
cg03479209	FLNB	n.a.	n.a.	2	-0.00104776	8.69447e-16	n.a.	n.a.	n.a.	n.a.	n.a.	n.a.	n.a.	n.a.	n.a.	yes
cg06029308	FLNB	n.a.	n.a.	2	n.a.	n.a.	n.a.	n.a.	-0.0024	1.33e-05	n.a.	n.a.	n.a.	n.a.	yes	n.a.
cg15031685	FLNC	n.a.	n.a.	2	-0.000607605	9.24992e-09	n.a.	n.a.	n.a.	n.a.	n.a.	n.a.	n.a.	n.a.	n.a.	yes
cg24100115	FLOT1	n.a.	n.a.	2	0.000478103	8.18945e-11	n.a.	n.a.	0.0027	0.000765	n.a.	n.a.	n.a.	n.a.	n.a.	n.a.
cg26472910	FLT3	n.a.	n.a.	2	-0.00141843	1.71338e-14	n.a.	n.a.	-0.0081	0.000947	n.a.	n.a.	n.a.	n.a.	n.a.	n.a.
cg21067745	FLT3LG	n.a.	n.a.	2	-0.00037447	1.79218e-20	n.a.	n.a.	-0.0041	4.4e-05	n.a.	n.a.	n.a.	n.a.	n.a.	n.a.
cg12805374	FMNL1	n.a.	n.a.	2	-0.000395821	2.49276e-19	n.a.	n.a.	n.a.	n.a.	n.a.	n.a.	n.a.	n.a.	yes	n.a.
cg09264140	FMNL1	n.a.	n.a.	2	n.a.	n.a.	n.a.	n.a.	-0.0066	2.65e-08	n.a.	n.a.	n.a.	n.a.	n.a.	yes
cg23404711	FOS	n.a.	n.a.	2	0.0005189	3.50678e-08	n.a.	n.a.	n.a.	n.a.	n.a.	n.a.	0.116528	9.47703e-05	n.a.	n.a.
cg18818531	FOSL1	n.a.	n.a.	2	-0.000627363	1.60312e-11	n.a.	n.a.	-0.0067	7.26e-08	n.a.	n.a.	n.a.	n.a.	n.a.	n.a.
cg00806138	FOXE3	n.a.	n.a.	2	0.000599062	2.95125e-08	n.a.	n.a.	0.0042	0.000133	n.a.	n.a.	n.a.	n.a.	n.a.	n.a.
cg15256491	FOXK1	n.a.	n.a.	2	-0.000404355	6.35953e-09	n.a.	n.a.	n.a.	n.a.	n.a.	n.a.	n.a.	n.a.	n.a.	yes
cg13287553	FOXK1	n.a.	n.a.	2	-0.000664676	1.73445e-17	n.a.	n.a.	-0.0071	1.68e-05	n.a.	n.a.	n.a.	n.a.	n.a.	n.a.
cg10118545	FOXK1	n.a.	n.a.	2	-0.000328967	9.03861e-09	n.a.	n.a.	-0.0044	2.85e-05	n.a.	n.a.	n.a.	n.a.	n.a.	n.a.
cg00064840	FOXK1	n.a.	n.a.	2	-0.000214814	1.92955e-11	n.a.	n.a.	-0.0044	8.85e-07	n.a.	n.a.	n.a.	n.a.	n.a.	n.a.
cg16755922	FOXK2	n.a.	n.a.	2	0.00105115	2.50712e-18	n.a.	n.a.	n.a.	n.a.	n.a.	n.a.	0.10122	2.95074e-07	n.a.	n.a.
cg12533496	FOXN1	n.a.	n.a.	2	0.000526315	4.63801e-08	n.a.	n.a.	n.a.	n.a.	n.a.	n.a.	0.12169	7.76123e-05	n.a.	n.a.
cg07102397	FOXN3	n.a.	n.a.	2	-0.000799214	6.40744e-13	n.a.	n.a.	n.a.	n.a.	n.a.	n.a.	n.a.	n.a.	n.a.	yes
cg11244402	FOXO1	n.a.	n.a.	2	n.a.	n.a.	n.a.	n.a.	-0.0078	0.000128	n.a.	n.a.	n.a.	n.a.	n.a.	yes
cg17803993	FOXP1	n.a.	n.a.	2	-0.000774186	5.40708e-11	n.a.	n.a.	n.a.	n.a.	n.a.	n.a.	n.a.	n.a.	n.a.	yes
cg24951100	FRMD4A	n.a.	n.a.	2	n.a.	n.a.	n.a.	n.a.	-0.0025	1.16e-06	n.a.	n.a.	-0.0683277	0.000153105	n.a.	n.a.
cg17329393	FRY	n.a.	n.a.	2	0.00064113	3.2703e-09	n.a.	n.a.	0.0054	5.23e-05	n.a.	n.a.	n.a.	n.a.	n.a.	n.a.
cg16874077	FSCN3	n.a.	n.a.	2	0.000600413	1.32008e-10	n.a.	n.a.	0.004	2.32e-06	n.a.	n.a.	n.a.	n.a.	n.a.	n.a.
cg07728579	FSD2	n.a.	n.a.	2	0.00089742	2.2901e-18	n.a.	n.a.	n.a.	n.a.	n.a.	n.a.	n.a.	n.a.	n.a.	yes
cg22335223	FXYD2	n.a.	n.a.	2	-0.000760084	2.35238e-10	n.a.	n.a.	n.a.	n.a.	n.a.	n.a.	n.a.	n.a.	n.a.	yes
cg26569800	GABBR1	n.a.	n.a.	2	n.a.	n.a.	n.a.	n.a.	n.a.	n.a.	n.a.	n.a.	n.a.	n.a.	yes	yes
cg25583651	GABBR1	n.a.	n.a.	2	-0.00150922	2.90822e-23	n.a.	n.a.	n.a.	n.a.	n.a.	n.a.	n.a.	n.a.	n.a.	yes
cg02824029	GABBR1	n.a.	n.a.	2	-0.00121457	8.32965e-16	n.a.	n.a.	n.a.	n.a.	n.a.	n.a.	n.a.	n.a.	n.a.	yes
cg10234998	GABBR1	n.a.	n.a.	2	n.a.	n.a.	n.a.	n.a.	0.0078	0.000428	n.a.	n.a.	n.a.	n.a.	n.a.	yes
cg23369529	GADD45A	n.a.	n.a.	2	-0.000241534	4.30139e-16	n.a.	n.a.	-0.0019	0.000473	n.a.	n.a.	n.a.	n.a.	n.a.	n.a.
cg06189038	GAL3ST4	n.a.	n.a.	2	n.a.	n.a.	n.a.	n.a.	-0.0047	0.000677	n.a.	n.a.	n.a.	n.a.	n.a.	yes
cg00230183	GALNS	n.a.	n.a.	2	-0.000744808	4.35673e-11	n.a.	n.a.	n.a.	n.a.	n.a.	n.a.	n.a.	n.a.	n.a.	yes
cg08043592	GALP	n.a.	n.a.	2	0.00117259	6.25986e-08	n.a.	n.a.	0.0112	1.05e-05	n.a.	n.a.	n.a.	n.a.	n.a.	n.a.
cg14420108	GALT	n.a.	n.a.	2	-0.000732786	1.40495e-12	n.a.	n.a.	-0.0068	1.82e-08	n.a.	n.a.	n.a.	n.a.	n.a.	n.a.
cg03777575	GANAB	n.a.	n.a.	2	-0.000175536	8.61459e-08	n.a.	n.a.	-0.0025	0.0007	n.a.	n.a.	n.a.	n.a.	n.a.	n.a.
cg06130714	GAS7	n.a.	n.a.	2	-0.000356329	3.22522e-17	n.a.	n.a.	-0.0042	4.68e-05	n.a.	n.a.	n.a.	n.a.	n.a.	n.a.
cg22074858	GBP3	n.a.	n.a.	2	n.a.	n.a.	n.a.	n.a.	-0.0057	1.26e-06	n.a.	n.a.	n.a.	n.a.	yes	n.a.
cg27285720	GBP4	n.a.	n.a.	2	n.a.	n.a.	n.a.	n.a.	-0.0044	1.46e-07	n.a.	n.a.	n.a.	n.a.	n.a.	yes
cg06510261	GCSAM	n.a.	n.a.	2	-0.000507424	3.60657e-08	n.a.	n.a.	-0.0101	0.000161	n.a.	n.a.	n.a.	n.a.	n.a.	n.a.
cg24504423	GCLM	n.a.	n.a.	2	-0.000526405	2.22099e-18	n.a.	n.a.	-0.0038	7.49e-05	n.a.	n.a.	n.a.	n.a.	n.a.	n.a.
cg12695465	GCNT2	n.a.	n.a.	2	0.00166419	5.73544e-11	n.a.	n.a.	n.a.	n.a.	n.a.	n.a.	0.233378	1.42912e-05	n.a.	n.a.
cg12242450	GCNT2	n.a.	n.a.	2	0.00169994	3.99392e-10	n.a.	n.a.	0.0105	0.000837	n.a.	n.a.	n.a.	n.a.	n.a.	n.a.
cg19239052	GDF10	n.a.	n.a.	2	-0.000698235	7.95558e-10	n.a.	n.a.	n.a.	n.a.	n.a.	n.a.	n.a.	n.a.	n.a.	yes
cg27601906	GEM	n.a.	n.a.	2	0.000693744	9.14827e-13	n.a.	n.a.	0.0076	3.63e-05	n.a.	n.a.	n.a.	n.a.	n.a.	n.a.
cg10987503	GET4	n.a.	n.a.	2	0.000547621	3.54751e-09	n.a.	n.a.	n.a.	n.a.	n.a.	n.a.	n.a.	n.a.	n.a.	yes
cg19545472	GFRA4	n.a.	n.a.	2	0.000966308	4.91004e-09	n.a.	n.a.	0.0068	5.34e-05	n.a.	n.a.	n.a.	n.a.	n.a.	n.a.
cg18184975	GFRA4	n.a.	n.a.	2	0.00101531	1.71034e-11	n.a.	n.a.	0.0088	4.28e-06	n.a.	n.a.	n.a.	n.a.	n.a.	n.a.
cg19269426	GGPS1	n.a.	n.a.	2	n.a.	n.a.	n.a.	n.a.	-0.0144	7.37e-07	n.a.	n.a.	n.a.	n.a.	n.a.	yes
cg09953425	GGT7	n.a.	n.a.	2	n.a.	n.a.	n.a.	n.a.	0.0072	1.88e-06	n.a.	n.a.	n.a.	n.a.	n.a.	yes
cg19481439	GGT7	n.a.	n.a.	2	0.000877895	8.61723e-10	n.a.	n.a.	0.0093	2.52e-05	n.a.	n.a.	n.a.	n.a.	n.a.	n.a.
cg15849098	GIMAP7	n.a.	n.a.	2	n.a.	n.a.	n.a.	n.a.	-0.0075	1.19e-06	n.a.	n.a.	n.a.	n.a.	n.a.	yes
cg07797805	GINS1	n.a.	n.a.	2	-0.000600782	4.35328e-11	n.a.	n.a.	-0.0052	6.11e-06	n.a.	n.a.	n.a.	n.a.	n.a.	n.a.
cg08521967	GJC2	n.a.	n.a.	2	-0.000644611	3.55172e-08	n.a.	n.a.	-0.0074	9.7e-05	n.a.	n.a.	n.a.	n.a.	n.a.	n.a.
cg01484075	GLI2	n.a.	n.a.	2	-0.000707566	8.71452e-08	n.a.	n.a.	n.a.	n.a.	n.a.	n.a.	n.a.	n.a.	n.a.	yes
cg14773228	GLI2	n.a.	n.a.	2	0.000396382	2.11032e-08	n.a.	n.a.	0.0068	1.89e-06	n.a.	n.a.	n.a.	n.a.	n.a.	n.a.
cg25880347	GLI4	n.a.	n.a.	2	-0.000451385	2.64259e-11	n.a.	n.a.	n.a.	n.a.	n.a.	n.a.	n.a.	n.a.	n.a.	yes
cg02789485	CAPS2	n.a.	n.a.	2	-0.000872534	1.26348e-09	n.a.	n.a.	n.a.	n.a.	n.a.	n.a.	n.a.	n.a.	n.a.	yes
cg14302936	GLIPR2	n.a.	n.a.	2	0.000862513	3.2885e-11	n.a.	n.a.	0.0063	1.66e-05	n.a.	n.a.	n.a.	n.a.	n.a.	n.a.
cg23053961	GLIS3	n.a.	n.a.	2	0.00162044	2.16167e-10	n.a.	n.a.	0.0091	0.000299	n.a.	n.a.	n.a.	n.a.	n.a.	n.a.
cg19295314	GMDS	n.a.	n.a.	2	0.000439018	6.5223e-08	n.a.	n.a.	n.a.	n.a.	n.a.	n.a.	n.a.	n.a.	n.a.	yes
[truncated: 21,068 more rows]
